# Supplementary material for: Monocyte biology conserved across species: Functional insights from cattle
Source: Front Immunol. 2022 Jul 29;13:889175. doi: 10.3389/fimmu.2022.889175 (PMC9373011; doi:10.3389/fimmu.2022.889175)
Supplement: Supplementary file 3 [file DataSheet_3.xlsx]

## Sheet: cM_vs_intM
gene_id	gene_symbol	baseMean	log2FoldChange	lfcSE	stat	pvalue	padj	cM_1	cM_2	cM_3_	intM_1	intM_2	intM_3	ncM_1	ncM_2	ncM_3	mean_cM	mean_intM	mean_ncM
ENSBTAG00000000005	GRK3	6709.81	-1.11979	0.106075	-10.5566	4.73544e-26	1.96842e-24	3268.02	3482.51	3929.71	7117.16	7845.66	8334.42	8718.91	8806.9	8884.98	3560.08	7765.75	8803.59
ENSBTAG00000000008	KCNJ1	0	NA	NA	NA	NA	NA	0	0	0	0	0	0	0	0	0	0	0	0
ENSBTAG00000000009	FOXF1	2.35954	-1.04403	0.678535	-1.53865	0.12389	0.251766	0	0	0	0	3.15933	8.33546	5.90445	0.876308	2.96034	0	3.8316	3.24703
ENSBTAG00000000010	BMSC-UbP	646.15	-0.0597565	0.156019	-0.383007	0.701714	0.825629	751.035	557.921	591.632	847.064	623.441	527.218	674.091	652.85	590.095	633.529	665.908	639.012
ENSBTAG00000000011	TDH	0.558046	-0.302383	0.454646	-0.665095	0.50599	NA	0	0	0	0	3.15933	0	0	0.876308	0.986781	0	1.05311	0.62103
ENSBTAG00000000012	TTC33	184.813	-0.523954	0.239049	-2.19183	0.0283921	0.0766362	81.1929	143.98	175.115	103.834	255.906	230.267	185.006	230.469	257.55	133.429	196.669	224.342
ENSBTAG00000000013	PRKAA1	1641.86	0.342556	0.157557	2.17418	0.0296918	0.0796769	1074.74	2163.7	2537.69	1000.08	1663.91	1768.16	1226.16	1494.11	1848.24	1925.37	1477.38	1522.83
ENSBTAG00000000014	TXN2	953.901	0.279436	0.141369	1.97664	0.0480828	0.118086	1408.06	1180.83	1062.56	1117.58	980.445	899.188	614.063	711.562	610.818	1217.15	999.07	645.481
ENSBTAG00000000015	FOXRED2	107.029	-0.546934	0.29907	-1.82879	0.0674317	0.155276	66.2363	73.9896	26.7125	75.5982	103.205	61.4741	238.146	178.767	139.136	55.6461	80.0923	185.35
ENSBTAG00000000016	LTA	1.86235	-0.687766	0.700344	-0.98204	0.32608	0.504365	0	0	1.9787	1.82164	3.15933	3.1258	3.9363	1.75262	0.986781	0.659568	2.70226	2.22523
ENSBTAG00000000019	SERINC1	2889.23	-0.40348	0.152623	-2.64363	0.00820226	0.0269973	1553.35	2244.68	2758.31	1934.58	3341.52	3437.34	3206.12	3272.14	4255	2185.45	2904.48	3577.75
ENSBTAG00000000020	TRPV3	0.21438	-0.103716	0.452665	-0.229122	0.818774	NA	0	0	0	0	1.05311	0	0	0.876308	0	0	0.351036	0.292103
ENSBTAG00000000021	WASHC3	429.591	0.241823	0.163432	1.47966	0.138965	0.274563	415.58	559.921	600.537	367.972	529.714	427.193	240.114	344.389	380.898	525.346	441.626	321.8
ENSBTAG00000000022	NUP37	129.612	-0.0401675	0.235235	-0.170755	0.864417	0.927993	122.858	126.982	122.68	98.3687	145.329	144.829	111.2	139.333	154.925	124.173	129.509	135.153
ENSBTAG00000000023	RNF2	399.832	-0.411101	0.168107	-2.44547	0.0144663	0.0438889	294.859	292.959	395.741	441.748	429.669	434.486	452.675	416.246	440.105	327.853	435.301	436.342
ENSBTAG00000000024	DYM	677.85	0.364524	0.153123	2.3806	0.0172847	0.0510568	636.724	847.881	836.992	485.468	663.459	651.208	663.267	639.705	675.945	773.865	600.045	659.639
ENSBTAG00000000025	RAB6A	1963.79	0.0673899	0.172869	0.389832	0.696661	0.822955	1099.31	2544.64	2551.54	1109.38	2215.74	2557.95	1477.1	1771.9	2346.57	2065.16	1961.02	1865.19
ENSBTAG00000000026	VPS33B	689.748	0.241403	0.13126	1.83912	0.0658978	0.152502	908.079	706.9	645.057	731.389	579.21	590.776	796.117	626.56	623.646	753.346	633.792	682.108
ENSBTAG00000000027	IGFL1	0	NA	NA	NA	NA	NA	0	0	0	0	0	0	0	0	0	0	0	0
ENSBTAG00000000029	LYZL6	0	NA	NA	NA	NA	NA	0	0	0	0	0	0	0	0	0	0	0	0
ENSBTAG00000000030	RDM1	5.58136	0.263116	0.715699	0.367634	0.713146	0.83357	4.27331	0	12.8616	6.37575	4.21244	1.04193	4.92038	9.63939	6.90747	5.71163	3.87671	7.15575
ENSBTAG00000000031	TRPV4	0.401745	0.00297851	0.452665	0.00657994	0.99475	NA	0	0	0	0	0	0	0	2.62892	0.986781	0	0	1.20524
ENSBTAG00000000032	ABI3	2107.42	-7.07966	0.210341	-33.658	2.38037e-248	7.66838e-245	26.7082	21.9969	17.8083	3989.4	3833.32	2553.78	3219.89	2833.98	2469.91	22.1711	3458.83	2841.26
ENSBTAG00000000033	PHOSPHO1	3.37886	-0.00780273	0.715658	-0.0109029	0.991301	0.996016	6.40997	0.999859	3.95741	7.28657	3.15933	1.04193	2.95223	2.62892	1.97356	3.78908	3.82928	2.51824
ENSBTAG00000000037	CWC27	231.083	0.07436	0.184913	0.402136	0.687584	0.816609	204.051	243.966	247.338	193.094	253.799	213.596	219.449	240.985	263.471	231.785	220.163	241.301
ENSBTAG00000000039	SIRT7	1501.45	0.132872	0.111006	1.19698	0.231315	0.395741	1747.78	1496.79	1724.44	1587.56	1409.06	1528.52	1424.94	1254.87	1339.06	1656.34	1508.38	1339.63
ENSBTAG00000000040	MAFG	705.378	0.21916	0.168755	1.29869	0.194051	0.349725	724.326	766.892	853.811	661.256	571.838	791.869	798.085	554.703	625.619	781.676	674.988	659.469
ENSBTAG00000000042	PYCR1	20.677	2.08552	0.504342	4.13513	3.54756e-05	0.000206011	61.963	49.993	25.7231	17.3056	5.26555	4.16773	9.84075	7.88677	3.94713	45.893	8.91296	7.22488
ENSBTAG00000000044	MYADML2	0	NA	NA	NA	NA	NA	0	0	0	0	0	0	0	0	0	0	0	0
ENSBTAG00000000046	SURF2	32.0752	-0.408335	0.41883	-0.974943	0.329589	0.508157	28.8449	23.9966	17.8083	35.522	25.2746	34.3838	45.2675	49.9496	27.6299	23.5499	31.7268	40.949
ENSBTAG00000000049	CCDC77	279.931	-0.806319	0.219223	-3.67807	0.000235004	0.00115671	133.541	126.982	145.435	198.559	311.72	218.806	515.655	474.959	393.726	135.319	243.028	461.447
ENSBTAG00000000050	PSMG3	118.267	0.0747557	0.252153	0.296469	0.766872	0.870499	157.044	114.984	96.9565	142.999	116.895	89.6062	111.2	141.962	92.7575	122.995	116.5	115.307
ENSBTAG00000000052	PKNOX2	0	NA	NA	NA	NA	NA	0	0	0	0	0	0	0	0	0	0	0	0
ENSBTAG00000000053	FILIP1	18.9036	-0.666265	0.501688	-1.32805	0.184163	0.337092	7.4783	18.9973	16.819	19.1272	32.6464	20.8387	11.8089	15.7735	26.6431	14.4315	24.2041	18.0752
ENSBTAG00000000054	SNAPC4	771.336	0.0559295	0.15087	0.370714	0.710851	0.832275	1153.79	678.904	498.633	1042.89	617.122	544.931	1010.65	792.183	602.923	777.111	734.981	801.917
ENSBTAG00000000056	STRADA	725.946	0.466457	0.138306	3.37264	0.000744511	0.00329004	1116.4	643.909	753.886	750.517	541.298	504.296	942.744	637.076	643.382	838.066	598.704	741.067
ENSBTAG00000000057	THBS3	7.56753	0.569421	0.648228	0.878427	0.379712	0.559389	18.1616	11.9983	1.9787	11.8407	3.15933	3.1258	7.8726	7.01047	2.96034	10.7129	6.04193	5.9478
ENSBTAG00000000059	NA	0.225413	-0.103716	0.452665	-0.229122	0.818774	NA	0	0	0	0	0	1.04193	0	0	0.986781	0	0.347311	0.328927
ENSBTAG00000000060	PRDM14	0	NA	NA	NA	NA	NA	0	0	0	0	0	0	0	0	0	0	0	0
ENSBTAG00000000061	PCDH7	0.111095	0.109673	0.452665	0.242282	0.808562	NA	0	0.999859	0	0	0	0	0	0	0	0.333286	0	0
ENSBTAG00000000062	RASL12	0	NA	NA	NA	NA	NA	0	0	0	0	0	0	0	0	0	0	0	0
ENSBTAG00000000064	FEN1	144.031	-0.512632	0.251158	-2.04108	0.0412433	0.104249	76.9196	96.9863	111.797	129.337	168.498	117.738	216.497	206.809	171.7	95.2342	138.524	198.335
ENSBTAG00000000065	CRLS1	382.276	0.251312	0.212525	1.18251	0.237005	0.402803	212.597	504.929	480.825	159.394	462.315	398.018	322.777	448.67	450.959	399.45	339.909	407.469
ENSBTAG00000000066	LRRN4	0	NA	NA	NA	NA	NA	0	0	0	0	0	0	0	0	0	0	0	0
ENSBTAG00000000067	SDF2L1	308.899	0.261365	0.179889	1.45292	0.146245	0.285081	365.368	297.958	423.443	305.125	274.862	316.748	221.417	243.614	331.559	362.256	298.911	265.53
ENSBTAG00000000070	F13B	0	NA	NA	NA	NA	NA	0	0	0	0	0	0	0	0	0	0	0	0
ENSBTAG00000000071	PMP2	0	NA	NA	NA	NA	NA	0	0	0	0	0	0	0	0	0	0	0	0
ENSBTAG00000000072	TFB2M	183.199	0.0687816	0.303327	0.226757	0.820613	0.903487	69.4413	302.957	216.668	104.744	216.941	210.47	155.484	163.87	208.211	196.356	177.385	175.855
ENSBTAG00000000073	LRPAP1	1473.58	0.622331	0.145447	4.27874	1.87953e-05	0.000114111	2330.02	1775.75	2097.43	1506.5	1146.84	1357.64	947.664	1076.11	1024.28	2067.73	1336.99	1016.02
ENSBTAG00000000074	NFIA	42.8947	0.570186	0.383263	1.48771	0.136826	0.271503	36.3232	50.9928	59.3611	34.6112	40.0182	20.8387	40.3471	55.2074	48.3523	48.8924	31.8227	47.9689
ENSBTAG00000000076	RECK	14.986	-1.66804	0.594293	-2.80676	0.00500422	0.0175767	4.27331	0	8.90417	15.484	14.7435	27.0903	28.5382	13.1446	22.696	4.39249	19.1059	21.4596
ENSBTAG00000000077	ADSL	680.06	-0.0506645	0.138447	-0.365948	0.714404	0.834346	702.96	594.916	591.632	786.039	565.52	614.741	832.528	748.367	683.84	629.836	655.433	754.911
ENSBTAG00000000078	GLIPR2	3696.45	0.0308646	0.110093	0.280351	0.779209	0.877239	4679.28	3914.45	3778.33	4466.67	4074.48	3570.7	3024.06	3066.2	2693.91	4124.02	4037.28	2928.06
ENSBTAG00000000079	CCSAP	87.7994	-1.07782	0.283124	-3.80687	0.000140734	0.000729191	40.5965	71.9899	37.5954	87.4388	139.01	97.9417	93.4871	116.549	105.586	50.0606	108.13	105.207
ENSBTAG00000000080	GRWD1	204.009	-0.0196106	0.217206	-0.0902855	0.92806	0.96224	241.442	224.968	169.179	255.03	163.232	228.183	212.56	171.756	169.726	211.863	215.482	184.681
ENSBTAG00000000081	COL4A3BP	1238.68	0.439206	0.138868	3.16275	0.00156284	0.00637706	1066.19	2034.71	1689.81	865.28	1265.84	1348.26	757.738	1035.8	1084.47	1596.91	1159.79	959.336
ENSBTAG00000000082	KCNJ14	0.769653	0.0205217	0.569422	0.0360395	0.971251	NA	1.06833	1.99972	0	1.82164	1.05311	0	0.984075	0	0	1.02268	0.958251	0.328025
ENSBTAG00000000084	MRPS30	161.442	0.224297	0.21297	1.05319	0.292255	0.467581	132.473	238.966	155.328	132.069	168.498	139.619	134.818	204.18	147.03	175.589	146.729	162.01
ENSBTAG00000000085	CYP1A2	0.231541	-0.21041	0.452665	-0.464825	0.642057	NA	0	0	0	0	0	2.08387	0	0	0	0	0.694622	0
ENSBTAG00000000087	HSD17B12	1786.06	-0.753257	0.190506	-3.95398	7.68608e-05	0.00041914	720.053	1831.74	1466.22	1376.25	2337.9	3100.79	1312.76	1577.35	2351.5	1339.34	2271.65	1747.2
ENSBTAG00000000088	ALCAM	706.108	-1.45518	0.157973	-9.21157	3.2138e-20	9.16218e-19	238.237	274.961	335.39	729.568	720.327	902.314	1005.72	804.451	1344	282.863	784.07	1051.39
ENSBTAG00000000090	SEC31B	207.823	0.930964	0.195739	4.75615	1.97318e-06	1.40633e-05	311.952	337.952	306.699	161.215	172.71	161.5	112.185	154.23	151.964	318.868	165.142	139.46
ENSBTAG00000000091	NDUFB8	1198.61	-0.0660238	0.154948	-0.426104	0.670032	0.804813	1477.5	1076.85	1084.33	1357.12	1330.08	1116.95	1042.14	1257.5	1045	1212.89	1268.05	1114.88
ENSBTAG00000000092	HIF1AN	476.574	-0.113156	0.150367	-0.752537	0.451728	0.629129	457.244	391.945	454.112	499.13	434.934	475.121	491.053	515.269	570.36	434.434	469.729	525.561
ENSBTAG00000000094	ATPAF1	137.055	0.416946	0.232963	1.78975	0.0734945	0.166266	134.609	155.978	170.169	104.744	107.417	130.242	149.579	152.478	128.282	153.585	114.134	143.446
ENSBTAG00000000095	CD274	1024.44	-1.87798	0.196941	-9.53575	1.48813e-21	4.62074e-20	264.945	219.969	329.454	620.269	1049.95	1522.26	1495.79	1611.53	2105.79	271.456	1064.16	1737.71
ENSBTAG00000000097	EFCAB14	1749.31	0.268919	0.12139	2.21534	0.0267367	0.0727777	1633.47	1852.74	2210.21	1403.58	1584.93	1719.19	1737.88	1760.5	1841.33	1898.81	1569.23	1779.9
ENSBTAG00000000098	SETDB1	1741.79	-0.0197192	0.148267	-0.132998	0.894195	0.943779	1758.47	1592.78	1867.9	1676.82	1879.8	1752.53	1699.5	1999.74	1448.6	1739.71	1769.72	1715.94
ENSBTAG00000000099	CERS2	6399.81	0.0918505	0.10548	0.870786	0.383871	0.563262	7486.84	6723.05	7110.47	7233.74	6148.05	6633.99	5364.19	5072.95	5824.97	7106.79	6671.93	5420.7
ENSBTAG00000000100	NA	0	NA	NA	NA	NA	NA	0	0	0	0	0	0	0	0	0	0	0	0
ENSBTAG00000000102	GPR75	0.237406	0.216367	0.452665	0.477984	0.632661	NA	2.13666	0	0	0	0	0	0	0	0	0.712219	0	0
ENSBTAG00000000103	MRPL23	219.03	0.361556	0.230747	1.56689	0.11714	0.241425	395.281	224.968	185.998	232.259	208.516	165.667	194.847	175.262	188.475	268.749	202.147	186.195
ENSBTAG00000000105	RIT1	4195.28	0.143812	0.143971	0.998892	0.317847	0.496518	2619.54	4666.34	5650.19	2358.12	4410.42	4910.63	3527.91	4499.84	5114.49	4312.02	3893.06	4380.75
ENSBTAG00000000106	FAM69C	0	NA	NA	NA	NA	NA	0	0	0	0	0	0	0	0	0	0	0	0
ENSBTAG00000000108	KHDC4	1386.66	-0.257507	0.129389	-1.99018	0.0465712	0.114887	1008.5	1183.83	1412.79	1144.9	1538.59	1642.09	1395.42	1580.86	1572.93	1201.71	1441.86	1516.4
ENSBTAG00000000109	NPTXR	0	NA	NA	NA	NA	NA	0	0	0	0	0	0	0	0	0	0	0	0
ENSBTAG00000000111	UGP2	2802.03	0.200231	0.141042	1.41966	0.155708	0.298312	2107.81	3445.51	4149.34	2154.09	2882.36	3248.75	2098.05	2503.61	2628.79	3234.22	2761.73	2410.15
ENSBTAG00000000113	ARHGEF2	5069.83	-0.33928	0.110276	-3.07664	0.00209348	0.0082472	5417.49	3504.51	4008.85	6262.81	4406.21	5598.31	6942.65	4322.83	5164.81	4310.28	5422.44	5476.76
ENSBTAG00000000115	VPS54	2350.84	-0.963108	0.173925	-5.53748	3.06853e-08	2.88411e-07	894.191	1636.77	1595.82	1804.34	3250.95	3057.03	2854.8	2857.64	3206.05	1375.59	2704.11	2972.83
ENSBTAG00000000118	NA	0	NA	NA	NA	NA	NA	0	0	0	0	0	0	0	0	0	0	0	0
ENSBTAG00000000119	NA	0	NA	NA	NA	NA	NA	0	0	0	0	0	0	0	0	0	0	0	0
ENSBTAG00000000120	USP43	0	NA	NA	NA	NA	NA	0	0	0	0	0	0	0	0	0	0	0	0
ENSBTAG00000000123	HAO2	0	NA	NA	NA	NA	NA	0	0	0	0	0	0	0	0	0	0	0	0
ENSBTAG00000000124	DHH	1.89951	0.436483	0.654468	0.666929	0.504818	0.676837	5.34164	0.999859	3.95741	0	0	4.16773	0	2.62892	0	3.43297	1.38924	0.876308
ENSBTAG00000000125	SPATA5	104.051	-0.499876	0.265081	-1.88574	0.0593295	0.140202	73.7146	70.99	58.3718	93.8146	87.4081	109.403	133.834	163.87	145.057	67.6921	96.8752	147.587
ENSBTAG00000000128	FGF18	0.109642	0.00297851	0.452665	0.00657994	0.99475	NA	0	0	0	0	0	0	0	0	0.986781	0	0	0.328927
ENSBTAG00000000130	TNFSF13	3002.49	0.376124	0.134256	2.80153	0.00508606	0.0178289	4162.21	3541.5	4308.63	2849.05	2808.64	3570.7	2228.93	1695.66	1857.12	4004.11	3076.13	1927.24
ENSBTAG00000000131	SENP3	1137.58	0.0315992	0.11779	0.268268	0.788493	0.883831	1317.25	1115.84	1024.97	1283.35	1051	1045.06	1246.82	1120.8	1033.16	1152.69	1126.47	1133.59
ENSBTAG00000000132	EIF4A1	8930.02	0.130182	0.116247	1.11988	0.262766	0.433692	10079.7	11236.4	10938.3	10012.7	9451.66	9912.95	5437.01	6866.75	6434.8	10751.5	9792.42	6246.19
ENSBTAG00000000133	CD68	6029.67	-2.60594	0.231118	-11.2754	1.73642e-29	8.98615e-28	1298.02	681.904	1628.47	6966.87	8574.42	6888.22	10795.3	8998.81	8435.01	1202.8	7476.5	9409.71
ENSBTAG00000000134	MPDU1	1367.34	-0.574215	0.134204	-4.27868	1.88001e-05	0.000114111	1043.76	1139.84	927.023	1431.81	2012.49	1269.07	1350.15	1738.6	1393.34	1036.87	1571.13	1494.03
ENSBTAG00000000137	FRYL	3005.1	-0.432145	0.112189	-3.85193	0.000117192	0.000617893	1949.7	2271.68	2506.03	2596.75	2930.8	3600.92	3506.26	3478.07	4205.66	2242.47	3042.83	3730
ENSBTAG00000000138	CCDC178	0	NA	NA	NA	NA	NA	0	0	0	0	0	0	0	0	0	0	0	0
ENSBTAG00000000139	KMT5A	1265.35	0.107625	0.13907	0.77389	0.438996	0.617949	1345.03	1365.81	1479.08	1462.78	1133.15	1314.92	1207.46	878.061	1201.9	1396.64	1303.61	1095.81
ENSBTAG00000000140	EPHX1	676.589	1.69694	0.205772	8.2467	1.62834e-16	3.48552e-15	1303.36	1362.81	1676.95	385.277	372.801	565.77	70.8534	147.22	204.264	1447.71	441.283	140.779
ENSBTAG00000000141	NFU1	495.681	-0.455408	0.173276	-2.62823	0.00858316	0.028086	341.865	400.944	427.4	466.34	714.008	455.325	466.452	636.2	552.598	390.07	545.224	551.75
ENSBTAG00000000144	NA	7.65865	-0.467398	0.662088	-0.705945	0.480222	0.655177	1.06833	13.998	2.96806	7.28657	14.7435	5.20967	7.8726	7.88677	7.89425	6.01147	9.07992	7.88454
ENSBTAG00000000145	NA	0	NA	NA	NA	NA	NA	0	0	0	0	0	0	0	0	0	0	0	0
ENSBTAG00000000146	FARP1	0.662527	-0.00600332	0.468365	-0.0128176	0.989773	NA	0	0	2.96806	0.910821	0	2.08387	0	0	0	0.989352	0.998229	0
ENSBTAG00000000147	RIC8B	264.037	0.0723972	0.193419	0.374303	0.708179	0.830154	236.101	256.964	286.912	189.451	309.614	251.106	265.7	303.203	277.286	259.992	250.057	282.063
ENSBTAG00000000149	USP40	1089.65	-0.290331	0.151845	-1.91202	0.055874	0.13353	763.855	756.893	1229.76	936.324	1076.28	1321.17	1180.89	1223.33	1318.34	916.837	1111.26	1240.85
ENSBTAG00000000152	RANBP2	8025.16	-0.118616	0.124919	-0.949545	0.342343	0.5212	6876.83	6227.12	9798.54	7506.99	6939.99	10358.9	7601	7970.9	8946.16	7634.16	8268.63	8172.69
ENSBTAG00000000153	LRFN3	126.949	-0.207159	0.227572	-0.910302	0.362663	0.541892	111.106	119.983	85.0843	140.266	129.532	96.8998	165.325	162.117	132.229	105.391	122.233	153.223
ENSBTAG00000000154	IRF2BP1	297.301	0.297952	0.180655	1.64929	0.099088	0.210597	391.008	323.954	251.295	368.883	245.374	184.422	400.519	257.635	252.616	322.086	266.226	303.59
ENSBTAG00000000156	LGALSL	58.4898	-1.93792	0.469107	-4.13107	3.61072e-05	0.000209113	9.61495	9.99859	18.7977	65.5791	119.001	19.7967	84.6305	127.941	71.0483	12.8037	68.1257	94.5399
ENSBTAG00000000157	CCDC138	16.9889	-0.225108	0.527616	-0.426651	0.669634	0.804598	11.7516	6.99901	15.8296	14.5731	15.7966	10.4193	28.5382	18.4025	30.5902	11.5268	13.5964	25.8436
ENSBTAG00000000158	LY6K	0	NA	NA	NA	NA	NA	0	0	0	0	0	0	0	0	0	0	0	0
ENSBTAG00000000160	CBS	39.0534	1.43336	0.38659	3.70769	0.00020916	0.00104063	76.9196	38.9945	99.9245	22.7705	9.47798	44.8031	20.6656	12.2683	25.6563	71.9462	25.6839	19.5301
ENSBTAG00000000161	TMEM40	3.87185	0.785085	0.720044	1.09033	0.275568	0.448221	0	22.9968	0	0	6.31866	1.04193	0.984075	3.50523	0	7.66559	2.45353	1.49644
ENSBTAG00000000162	ANAPC16	658.896	-0.0928489	0.134801	-0.688784	0.490959	0.663712	577.966	699.901	640.111	654.88	716.114	672.047	618.983	656.355	693.707	639.326	681.014	656.349
ENSBTAG00000000163	DDIT4	4409.51	-2.26573	0.174457	-12.9873	1.44446e-38	1.27488e-36	1378.14	854.88	1112.03	6090.66	6419.75	4072.92	7596.08	6708.14	5452.95	1115.02	5527.78	6585.72
ENSBTAG00000000164	GNRH1	2.89607	0.0731782	0.719022	0.101775	0.918936	0.956442	3.20498	0.999859	5.93611	1.82164	2.10622	5.20967	3.9363	0.876308	1.97356	3.38032	3.04584	2.26206
ENSBTAG00000000168	NA	0	NA	NA	NA	NA	NA	0	0	0	0	0	0	0	0	0	0	0	0
ENSBTAG00000000169	ASZ1	3.92957	-0.509193	0.72054	-0.706683	0.479764	0.654967	0	0.999859	5.93611	0	3.15933	11.4613	1.96815	0	11.8414	2.31199	4.87353	4.60318
ENSBTAG00000000170	GSTT4	3.79218	1.45457	0.717452	2.02741	0.0426209	0.106996	8.54663	12.9982	2.96806	1.82164	2.10622	0	3.9363	1.75262	0	8.17095	1.30929	1.89631
ENSBTAG00000000171	NA	0	NA	NA	NA	NA	NA	0	0	0	0	0	0	0	0	0	0	0	0
ENSBTAG00000000172	PFKFB1	1.32147	0.794742	0.527455	1.50675	0.131875	NA	0	1.99972	9.89352	0	0	0	0	0	0	3.96441	0	0
ENSBTAG00000000175	N4BP2	801.325	0.0268963	0.170741	0.157527	0.874829	0.93339	405.965	1046.85	1010.13	439.927	1015.2	929.404	573.716	980.589	810.148	820.982	794.843	788.151
ENSBTAG00000000176	SP3	4804.91	0.409431	0.145736	2.80939	0.00496354	0.0174553	4151.52	5214.27	7746.62	3577.71	3759.6	5357.62	4305.33	4306.18	4825.36	5704.14	4231.64	4478.96
ENSBTAG00000000177	MSLN	0	NA	NA	NA	NA	NA	0	0	0	0	0	0	0	0	0	0	0	0
ENSBTAG00000000179	RPUSD1	65.0616	0.295575	0.318714	0.927401	0.353719	0.533039	105.764	56.992	45.5102	64.6683	57.921	40.6354	80.6942	69.2284	64.1408	69.4222	54.4082	71.3544
ENSBTAG00000000181	SUSD3	716.859	-2.82787	0.461081	-6.13313	8.61661e-10	9.69726e-09	39.5281	60.9914	223.594	765.09	879.346	1072.15	1143.5	1018.27	1249.27	108.038	905.528	1137.01
ENSBTAG00000000182	SPINT2	38.8929	0.921247	0.370895	2.48385	0.012997	0.040163	69.4413	46.9934	84.0949	38.2545	25.2746	36.4677	12.793	14.0209	22.696	66.8432	33.3323	16.5033
ENSBTAG00000000183	TRAT1	14.5482	-0.206012	0.55634	-0.370299	0.71116	0.832498	7.4783	11.9983	13.8509	15.484	7.37177	17.7129	25.586	16.6499	14.8017	11.1092	13.5229	19.0125
ENSBTAG00000000184	EIF2AK3	2529.31	-0.0583869	0.108643	-0.537421	0.590977	0.746308	2229.6	2214.69	2538.68	2496.56	2283.14	2487.09	2896.13	2605.26	3012.64	2327.66	2422.27	2838.01
ENSBTAG00000000185	SLC6A14	0	NA	NA	NA	NA	NA	0	0	0	0	0	0	0	0	0	0	0	0
ENSBTAG00000000186	FLAD1	234.751	0.0883437	0.231713	0.381263	0.703008	0.826547	289.517	234.967	132.573	240.457	186.4	178.171	333.601	234.851	282.219	219.019	201.676	283.557
ENSBTAG00000000188	HS3ST5	0	NA	NA	NA	NA	NA	0	0	0	0	0	0	0	0	0	0	0	0
ENSBTAG00000000189	LHFPL3	0	NA	NA	NA	NA	NA	0	0	0	0	0	0	0	0	0	0	0	0
ENSBTAG00000000191	SLC25A20	699.612	0.485698	0.144615	3.35854	0.000783541	0.0034386	729.668	1314.81	741.024	569.263	791.938	569.937	412.327	742.233	425.303	928.502	643.713	526.621
ENSBTAG00000000195	NA	150.312	0.0188113	0.214676	0.0876263	0.930174	0.963522	102.56	148.979	127.626	106.566	131.639	134.409	172.213	222.582	206.237	126.388	124.205	200.344
ENSBTAG00000000197	TRMT10A	106.756	-0.203155	0.263816	-0.770062	0.441263	0.619809	83.3296	107.985	109.818	118.407	106.364	125.032	123.009	83.2493	103.612	100.377	116.601	103.29
ENSBTAG00000000198	NA	0	NA	NA	NA	NA	NA	0	0	0	0	0	0	0	0	0	0	0	0
ENSBTAG00000000199	PDP1	302.274	0.287688	0.197687	1.45527	0.145595	0.284298	319.43	332.953	386.837	308.768	205.356	353.215	317.856	198.046	298.008	346.407	289.113	271.303
ENSBTAG00000000201	LTN1	1229.67	-0.115732	0.150729	-0.767814	0.442598	0.621343	727.531	1228.83	1383.11	840.688	1227.93	1544.14	1187.78	1289.93	1637.07	1113.16	1204.25	1371.59
ENSBTAG00000000202	SLC25A19	2794.07	-1.4166	0.124852	-11.3462	7.74602e-30	4.10762e-28	1674.07	1220.83	1290.11	3809.05	3456.3	3915.58	3525.94	2845.37	3409.33	1395	3726.98	3260.21
ENSBTAG00000000203	ATP6V1G1	1868.43	0.19949	0.12565	1.58767	0.112361	0.233417	1890.94	2172.69	2555.5	1648.59	1819.77	2307.88	1421.99	1239.1	1759.43	2206.38	1925.41	1473.51
ENSBTAG00000000204	TMEM268	1087.3	-0.653374	0.147297	-4.43577	9.17454e-06	5.86424e-05	1074.74	828.883	727.174	1863.54	1033.1	1314.92	1169.08	876.308	897.971	876.932	1403.85	981.12
ENSBTAG00000000205	MMD	188.272	0.271051	0.242554	1.11749	0.263786	0.434451	127.131	325.954	240.412	143.91	200.091	208.387	136.786	164.746	147.03	231.166	184.129	149.521
ENSBTAG00000000207	PUDP	246.716	0.603119	0.232101	2.59851	0.00936282	0.0302683	223.281	321.955	427.4	173.967	192.719	262.567	235.194	176.138	207.224	324.212	209.751	206.185
ENSBTAG00000000210	ARHGAP31	849.578	0.221793	0.202958	1.0928	0.27448	0.446814	1060.85	906.872	1169.41	1123.95	494.961	1188.85	679.012	477.588	544.703	1045.71	935.92	567.101
ENSBTAG00000000211	NA	59.1141	0.870649	0.34042	2.55757	0.0105405	0.033537	91.8762	84.988	76.1801	66.4899	38.965	32.2999	66.9171	28.9182	45.3919	84.3481	45.9183	47.0757
ENSBTAG00000000212	NADK	7594.56	-0.232556	0.108022	-2.15286	0.0313297	0.08312	7990.03	7496.94	6235.88	10124.7	7802.49	7691.55	8106.81	6758.97	6143.7	7240.95	8539.58	7003.16
ENSBTAG00000000213	TMEM39A	427.367	0.186399	0.170608	1.09256	0.274586	0.446814	407.033	492.931	473.9	383.456	367.535	458.451	460.547	374.184	428.263	457.954	403.147	420.998
ENSBTAG00000000214	NA	0	NA	NA	NA	NA	NA	0	0	0	0	0	0	0	0	0	0	0	0
ENSBTAG00000000215	GNB1	11549.1	-0.450972	0.109486	-4.11899	3.80542e-05	0.000219501	9760.25	9226.7	8467.86	13882.7	11767.4	12026	14205.1	11434.1	13171.6	9151.6	12558.7	12936.9
ENSBTAG00000000218	MAP2K5	371.719	0.328684	0.168227	1.95381	0.0507236	0.123395	383.53	404.943	504.569	312.412	331.729	380.306	317.856	378.565	331.559	431.014	341.482	342.66
ENSBTAG00000000219	GRIN2B	0	NA	NA	NA	NA	NA	0	0	0	0	0	0	0	0	0	0	0	0
ENSBTAG00000000220	NEK10	0.21927	0.109673	0.452665	0.242282	0.808562	NA	0	0	0.989352	0	0	0	0.984075	0	0	0.329784	0	0.328025
ENSBTAG00000000221	RBM34	468.684	-0.887483	0.148644	-5.97053	2.36479e-09	2.53727e-08	206.187	335.953	331.433	398.029	627.653	598.07	450.706	664.242	605.884	291.191	541.251	573.611
ENSBTAG00000000222	ARID4B	3548.9	-0.863067	0.153355	-5.6279	1.82419e-08	1.77274e-07	1322.59	1944.73	2621.78	2391.82	4259.83	4085.42	4398.82	5304.29	5610.84	1963.03	3579.02	5104.65
ENSBTAG00000000223	PPM1B	1344.38	-0.441879	0.139465	-3.16839	0.00153288	0.00626719	823.681	1206.83	1306.93	1302.47	1421.7	1792.12	1298	1423.12	1524.58	1112.48	1505.43	1415.23
ENSBTAG00000000224	TSPAN15	22.319	1.49225	0.609695	2.44754	0.0143837	0.043673	11.7516	5.99916	112.786	0	7.37177	23.9645	8.85668	11.392	18.7488	43.5123	10.4454	12.9992
ENSBTAG00000000225	POLB	477.325	0.299165	0.156512	1.91145	0.0559472	0.133655	586.512	533.925	623.292	483.646	449.678	478.247	330.649	408.36	401.62	581.243	470.524	380.21
ENSBTAG00000000226	DKK4	0	NA	NA	NA	NA	NA	0	0	0	0	0	0	0	0	0	0	0	0
ENSBTAG00000000228	NA	0	NA	NA	NA	NA	NA	0	0	0	0	0	0	0	0	0	0	0	0
ENSBTAG00000000229	NA	0	NA	NA	NA	NA	NA	0	0	0	0	0	0	0	0	0	0	0	0
ENSBTAG00000000231	BMPR1A	19.9293	0.258083	0.515901	0.500257	0.616894	0.767381	23.5032	4.9993	26.7125	22.7705	2.10622	20.8387	24.6019	3.50523	50.3259	18.405	15.2385	26.1443
ENSBTAG00000000232	OR51D1	0	NA	NA	NA	NA	NA	0	0	0	0	0	0	0	0	0	0	0	0
ENSBTAG00000000233	OR51E1	0.11577	-0.103716	0.452665	-0.229122	0.818774	NA	0	0	0	0	0	1.04193	0	0	0	0	0.347311	0
ENSBTAG00000000236	YWHAZ	1173.29	-0.0389088	0.130649	-0.297812	0.765846	0.869812	1006.37	1259.82	1376.19	1096.63	1191.07	1457.66	988.995	930.639	1252.23	1214.13	1248.45	1057.29
ENSBTAG00000000237	NA	0	NA	NA	NA	NA	NA	0	0	0	0	0	0	0	0	0	0	0	0
ENSBTAG00000000238	PSD2	0.218984	0.00297851	0.452665	0.00657994	0.99475	NA	0	0	0	0	0	0	0.984075	0	0.986781	0	0	0.656952
ENSBTAG00000000240	AKAP7	506.842	-1.48624	0.210677	-7.05458	1.73119e-12	2.66207e-11	128.199	286.96	283.944	375.258	768.77	870.014	532.385	566.095	749.954	233.034	671.347	616.145
ENSBTAG00000000241	STAU1	2809.38	-0.139343	0.115702	-1.20433	0.228464	0.393108	2561.85	2719.62	2927.49	2861.8	3081.4	3100.79	2371.62	3016.25	2643.59	2736.32	3014.66	2677.15
ENSBTAG00000000242	NA	54.7065	-0.177948	0.372338	-0.477922	0.632706	0.778785	51.2798	30.9956	61.3398	53.7385	57.921	52.0967	44.2834	81.4967	59.2069	47.8717	54.5854	61.6623
ENSBTAG00000000243	HEBP2	0.437499	-0.209692	0.452744	-0.463159	0.643251	NA	0	0	0	0.910821	1.05311	0	0	0	1.97356	0	0.654644	0.657854
ENSBTAG00000000244	NRXN2	234.168	-2.12803	0.234562	-9.07239	1.1643e-19	3.19897e-18	84.3979	126.982	53.425	435.373	571.838	213.596	185.006	260.264	176.634	88.2683	406.936	207.301
ENSBTAG00000000245	NHSL1	5.9387	-0.0266036	0.680857	-0.0390738	0.968832	0.985203	16.0249	0.999859	5.93611	15.484	4.21244	3.1258	2.95223	1.75262	2.96034	7.65363	7.6074	2.55506
ENSBTAG00000000246	ME3	0	NA	NA	NA	NA	NA	0	0	0	0	0	0	0	0	0	0	0	0
ENSBTAG00000000250	HDHD3	237.211	0.763418	0.196958	3.87604	0.000106169	0.000564393	330.113	337.952	283.944	153.929	217.994	184.422	226.337	214.696	185.515	317.337	185.448	208.849
ENSBTAG00000000251	ALAD	7.31874	-0.092278	0.686262	-0.134465	0.893035	0.943084	7.4783	0	2.96806	3.64328	3.15933	4.16773	17.7134	14.8972	11.8414	3.48212	3.65678	14.8173
ENSBTAG00000000252	POLE3	961.501	0.0612098	0.132024	0.463626	0.642916	0.785942	786.29	1072.85	1003.2	763.268	1058.37	921.069	933.887	1034.04	1080.53	954.114	914.237	1016.15
ENSBTAG00000000253	PTPRF	3.77175	-0.601668	0.720545	-0.835018	0.403708	0.58353	1.06833	1.99972	0	4.55411	4.21244	0	11.8089	4.38154	5.92069	1.02268	2.92218	7.37038
ENSBTAG00000000256	TLE1	278.66	-0.172187	0.194145	-0.8869	0.375133	0.554761	232.896	179.975	329.454	303.303	179.029	365.719	315.888	158.612	443.065	247.441	282.684	305.855
ENSBTAG00000000257	MRAP2	0	NA	NA	NA	NA	NA	0	0	0	0	0	0	0	0	0	0	0	0
ENSBTAG00000000258	NA	7.85103	-0.115878	0.637908	-0.181653	0.855855	0.923046	10.6833	2.99958	10.8829	13.6623	5.26555	8.33546	7.8726	7.01047	3.94713	8.18858	9.08778	6.27673
ENSBTAG00000000259	CHIA	0	NA	NA	NA	NA	NA	0	0	0	0	0	0	0	0	0	0	0	0
ENSBTAG00000000260	ZNRF2	792.915	-0.499124	0.171697	-2.90701	0.003649	0.0133355	417.716	779.89	754.875	790.593	882.506	1047.14	735.104	801.822	926.588	650.827	906.747	821.171
ENSBTAG00000000261	FAM228A	0.973602	0.651714	0.598319	1.08924	0.276048	NA	1.06833	0.999859	2.96806	0	0	0	0	1.75262	1.97356	1.67875	0	1.24206
ENSBTAG00000000264	RFX6	0	NA	NA	NA	NA	NA	0	0	0	0	0	0	0	0	0	0	0	0
ENSBTAG00000000265	SYNPR	0	NA	NA	NA	NA	NA	0	0	0	0	0	0	0	0	0	0	0	0
ENSBTAG00000000266	NAB1	1580.81	0.177616	0.151405	1.17312	0.240747	0.406801	1286.27	1831.74	2220.11	1249.65	1400.64	2084.91	1299.96	1125.18	1728.84	1779.37	1578.4	1384.66
ENSBTAG00000000267	SMG6	1007.14	-0.0248518	0.149778	-0.165925	0.868216	0.929636	1092.9	754.894	984.405	917.197	849.859	1101.32	1180.89	1087.5	1095.33	944.066	956.127	1121.24
ENSBTAG00000000269	NA	230.474	0.233646	0.234335	0.99706	0.318736	0.49729	143.156	329.954	389.805	138.445	313.827	269.861	131.866	202.427	154.925	287.638	240.711	163.073
ENSBTAG00000000271	MNS1	19.7821	-1.43228	0.539353	-2.65554	0.00791804	0.0261755	1.06833	11.9983	3.95741	10.019	34.7526	12.5032	14.7611	53.4548	35.5241	5.67468	19.0916	34.58
ENSBTAG00000000273	IL5RA	2.01458	0.149448	0.711385	0.21008	0.833605	0.910711	1.06833	1.99972	1.9787	2.73246	0	1.04193	1.96815	4.38154	2.96034	1.68225	1.25813	3.10335
ENSBTAG00000000274	YKT6	1387.5	-0.00905882	0.12323	-0.0735113	0.941399	0.969849	1397.37	1560.78	1583.95	1538.38	1456.45	1564.98	1001.79	1199.67	1184.14	1514.04	1519.94	1128.53
ENSBTAG00000000275	PARP11	963.131	-0.122671	0.121629	-1.00857	0.313182	0.491375	854.663	903.873	983.416	919.929	1014.14	1053.39	872.875	1036.67	1029.21	913.984	995.823	979.587
ENSBTAG00000000277	IL18	163.174	0.854419	0.339495	2.51674	0.0118447	0.0370734	115.379	294.958	295.816	62.8467	217.994	102.109	128.914	102.528	148.017	235.385	127.65	126.486
ENSBTAG00000000278	RNF17	0	NA	NA	NA	NA	NA	0	0	0	0	0	0	0	0	0	0	0	0
ENSBTAG00000000279	RAB26	18.5576	-0.843188	0.536343	-1.57211	0.115926	0.239317	16.0249	4.9993	11.8722	15.484	22.1153	29.1741	19.6815	28.9182	18.7488	10.9655	22.2578	22.4495
ENSBTAG00000000280	NA	0	NA	NA	NA	NA	NA	0	0	0	0	0	0	0	0	0	0	0	0
ENSBTAG00000000281	MND1	3.39994	0.669223	0.72019	0.929231	0.352769	0.532169	1.06833	3.99944	10.8829	2.73246	3.15933	0	4.92038	0.876308	2.96034	5.31688	1.96393	2.91901
ENSBTAG00000000283	CSF1	97.427	-0.328217	0.311943	-1.05217	0.292721	0.468165	73.7146	63.991	79.1481	109.299	63.1866	107.319	178.118	119.178	82.8896	72.2846	93.2681	126.728
ENSBTAG00000000284	NAALAD2	0	NA	NA	NA	NA	NA	0	0	0	0	0	0	0	0	0	0	0	0
ENSBTAG00000000285	GUF1	311.241	0.179902	0.188455	0.954615	0.339772	0.518511	229.691	496.93	225.572	206.756	362.27	242.77	297.191	446.917	293.074	317.398	270.599	345.727
ENSBTAG00000000286	PFKM	123.543	0.617056	0.264485	2.33305	0.0196455	0.0566589	142.088	90.9872	112.786	69.2224	80.0363	71.8934	185.006	205.932	153.938	115.287	73.7174	181.625
ENSBTAG00000000287	GNPDA2	338.588	-0.19672	0.218553	-0.900103	0.368066	0.547741	161.318	430.939	352.209	189.451	520.236	380.306	281.445	389.957	341.426	314.822	363.331	337.61
ENSBTAG00000000288	UPF2	1757.07	-0.162581	0.134779	-1.20627	0.227712	0.39218	1133.5	1444.8	2078.63	1363.5	1610.2	2201.6	1822.51	1842.88	2315.98	1552.31	1725.1	1993.79
ENSBTAG00000000289	ASB8	1186.66	-0.070425	0.142768	-0.493283	0.621813	0.770746	915.557	1165.84	1243.62	898.07	1411.17	1222.19	1022.45	1623.8	1177.23	1108.34	1177.14	1274.49
ENSBTAG00000000290	ATP11B	2492.88	-0.370934	0.176815	-2.09786	0.0359172	0.093087	1177.3	2160.7	3097.66	1927.3	2338.96	3988.52	2264.36	2046.18	3434.99	2145.22	2751.59	2581.84
ENSBTAG00000000291	DHTKD1	548.285	0.0382718	0.157446	0.243079	0.807944	0.8952	548.052	629.911	543.154	597.499	513.917	558.476	512.703	581.869	448.986	573.706	556.631	514.519
ENSBTAG00000000292	TCIRG1	7271.55	-0.618454	0.124776	-4.95651	7.17714e-07	5.45954e-06	8607.52	4173.41	4858.71	11649.4	7152.72	7739.48	9132.22	6222.67	5907.86	5879.88	8847.2	7087.58
ENSBTAG00000000295	CLHC1	476.053	-0.556741	0.210151	-2.64924	0.00806727	0.0266278	287.38	308.956	433.336	305.125	637.131	625.16	507.783	615.168	564.439	343.224	522.472	562.463
ENSBTAG00000000296	IMPDH1	1257.51	-0.73693	0.139305	-5.29006	1.22278e-07	1.05045e-06	1217.89	891.874	549.09	1835.3	1422.75	1094.03	1779.21	1406.47	1120.98	886.286	1450.7	1435.56
ENSBTAG00000000297	ZNF330	1753.94	-0.61444	0.140045	-4.38745	1.1469e-05	7.20923e-05	1262.76	1412.8	2006.41	2186.88	2225.22	2710.07	1260.6	1353.02	1367.68	1560.66	2374.06	1327.1
ENSBTAG00000000300	NEXMIF	4.69624	1.63815	0.716764	2.28548	0.0222849	0.0629218	8.54663	7.99887	10.8829	0	0	3.1258	6.88853	0.876308	3.94713	9.14279	1.04193	3.90399
ENSBTAG00000000301	NA	0.207296	0.109673	0.452665	0.242282	0.808562	NA	0	0	0.989352	0	0	0	0	0.876308	0	0.329784	0	0.292103
ENSBTAG00000000305	LMO4	878.283	0.266931	0.158002	1.68942	0.0911389	0.196918	920.899	875.877	985.394	688.581	860.39	753.318	1010.65	793.059	1016.38	927.39	767.43	940.03
ENSBTAG00000000306	ITK	51.1503	-1.09762	0.408649	-2.68596	0.00723215	0.0242313	17.0933	8.99873	13.8509	30.9679	36.8588	23.9645	125.962	75.3625	127.295	13.3143	30.5971	109.54
ENSBTAG00000000308	ITCH	6366.84	-0.122588	0.148697	-0.824419	0.409702	0.589418	4007.3	7372.96	7626.91	4637.9	8137.38	7806.16	5154.59	6664.32	5894.05	6335.72	6860.48	5904.32
ENSBTAG00000000309	PTPRT	0	NA	NA	NA	NA	NA	0	0	0	0	0	0	0	0	0	0	0	0
ENSBTAG00000000310	MFAP5	0.101202	-0.103716	0.452665	-0.229122	0.818774	NA	0	0	0	0.910821	0	0	0	0	0	0	0.303607	0
ENSBTAG00000000312	GRINA	1793.84	0.0110397	0.119638	0.0922764	0.926478	0.961163	2452.88	1569.78	1584.94	2480.17	1623.89	1479.55	2010.47	1563.33	1379.52	1869.2	1861.2	1651.11
ENSBTAG00000000313	NUDT13	59.2767	-0.268826	0.327986	-0.819625	0.41243	0.591823	56.6214	74.9894	27.7019	54.6493	85.3019	48.9709	69.8693	70.981	44.4052	53.1042	62.974	61.7518
ENSBTAG00000000315	ECD	515.094	0.0277375	0.147409	0.188167	0.850746	0.91954	412.375	530.925	641.1	462.697	508.652	567.854	445.786	503.001	563.452	528.133	513.068	504.08
ENSBTAG00000000317	MAPK8IP1	33.0596	-1.50948	0.499148	-3.02411	0.00249362	0.00963212	23.5032	2.99958	10.8829	34.6112	50.5493	33.3419	68.8853	41.1865	31.577	12.4619	39.5008	47.2163
ENSBTAG00000000320	UBAP1	1739.33	0.0274871	0.121647	0.225959	0.821234	0.903862	2053.33	1281.82	2146.89	1961.91	1433.28	1908.82	1884.5	1241.73	1741.67	1827.35	1768	1622.63
ENSBTAG00000000321	TBL2	362.466	-0.216849	0.169225	-1.28142	0.200045	0.357033	380.325	321.955	325.497	494.576	367.535	341.754	348.363	349.647	332.545	342.592	401.288	343.518
ENSBTAG00000000322	CD2AP	1249.7	-0.831167	0.151891	-5.47212	4.44677e-08	4.06625e-07	592.922	813.885	922.076	1012.83	1680.76	1483.71	1383.61	1483.59	1873.9	776.294	1392.44	1580.37
ENSBTAG00000000326	ENTHD1	0.109642	0.00297851	0.452665	0.00657994	0.99475	NA	0	0	0	0	0	0	0	0	0.986781	0	0	0.328927
ENSBTAG00000000328	TPPP2	0.0973676	0.00297851	0.452665	0.00657994	0.99475	NA	0	0	0	0	0	0	0	0.876308	0	0	0	0.292103
ENSBTAG00000000329	MEGF10	0.117012	-0.103716	0.452665	-0.229122	0.818774	NA	0	0	0	0	1.05311	0	0	0	0	0	0.351036	0
ENSBTAG00000000330	ALDH16A1	933.231	-0.203045	0.157152	-1.29203	0.196347	0.352532	1228.58	604.915	576.792	1205.93	816.16	683.508	1343.26	1002.5	937.442	803.428	901.865	1094.4
ENSBTAG00000000332	ERF	597.473	-0.724648	0.147466	-4.91401	8.92342e-07	6.69698e-06	610.015	359.949	340.337	924.484	608.697	616.824	781.356	549.445	586.148	436.767	716.668	638.983
ENSBTAG00000000333	ARHGAP20	0.210845	-0.103716	0.452665	-0.229122	0.818774	NA	0	0	0	0.910821	0	0	0	0	0.986781	0	0.303607	0.328927
ENSBTAG00000000335	HMGB4	0	NA	NA	NA	NA	NA	0	0	0	0	0	0	0	0	0	0	0	0
ENSBTAG00000000336	NA	0	NA	NA	NA	NA	NA	0	0	0	0	0	0	0	0	0	0	0	0
ENSBTAG00000000340	ADNP	1944.2	0.207266	0.120197	1.72439	0.0846376	0.185704	2050.12	1727.76	1995.52	1726.01	1650.22	1615	2397.21	2269.64	2066.32	1924.47	1663.74	2244.39
ENSBTAG00000000341	ISOC1	68.861	0.692302	0.305615	2.26527	0.0234959	0.0656337	66.2363	85.9879	80.1375	52.8276	43.1775	44.8031	95.4553	77.1151	74.0086	77.4539	46.9361	82.193
ENSBTAG00000000342	PLOD3	1165.35	0.312057	0.148191	2.10578	0.0352238	0.0915108	1700.78	1423.8	974.512	1375.34	943.586	957.537	1295.04	900.845	916.72	1366.36	1092.15	1037.54
ENSBTAG00000000343	ZNHIT1	137.531	0.723772	0.233231	3.10325	0.0019141	0.00763627	221.144	196.972	145.435	129.337	123.214	84.3966	102.344	140.209	94.731	187.85	112.316	112.428
ENSBTAG00000000344	NA	0	NA	NA	NA	NA	NA	0	0	0	0	0	0	0	0	0	0	0	0
ENSBTAG00000000345	CLDN15	18.4857	-0.365485	0.526199	-0.694576	0.487321	0.660595	7.4783	15.9977	13.8509	21.8597	14.7435	14.5871	31.4904	15.7735	30.5902	12.4423	17.0634	25.9514
ENSBTAG00000000347	RHOG	7234.29	-0.626188	0.117987	-5.30728	1.11271e-07	9.62305e-07	7512.48	4330.39	5316.78	11427.2	7598.18	7409.19	8599.83	6241.94	6672.62	5719.88	8811.51	7171.46
ENSBTAG00000000351	OR52E5	0	NA	NA	NA	NA	NA	0	0	0	0	0	0	0	0	0	0	0	0
ENSBTAG00000000354	PDE6G	0.356109	0.323061	0.452665	0.713687	0.475421	NA	3.20498	0	0	0	0	0	0	0	0	1.06833	0	0
ENSBTAG00000000355	OXLD1	72.0415	0.529123	0.283452	1.86671	0.0619417	0.145097	87.6029	97.9862	82.1162	61.9358	55.8148	64.5999	64.949	69.2284	64.1408	89.2351	60.7835	66.106
ENSBTAG00000000356	CCDC137	589.785	-0.415222	0.162271	-2.55882	0.0105029	0.0334423	521.344	455.936	493.687	612.983	652.928	704.347	603.238	715.944	547.664	490.322	656.752	622.282
ENSBTAG00000000357	PRAG1	722.827	0.282581	0.234997	1.20249	0.229174	0.393804	1419.81	748.895	768.726	1501.03	380.172	730.395	366.076	209.438	380.898	979.143	870.534	318.804
ENSBTAG00000000359	EIF3J	972.647	-0.334504	0.187245	-1.78645	0.0740265	0.167264	470.064	1095.85	1095.21	683.116	1261.63	1374.31	772.499	853.524	1147.63	887.041	1106.35	924.55
ENSBTAG00000000360	NA	0.0973676	0.00297851	0.452665	0.00657994	0.99475	NA	0	0	0	0	0	0	0	0.876308	0	0	0	0.292103
ENSBTAG00000000362	SPG11	1781.16	-0.0260833	0.120271	-0.216872	0.828308	0.908186	1554.42	1913.73	1649.25	1468.24	1893.49	1857.77	1809.71	2036.54	1847.25	1705.8	1739.83	1897.84
ENSBTAG00000000363	BDP1	1004.85	-0.251407	0.150435	-1.6712	0.0946812	0.20287	570.487	901.873	1085.32	793.325	1109.98	1099.24	1006.71	1229.46	1247.29	852.56	1000.85	1161.15
ENSBTAG00000000365	TDP2	680.574	-0.388091	0.135751	-2.85884	0.00425191	0.0152722	421.99	611.914	661.876	541.939	839.328	848.134	600.286	789.554	810.148	565.26	743.133	733.329
ENSBTAG00000000368	NA	0	NA	NA	NA	NA	NA	0	0	0	0	0	0	0	0	0	0	0	0
ENSBTAG00000000369	EPS8	27.5068	-1.2686	0.53498	-2.37131	0.017725	0.0521113	6.40997	8.99873	4.94676	8.19739	21.0622	32.2999	66.9171	62.2179	36.5109	6.78515	20.5198	55.2153
ENSBTAG00000000371	DIS3L	1554.83	0.122967	0.139418	0.882001	0.377776	0.557301	1599.29	1303.82	1376.19	1448.21	1356.4	1134.67	2396.22	1894.58	1484.12	1426.43	1313.09	1924.97
ENSBTAG00000000372	TIPIN	352.97	0.0702647	0.198061	0.354763	0.722767	0.8405	249.989	422.94	439.272	243.189	423.35	392.809	308.016	403.102	294.061	370.734	353.116	335.059
ENSBTAG00000000374	LRRTM4	0	NA	NA	NA	NA	NA	0	0	0	0	0	0	0	0	0	0	0	0
ENSBTAG00000000375	SSRP1	1470.15	0.379079	0.127943	2.96288	0.00304776	0.0114466	1949.7	1739.75	1268.35	1574.81	1137.36	1088.82	1831.36	1396.84	1244.33	1652.6	1267	1490.84
ENSBTAG00000000376	P2RX3	95.2718	0.409636	0.273976	1.49515	0.134875	0.268375	145.293	177.975	51.4463	135.712	108.47	36.4677	88.5668	77.9914	35.5241	124.905	93.5501	67.3608
ENSBTAG00000000377	BMX	14.6333	1.34655	0.620885	2.16876	0.0301009	0.0805567	25.6399	19.9972	84.0949	0	0	0	1.96815	0	0	43.244	0	0.65605
ENSBTAG00000000379	GOLT1B	207.325	-0.328017	0.232501	-1.41082	0.158298	0.301884	92.9446	210.97	192.924	107.477	316.986	215.68	174.181	256.758	298.008	165.613	213.381	242.983
ENSBTAG00000000380	SPX	39.7217	0.0452209	0.405097	0.11163	0.911117	0.952032	23.5032	48.9931	55.4037	41.8978	35.8057	44.8031	42.3152	26.2892	38.4845	42.6333	40.8355	35.6963
ENSBTAG00000000381	S1PR4	196.757	1.41331	0.237358	5.95435	2.61112e-09	2.78578e-08	436.946	266.962	366.06	189.451	106.364	105.235	161.388	76.2388	62.1672	356.656	133.683	99.9315
ENSBTAG00000000382	MED27	388.113	0.624367	0.197354	3.16369	0.00155784	0.00636069	584.376	434.939	516.442	471.805	270.649	264.651	327.697	330.368	292.087	511.919	335.702	316.718
ENSBTAG00000000385	ZBTB18	458.771	-0.257326	0.164748	-1.56194	0.118302	0.243249	388.871	325.954	377.932	454.5	429.669	420.941	704.598	460.062	566.413	364.253	435.036	577.024
ENSBTAG00000000386	NA	53.943	-0.0224941	0.392705	-0.0572799	0.954322	0.977578	54.4847	35.9949	49.4676	41.8978	55.8148	47.9289	36.4108	104.281	59.2069	46.6491	48.5472	66.6328
ENSBTAG00000000387	NICN1	1274.55	-0.351547	0.130861	-2.68642	0.00722219	0.0242105	1326.86	1018.86	907.236	1608.51	1338.5	1196.14	1419.04	1374.93	1280.84	1084.32	1381.05	1358.27
ENSBTAG00000000389	ZNF212	250.252	0.0794321	0.196241	0.404769	0.685647	0.815102	379.256	234.967	176.105	311.501	231.684	187.548	331.633	188.406	211.171	263.443	243.578	243.737
ENSBTAG00000000390	TPST1	24.1686	0.503988	0.513589	0.981307	0.326441	0.504803	28.8449	23.9966	40.5634	31.8787	23.1684	7.29353	17.7134	18.4025	25.6563	31.135	20.7802	20.5907
ENSBTAG00000000392	ASCC1	685.519	-0.301427	0.136327	-2.21106	0.0270315	0.0734404	497.841	629.911	591.632	602.964	820.372	706.431	711.486	895.587	713.443	573.128	709.922	773.505
ENSBTAG00000000393	SSPN	0.225698	0.00297851	0.452665	0.00657994	0.99475	NA	0	0	0.989352	0	0	1.04193	0	0	0	0.329784	0.347311	0
ENSBTAG00000000394	BACE2	0.343366	-0.21041	0.452665	-0.464825	0.642057	NA	0	0	0	0	2.10622	0	0.984075	0	0	0	0.702073	0.328025
ENSBTAG00000000395	ADAMTS20	0	NA	NA	NA	NA	NA	0	0	0	0	0	0	0	0	0	0	0	0
ENSBTAG00000000396	PIM1	1000	0.116682	0.14888	0.783729	0.433199	0.612151	1268.11	873.877	1272.31	1368.96	640.291	1249.28	1000.8	499.496	826.923	1138.1	1086.18	775.741
ENSBTAG00000000397	CNPY1	0.194735	0.00297851	0.452665	0.00657994	0.99475	NA	0	0	0	0	0	0	0	1.75262	0	0	0	0.584206
ENSBTAG00000000399	NANOS3	0.528719	-0.368971	0.454525	-0.811772	0.416923	NA	0	0	0	2.73246	0	1.04193	0.984075	0	0	0	1.25813	0.328025
ENSBTAG00000000400	KRT85	0	NA	NA	NA	NA	NA	0	0	0	0	0	0	0	0	0	0	0	0
ENSBTAG00000000401	TTC24	0	NA	NA	NA	NA	NA	0	0	0	0	0	0	0	0	0	0	0	0
ENSBTAG00000000404	NAXE	395.029	0.229056	0.151383	1.51309	0.130257	0.261732	502.114	441.938	348.252	428.086	377.013	295.909	482.197	376.813	302.942	430.768	367.003	387.317
ENSBTAG00000000405	VKORC1	224.697	-0.346729	0.232314	-1.4925	0.135568	0.269505	252.125	153.978	129.605	247.743	270.649	162.542	265.7	296.192	243.735	178.57	226.978	268.543
ENSBTAG00000000406	GPATCH4	86.8587	0.207095	0.26972	0.767817	0.442596	0.621343	88.6712	123.983	66.2866	91.0821	85.3019	60.4321	88.5668	111.291	66.1144	92.9801	78.9387	88.6574
ENSBTAG00000000409	CDC40	1131.19	-0.0609603	0.18623	-0.327338	0.743412	0.8541	603.605	1399.8	1456.33	719.549	1352.19	1484.75	898.461	1014.77	1251.24	1153.24	1185.5	1054.82
ENSBTAG00000000410	PAX4	0	NA	NA	NA	NA	NA	0	0	0	0	0	0	0	0	0	0	0	0
ENSBTAG00000000411	HGS	2936.3	-0.171494	0.123161	-1.39244	0.16379	0.309548	3859.87	2257.68	2272.54	3954.79	2599.07	2779.88	3458.04	2660.47	2584.38	2796.7	3111.25	2900.96
ENSBTAG00000000413	NRTN	0.801261	-0.434378	0.482187	-0.900849	0.367668	NA	0	0	0	0	3.15933	2.08387	1.96815	0	0	0	1.74773	0.65605
ENSBTAG00000000414	FUT6	0	NA	NA	NA	NA	NA	0	0	0	0	0	0	0	0	0	0	0	0
ENSBTAG00000000415	ERBIN	7805.33	-0.397581	0.15984	-2.48737	0.0128691	0.0397867	3671.84	6211.13	7850.51	5065.99	9089.39	9072.11	8656.91	10015.3	10614.8	5911.16	7742.5	9762.35
ENSBTAG00000000417	MRPL12	1611.13	-1.05333	0.122598	-8.59177	8.56402e-18	2.00283e-16	1303.36	1053.85	871.619	2727	1997.75	1996.34	1708.35	1502.87	1339.06	1076.28	2240.36	1516.76
ENSBTAG00000000418	TOX3	0	NA	NA	NA	NA	NA	0	0	0	0	0	0	0	0	0	0	0	0
ENSBTAG00000000419	PHEX	1.1915	-0.622938	0.640661	-0.972338	0.330883	NA	0	0	0	0.910821	1.05311	2.08387	3.9363	1.75262	0.986781	0	1.34927	2.22523
ENSBTAG00000000421	EEA1	1032.4	0.236423	0.163147	1.44914	0.1473	0.286333	862.141	1265.82	1276.26	762.357	953.064	1171.13	1023.44	948.166	1029.21	1134.74	962.185	1000.27
ENSBTAG00000000422	TSHZ1	216.637	0.628939	0.188757	3.33201	0.000862199	0.00374589	398.486	215.97	216.668	228.616	143.223	152.122	283.414	161.241	149.991	277.041	174.654	198.215
ENSBTAG00000000423	RBM4B	324.177	-0.220151	0.192328	-1.14466	0.252349	0.421104	305.542	212.97	202.817	311.501	327.517	205.261	485.149	458.309	408.528	240.443	281.426	450.662
ENSBTAG00000000425	RPL17	48.2018	0.323465	0.405542	0.797611	0.425096	0.603747	30.9815	100.986	74.2014	41.8978	75.8239	35.4257	5.90445	42.9391	25.6563	68.7229	51.0491	24.8333
ENSBTAG00000000426	NA	0	NA	NA	NA	NA	NA	0	0	0	0	0	0	0	0	0	0	0	0
ENSBTAG00000000428	BAK1	1016.09	-0.236466	0.12716	-1.85959	0.0629436	0.146963	1187.98	986.861	959.671	1330.71	1086.81	1279.49	820.719	708.057	784.491	1044.84	1232.34	771.089
ENSBTAG00000000429	DGCR2	1233.46	0.0525066	0.128446	0.408785	0.682698	0.813591	1623.86	1011.86	934.937	1444.56	1026.78	934.614	1650.29	1335.49	1138.75	1190.22	1135.32	1374.84
ENSBTAG00000000431	TRDC	20.2705	-0.584641	0.527295	-1.10876	0.267536	0.438497	6.40997	13.998	19.787	27.3246	23.1684	13.5451	17.7134	36.8049	23.6828	13.3983	21.3461	26.067
ENSBTAG00000000432	NA	63.8185	-0.559742	0.357398	-1.56616	0.117312	0.241583	52.3481	27.9961	32.6486	110.209	28.434	44.8031	135.802	85.8782	56.2465	37.6642	61.1488	92.6424
ENSBTAG00000000434	CRYAB	0	NA	NA	NA	NA	NA	0	0	0	0	0	0	0	0	0	0	0	0
ENSBTAG00000000435	TARBP2	303.557	0.522521	0.181069	2.88576	0.00390473	0.0141776	476.474	315.956	276.029	285.087	204.303	239.645	368.044	281.295	285.18	356.153	243.012	311.506
ENSBTAG00000000436	TNFAIP3	1435.8	-0.222552	0.173877	-1.27994	0.200565	0.357621	2041.58	1047.85	1142.7	2327.15	1014.14	1663.97	1368.85	947.289	1368.67	1410.71	1668.42	1228.27
ENSBTAG00000000437	FFAR4	2.11761	-0.792961	0.688655	-1.15146	0.249541	0.417609	0	1.99972	0	2.73246	7.37177	1.04193	2.95223	0	2.96034	0.666573	3.71539	1.97086
ENSBTAG00000000438	GNRHR	0	NA	NA	NA	NA	NA	0	0	0	0	0	0	0	0	0	0	0	0
ENSBTAG00000000439	SFSWAP	792.502	-0.0603974	0.133121	-0.453702	0.650044	0.791576	905.942	707.9	628.238	921.751	708.743	699.137	1020.49	861.411	678.906	747.36	776.544	853.601
ENSBTAG00000000440	HSPB2	1.59174	0.763026	0.606259	1.25858	0.208182	NA	8.54663	0	3.95741	1.82164	0	0	0	0	0	4.16801	0.607214	0
ENSBTAG00000000441	SLC25A53	6.94077	0.508699	0.667109	0.762543	0.445736	0.624389	11.7516	2.99958	6.92546	6.37575	3.15933	3.1258	13.7771	11.392	2.96034	7.22555	4.22029	9.37647
ENSBTAG00000000442	RBP4	3.27846	1.36296	0.720343	1.8921	0.0584773	0.138643	7.4783	12.9982	2.96806	0	3.15933	1.04193	0.984075	0.876308	0	7.81484	1.40042	0.620128
ENSBTAG00000000445	PDE6C	0	NA	NA	NA	NA	NA	0	0	0	0	0	0	0	0	0	0	0	0
ENSBTAG00000000446	ATP11A	3392.18	-2.24914	0.146323	-15.371	2.56003e-53	4.2293e-51	1184.78	865.878	662.866	4703.48	3860.7	4272.97	6106.19	4464.79	4407.95	904.507	4279.05	4992.98
ENSBTAG00000000447	C26H10ORF4	229.598	-0.156554	0.222848	-0.702514	0.482359	0.657048	146.361	213.97	198.86	108.388	282.233	264.651	211.576	313.718	326.625	186.397	218.424	283.973
ENSBTAG00000000448	BDH1	0.231541	-0.21041	0.452665	-0.464825	0.642057	NA	0	0	0	0	0	2.08387	0	0	0	0	0.694622	0
ENSBTAG00000000451	TMEM126A	152.582	0.0568707	0.23012	0.247135	0.804803	0.893239	151.703	205.971	181.051	162.126	166.391	189.632	113.169	86.7545	116.44	179.575	172.716	105.454
ENSBTAG00000000454	TMEM106C	13.8376	0.606619	0.597781	1.01479	0.310208	0.487979	3.20498	9.99859	47.4889	4.55411	10.5311	16.6709	8.85668	11.392	11.8414	20.2308	10.5854	10.6967
ENSBTAG00000000455	CREBZF	2099.43	-0.170116	0.165759	-1.02629	0.304756	0.481852	1013.84	2677.62	2190.42	1214.12	3000.31	2363.1	1646.36	2440.52	2348.54	1960.63	2192.51	2145.14
ENSBTAG00000000456	CPB1	0.339727	0.323061	0.452665	0.713687	0.475421	NA	1.06833	0.999859	0.989352	0	0	0	0	0	0	1.01918	0	0
ENSBTAG00000000457	CCDC89	0	NA	NA	NA	NA	NA	0	0	0	0	0	0	0	0	0	0	0	0
ENSBTAG00000000458	DYNC1LI2	496.281	-0.356047	0.148588	-2.3962	0.016566	0.0493001	363.232	383.946	512.484	522.811	493.908	588.692	494.99	514.393	592.069	419.887	535.137	533.817
ENSBTAG00000000459	POMGNT2	78.8833	0.408901	0.284639	1.43656	0.150843	0.291253	94.0129	96.9863	65.2972	72.8657	61.0803	56.2644	103.328	76.2388	83.8764	85.4321	63.4035	87.8144
ENSBTAG00000000460	SYTL2	14.0929	-1.26584	0.565096	-2.24005	0.0250878	0.0690772	6.40997	4.9993	3.95741	29.1463	11.5842	8.33546	26.57	21.0314	14.8017	5.12222	16.3553	20.801
ENSBTAG00000000462	CCDC102A	4.36474	0.0971034	0.714272	0.135947	0.891863	0.942598	1.06833	5.99916	1.9787	1.82164	2.10622	4.16773	0.984075	4.38154	16.7753	3.0154	2.69853	7.3803
ENSBTAG00000000469	PPP2CA	3413.07	0.120779	0.127669	0.946038	0.344129	0.523301	2620.61	4277.4	4284.88	2789.85	3636.39	3718.66	2719	3152.96	3517.88	3727.63	3381.63	3129.94
ENSBTAG00000000470	IBSP	0	NA	NA	NA	NA	NA	0	0	0	0	0	0	0	0	0	0	0	0
ENSBTAG00000000472	ZNF570	237.156	-0.481421	0.200731	-2.39834	0.0164697	0.0490968	116.448	231.967	187.977	152.107	323.305	284.448	227.321	328.616	282.219	178.797	253.286	279.385
ENSBTAG00000000473	ATP10D	1255.82	-0.000876897	0.147171	-0.00595834	0.995246	0.99818	1051.23	1040.85	1726.42	1175.87	1025.73	1591.03	1307.84	1014.77	1368.67	1272.84	1264.21	1230.42
ENSBTAG00000000475	IMMP1L	101.239	-0.136256	0.287497	-0.473941	0.635542	0.780481	67.3047	68.9903	134.552	66.4899	120.054	108.361	66.9171	123.559	154.925	90.2823	98.3018	115.134
ENSBTAG00000000476	THPO	0	NA	NA	NA	NA	NA	0	0	0	0	0	0	0	0	0	0	0	0
ENSBTAG00000000477	TLR5	92.1723	1.41555	0.39654	3.56976	0.00035731	0.00169495	252.125	240.966	95.9671	66.4899	77.9301	51.0547	4.92038	34.176	5.92069	196.353	65.1583	15.0057
ENSBTAG00000000478	LSMEM2	0.67013	-0.21035	0.507607	-0.414395	0.678585	NA	1.06833	0	0	0.910821	0	2.08387	1.96815	0	0	0.356109	0.998229	0.65605
ENSBTAG00000000480	IFRD2	163.741	-0.0774851	0.27018	-0.28679	0.774273	0.875046	241.442	186.974	91.0204	202.202	188.507	141.703	142.691	134.075	145.057	173.145	177.471	140.608
ENSBTAG00000000483	NA	186.066	-1.03053	0.240939	-4.27714	1.8931e-05	0.000114852	168.796	109.985	67.2759	291.463	195.878	215.68	259.796	167.375	198.343	115.352	234.34	208.505
ENSBTAG00000000484	HYAL2	140.951	-0.899148	0.242317	-3.71062	0.000206752	0.00102945	133.541	87.9876	61.3398	215.865	160.073	151.08	181.07	130.57	147.03	94.2895	175.673	152.89
ENSBTAG00000000487	NA	0	NA	NA	NA	NA	NA	0	0	0	0	0	0	0	0	0	0	0	0
ENSBTAG00000000489	WDR54	43.0017	0.84719	0.362103	2.33964	0.0193026	0.0559831	55.5531	53.9924	28.6912	27.3246	31.5933	14.5871	73.8056	63.9705	37.4977	46.0789	24.5017	58.4246
ENSBTAG00000000490	RTKN	2.63702	-0.173866	0.720675	-0.241254	0.809358	0.895842	3.20498	0.999859	1.9787	1.82164	5.26555	1.04193	1.96815	3.50523	3.94713	2.06118	2.70971	3.14017
ENSBTAG00000000492	ASNSD1	1218.84	-0.113468	0.121321	-0.935264	0.349652	0.529077	1037.35	1314.81	1348.49	1240.54	1302.7	1447.25	986.043	1087.5	1204.86	1233.55	1330.16	1092.8
ENSBTAG00000000494	PDE4D	128.457	0.999658	0.255713	3.90929	9.25664e-05	0.000496384	188.026	195.972	232.498	130.247	77.9301	96.8998	87.5827	78.8677	68.0879	205.499	101.692	78.1795
ENSBTAG00000000495	NA	914.085	-1.33725	0.180978	-7.38902	1.47913e-13	2.46892e-12	267.082	360.949	325.497	591.123	1039.42	842.924	1551.89	1445.03	1802.85	317.843	824.489	1599.92
ENSBTAG00000000496	SLC12A8	5.36098	-1.0406	0.684821	-1.51952	0.128631	0.259226	5.34164	1.99972	0.989352	10.019	8.42488	6.2516	4.92038	4.38154	5.92069	2.7769	8.23184	5.0742
ENSBTAG00000000497	AKR1A1	1895.48	0.00132772	0.115976	0.0114482	0.990866	0.995798	2030.89	2082.71	1457.32	2073.03	1925.08	1541.02	2047.86	2217.94	1683.45	1856.97	1846.38	1983.08
ENSBTAG00000000500	PINX1	108.014	-0.150153	0.270103	-0.555911	0.578272	0.736398	74.783	192.973	82.1162	77.4198	177.975	125.032	61.0127	99.8991	80.9161	116.624	126.809	80.6093
ENSBTAG00000000501	KLHL13	52.0369	1.65137	0.402905	4.09865	4.15559e-05	0.000238207	131.404	76.9892	113.775	58.2926	15.7966	25.0064	22.6337	17.5262	6.90747	107.39	33.0319	15.6891
ENSBTAG00000000502	DAZL	0	NA	NA	NA	NA	NA	0	0	0	0	0	0	0	0	0	0	0	0
ENSBTAG00000000504	GTF2B	1445.06	-0.149799	0.139297	-1.07539	0.282199	0.456092	1072.6	1225.83	1687.83	1264.22	1545.96	1575.4	1406.24	1607.15	1620.3	1328.75	1461.86	1544.56
ENSBTAG00000000505	KYAT3	555.533	-0.343047	0.151637	-2.2623	0.0236788	0.0660233	346.138	598.916	509.516	466.34	837.222	559.518	402.487	784.296	495.364	484.857	621.027	560.716
ENSBTAG00000000507	NR4A1	2034.38	-5.17327	0.211494	-24.4605	3.88732e-132	4.55382e-129	75.8513	96.9863	36.606	3118.65	2985.57	2026.56	4140	2909.34	2919.89	69.8146	2710.26	3323.08
ENSBTAG00000000510	ATG101	764.872	0.0902616	0.143623	0.628463	0.5297	0.696857	1106.79	804.887	843.917	959.095	708.743	915.859	538.289	487.227	519.047	918.531	861.232	514.855
ENSBTAG00000000511	CNST	204.47	-0.0955617	0.213265	-0.448089	0.654089	0.794775	163.454	142.98	228.54	170.324	195.878	201.093	251.923	238.356	247.682	178.325	189.098	245.987
ENSBTAG00000000512	SNTA1	108.076	0.247682	0.303209	0.816868	0.414004	0.593379	153.839	215.97	64.3079	88.3497	242.215	59.3902	25.586	104.281	18.7488	144.706	129.985	49.5385
ENSBTAG00000000516	OTOR	0	NA	NA	NA	NA	NA	0	0	0	0	0	0	0	0	0	0	0	0
ENSBTAG00000000517	ANKRD29	17.6866	1.55205	0.559865	2.77219	0.00556802	0.0193135	13.8883	46.9934	40.5634	6.37575	11.5842	8.33546	1.96815	24.5366	4.93391	33.815	8.76514	10.4796
ENSBTAG00000000518	NA	0	NA	NA	NA	NA	NA	0	0	0	0	0	0	0	0	0	0	0	0
ENSBTAG00000000520	ATP2B3	0	NA	NA	NA	NA	NA	0	0	0	0	0	0	0	0	0	0	0	0
ENSBTAG00000000521	PLEKHA8	118.352	-0.546283	0.265042	-2.06112	0.0392916	0.100121	55.5531	136.981	40.5634	64.6683	212.728	72.9353	123.993	246.243	111.506	77.6991	116.777	160.581
ENSBTAG00000000522	AHSG	0	NA	NA	NA	NA	NA	0	0	0	0	0	0	0	0	0	0	0	0
ENSBTAG00000000524	CSTB	1986.91	-0.110278	0.152778	-0.721819	0.470406	0.64699	2721.03	1693.76	2367.52	2680.55	1913.5	2715.28	1127.75	1139.2	1523.59	2260.77	2436.44	1263.51
ENSBTAG00000000526	TOPBP1	1050.92	-0.614687	0.152336	-4.03508	5.45834e-05	0.000305676	544.847	718.899	791.481	809.72	1236.35	1122.16	1360.98	1359.15	1514.71	685.076	1056.08	1411.61
ENSBTAG00000000527	ZFAND3	2157.95	-0.292111	0.105893	-2.75854	0.00580595	0.0200524	2033.03	1820.74	2092.48	2425.52	2324.21	2531.9	2090.18	1961.18	2142.3	1982.08	2427.21	2064.55
ENSBTAG00000000528	MANBAL	303.763	0.171418	0.174003	0.98514	0.324555	0.503276	435.878	328.954	312.635	376.169	272.755	304.244	243.067	232.222	227.947	359.156	317.723	234.412
ENSBTAG00000000529	BTBD9	269.646	0.253273	0.189312	1.33786	0.180941	0.332706	258.535	313.956	291.859	240.457	282.233	203.177	297.191	269.027	270.378	288.117	241.956	278.865
ENSBTAG00000000531	NA	0	NA	NA	NA	NA	NA	0	0	0	0	0	0	0	0	0	0	0	0
ENSBTAG00000000532	EXO5	160.237	0.744528	0.254702	2.92313	0.00346527	0.0127654	231.827	292.959	214.689	163.948	111.63	155.248	71.8375	104.281	95.7178	246.492	143.608	90.612
ENSBTAG00000000533	NA	35.6854	0.0192749	0.383836	0.0502165	0.95995	0.980416	17.0933	31.9955	53.425	17.3056	31.5933	52.0967	19.6815	44.6917	53.2862	34.1712	33.6652	39.2198
ENSBTAG00000000534	PNOC	0	NA	NA	NA	NA	NA	0	0	0	0	0	0	0	0	0	0	0	0
ENSBTAG00000000535	PCNX2	0	NA	NA	NA	NA	NA	0	0	0	0	0	0	0	0	0	0	0	0
ENSBTAG00000000536	ZNF395	169.918	-0.0810761	0.268037	-0.302481	0.762285	0.867356	176.274	143.98	73.212	179.432	117.948	114.613	320.808	169.128	233.867	131.155	137.331	241.268
ENSBTAG00000000539	LRRC28	448.04	-0.150742	0.150624	-1.00079	0.316929	0.495625	487.158	428.94	426.411	549.225	502.333	442.822	396.582	425.886	373.003	447.503	498.127	398.49
ENSBTAG00000000540	RNF112	37.8547	-1.99222	0.504603	-3.94809	7.87759e-05	0.000428858	24.5715	12.9982	7.91481	74.6873	52.6555	110.445	6.88853	14.0209	36.5109	15.1615	79.2626	19.1401
ENSBTAG00000000541	NKX2-1	0	NA	NA	NA	NA	NA	0	0	0	0	0	0	0	0	0	0	0	0
ENSBTAG00000000542	CFAP36	617.713	0.699195	0.147229	4.74902	2.04402e-06	1.4536e-05	799.109	1202.83	670.781	502.773	687.68	432.402	389.694	494.238	379.911	890.907	540.952	421.281
ENSBTAG00000000545	PPP4R3B	3228.3	-0.182296	0.166316	-1.09608	0.273044	0.445224	1736.03	3591.49	3488.45	2232.42	3892.29	3760.34	3111.65	3506.11	3735.95	2938.66	3295.02	3451.24
ENSBTAG00000000546	TOB1	681.164	0.31444	0.22884	1.37406	0.169422	0.317042	606.81	1197.83	559.973	675.829	668.724	499.086	729.2	571.353	621.672	788.205	614.547	640.742
ENSBTAG00000000548	KLHDC10	395.15	0.302975	0.161923	1.8711	0.0613306	0.144085	368.573	456.936	592.622	305.125	417.031	413.647	264.716	316.347	421.356	472.71	378.601	334.14
ENSBTAG00000000550	ATP5D	1729.66	0.372321	0.142209	2.61813	0.0088413	0.0288282	2868.46	2117.7	2192.4	2165.02	1579.66	1779.62	945.696	1017.39	900.931	2392.86	1841.44	954.674
ENSBTAG00000000551	SMNDC1	438.814	0.00817767	0.15826	0.0516723	0.95879	0.97962	309.815	527.926	557.994	353.399	472.846	544.931	318.84	429.391	434.184	465.245	457.059	394.138
ENSBTAG00000000552	DISP2	0.858456	-0.118547	0.498542	-0.237788	0.812046	NA	0	0	0	0	1.05311	0	4.92038	1.75262	0	0	0.351036	2.22433
ENSBTAG00000000555	ACO1	1355.66	0.424025	0.173033	2.45055	0.0142639	0.0433604	2047.99	1729.76	1615.61	1814.36	870.921	1442.04	1013.6	766.77	899.945	1797.78	1375.77	893.437
ENSBTAG00000000558	NEUROD6	0	NA	NA	NA	NA	NA	0	0	0	0	0	0	0	0	0	0	0	0
ENSBTAG00000000559	PLTP	131.306	-0.9086	0.424969	-2.13804	0.0325137	0.0856268	208.324	23.9966	26.7125	159.394	124.267	123.99	202.719	136.704	175.647	86.3444	135.884	171.69
ENSBTAG00000000560	NA	8.29259	0.650347	0.65319	0.995647	0.319422	0.497855	20.2982	8.99873	10.8829	10.019	4.21244	7.29353	0.984075	7.01047	4.93391	13.3933	7.175	4.30948
ENSBTAG00000000561	OCLN	0.638834	-0.508327	0.456472	-1.1136	0.26545	NA	0	0	0	3.64328	2.10622	0	0	0	0	0	1.9165	0
ENSBTAG00000000562	TOMM20	800.394	0.184827	0.135449	1.36454	0.172396	0.321258	782.016	1124.84	904.268	723.192	922.524	813.75	582.572	669.5	680.879	937.042	819.822	644.317
ENSBTAG00000000563	MYD88	6078.92	-0.219839	0.118485	-1.85541	0.0635371	0.148081	5436.72	5008.29	5505.74	7061.6	5927.95	5705.63	7594.11	6595.97	5874.31	5316.92	6231.73	6688.13
ENSBTAG00000000564	NSG2	0.421389	-0.204941	0.452866	-0.452542	0.650879	NA	0	0	0	1.82164	0	0	0.984075	0	0.986781	0	0.607214	0.656952
ENSBTAG00000000565	RFX7	1237.03	-0.105013	0.134958	-0.778118	0.436499	0.615667	854.663	1204.83	1313.86	874.388	1519.64	1265.95	1116.93	1550.19	1432.81	1124.45	1219.99	1366.64
ENSBTAG00000000566	CCDC14	33.9842	-0.521752	0.423668	-1.23151	0.218132	0.379793	20.2982	17.9975	21.7657	23.6814	47.3899	22.9225	34.4426	70.981	46.3787	20.0205	31.3313	50.6008
ENSBTAG00000000567	NA	0	NA	NA	NA	NA	NA	0	0	0	0	0	0	0	0	0	0	0	0
ENSBTAG00000000568	CCDC154	2.77509	-1.44966	0.710109	-2.04146	0.0412048	0.104232	0	0	0	4.55411	8.42488	1.04193	0.984075	7.01047	2.96034	0	4.67364	3.65163
ENSBTAG00000000569	HES1	297.983	-2.92943	0.670891	-4.36647	1.2627e-05	7.88886e-05	0	6.99901	22.7551	255.941	431.775	267.777	560.923	572.229	563.452	9.91804	318.497	565.535
ENSBTAG00000000570	RET	359.513	-0.86078	0.537165	-1.60245	0.109056	0.2278	342.933	162.977	232.498	778.752	80.0363	946.075	279.477	43.8154	369.056	246.136	601.621	230.783
ENSBTAG00000000571	ARHGAP27	2607.69	-1.27726	0.14573	-8.76458	1.87477e-18	4.64582e-17	1527.71	935.868	1400.92	4656.12	1986.16	3189.36	4782.6	2111.03	2879.43	1288.17	3277.21	3257.69
ENSBTAG00000000573	NA	0	NA	NA	NA	NA	NA	0	0	0	0	0	0	0	0	0	0	0	0
ENSBTAG00000000574	OR10Z1	0	NA	NA	NA	NA	NA	0	0	0	0	0	0	0	0	0	0	0	0
ENSBTAG00000000575	TNC	0	NA	NA	NA	NA	NA	0	0	0	0	0	0	0	0	0	0	0	0
ENSBTAG00000000576	ADGRG2	0	NA	NA	NA	NA	NA	0	0	0	0	0	0	0	0	0	0	0	0
ENSBTAG00000000578	ABHD16A	1214.89	0.0470074	0.126216	0.372436	0.709568	0.831303	1576.85	990.86	1003.2	1446.38	1056.27	934.614	1578.46	1254	1093.35	1190.31	1145.76	1308.6
ENSBTAG00000000579	NIPBL	5190.08	-0.11882	0.140597	-0.845111	0.398049	0.577684	3171.87	4827.32	6315.03	3620.51	5478.27	6320.37	4874.12	5985.19	6118.05	4771.41	5139.72	5659.12
ENSBTAG00000000580	LY6G6F	0	NA	NA	NA	NA	NA	0	0	0	0	0	0	0	0	0	0	0	0
ENSBTAG00000000581	DOCK10	10657.3	-1.33049	0.153736	-8.65435	4.95725e-18	1.18295e-16	3566.08	4005.44	8836.89	10603.8	11357.8	17788.9	11615	11480.5	16660.8	5469.47	13250.2	13252.1
ENSBTAG00000000582	LY6G6E	0	NA	NA	NA	NA	NA	0	0	0	0	0	0	0	0	0	0	0	0
ENSBTAG00000000584	NA	0	NA	NA	NA	NA	NA	0	0	0	0	0	0	0	0	0	0	0	0
ENSBTAG00000000585	LY6G6C	0.320186	-0.103716	0.452665	-0.229122	0.818774	NA	0	0	0	0.910821	0	0	0.984075	0	0.986781	0	0.303607	0.656952
ENSBTAG00000000586	NA	1064.34	-0.226778	0.131173	-1.72885	0.0838364	0.184197	924.104	895.874	914.161	1071.13	1020.46	1112.78	1374.75	1157.6	1108.16	911.38	1068.12	1213.5
ENSBTAG00000000588	CHODL	0	NA	NA	NA	NA	NA	0	0	0	0	0	0	0	0	0	0	0	0
ENSBTAG00000000589	CACNG4	0.219905	0.00297851	0.452665	0.00657994	0.99475	NA	1.06833	0	0	0.910821	0	0	0	0	0	0.356109	0.303607	0
ENSBTAG00000000590	POLE	31.2024	1.3025	0.51194	2.54425	0.0109513	0.0346899	22.4349	20.997	99.9245	21.8597	7.37177	14.5871	24.6019	31.5471	37.4977	47.7855	14.6062	31.2156
ENSBTAG00000000593	ST8SIA1	13.5223	-1.4561	0.63892	-2.279	0.022667	0.0637048	4.27331	0.999859	0	12.7515	5.26555	7.29353	28.5382	28.0419	34.5374	1.75772	8.43686	30.3725
ENSBTAG00000000595	FBN3	0	NA	NA	NA	NA	NA	0	0	0	0	0	0	0	0	0	0	0	0
ENSBTAG00000000597	TMPRSS15	0	NA	NA	NA	NA	NA	0	0	0	0	0	0	0	0	0	0	0	0
ENSBTAG00000000598	CST3	3116.86	1.23258	0.238147	5.17572	2.27037e-07	1.87298e-06	7951.57	5858.17	3216.38	3766.25	1596.51	1700.43	1214.35	1613.28	1134.8	5675.37	2354.4	1320.81
ENSBTAG00000000599	CCNI	3987.84	-0.0267979	0.10813	-0.247831	0.804265	0.89312	3712.44	4377.38	4155.28	3856.42	4420.95	4192.74	3680.44	3653.33	3841.54	4081.7	4156.7	3725.1
ENSBTAG00000000601	COL11A2	9.31046	-0.730512	0.601984	-1.21351	0.224935	0.38875	11.7516	3.99944	4.94676	18.2164	6.31866	14.5871	11.8089	5.25785	6.90747	6.89927	13.0407	7.99141
ENSBTAG00000000602	RXRB	1113.22	0.0532574	0.119983	0.443875	0.657133	0.796728	1147.38	1037.85	1020.02	1131.24	1009.93	951.285	1428.88	1149.72	1142.69	1068.42	1030.82	1240.43
ENSBTAG00000000603	JAM2	0.420619	-0.396468	0.45327	-0.874685	0.381746	NA	0	0	0	2.73246	1.05311	0	0	0	0	0	1.26186	0
ENSBTAG00000000604	GPNMB	0.517987	-0.372715	0.454529	-0.820003	0.412214	NA	0	0	0	2.73246	1.05311	0	0	0.876308	0	0	1.26186	0.292103
ENSBTAG00000000605	ATP5J	735.1	0.354258	0.151638	2.3362	0.0194808	0.0563577	882.439	851.88	1067.51	756.892	764.557	658.502	524.512	552.074	557.532	933.943	726.651	544.706
ENSBTAG00000000606	SYT10	0	NA	NA	NA	NA	NA	0	0	0	0	0	0	0	0	0	0	0	0
ENSBTAG00000000607	ABCF2	694.342	0.356603	0.135388	2.63392	0.00844048	0.0276612	796.973	807.886	830.066	690.402	624.494	584.524	640.633	632.695	641.408	811.642	633.14	638.245
ENSBTAG00000000608	PRCC	930.936	0.234189	0.13482	1.73705	0.0823778	0.18155	1386.69	1067.85	813.247	1146.72	848.806	762.695	940.776	708.057	703.575	1089.26	919.408	784.136
ENSBTAG00000000609	NA	370.578	0.960008	0.222891	4.30706	1.65435e-05	0.000101659	790.563	595.916	489.729	461.786	231.684	263.609	176.149	210.314	115.453	625.403	319.026	167.306
ENSBTAG00000000611	C25H16orf90	0	NA	NA	NA	NA	NA	0	0	0	0	0	0	0	0	0	0	0	0
ENSBTAG00000000613	ELAVL1	933.58	0.0566922	0.136642	0.414896	0.678218	0.81067	894.191	1050.85	1032.88	927.216	1014.14	917.943	876.811	792.183	895.998	992.642	953.101	854.997
ENSBTAG00000000616	GPR161	0	NA	NA	NA	NA	NA	0	0	0	0	0	0	0	0	0	0	0	0
ENSBTAG00000000617	NA	0	NA	NA	NA	NA	NA	0	0	0	0	0	0	0	0	0	0	0	0
ENSBTAG00000000619	KRT74	0	NA	NA	NA	NA	NA	0	0	0	0	0	0	0	0	0	0	0	0
ENSBTAG00000000620	MCMDC2	25.3926	-0.900692	0.475907	-1.89258	0.0584139	0.138521	11.7516	8.99873	21.7657	17.3056	28.434	40.6354	40.3471	22.784	36.5109	14.172	28.7916	33.214
ENSBTAG00000000621	CATSPERG	264.768	1.20878	0.217148	5.56665	2.59685e-08	2.46233e-07	501.046	329.954	399.698	161.215	151.648	205.261	229.289	225.211	179.594	410.233	172.708	211.365
ENSBTAG00000000622	RPS17	12889.1	0.880382	0.145693	6.04273	1.51525e-09	1.65893e-08	23091.9	19670.2	22497.9	13999.3	10641.7	10730.9	4803.27	5810.8	4756.29	21753.3	11790.6	5123.45
ENSBTAG00000000623	NA	8.43114	1.13255	0.661413	1.71232	0.086838	0.189499	30.9815	3.99944	11.8722	12.7515	1.05311	2.08387	4.92038	5.25785	2.96034	15.6177	5.29616	4.37952
ENSBTAG00000000625	SMAD6	32.9201	0.986647	0.455696	2.16514	0.0303766	0.0811546	98.2862	37.9946	35.6167	55.5601	7.37177	20.8387	18.6974	14.0209	7.89425	57.2992	27.9235	13.5375
ENSBTAG00000000626	STK32A	0	NA	NA	NA	NA	NA	0	0	0	0	0	0	0	0	0	0	0	0
ENSBTAG00000000628	NA	0.430701	0.109673	0.452665	0.242282	0.808562	NA	0	0	1.9787	0.910821	0	0	0	0	0.986781	0.659568	0.303607	0.328927
ENSBTAG00000000629	MMS22L	82.9523	-0.330139	0.37827	-0.872759	0.382794	0.562327	18.1616	52.9925	79.1481	35.522	88.4612	64.5999	136.786	144.591	126.308	50.1008	62.861	135.895
ENSBTAG00000000630	LSM14A	3899.66	-0.0975495	0.127366	-0.765901	0.443735	0.622398	2627.02	4510.36	4387.78	3057.63	4543.11	4633.48	3224.81	3879.42	4233.29	3841.72	4078.07	3779.17
ENSBTAG00000000632	RAD54B	258.589	-1.50825	0.236376	-6.38071	1.76268e-10	2.15707e-09	73.7146	85.9879	103.882	151.196	365.429	284.448	362.14	449.546	450.959	87.8615	267.024	420.882
ENSBTAG00000000634	MLPH	1.229	-0.7336	0.512663	-1.43096	0.152441	NA	0	0	0	10.019	0	1.04193	0	0	0	0	3.68699	0
ENSBTAG00000000638	CDT1	11.2963	0.79514	0.71353	1.11438	0.265118	0.435976	0	0	29.6806	1.82164	5.26555	1.04193	14.7611	25.4129	23.6828	9.89352	2.70971	21.2856
ENSBTAG00000000639	APRT	2101.96	0.148647	0.159227	0.933558	0.350532	0.52999	3560.74	2194.69	1814.47	2886.39	1852.42	1979.67	1669.98	1456.42	1502.87	2523.3	2239.49	1543.09
ENSBTAG00000000640	SELENOS	780.046	-0.137135	0.129175	-1.06162	0.288409	0.463049	590.785	816.885	820.173	683.116	899.355	860.637	660.314	807.956	881.196	742.614	814.369	783.155
ENSBTAG00000000641	SKAP1	18.6322	-0.200986	0.524469	-0.383218	0.701558	0.825629	32.0498	2.99958	14.8403	27.3246	9.47798	17.7129	27.5541	14.0209	21.7092	16.6299	18.1718	21.0947
ENSBTAG00000000642	INTS1	1885.8	0.429654	0.14361	2.99182	0.00277322	0.0105947	3209.26	2000.72	1596.81	2083.05	1404.85	1445.16	2058.69	1618.54	1555.17	2268.93	1644.35	1744.13
ENSBTAG00000000644	S100A5	41.2501	-1.74321	0.432053	-4.03472	5.46665e-05	0.000306009	7.4783	21.9969	32.6486	82.8847	58.9741	81.2708	18.6974	21.9077	45.3919	20.7079	74.3765	28.6657
ENSBTAG00000000646	ANAPC4	951.86	-0.195945	0.145873	-1.34326	0.179189	0.330692	603.605	1031.85	892.395	691.313	1192.12	1019.01	923.062	1126.93	1086.45	842.618	967.481	1045.48
ENSBTAG00000000647	SELENOO	583.545	-0.00428007	0.156856	-0.0272867	0.978231	0.989442	853.594	597.916	458.07	857.083	598.166	459.492	539.273	475.835	412.475	636.527	638.247	475.861
ENSBTAG00000000648	ADAMTS5	0.593516	0.478368	0.455336	1.05058	0.29345	NA	5.34164	0	0	0	0	0	0	0	0	1.78055	0	0
ENSBTAG00000000650	TUBGCP6	729.908	0.0786817	0.167762	0.469008	0.639064	0.782272	1069.4	672.905	478.846	832.491	626.6	577.231	888.62	773.78	649.302	740.383	678.774	770.567
ENSBTAG00000000653	PPP1R16B	120.823	-0.263413	0.264345	-0.996475	0.319019	0.497518	104.696	57.9918	62.3292	138.445	51.6024	89.6062	324.745	113.92	144.07	75.0057	93.2178	194.245
ENSBTAG00000000654	ARMC4	0	NA	NA	NA	NA	NA	0	0	0	0	0	0	0	0	0	0	0	0
ENSBTAG00000000655	NA	14.4253	-0.130366	0.550534	-0.2368	0.812812	0.898122	10.6833	8.99873	15.8296	9.10821	16.8498	14.5871	13.7771	27.1656	12.8282	11.8372	13.515	17.9236
ENSBTAG00000000656	NFATC1	667.214	-0.375844	0.16608	-2.26303	0.0236336	0.0659327	726.463	466.934	382.879	874.388	680.309	483.457	916.174	735.223	739.099	525.426	679.385	796.832
ENSBTAG00000000658	WDR97	92.2751	0.261617	0.257874	1.01451	0.310339	0.488	132.473	85.9879	104.871	112.942	66.3459	89.6062	95.4553	72.7336	70.0615	107.777	89.6313	79.4168
ENSBTAG00000000660	FAM83D	4.09845	2.3579	0.717814	3.28484	0.00102039	0.00436982	19.2299	4.9993	7.91481	0.910821	0	0	1.96815	0.876308	0.986781	10.7147	0.303607	1.27708
ENSBTAG00000000662	TCF20	1587.24	0.251187	0.127494	1.97019	0.0488162	0.119575	2178.32	1441.8	1509.75	1947.34	1022.57	1395.15	2008.5	1291.68	1490.04	1709.96	1455.02	1596.74
ENSBTAG00000000664	SLC22A15	41.0126	-2.49476	0.454848	-5.48482	4.13902e-08	3.80423e-07	18.1616	2.99958	4.94676	81.0631	31.5933	67.7257	62.9808	23.6603	75.9822	8.70264	60.1273	54.2078
ENSBTAG00000000665	HCRT	4.14237	0.462826	0.698826	0.66229	0.507785	0.67912	4.27331	5.99916	5.93611	4.55411	3.15933	2.08387	4.92038	4.38154	1.97356	5.40286	3.26577	3.75849
ENSBTAG00000000666	GHDC	1240.61	0.508848	0.148336	3.43038	0.000602732	0.00271472	2306.52	1314.81	1085.32	1322.51	963.595	903.356	1331.45	1065.59	872.315	1568.88	1063.15	1089.79
ENSBTAG00000000667	APOL3	2.35991	0.120358	0.713907	0.168591	0.866118	0.928674	1.06833	1.99972	1.9787	1.82164	1.05311	1.04193	0	4.38154	7.89425	1.68225	1.30556	4.09193
ENSBTAG00000000668	SLC22A5	93.7588	-0.648858	0.325528	-1.99325	0.0462342	0.114222	54.4847	39.9944	23.7444	53.7385	58.9741	75.0192	192.879	167.375	177.621	39.4078	62.5773	179.291
ENSBTAG00000000670	RRP9	104.191	0.108426	0.273011	0.397147	0.691259	0.818785	153.839	111.984	69.2546	127.515	91.6205	85.4385	108.248	91.1361	98.6781	111.693	101.525	99.3542
ENSBTAG00000000671	PARP3	890.317	0.985973	0.160561	6.14079	8.21127e-10	9.26536e-09	1776.63	1239.83	1412.79	824.293	557.095	834.588	548.13	434.649	384.845	1476.42	738.659	455.875
ENSBTAG00000000672	FAM105A	1891.87	1.50728	0.219344	6.87176	6.34161e-12	9.0697e-11	3725.26	4263.4	3799.11	1932.76	942.533	1227.4	320.808	434.649	380.898	3929.26	1367.56	378.785
ENSBTAG00000000675	PGS1	2431.81	0.758639	0.138384	5.48215	4.20197e-08	3.85934e-07	3891.92	3133.56	3809.99	2366.31	1633.37	2417.28	1459.38	1518.64	1655.82	3611.82	2138.99	1544.61
ENSBTAG00000000676	DOPEY1	606.576	-0.156575	0.136849	-1.14414	0.252564	0.421353	460.449	547.923	536.229	538.295	560.254	624.118	686.884	726.46	778.571	514.867	574.222	730.638
ENSBTAG00000000678	CSDE1	7918.31	0.0660611	0.120628	0.547645	0.583936	0.740829	6635.39	9003.73	9686.74	6974.16	8464.89	8603.24	6923.95	7676.46	7296.26	8441.95	8014.1	7298.89
ENSBTAG00000000679	PGM3	239.026	-0.717663	0.198171	-3.62143	0.000292978	0.00141503	133.541	214.97	151.371	267.781	349.632	210.47	223.385	335.626	264.457	166.627	275.961	274.49
ENSBTAG00000000682	NA	1285.72	0.088297	0.141751	0.622902	0.533349	0.699942	896.327	1086.85	1953.97	920.84	1101.55	1587.91	1116.93	1236.47	1670.62	1312.38	1203.43	1341.34
ENSBTAG00000000683	WDR37	786.317	-0.185896	0.143821	-1.29255	0.196168	0.352371	786.29	613.914	739.046	969.114	661.353	817.917	912.238	813.214	763.769	713.083	816.128	829.74
ENSBTAG00000000684	ARHGEF10L	3523.62	-0.712119	0.139602	-5.10107	3.3774e-07	2.70991e-06	3677.19	2543.64	1546.36	5559.65	3554.24	3309.18	5292.36	3417.6	2812.33	2589.06	4141.03	3840.76
ENSBTAG00000000686	NANP	79.5555	-0.110616	0.271353	-0.407644	0.683535	0.813826	69.4413	88.9875	72.2227	78.3306	89.5143	81.2708	68.8853	81.4967	85.85	76.8838	83.0386	78.744
ENSBTAG00000000687	WDR51B	375.612	-0.302605	0.207669	-1.45715	0.145074	0.283554	175.206	357.95	325.497	222.24	552.882	310.496	395.598	551.198	489.444	286.217	361.873	478.747
ENSBTAG00000000688	NA	0	NA	NA	NA	NA	NA	0	0	0	0	0	0	0	0	0	0	0	0
ENSBTAG00000000690	THEM5	0	NA	NA	NA	NA	NA	0	0	0	0	0	0	0	0	0	0	0	0
ENSBTAG00000000693	UBE2R2	1006.99	-0.0833236	0.140305	-0.593874	0.552597	0.716374	785.221	1038.85	1020.02	975.49	1036.26	991.92	1093.31	1069.97	1051.91	948.032	1001.22	1071.73
ENSBTAG00000000694	TAF10	681.875	-0.00477831	0.161155	-0.0296505	0.976346	0.988621	1024.53	586.917	582.728	969.114	738.23	498.044	700.661	590.632	446.025	731.391	735.129	579.106
ENSBTAG00000000695	UBAP2	641.21	-0.446472	0.139775	-3.19422	0.00140209	0.00578154	586.512	535.925	505.559	824.293	642.397	765.821	684.916	580.116	645.355	542.665	744.17	636.796
ENSBTAG00000000696	ILK	1638.15	0.36208	0.133793	2.70628	0.00680426	0.0229595	2588.56	1776.75	1766.98	2155.91	1275.32	1370.14	1511.54	1261.01	1037.11	2044.1	1600.46	1269.88
ENSBTAG00000000697	RRP8	135.28	0.127849	0.236449	0.540703	0.588712	0.744465	141.019	177.975	113.775	107.477	144.276	141.703	115.137	149.849	126.308	144.257	131.152	130.431
ENSBTAG00000000698	MYO18B	5.05937	-0.622875	0.692825	-0.899037	0.368633	0.548338	2.13666	4.9993	1.9787	1.82164	7.37177	9.3774	5.90445	7.01047	4.93391	3.03822	6.19027	5.94961
ENSBTAG00000000699	NA	91.4029	-0.32258	0.29009	-1.112	0.266139	0.437042	61.963	89.9873	80.1375	97.4579	87.4081	104.193	86.5986	134.951	79.9293	77.3626	96.3531	100.493
ENSBTAG00000000700	PARVA	0	NA	NA	NA	NA	NA	0	0	0	0	0	0	0	0	0	0	0	0
ENSBTAG00000000703	ST6GAL2	0	NA	NA	NA	NA	NA	0	0	0	0	0	0	0	0	0	0	0	0
ENSBTAG00000000704	GUSB	810.018	0.354394	0.136308	2.59996	0.00932349	0.0301638	1170.89	887.875	828.087	876.21	665.565	704.347	770.531	679.139	707.522	962.283	748.707	719.064
ENSBTAG00000000705	COX7A2L	2235.37	0.0807363	0.131425	0.614313	0.539009	0.705	2233.87	2750.61	2636.62	2377.24	2213.64	2622.55	1758.54	1569.47	1955.8	2540.37	2404.47	1761.27
ENSBTAG00000000706	ADAMTS1	0.109342	0.00297851	0.452665	0.00657994	0.99475	NA	0	0	0	0	0	0	0.984075	0	0	0	0	0.328025
ENSBTAG00000000707	WISP1	0	NA	NA	NA	NA	NA	0	0	0	0	0	0	0	0	0	0	0	0
ENSBTAG00000000710	PIP5K1C	739.494	0.159607	0.154846	1.03075	0.30266	0.479125	925.172	624.912	652.972	777.841	544.458	637.663	885.668	858.782	747.98	734.352	653.321	830.81
ENSBTAG00000000711	NDRG1	5436.64	0.568215	0.109853	5.17252	2.30956e-07	1.89802e-06	7514.62	7292.97	8614.29	5646.18	4463.08	5710.84	3286.81	2765.63	3635.3	7807.29	5273.36	3229.25
ENSBTAG00000000712	FBXW2	1111.53	0.429451	0.141078	3.04408	0.00233394	0.0090889	1363.19	1133.84	1573.07	1019.21	923.577	1056.52	894.524	1016.52	1023.29	1356.7	999.769	978.111
ENSBTAG00000000713	AGFG2	289.757	-1.52718	0.234705	-6.50678	7.67809e-11	9.95371e-10	79.0563	69.9901	64.3079	266.871	255.906	129.2	728.216	502.125	512.14	71.1181	217.325	580.827
ENSBTAG00000000715	NA	30.4429	0.105838	0.41087	0.257594	0.79672	0.8888	30.9815	19.9972	30.6699	30.9679	18.956	25.0064	36.4108	30.6708	50.3259	27.2162	24.9768	39.1358
ENSBTAG00000000717	PLPP2	45.593	-2.61704	0.422403	-6.19558	5.80701e-10	6.66332e-09	16.0249	3.99944	4.94676	83.7956	56.8679	42.7193	92.5031	55.2074	54.273	8.32371	61.1276	67.3278
ENSBTAG00000000718	TMPRSS9	0	NA	NA	NA	NA	NA	0	0	0	0	0	0	0	0	0	0	0	0
ENSBTAG00000000719	NA	0	NA	NA	NA	NA	NA	0	0	0	0	0	0	0	0	0	0	0	0
ENSBTAG00000000720	CTSL1	0	NA	NA	NA	NA	NA	0	0	0	0	0	0	0	0	0	0	0	0
ENSBTAG00000000721	GPATCH1	516.779	-0.181642	0.1504	-1.20773	0.22715	0.391475	386.735	495.93	483.793	503.684	530.767	512.631	573.716	568.724	595.029	455.486	515.694	579.156
ENSBTAG00000000725	USP42	264.014	-0.186635	0.17669	-1.05628	0.290838	0.465848	251.057	201.972	234.476	275.979	249.587	257.357	314.904	307.584	283.206	229.168	260.974	301.898
ENSBTAG00000000726	OR1J1	0	NA	NA	NA	NA	NA	0	0	0	0	0	0	0	0	0	0	0	0
ENSBTAG00000000727	RNF169	495.816	-0.460984	0.15959	-2.88855	0.00387018	0.014068	448.698	296.958	308.678	507.327	450.731	479.289	760.69	616.921	593.056	351.445	479.116	656.889
ENSBTAG00000000728	ZNF597	0.563448	-0.009587	0.522559	-0.0183463	0.985363	NA	0	0.999859	0.989352	0	1.05311	1.04193	0	0	0.986781	0.66307	0.698347	0.328927
ENSBTAG00000000730	GCG	0	NA	NA	NA	NA	NA	0	0	0	0	0	0	0	0	0	0	0	0
ENSBTAG00000000731	WFIKKN2	0.237406	0.216367	0.452665	0.477984	0.632661	NA	2.13666	0	0	0	0	0	0	0	0	0.712219	0	0
ENSBTAG00000000735	BCL2A1	3708.28	-6.02413	0.236536	-25.4681	4.44903e-143	5.73302e-140	75.8513	36.9948	125.648	4137.86	6132.26	6710.05	3617.46	4912.58	7625.85	79.4979	5660.06	5385.3
ENSBTAG00000000736	LRP8	108.885	2.0624	0.297706	6.92765	4.27903e-12	6.28729e-11	317.293	157.978	217.657	81.0631	22.1153	60.4321	44.2834	21.9077	57.2333	230.976	54.5368	41.1415
ENSBTAG00000000737	DMXL2	87.1231	2.32679	0.411012	5.66113	1.5038e-08	1.47249e-07	167.728	254.964	185.998	20.9489	17.9029	70.8515	13.7771	34.176	17.7621	202.897	36.5677	21.905
ENSBTAG00000000738	DAPK1	3586.15	-1.13008	0.161037	-7.0175	2.25879e-12	3.41629e-11	2787.27	1611.77	1927.26	4954.87	4270.36	4562.63	3905.79	4156.33	4099.09	2108.77	4595.95	4053.74
ENSBTAG00000000742	AMOTL2	0	NA	NA	NA	NA	NA	0	0	0	0	0	0	0	0	0	0	0	0
ENSBTAG00000000743	MBOAT4	0	NA	NA	NA	NA	NA	0	0	0	0	0	0	0	0	0	0	0	0
ENSBTAG00000000744	DCTN6	466.608	0.26532	0.161679	1.64103	0.100792	0.213443	342.933	588.917	645.057	306.036	474.952	518.883	368.044	474.083	480.563	525.636	433.29	440.896
ENSBTAG00000000745	AQP1	0	NA	NA	NA	NA	NA	0	0	0	0	0	0	0	0	0	0	0	0
ENSBTAG00000000746	KAT2B	3533.28	0.627324	0.135245	4.63841	3.51097e-06	2.40651e-05	4498.73	4026.43	5588.85	3094.97	2844.45	3121.63	3213.01	2700.78	2710.69	4704.67	3020.35	2874.83
ENSBTAG00000000748	GAR1	309.431	0.531047	0.186352	2.8497	0.00437609	0.0156422	344.002	593.916	368.039	224.062	379.119	289.657	186.974	215.572	183.541	435.319	297.613	195.362
ENSBTAG00000000749	LMNTD1	0	NA	NA	NA	NA	NA	0	0	0	0	0	0	0	0	0	0	0	0
ENSBTAG00000000750	MSL2	791.366	-0.0513302	0.153792	-0.333765	0.738557	0.851104	577.966	637.91	808.3	735.944	644.503	710.598	1070.67	921	1015.4	674.725	697.015	1002.36
ENSBTAG00000000751	RRH	0.632806	0.00177187	0.494024	0.0035866	0.997138	NA	0	0	1.9787	0.910821	1.05311	0	0	1.75262	0	0.659568	0.654644	0.584206
ENSBTAG00000000752	SGO1	54.805	-2.01854	0.401785	-5.02393	5.06245e-07	3.94883e-06	14.9566	9.99859	20.7764	40.0761	93.7267	86.4804	69.8693	90.2598	67.1011	15.2439	73.4278	75.7434
ENSBTAG00000000753	PIAS4	404.841	-0.205326	0.158898	-1.29219	0.196292	0.352482	439.083	319.955	295.816	544.671	350.685	333.419	576.668	361.915	421.356	351.618	409.592	453.313
ENSBTAG00000000754	PPP2R5A	4497.62	0.559491	0.16221	3.44919	0.000562278	0.00254675	3919.7	6681.06	6894.79	3072.2	4214.54	4394.87	3765.07	3512.24	4024.09	5831.85	3893.87	3767.14
ENSBTAG00000000755	ZFR2	0	NA	NA	NA	NA	NA	0	0	0	0	0	0	0	0	0	0	0	0
ENSBTAG00000000758	TMEM206	245.257	-0.019523	0.189656	-0.102939	0.918011	0.956073	271.355	219.969	185.998	228.616	241.162	212.554	286.366	314.595	246.695	225.774	227.444	282.552
ENSBTAG00000000759	NENF	406.829	0.188248	0.216624	0.869008	0.384843	0.564173	555.531	346.951	431.357	455.411	379.119	331.335	324.745	460.062	376.951	444.613	388.622	387.252
ENSBTAG00000000763	NA	0	NA	NA	NA	NA	NA	0	0	0	0	0	0	0	0	0	0	0	0
ENSBTAG00000000764	GIPC1	189.83	0.30539	0.205675	1.48481	0.137593	0.272731	336.523	208.971	137.52	221.33	184.294	128.158	209.608	165.622	116.44	227.671	177.927	163.89
ENSBTAG00000000765	PNLIPRP2	0	NA	NA	NA	NA	NA	0	0	0	0	0	0	0	0	0	0	0	0
ENSBTAG00000000767	DCP2	574.789	0.136864	0.1426	0.959777	0.337168	0.515547	511.729	609.914	860.736	530.098	533.926	714.766	378.869	446.917	586.148	660.793	592.93	470.645
ENSBTAG00000000770	PGM2L1	295.94	-0.483732	0.194798	-2.48325	0.013019	0.0402051	230.759	254.964	170.169	287.82	366.482	267.777	344.426	360.163	380.898	218.63	307.359	361.829
ENSBTAG00000000771	DNAJB6	1338.57	0.0640703	0.120143	0.533286	0.593836	0.748891	1246.74	1464.79	1580.98	1314.31	1302.7	1473.29	1072.64	1202.3	1389.39	1430.84	1363.43	1221.44
ENSBTAG00000000772	NA	0	NA	NA	NA	NA	NA	0	0	0	0	0	0	0	0	0	0	0	0
ENSBTAG00000000773	NA	347.773	-0.455557	0.219126	-2.07898	0.0376194	0.0963981	204.051	337.952	220.625	204.024	500.227	370.928	415.28	511.764	365.109	254.21	358.393	430.718
ENSBTAG00000000776	NA	0	NA	NA	NA	NA	NA	0	0	0	0	0	0	0	0	0	0	0	0
ENSBTAG00000000778	NA	10644.3	-0.492607	0.166807	-2.95315	0.00314548	0.0117691	9669.44	12357.3	7530.95	12446.4	13464	15446.7	6874.75	9444.85	8564.28	9852.55	13785.7	8294.63
ENSBTAG00000000781	HIP1	1725.52	0.753859	0.13234	5.69639	1.22369e-08	1.20831e-07	3310.75	2045.71	2214.17	1929.12	1270.05	1263.86	1363.93	1161.11	970.993	2523.54	1487.68	1165.34
ENSBTAG00000000782	KDR	3.0764	-1.21546	0.713235	-1.70415	0.0883533	0.192188	0	0	0	0.910821	8.42488	1.04193	0.984075	11.392	4.93391	0	3.45921	5.77
ENSBTAG00000000783	TGFA	1.118	0.875517	0.547302	1.5997	0.109666	NA	2.13666	0.999859	6.92546	0	0	0	0	0	0	3.35399	0	0
ENSBTAG00000000784	MTERF4	578.22	-0.128321	0.141139	-0.909177	0.363257	0.542653	527.754	450.936	602.515	538.295	524.448	666.837	587.493	609.034	696.668	527.069	576.527	631.065
ENSBTAG00000000785	PASK	77.3318	0.736413	0.29943	2.45938	0.0139176	0.0425183	105.764	126.982	72.2227	72.8657	51.6024	53.1386	79.7101	66.5994	67.1011	101.656	59.2022	71.1369
ENSBTAG00000000786	NQO2	224.674	-0.0373381	0.185929	-0.200819	0.84084	0.91466	260.672	192.973	168.19	234.992	217.994	180.254	297.191	249.748	220.052	207.278	211.08	255.664
ENSBTAG00000000789	PPP1R7	512.891	-0.515704	0.144316	-3.57343	0.000352341	0.00167537	405.965	375.947	418.496	623.002	557.095	543.889	579.62	564.343	547.664	400.136	574.662	563.875
ENSBTAG00000000791	CALY	1.53332	-0.42514	0.671484	-0.633135	0.526645	NA	1.06833	0	0	0	2.10622	2.08387	2.95223	2.62892	2.96034	0.356109	1.39669	2.84716
ENSBTAG00000000792	AJAP1	0	NA	NA	NA	NA	NA	0	0	0	0	0	0	0	0	0	0	0	0
ENSBTAG00000000793	LAMC2	0.109928	0.109673	0.452665	0.242282	0.808562	NA	0	0	0.989352	0	0	0	0	0	0	0.329784	0	0
ENSBTAG00000000795	NMNAT2	6.88809	-0.268893	0.673459	-0.399272	0.689693	0.817607	5.34164	0.999859	9.89352	4.55411	5.26555	10.4193	9.84075	0.876308	14.8017	5.41167	6.74633	8.50626
ENSBTAG00000000797	MRPL9	956.001	0.329332	0.13847	2.37836	0.0173898	0.0512899	1252.08	1144.84	1007.16	974.579	929.896	799.163	794.149	986.723	715.417	1134.69	901.212	832.096
ENSBTAG00000000799	ICA1	352.956	0.347745	0.210837	1.64935	0.0990761	0.210597	369.642	323.954	226.562	234.081	331.729	159.416	688.853	480.217	362.149	306.719	241.742	510.406
ENSBTAG00000000801	ZNF583	186.695	-0.0119598	0.211135	-0.0566455	0.954828	0.977845	159.181	250.965	199.849	187.629	240.109	181.296	118.089	166.499	176.634	203.332	203.011	153.74
ENSBTAG00000000802	LYVE1	0	NA	NA	NA	NA	NA	0	0	0	0	0	0	0	0	0	0	0	0
ENSBTAG00000000803	ZNF667	58.9337	-1.01744	0.34794	-2.92418	0.00345368	0.01273	29.9132	18.9973	24.7338	44.6302	46.3368	65.6418	115.137	66.5994	118.414	24.5481	52.2029	100.05
ENSBTAG00000000804	MOB3B	21.7956	-0.720339	0.553864	-1.30057	0.193406	0.349052	35.2548	9.99859	3.95741	51.9168	17.9029	16.6709	18.6974	13.1446	28.6167	16.4036	28.8302	20.1529
ENSBTAG00000000805	IQCF1	0	NA	NA	NA	NA	NA	0	0	0	0	0	0	0	0	0	0	0	0
ENSBTAG00000000806	ATAD1	3861.79	-0.501226	0.153314	-3.26927	0.00107826	0.00458107	1555.49	3963.44	4051.4	2170.49	5724.7	5755.64	2606.81	4244.84	4683.26	3190.11	4550.28	3844.97
ENSBTAG00000000807	TMED3	251.784	1.35185	0.213349	6.3363	2.35349e-10	2.85297e-09	363.232	474.933	654.951	158.483	157.966	251.106	40.3471	84.1256	80.9161	497.705	189.185	68.4629
ENSBTAG00000000808	COX14	523.756	0.0829837	0.175626	0.472503	0.636568	0.780888	712.575	516.927	540.186	541.939	572.892	550.141	379.853	459.186	440.105	589.896	554.99	426.381
ENSBTAG00000000809	IRX1	0	NA	NA	NA	NA	NA	0	0	0	0	0	0	0	0	0	0	0	0
ENSBTAG00000000810	COPE	1555.49	0.591671	0.141647	4.17707	2.95294e-05	0.000174149	2768.04	1848.74	1616.6	1764.26	1293.22	1049.23	1330.47	1220.7	1108.16	2077.79	1368.9	1219.77
ENSBTAG00000000811	DDX49	211.863	0.187059	0.185315	1.00941	0.312776	0.490857	279.902	198.972	198.86	228.616	189.56	172.961	248.971	202.427	186.502	225.911	197.046	212.633
ENSBTAG00000000812	CD300A	3247.93	-1.08217	0.130048	-8.3213	8.70015e-17	1.89696e-15	1724.28	1421.8	1776.88	3391.9	3667.98	3372.74	5036.5	4143.19	4696.09	1640.99	3477.54	4625.26
ENSBTAG00000000813	HOMER3	851.915	0.621612	0.184979	3.36045	0.000778144	0.00341874	1217.89	1336.81	783.567	702.243	817.213	611.615	539.273	979.713	678.906	1112.76	710.357	732.63
ENSBTAG00000000815	EPHA2	14.081	-2.15729	0.590372	-3.65413	0.000258059	0.00126056	4.27331	0.999859	4.94676	27.3246	12.6373	32.2999	11.8089	16.6499	15.7885	3.40664	24.0873	14.7491
ENSBTAG00000000816	PRDM1	230.666	-0.458454	0.214126	-2.14105	0.0322701	0.0851941	213.666	142.98	415.528	320.609	228.525	473.038	62.9808	73.6099	145.057	257.391	340.724	93.8825
ENSBTAG00000000817	SYNJ2	13.6968	2.18918	0.577102	3.7934	0.000148596	0.000765922	24.5715	33.9952	36.606	6.37575	2.10622	6.2516	2.95223	3.50523	6.90747	31.7243	4.91119	4.45498
ENSBTAG00000000818	PLEKHG7	0	NA	NA	NA	NA	NA	0	0	0	0	0	0	0	0	0	0	0	0
ENSBTAG00000000819	RFX3	79.9874	0.141704	0.297515	0.476293	0.633866	0.779636	85.4663	75.9893	70.244	81.0631	49.4961	79.1869	104.312	98.1465	75.9822	77.2332	69.9154	92.8136
ENSBTAG00000000820	GNG11	455.999	-1.76529	0.305145	-5.78511	7.2467e-09	7.42297e-08	322.635	340.952	85.0843	838.866	906.727	785.618	300.143	242.737	281.233	249.557	843.737	274.704
ENSBTAG00000000821	GPR137C	0.87666	0.116998	0.576215	0.203045	0.8391	NA	1.06833	0	1.9787	0	2.10622	0	0.984075	1.75262	0	1.01568	0.702073	0.912231
ENSBTAG00000000824	TSEN54	409.715	0.0167134	0.172184	0.0970669	0.922673	0.958759	636.724	380.946	341.326	693.135	319.092	359.467	438.897	220.83	297.021	452.999	457.231	318.916
ENSBTAG00000000825	MRPS26	220.548	0.731307	0.194957	3.75112	0.000176045	0.000892767	342.933	279.961	214.689	177.61	179.029	138.577	256.844	198.922	196.37	279.194	165.072	217.378
ENSBTAG00000000827	TAOK1	975.529	-0.0771805	0.13704	-0.563196	0.573302	0.733056	678.388	926.869	1038.82	837.045	895.143	1035.68	1031.31	1128.69	1207.82	881.359	922.623	1122.61
ENSBTAG00000000828	CAPN6	0	NA	NA	NA	NA	NA	0	0	0	0	0	0	0	0	0	0	0	0
ENSBTAG00000000829	CARKL	103.787	-0.651687	0.289935	-2.2477	0.0245952	0.0679678	84.3979	59.9916	41.5528	87.4388	134.798	76.0611	149.579	170.004	130.255	61.9808	99.4327	149.946
ENSBTAG00000000830	GPR137B	988.146	0.020552	0.147732	0.139117	0.889358	0.941604	1032.01	966.864	1229.76	1241.45	816.16	1151.34	866.97	758.883	829.883	1076.21	1069.65	818.579
ENSBTAG00000000831	CTNS	348.159	-0.442937	0.191913	-2.30801	0.0209987	0.0597592	283.107	236.967	248.327	298.749	437.04	321.957	441.85	438.154	427.276	256.134	352.582	435.76
ENSBTAG00000000833	TAX1BP3	2016.01	-0.633136	0.127716	-4.95739	7.14454e-07	5.44116e-06	1555.49	1317.81	1686.84	2165.93	2442.16	2470.42	2190.55	2108.4	2206.44	1520.05	2359.51	2168.46
ENSBTAG00000000835	BCAS1	1.79692	0.302017	0.680273	0.443964	0.657069	0.796728	0	0.999859	1.9787	0	0	1.04193	4.92038	5.25785	1.97356	0.992854	0.347311	4.0506
ENSBTAG00000000836	KRT8	0.109928	0.109673	0.452665	0.242282	0.808562	NA	0	0	0.989352	0	0	0	0	0	0	0.329784	0	0
ENSBTAG00000000837	PARP1	1252.86	-0.205692	0.120694	-1.70425	0.0883351	0.192181	1239.26	1086.85	794.449	1373.52	1240.56	970.04	1705.4	1565.09	1300.58	1040.19	1194.71	1523.69
ENSBTAG00000000838	CCDC88C	8628.74	-1.57574	0.119203	-13.219	6.81689e-40	6.36539e-38	5027.55	3207.55	4201.78	16181.6	9921.34	11480	11445.8	8180.34	8012.67	4145.63	12527.7	9212.93
ENSBTAG00000000841	LZTS1	1.10001	0.360633	0.622605	0.579233	0.562432	NA	3.20498	0.999859	1.9787	2.73246	0	0	0.984075	0	0	2.06118	0.910821	0.328025
ENSBTAG00000000842	UBASH3B	205.429	-1.56993	0.293147	-5.35542	8.53595e-08	7.50302e-07	89.7396	63.991	34.6273	248.654	157.966	179.212	464.483	200.675	409.514	62.786	195.278	358.224
ENSBTAG00000000843	NDRG2	754.331	-1.33051	0.195472	-6.80667	9.98852e-12	1.40823e-10	402.76	484.932	181.051	976.4	1259.52	490.75	1100.2	1090.13	803.24	356.248	908.89	997.855
ENSBTAG00000000845	OLFM3	0	NA	NA	NA	NA	NA	0	0	0	0	0	0	0	0	0	0	0	0
ENSBTAG00000000848	SNRNP200	6382.48	-0.0725062	0.102238	-0.709189	0.478207	0.653535	7260.36	5573.22	4977.43	7680.04	5449.84	5595.18	8528.98	6425.97	5951.28	5937	6241.69	6968.74
ENSBTAG00000000851	CYP20A1	604.55	-0.0732892	0.157095	-0.466527	0.640838	0.783923	579.034	698.902	605.483	667.632	630.813	672.047	435.945	622.179	528.915	627.806	656.83	529.013
ENSBTAG00000000853	NA	0	NA	NA	NA	NA	NA	0	0	0	0	0	0	0	0	0	0	0	0
ENSBTAG00000000854	SEC16B	17.1956	-0.620525	0.561416	-1.10529	0.269036	0.440228	5.34164	4.9993	9.89352	4.55411	9.47798	23.9645	9.84075	40.3102	46.3787	6.74482	12.6655	32.1766
ENSBTAG00000000855	NXN	37.7473	1.66068	0.411646	4.03425	5.47779e-05	0.000306499	85.4663	71.9899	56.3931	32.7896	13.6904	16.6709	32.4745	10.5157	19.7356	71.2831	21.0503	20.9086
ENSBTAG00000000856	NA	131.883	-1.2028	0.264341	-4.55018	5.3601e-06	3.54025e-05	72.6463	37.9946	30.6699	156.661	113.736	64.5999	305.063	219.077	186.502	47.1036	111.666	236.881
ENSBTAG00000000857	GPR172B	1220.62	-0.211643	0.16515	-1.28152	0.20001	0.357021	1447.58	1089.85	669.791	1308.85	1413.27	921.069	1419.04	1585.24	1130.85	1069.07	1214.4	1378.38
ENSBTAG00000000859	SLC38A1	235.555	0.579023	0.228733	2.53144	0.0113596	0.0358511	194.436	233.967	429.379	163.037	115.842	300.077	235.194	163.87	284.193	285.927	192.985	227.752
ENSBTAG00000000861	ETV3L	0.117012	-0.103716	0.452665	-0.229122	0.818774	NA	0	0	0	0	1.05311	0	0	0	0	0	0.351036	0
ENSBTAG00000000868	ZFP1	46.1531	0.24075	0.37303	0.64539	0.518674	0.688254	30.9815	75.9893	44.5208	32.7896	57.921	32.2999	17.7134	79.7441	43.4184	50.4972	41.0035	46.9586
ENSBTAG00000000869	RNF219	83.7444	-0.627964	0.297599	-2.1101	0.0348496	0.0906913	34.1865	65.9907	65.2972	43.7194	140.064	87.5224	58.0604	122.683	136.176	55.1581	90.4351	105.64
ENSBTAG00000000871	TRIM27	1137.45	-0.200263	0.123414	-1.62269	0.104655	0.219974	1084.35	1054.85	974.512	1317.05	1118.4	1153.42	1290.12	1069.1	1175.26	1037.91	1196.29	1178.16
ENSBTAG00000000872	NA	0	NA	NA	NA	NA	NA	0	0	0	0	0	0	0	0	0	0	0	0
ENSBTAG00000000873	SLC13A3	855.326	3.02082	0.451839	6.6856	2.29981e-11	3.13933e-10	2786.2	1054.85	2940.35	262.317	32.6464	479.289	47.2356	21.0314	74.0086	2260.47	258.084	47.4252
ENSBTAG00000000874	CAST	10223.2	-0.00787379	0.12085	-0.0651533	0.948052	0.973667	8329.75	10644.5	12160.1	9176.52	10996.6	10918.4	9553.4	9491.3	10738.2	10378.1	10363.8	9927.62
ENSBTAG00000000875	CEP131	281.124	0.35117	0.200909	1.7479	0.0804807	0.178345	440.151	247.965	235.466	257.762	224.312	218.806	338.522	283.924	283.206	307.861	233.627	301.884
ENSBTAG00000000877	ETFBKMT	117.708	-0.255224	0.249721	-1.02204	0.306764	0.484237	91.8762	73.9896	134.552	115.674	97.9392	143.787	141.707	122.683	137.163	100.139	119.133	133.851
ENSBTAG00000000878	RB1CC1	4730.05	0.0820815	0.114864	0.714599	0.474857	0.650687	4199.6	4391.38	5831.24	4320.94	4241.92	4970.02	4832.79	4550.67	5231.92	4807.41	4510.96	4871.79
ENSBTAG00000000879	C14H8orf33	100.784	0.392538	0.317324	1.23703	0.216078	0.377338	115.379	188.973	93.9884	113.853	74.7708	107.319	74.7897	63.9705	74.0086	132.78	98.6475	70.9229
ENSBTAG00000000880	GINM1	1139.43	0.174196	0.126519	1.37683	0.168565	0.315671	960.427	1462.79	1586.92	940.878	1313.23	1261.78	741.009	998.115	989.742	1336.71	1171.96	909.622
ENSBTAG00000000885	NA	0.848181	0.134711	0.579039	0.232645	0.816037	NA	0	0.999859	0.989352	0	0	1.04193	0	2.62892	1.97356	0.66307	0.347311	1.53416
ENSBTAG00000000886	NA	0	NA	NA	NA	NA	NA	0	0	0	0	0	0	0	0	0	0	0	0
ENSBTAG00000000888	SPTA1	0	NA	NA	NA	NA	NA	0	0	0	0	0	0	0	0	0	0	0	0
ENSBTAG00000000892	MB21D1	78.2431	0.0159147	0.313518	0.0507618	0.959515	0.980128	23.5032	84.988	102.893	20.0381	69.5052	130.242	43.2993	95.5176	134.202	70.4613	73.2616	91.0064
ENSBTAG00000000893	NA	0	NA	NA	NA	NA	NA	0	0	0	0	0	0	0	0	0	0	0	0
ENSBTAG00000000894	PGK1	14515.8	0.575708	0.111938	5.1431	2.70246e-07	2.19156e-06	17261	18802.4	24003.7	12419	11364.1	16540.7	9682.31	9333.56	11235.5	20022.3	13441.3	10083.8
ENSBTAG00000000895	TAF9B	284.557	-0.285916	0.191024	-1.49675	0.134458	0.267876	198.709	345.951	298.784	299.66	398.075	322.999	217.481	236.603	242.748	281.148	340.245	232.277
ENSBTAG00000000897	IQGAP2	4534.53	0.0583703	0.120486	0.484457	0.628062	0.77547	3744.49	5198.27	5200.03	4013.99	4632.63	4854.37	4207.91	4429.74	4529.33	4714.26	4500.33	4388.99
ENSBTAG00000000898	F2RL2	112.872	1.69511	0.325508	5.20759	1.91306e-07	1.60388e-06	185.889	210.97	298.784	58.2926	28.434	131.284	25.586	34.176	42.4316	231.881	72.67	34.0645
ENSBTAG00000000899	TMEM17	0.780449	-0.0196169	0.53734	-0.0365073	0.970878	NA	0	2.99958	0	0	2.10622	1.04193	0	0.876308	0	0.999859	1.04938	0.292103
ENSBTAG00000000900	LRRC8C	429.442	1.09152	0.212008	5.1485	2.62578e-07	2.1361e-06	686.935	753.894	619.334	357.042	286.446	310.496	235.194	235.727	379.911	686.721	317.995	283.611
ENSBTAG00000000902	OGT	8015.42	0.146902	0.131909	1.11366	0.265424	0.436368	8785.93	8903.75	9913.3	7580.76	7980.46	9396.15	5813.92	7608.99	6155.54	9200.99	8319.13	6526.15
ENSBTAG00000000905	RAB6B	0	NA	NA	NA	NA	NA	0	0	0	0	0	0	0	0	0	0	0	0
ENSBTAG00000000908	HCAR1	0	NA	NA	NA	NA	NA	0	0	0	0	0	0	0	0	0	0	0	0
ENSBTAG00000000910	SLC6A7	0	NA	NA	NA	NA	NA	0	0	0	0	0	0	0	0	0	0	0	0
ENSBTAG00000000911	UBE2H	305.53	-0.0596879	0.221014	-0.270064	0.787111	0.882782	189.094	226.968	426.411	241.368	313.827	284.448	297.191	338.255	432.21	280.824	279.881	355.885
ENSBTAG00000000913	UQCR10	545.4	0.0939082	0.167561	0.560441	0.575179	0.734346	681.593	520.927	580.75	547.404	608.697	513.673	440.866	514.393	500.298	594.423	556.591	485.186
ENSBTAG00000000914	OPRK1	0	NA	NA	NA	NA	NA	0	0	0	0	0	0	0	0	0	0	0	0
ENSBTAG00000000916	TCTE3	3.26356	-0.21315	0.718298	-0.296743	0.766662	0.870382	3.20498	4.9993	1.9787	7.28657	6.31866	0	1.96815	2.62892	0.986781	3.39433	4.53508	1.86129
ENSBTAG00000000917	BMP1	156.91	0.343036	0.273482	1.25433	0.209722	0.369595	303.405	165.977	113.775	219.508	107.417	121.906	133.834	112.167	134.202	194.386	149.61	126.735
ENSBTAG00000000918	ERMARD	397.653	-0.0740457	0.169688	-0.436365	0.662572	0.799579	298.064	345.951	363.092	257.762	431.775	391.767	360.171	583.621	546.677	335.702	360.435	496.823
ENSBTAG00000000919	HEY2	63.291	-3.86153	0.55181	-6.99793	2.5977e-12	3.9014e-11	0	0.999859	0.989352	16.3948	86.355	31.258	115.137	142.838	175.647	0.66307	44.6692	144.541
ENSBTAG00000000920	DNAH17	13.4057	-1.50718	0.607113	-2.48254	0.0130449	0.0402338	4.27331	3.99944	3.95741	40.987	8.42488	8.33546	31.4904	4.38154	14.8017	4.07672	19.2491	16.8912
ENSBTAG00000000923	HOXC13	0	NA	NA	NA	NA	NA	0	0	0	0	0	0	0	0	0	0	0	0
ENSBTAG00000000924	HOXC12	0	NA	NA	NA	NA	NA	0	0	0	0	0	0	0	0	0	0	0	0
ENSBTAG00000000925	GLT8D2	0.11577	-0.103716	0.452665	-0.229122	0.818774	NA	0	0	0	0	0	1.04193	0	0	0	0	0.347311	0
ENSBTAG00000000926	NA	0.11577	-0.103716	0.452665	-0.229122	0.818774	NA	0	0	0	0	0	1.04193	0	0	0	0	0.347311	0
ENSBTAG00000000928	SPECC1	633.674	1.00709	0.164893	6.10755	1.01174e-09	1.13171e-08	1177.3	852.88	769.716	509.149	415.978	440.738	518.608	568.724	449.972	933.298	455.288	512.435
ENSBTAG00000000929	NA	0	NA	NA	NA	NA	NA	0	0	0	0	0	0	0	0	0	0	0	0
ENSBTAG00000000930	NA	206.472	-0.64906	0.269979	-2.40411	0.0162117	0.0484373	427.331	137.981	29.6806	527.365	265.384	62.516	233.226	124.436	50.3259	198.331	285.088	135.996
ENSBTAG00000000933	CCDC183	18.7032	1.18647	0.502926	2.35914	0.0183172	0.0536812	40.5965	12.9982	31.6593	11.8407	7.37177	12.5032	17.7134	14.8972	18.7488	28.418	10.5719	17.1198
ENSBTAG00000000936	SLC39A2	101.741	0.412101	0.379051	1.08719	0.276952	0.449924	84.3979	137.981	74.2014	77.4198	126.373	27.0903	182.054	94.6413	111.506	98.86	76.9611	129.4
ENSBTAG00000000937	SSFA2	2469.78	-0.297155	0.141094	-2.10608	0.0351971	0.0914785	1745.65	2074.71	2339.82	2076.67	2611.71	2905.95	2876.45	2379.18	3217.89	2053.39	2531.45	2824.51
ENSBTAG00000000939	KIF16B	391.687	-0.248184	0.17382	-1.42782	0.153342	0.294789	353.617	392.945	328.465	408.959	408.606	462.618	443.818	353.152	373.003	358.342	426.728	389.991
ENSBTAG00000000940	TBCC	1063.13	-0.204261	0.158708	-1.28702	0.198087	0.354446	1068.33	763.892	1072.46	1027.41	1183.69	1117.99	1163.18	1085.75	1085.46	968.226	1109.7	1111.46
ENSBTAG00000000941	PLEKHB2	5436.15	-0.0289559	0.144662	-0.200162	0.841354	0.914855	4027.6	6740.05	6191.36	4409.29	5894.25	6964.28	4483.45	4619.02	5596.04	5653	5755.94	4899.5
ENSBTAG00000000942	SIPA1L2	142.631	-1.60548	0.289868	-5.53867	3.04772e-08	2.86663e-07	65.168	48.9931	34.6273	220.419	97.9392	175.045	239.13	142.838	259.524	49.5961	164.468	213.831
ENSBTAG00000000943	ZNF286A	100.952	-0.0318357	0.256726	-0.124007	0.90131	0.94664	52.3481	74.9894	105.861	51.9168	87.4081	98.9836	94.4712	162.993	179.594	77.7327	79.4362	145.686
ENSBTAG00000000944	LPCAT1	429.651	0.39565	0.198489	1.99331	0.0462278	0.114222	615.357	440.938	505.559	354.309	361.217	477.205	294.238	352.276	465.761	520.618	397.577	370.758
ENSBTAG00000000945	ATP2C2	0.74671	0.445035	0.483369	0.920693	0.357211	NA	0	1.99972	2.96806	0	0	0	0	1.75262	0	1.65592	0	0.584206
ENSBTAG00000000946	TLDC1	278.855	0.537004	0.166898	3.21756	0.00129288	0.00538812	358.958	302.957	338.358	234.992	212.728	237.561	284.398	258.511	281.233	333.425	228.427	274.714
ENSBTAG00000000948	RAB2A	1650.29	0.0172481	0.134201	0.128525	0.897734	0.94525	1085.42	1972.72	2092.48	1150.37	2092.53	1806.71	1196.64	1729.83	1725.88	1716.87	1683.2	1550.78
ENSBTAG00000000949	DNAJC9	49.8847	-0.389232	0.372723	-1.04429	0.296349	0.471859	19.2299	38.9945	49.4676	40.0761	47.3899	54.1805	66.9171	74.4862	58.2201	35.8973	47.2155	66.5411
ENSBTAG00000000950	MRPS16	316.882	-0.0591751	0.18557	-0.318883	0.749816	0.858696	414.511	293.959	252.285	403.494	315.933	276.112	299.159	317.224	279.259	320.252	331.846	298.547
ENSBTAG00000000951	JAKMIP3	7.27838	1.00765	0.687467	1.46574	0.142719	0.280349	3.20498	22.9968	11.8722	3.64328	1.05311	7.29353	2.95223	10.5157	1.97356	12.6913	3.99664	5.14716
ENSBTAG00000000953	NA	0	NA	NA	NA	NA	NA	0	0	0	0	0	0	0	0	0	0	0	0
ENSBTAG00000000954	DCDC1	0	NA	NA	NA	NA	NA	0	0	0	0	0	0	0	0	0	0	0	0
ENSBTAG00000000955	RBM41	213.354	0.0812916	0.20617	0.394293	0.693365	0.820525	165.591	211.97	249.317	161.215	242.215	190.674	171.229	297.069	230.907	208.959	198.035	233.068
ENSBTAG00000000957	NA	1431.93	-0.298987	0.152558	-1.95982	0.0500166	0.122021	892.054	1398.8	1388.06	1127.6	1543.86	1883.82	1403.29	1374.05	1875.87	1226.31	1518.42	1551.07
ENSBTAG00000000958	ZSWIM3	3.67342	0.343683	0.710021	0.484047	0.628353	0.775501	3.20498	6.99901	1.9787	3.64328	3.15933	1.04193	2.95223	6.13416	3.94713	4.0609	2.61485	4.3445
ENSBTAG00000000959	ZSWIM1	86.8504	0.725189	0.30744	2.3588	0.0183341	0.0537128	168.796	70.99	90.031	86.528	50.5493	53.1386	85.6145	83.2493	92.7575	109.939	63.4053	87.2071
ENSBTAG00000000960	SPATA25	1.51699	0.153365	0.682081	0.224848	0.822097	NA	3.20498	0.999859	0	1.82164	1.05311	0	0.984075	2.62892	2.96034	1.40161	0.958251	2.19111
ENSBTAG00000000961	NEURL2	8.50815	-0.132703	0.620528	-0.213856	0.83066	0.909917	4.27331	15.9977	3.95741	7.28657	12.6373	6.2516	8.85668	11.392	5.92069	8.07616	8.72516	8.72312
ENSBTAG00000000962	STAP1	198.672	-1.31718	0.279685	-4.70952	2.48301e-06	1.74175e-05	52.3481	136.981	107.839	125.693	382.279	275.07	228.305	274.285	205.251	99.056	261.014	235.947
ENSBTAG00000000963	NA	0	NA	NA	NA	NA	NA	0	0	0	0	0	0	0	0	0	0	0	0
ENSBTAG00000000964	FCRL5	916.693	-2.23883	0.253461	-8.83302	1.01884e-18	2.59975e-17	483.953	467.934	292.848	2674.17	2052.51	1420.15	201.735	510.888	146.044	414.912	2048.95	286.222
ENSBTAG00000000965	TNNI3K	0	NA	NA	NA	NA	NA	0	0	0	0	0	0	0	0	0	0	0	0
ENSBTAG00000000966	NA	0	NA	NA	NA	NA	NA	0	0	0	0	0	0	0	0	0	0	0	0
ENSBTAG00000000967	DET1	258.074	0.0591702	0.178988	0.330582	0.74096	0.852501	318.362	282.96	210.732	287.82	280.127	208.387	276.525	235.727	222.026	270.685	258.778	244.759
ENSBTAG00000000970	ASIC1	7.5267	-0.631397	0.639414	-0.987463	0.323416	0.502052	4.27331	7.99887	2.96806	12.7515	8.42488	6.2516	8.85668	12.2683	3.94713	5.08008	9.14266	8.35737
ENSBTAG00000000972	KRTAP10-2	0	NA	NA	NA	NA	NA	0	0	0	0	0	0	0	0	0	0	0	0
ENSBTAG00000000973	KCNJ15	1.37412	1.06075	0.58311	1.81912	0.0688934	NA	6.40997	1.99972	3.95741	0	0	0	0	0	0	4.12236	0	0
ENSBTAG00000000974	IARS	1793.97	0.165645	0.135833	1.21948	0.222664	0.385444	1461.47	2056.71	2129.09	1521.07	1560.71	1926.53	1719.18	1694.78	2076.19	1882.42	1669.44	1830.05
ENSBTAG00000000977	CADM1	1640.46	-1.7722	0.140586	-12.6058	1.96278e-36	1.4952e-34	778.811	355.95	944.831	2872.73	1434.33	2686.1	2150.2	1208.43	2332.75	693.197	2331.06	1897.13
ENSBTAG00000000978	ASH2L	797.337	-0.282518	0.132755	-2.12812	0.0333272	0.0873762	646.339	649.908	582.728	700.422	837.222	754.36	987.027	1095.39	922.641	626.325	764.001	1001.68
ENSBTAG00000000979	SMIM19	1100.44	0.428395	0.151628	2.82531	0.00472355	0.0166944	929.446	1488.79	1563.18	673.097	1228.98	1055.48	858.113	1016.52	1090.39	1327.14	985.851	988.342
ENSBTAG00000000981	KLHDC8B	47.4698	-0.773576	0.394986	-1.95849	0.0501724	0.122274	58.758	28.9959	22.7551	57.3817	63.1866	67.7257	49.2038	52.5785	26.6431	36.8364	62.7647	42.8085
ENSBTAG00000000982	MGC137053	0	NA	NA	NA	NA	NA	0	0	0	0	0	0	0	0	0	0	0	0
ENSBTAG00000000983	ABCC8	0.409115	-0.103716	0.452665	-0.229122	0.818774	NA	0	0	0	0	1.05311	0	0	2.62892	0	0	0.351036	0.876308
ENSBTAG00000000985	RAB10	2379.23	0.173565	0.169067	1.0266	0.304607	0.481675	1696.51	3519.5	3197.58	1865.36	2533.78	2909.08	1665.06	1752.62	2273.54	2804.53	2436.07	1897.07
ENSBTAG00000000986	USH1C	1.92375	1.17764	0.655669	1.79609	0.0724797	0.164461	6.40997	3.99944	2.96806	0	0	0	3.9363	0	0	4.45915	0	1.3121
ENSBTAG00000000987	OTOG	0.111095	0.109673	0.452665	0.242282	0.808562	NA	0	0.999859	0	0	0	0	0	0	0	0.333286	0	0
ENSBTAG00000000988	BRCA2	48.3015	0.871261	0.444385	1.9606	0.0499257	0.121854	29.9132	23.9966	113.775	17.3056	30.5402	29.1741	58.0604	64.8468	67.1011	55.8951	25.6733	63.3361
ENSBTAG00000000990	PSMA2	1737.75	-0.349216	0.11296	-3.09151	0.00199143	0.00789344	1378.14	1602.77	1661.12	1914.55	1960.89	2029.69	1556.81	1721.07	1814.69	1547.35	1968.37	1697.52
ENSBTAG00000000991	MRPL32	168.6	-0.129011	0.202165	-0.63815	0.523376	0.691877	130.336	155.978	197.87	138.445	172.71	220.89	147.611	154.23	199.33	161.395	177.348	167.057
ENSBTAG00000000992	BMP10	0	NA	NA	NA	NA	NA	0	0	0	0	0	0	0	0	0	0	0	0
ENSBTAG00000000993	N4BP2L1	4443.53	-0.560101	0.157122	-3.56475	0.000364201	0.00172223	2711.42	4132.42	5237.63	4463.02	5289.77	8093.74	3010.29	3530.65	3522.81	4027.15	5948.84	3354.58
ENSBTAG00000000995	FAM46A	1618.18	-0.578084	0.125196	-4.61742	3.88538e-06	2.64024e-05	1082.22	1382.81	1203.05	1680.47	1827.14	1974.46	1773.3	1840.25	1799.89	1222.69	1827.36	1804.48
ENSBTAG00000000997	NA	0	NA	NA	NA	NA	NA	0	0	0	0	0	0	0	0	0	0	0	0
ENSBTAG00000000998	SLC39A6	1246.77	0.19198	0.161727	1.18706	0.235204	0.400216	1711.46	661.907	2005.42	1226.88	776.142	1644.17	1222.22	664.242	1308.47	1459.59	1215.73	1064.98
ENSBTAG00000001000	CA13	0.11577	-0.103716	0.452665	-0.229122	0.818774	NA	0	0	0	0	0	1.04193	0	0	0	0	0.347311	0
ENSBTAG00000001001	ANKRD55	6.27843	0.717655	0.701875	1.02248	0.306552	0.483987	12.8199	14.9979	4.94676	1.82164	14.7435	1.04193	0	6.13416	0	10.9215	5.86904	2.04472
ENSBTAG00000001002	TCF7	66.0896	-0.27763	0.311125	-0.892342	0.37221	0.55191	76.9196	28.9959	44.5208	89.2605	27.3808	69.8095	127.93	49.0733	80.9161	50.1455	62.1503	85.973
ENSBTAG00000001003	CKMT2	0.907283	0.369506	0.614585	0.60123	0.547687	NA	3.20498	0.999859	0.989352	0	1.05311	1.04193	0	0.876308	0	1.7314	0.698347	0.292103
ENSBTAG00000001004	ESAM	0.226655	-0.103716	0.452665	-0.229122	0.818774	NA	0	0	0	0	1.05311	0	0	0	0.986781	0	0.351036	0.328927
ENSBTAG00000001005	ZNF280B	123.773	-1.62169	0.277196	-5.85034	4.90565e-09	5.08971e-08	39.5281	46.9934	44.5208	95.6362	173.763	165.667	95.4553	223.459	228.933	43.6808	145.022	182.616
ENSBTAG00000001006	HMX3	0	NA	NA	NA	NA	NA	0	0	0	0	0	0	0	0	0	0	0	0
ENSBTAG00000001007	SLC25A43	181.828	-0.165861	0.20802	-0.797331	0.425259	0.603777	180.547	142.98	158.296	239.546	153.754	157.332	272.589	157.735	173.674	160.608	183.544	201.333
ENSBTAG00000001008	PRF1	13.5214	-1.19192	0.577608	-2.06354	0.0390616	0.0996334	6.40997	7.99887	0.989352	23.6814	14.7435	6.2516	33.4586	19.2788	8.88103	5.13273	14.8922	20.5395
ENSBTAG00000001009	HCLS1	8756.98	0.470025	0.110543	4.25198	2.11891e-05	0.000127412	9090.4	11542.4	12142.3	6981.44	7794.06	8790.79	7172.92	7299.65	7998.85	10925	7855.43	7490.47
ENSBTAG00000001010	ADAMTS18	0	NA	NA	NA	NA	NA	0	0	0	0	0	0	0	0	0	0	0	0
ENSBTAG00000001013	SLC30A5	1252	0.440076	0.169042	2.60336	0.00923149	0.0299112	795.904	1707.76	2155.8	801.523	1024.68	1470.17	831.543	1034.04	1446.62	1553.15	1098.79	1104.07
ENSBTAG00000001014	MAPK7	555.254	-0.857346	0.161344	-5.31376	1.07386e-07	9.33093e-07	573.692	320.955	310.656	959.095	511.811	717.892	710.502	378.565	514.113	401.768	729.599	534.394
ENSBTAG00000001015	TM9SF4	5632.38	-0.727131	0.105965	-6.862	6.7903e-12	9.70064e-11	4495.52	3522.5	3711.06	8053.48	5943.75	5616.02	7884.41	5743.32	5721.36	3909.7	6537.75	6449.7
ENSBTAG00000001016	NAA35	741.15	-0.348875	0.175091	-1.99254	0.0463123	0.114326	402.76	716.899	730.142	617.537	797.204	924.195	786.276	758.883	936.456	616.6	779.645	827.205
ENSBTAG00000001017	SLK	786.731	0.841505	0.167598	5.02098	5.14074e-07	4.00505e-06	746.761	1096.85	1426.65	439.927	666.618	684.55	629.808	657.231	732.192	1090.08	597.032	673.077
ENSBTAG00000001019	GDF10	0	NA	NA	NA	NA	NA	0	0	0	0	0	0	0	0	0	0	0	0
ENSBTAG00000001020	AKAP3	0.337687	0.109673	0.452665	0.242282	0.808562	NA	1.06833	0	0	0	0	0	0.984075	0	0.986781	0.356109	0	0.656952
ENSBTAG00000001021	CYP1A1	0.640656	-0.289225	0.456839	-0.6331	0.526668	NA	0	0	0	0	1.05311	2.08387	0	2.62892	0	0	1.04566	0.876308
ENSBTAG00000001022	AMDHD2	652.674	-0.0160201	0.158402	-0.101136	0.919443	0.956589	924.104	719.899	533.261	866.191	642.397	668.921	556.002	491.609	471.682	725.754	725.836	506.431
ENSBTAG00000001023	ZNF598	895.838	0.174322	0.131348	1.32717	0.184452	0.337429	1319.39	894.874	831.056	1150.37	752.973	788.743	954.553	634.447	736.139	1015.1	897.361	775.046
ENSBTAG00000001024	ARID1A	5650.56	0.230922	0.0996035	2.31841	0.0204269	0.0584416	8125.7	4152.42	4858.71	6996.02	3553.19	4068.75	8822.23	4863.51	5414.47	5712.28	4872.65	6366.74
ENSBTAG00000001026	BCO1	2.01078	0.889786	0.68473	1.29947	0.193783	0.349487	2.13666	4.9993	6.92546	0	3.15933	0	0	0.876308	0	4.68714	1.05311	0.292103
ENSBTAG00000001027	SERPINH1	0	NA	NA	NA	NA	NA	0	0	0	0	0	0	0	0	0	0	0	0
ENSBTAG00000001028	MAP6	0	NA	NA	NA	NA	NA	0	0	0	0	0	0	0	0	0	0	0	0
ENSBTAG00000001029	RASGRP2	3317.38	-1.43086	0.152167	-9.40318	5.29363e-21	1.59751e-19	1972.13	1306.82	1791.72	5523.22	4565.23	3763.46	4026.84	3627.92	3279.07	1690.22	4617.3	3644.61
ENSBTAG00000001030	MTMR3	4316.88	0.33637	0.125569	2.67876	0.0073895	0.0247007	5320.27	3926.45	4553	4107.8	3599.53	3195.61	5800.14	4430.61	3918.51	4599.91	3634.31	4716.42
ENSBTAG00000001032	PYGM	9.70469	-1.54241	0.61376	-2.51306	0.011969	0.0373896	9.61495	1.99972	3.95741	22.7705	14.7435	21.8806	3.9363	3.50523	4.93391	5.19069	19.7982	4.12515
ENSBTAG00000001034	IL18R1	12.8094	2.39795	0.65859	3.64103	0.00027155	0.00131995	6.40997	2.99958	89.0417	1.82164	0	6.2516	3.9363	0.876308	3.94713	32.8171	2.69108	2.91991
ENSBTAG00000001035	SF1	5000.03	-0.302477	0.105173	-2.87599	0.00402757	0.0145785	4687.82	4081.43	4189.9	5601.55	5458.27	4928.34	5930.04	5052.79	5070.08	4319.72	5329.39	5350.97
ENSBTAG00000001036	HIBADH	438.004	-0.0769506	0.145264	-0.52973	0.596299	0.750822	431.605	498.93	426.411	469.073	494.961	465.744	376.901	400.473	377.937	452.315	476.593	385.104
ENSBTAG00000001037	MAP4K2	2443.74	-0.407808	0.163455	-2.49492	0.0125986	0.039091	2426.17	1467.79	1447.42	2583.09	2760.2	1687.93	4202	2922.49	2496.56	1780.46	2343.74	3207.02
ENSBTAG00000001038	SNRPB	1543.71	-0.0225372	0.155948	-0.144518	0.885092	0.939336	2064.01	1302.82	1285.17	1911.81	1562.81	1219.06	1588.3	1463.43	1495.96	1550.66	1564.56	1515.9
ENSBTAG00000001041	SAO	1.19987	0.563968	0.621397	0.907582	0.364099	NA	2.13666	0.999859	0.989352	0	0	0	4.92038	1.75262	0	1.37529	0	2.22433
ENSBTAG00000001042	MXD1	648.092	0.531061	0.194469	2.73083	0.00631743	0.0215593	610.015	484.932	1008.15	414.424	490.749	487.625	757.738	678.263	900.931	701.032	464.266	778.977
ENSBTAG00000001043	LUZP2	0	NA	NA	NA	NA	NA	0	0	0	0	0	0	0	0	0	0	0	0
ENSBTAG00000001044	SUPV3L1	279.263	0.0742663	0.181537	0.409097	0.682468	0.813591	229.691	321.955	272.072	254.119	262.224	261.525	297.191	298.821	315.77	274.572	259.29	303.927
ENSBTAG00000001049	ANOS1	0	NA	NA	NA	NA	NA	0	0	0	0	0	0	0	0	0	0	0	0
ENSBTAG00000001050	LDLRAP1	302.665	-1.23596	0.175619	-7.03773	1.95398e-12	2.97977e-11	161.318	136.981	134.552	343.38	365.429	324.041	432.009	451.299	374.977	144.283	344.283	419.428
ENSBTAG00000001051	OSCAR	801.436	0.290177	0.58962	0.492142	0.622619	0.771449	1023.46	1509.79	1307.92	1115.76	895.143	912.733	34.4426	350.523	63.154	1280.39	974.544	149.373
ENSBTAG00000001052	ADCY10	2.80243	-0.152186	0.719386	-0.211549	0.832459	0.910347	3.20498	1.99972	0	4.55411	2.10622	0	5.90445	3.50523	3.94713	1.7349	2.22011	4.45227
ENSBTAG00000001055	HNRNPL	4826.96	0.0648825	0.115752	0.560529	0.575119	0.734342	5278.61	5337.25	4771.64	5169.82	5335.05	4234.42	4410.62	4410.46	4494.79	5129.17	4913.1	4438.62
ENSBTAG00000001057	ARFGAP3	1425.38	0.682449	0.117776	5.79449	6.85303e-09	7.0365e-08	1674.07	2180.69	2207.24	1107.56	1277.42	1369.1	924.047	1015.64	1072.63	2020.67	1251.36	1004.11
ENSBTAG00000001058	SRPK3	0.990294	0.462566	0.566061	0.817166	0.413834	NA	0	5.99916	0	0	1.05311	0	0.984075	0.876308	0	1.99972	0.351036	0.620128
ENSBTAG00000001059	IDH3G	610.37	0.223877	0.141969	1.57695	0.114808	0.237594	847.184	617.913	527.325	730.479	522.342	451.157	700.661	626.56	469.708	664.141	567.993	598.977
ENSBTAG00000001060	CXCR4	212.846	2.03955	0.559767	3.64357	0.000268886	0.00130848	346.138	563.921	636.153	176.699	27.3808	98.9836	29.5223	21.0314	15.7885	515.404	101.021	22.1141
ENSBTAG00000001061	PRKCA	89.7351	2.07457	0.341434	6.07604	1.23184e-09	1.36723e-08	165.591	224.968	164.232	33.7004	36.8588	53.1386	43.2993	23.6603	62.1672	184.931	41.2326	43.0423
ENSBTAG00000001062	PTH2	0	NA	NA	NA	NA	NA	0	0	0	0	0	0	0	0	0	0	0	0
ENSBTAG00000001063	HOXA4	1.7796	-0.100562	0.669995	-0.150094	0.880691	NA	0	0	4.94676	0	0	6.2516	1.96815	0.876308	1.97356	1.64892	2.08387	1.60601
ENSBTAG00000001066	PILRA	23173.4	-1.12239	0.100602	-11.1567	6.64258e-29	3.27955e-27	15014.3	13380.1	13429.5	32788.7	30755	27966.5	27678.1	25468.1	22080.2	13941.3	30503.4	25075.5
ENSBTAG00000001067	GRM2	1.1312	-0.407182	0.574885	-0.708285	0.478769	NA	1.06833	0	0	4.55411	1.05311	0	0	3.50523	0	0.356109	1.86907	1.16841
ENSBTAG00000001068	ZCWPW1	9.62323	0.155498	0.62099	0.250403	0.802275	0.891943	7.4783	13.998	7.91481	12.7515	5.26555	8.33546	17.7134	5.25785	7.89425	9.79705	8.78417	10.2885
ENSBTAG00000001069	TP53	1304.29	-0.0214411	0.147412	-0.14545	0.884356	0.939008	1811.88	1281.82	999.245	1682.29	1302.7	1120.08	1245.84	1303.07	991.715	1364.32	1368.35	1180.21
ENSBTAG00000001071	WRAP53	518.472	0.490996	0.155538	3.15675	0.00159538	0.00649953	864.277	669.906	457.081	559.244	490.749	346.964	467.436	458.309	352.281	663.755	465.652	426.009
ENSBTAG00000001074	SAYSD1	112.354	-0.340928	0.241649	-1.41084	0.158292	0.301884	112.174	106.985	68.2653	139.356	160.073	73.9773	133.834	137.58	78.9425	95.8082	124.469	116.786
ENSBTAG00000001075	CALB2	0	NA	NA	NA	NA	NA	0	0	0	0	0	0	0	0	0	0	0	0
ENSBTAG00000001076	NLRP6	0	NA	NA	NA	NA	NA	0	0	0	0	0	0	0	0	0	0	0	0
ENSBTAG00000001077	OSBPL5	474.799	0.755783	0.177135	4.26671	1.98374e-05	0.000120012	966.837	612.914	421.464	488.2	332.783	321.957	466.452	332.997	329.585	667.072	380.98	376.345
ENSBTAG00000001078	SRL	311.214	-3.25339	0.258949	-12.5638	3.33845e-36	2.51575e-34	98.2862	32.9954	29.6806	672.186	433.881	444.905	461.531	251.5	375.964	53.654	516.991	362.998
ENSBTAG00000001079	NA	178.429	0.315435	0.227398	1.38715	0.165397	0.311796	301.269	199.972	148.403	285.998	113.736	138.577	225.353	92.8887	99.6649	216.548	179.437	139.302
ENSBTAG00000001080	SPAG17	0	NA	NA	NA	NA	NA	0	0	0	0	0	0	0	0	0	0	0	0
ENSBTAG00000001081	PALLD	0.843985	-0.227349	0.545148	-0.417042	0.676648	NA	1.06833	0	0.989352	4.55411	0	0	0.984075	0	0	0.685893	1.51804	0.328025
ENSBTAG00000001082	SH2D5	0.101202	-0.103716	0.452665	-0.229122	0.818774	NA	0	0	0	0.910821	0	0	0	0	0	0	0.303607	0
ENSBTAG00000001083	MAP3K20	695.645	0.571701	0.166146	3.44096	0.000579655	0.00262177	861.073	768.892	1218.88	653.059	537.086	702.263	541.241	489.856	488.457	949.615	630.803	506.518
ENSBTAG00000001084	OR10H1	0	NA	NA	NA	NA	NA	0	0	0	0	0	0	0	0	0	0	0	0
ENSBTAG00000001085	FAM20A	347.514	0.414573	0.209581	1.97811	0.0479165	0.117785	633.519	382.946	358.145	337.004	332.783	332.377	253.891	284.8	212.158	458.203	334.054	250.283
ENSBTAG00000001086	FHL2	5.21267	-1.24232	0.710793	-1.7478	0.0804989	0.178354	1.06833	0	0.989352	11.8407	1.05311	2.08387	17.7134	5.25785	6.90747	0.685893	4.99255	9.95956
ENSBTAG00000001088	SLC17A8	1.55576	0.429064	0.699338	0.613528	0.539527	NA	2.13666	0.999859	1.9787	0	1.05311	1.04193	1.96815	0.876308	3.94713	1.70507	0.698347	2.26386
ENSBTAG00000001090	CCDC173	0.228108	0.00297851	0.452665	0.00657994	0.99475	NA	0	0.999859	0	0	1.05311	0	0	0	0	0.333286	0.351036	0
ENSBTAG00000001092	PHOSPHO2	112.542	0.222482	0.235151	0.946121	0.344087	0.523298	116.448	150.979	136.531	89.2605	144.276	114.613	68.8853	98.1465	93.7442	134.652	116.05	86.9253
ENSBTAG00000001093	KLHL23	1.75833	0.869045	0.698027	1.245	0.213131	NA	3.20498	1.99972	4.94676	0.910821	0	1.04193	1.96815	1.75262	0	3.38382	0.650918	1.24026
ENSBTAG00000001094	MTUS2	0.689736	-0.466856	0.470914	-0.991384	0.321498	NA	0	0	0	0	1.05311	4.16773	0	0	0.986781	0	1.74028	0.328927
ENSBTAG00000001096	PRKRA	24.4416	0.103152	0.460345	0.224076	0.822698	0.90447	16.0249	25.9963	29.6806	23.6814	16.8498	26.0483	30.5063	16.6499	34.5374	23.9006	22.1931	27.2312
ENSBTAG00000001097	FKBP7	34.6537	0.187789	0.410157	0.457847	0.647063	0.788924	17.0933	51.9927	22.7551	19.1272	47.3899	13.5451	27.5541	70.981	41.4448	30.6137	26.6874	46.66
ENSBTAG00000001098	PLEKHA3	325.915	0.122362	0.183649	0.66628	0.505232	0.677181	221.144	396.944	420.475	232.259	374.907	334.461	272.589	332.121	348.334	346.188	313.876	317.681
ENSBTAG00000001099	PIANP	0.337386	0.109673	0.452665	0.242282	0.808562	NA	1.06833	0	0	0	0	0	1.96815	0	0	0.356109	0	0.65605
ENSBTAG00000001100	IL22RA1	0	NA	NA	NA	NA	NA	0	0	0	0	0	0	0	0	0	0	0	0
ENSBTAG00000001101	IFNLR1	0.311746	-0.21041	0.452665	-0.464825	0.642057	NA	0	0	0	1.82164	0	0	0.984075	0	0	0	0.607214	0.328025
ENSBTAG00000001102	SERPINB10	51.4232	1.91944	0.668128	2.87286	0.00406774	0.0147115	92.9446	355.95	12.8616	0	1.05311	0	0	0	0	153.919	0.351036	0
ENSBTAG00000001104	CMTM4	39.4759	2.49462	0.410141	6.08236	1.18427e-09	1.3167e-08	80.1246	73.9896	120.701	14.5731	7.37177	20.8387	9.84075	6.13416	21.7092	91.605	14.2612	12.5614
ENSBTAG00000001105	ANXA4	2795.35	0.667719	0.17959	3.71802	0.00020079	0.00100364	3136.61	3907.45	5151.55	1999.25	1849.26	4142.73	1693.59	1184.77	2092.96	4065.21	2663.75	1657.11
ENSBTAG00000001107	CACYBP	784.714	0.026862	0.140804	0.190776	0.848701	0.918251	686.935	981.862	795.439	709.53	846.7	849.175	592.413	776.409	823.963	821.412	801.802	730.928
ENSBTAG00000001108	GMCL1	953.081	0.4575	0.148837	3.07383	0.00211331	0.00831768	710.438	1475.79	1360.36	591.123	915.152	1025.26	648.505	916.618	934.482	1182.2	843.846	833.202
ENSBTAG00000001109	MRPS14	358.873	-0.00678315	0.191362	-0.0354467	0.971724	0.987023	428.4	330.953	371.007	395.296	444.412	303.203	297.191	342.637	316.757	376.787	380.97	318.861
ENSBTAG00000001110	SLC16A5	1175.23	-0.221767	0.139963	-1.58447	0.113086	0.23462	1515.96	1110.84	1049.7	1725.1	1316.39	1243.03	888.62	895.587	831.857	1225.5	1428.17	872.021
ENSBTAG00000001112	SMOX	27.1254	-1.91269	0.473832	-4.03663	5.42237e-05	0.000304059	7.4783	4.9993	7.91481	25.503	29.4871	40.6354	51.1719	31.5471	45.3919	6.79747	31.8751	42.7037
ENSBTAG00000001113	NDUFAF7	335.231	-0.0369506	0.178777	-0.206685	0.836256	0.912177	257.467	338.952	363.092	269.603	403.341	315.706	340.49	382.07	346.36	319.837	329.55	356.307
ENSBTAG00000001114	PRKD3	2950.5	0.418573	0.135226	3.09535	0.00196578	0.00780923	3003.07	3963.44	4295.77	2653.22	2452.69	3294.59	2244.68	2103.14	2543.92	3754.09	2800.17	2297.25
ENSBTAG00000001116	P4HA2	61.7044	-0.31345	0.326226	-0.960835	0.336635	0.515127	50.2114	43.9938	66.2866	81.0631	56.8679	62.516	54.1241	69.2284	71.0483	53.4973	66.8157	64.8003
ENSBTAG00000001117	ANKRD50	524.773	-1.21722	0.196896	-6.18202	6.3286e-10	7.23606e-09	185.889	274.961	193.913	505.506	739.283	340.712	871.891	873.679	737.126	218.254	528.5	827.565
ENSBTAG00000001119	ANKRD13B	0	NA	NA	NA	NA	NA	0	0	0	0	0	0	0	0	0	0	0	0
ENSBTAG00000001120	CORO6	3.71121	0.0181911	0.719535	0.0252818	0.97983	0.990329	6.40997	0	4.94676	3.64328	4.21244	3.1258	1.96815	6.13416	2.96034	3.78558	3.66051	3.68755
ENSBTAG00000001123	SNRNP48	911.87	-0.206955	0.131076	-1.57889	0.114361	0.236809	662.363	851.88	983.416	767.822	1036.26	1080.48	796.117	1051.57	976.914	832.553	961.522	941.533
ENSBTAG00000001124	GALC	669.569	0.559234	0.154676	3.61551	0.000299755	0.00144344	710.438	816.885	1167.44	547.404	499.174	761.653	422.168	526.661	574.307	898.253	602.743	507.712
ENSBTAG00000001125	ADAMDEC1	330.688	1.35293	0.720673	1.87732	0.0604747	0.142438	33.1182	147.979	2266.6	4.55411	6.31866	515.757	0.984075	0.876308	0	815.901	175.543	0.620128
ENSBTAG00000001126	NA	2911.99	0.963972	0.120495	8.0001	1.24313e-15	2.48743e-14	4262.63	4044.43	4840.9	2174.13	1981.95	2567.32	2300.77	1942.78	2092.96	4382.65	2241.14	2112.17
ENSBTAG00000001128	RNF165	0	NA	NA	NA	NA	NA	0	0	0	0	0	0	0	0	0	0	0	0
ENSBTAG00000001131	SLC12A9	1941.06	0.155135	0.125248	1.23862	0.215485	0.376689	2572.53	2024.71	1987.61	1945.51	1999.85	1924.45	1821.52	1658.85	1534.45	2194.95	1956.61	1671.61
ENSBTAG00000001132	GTDC1	188.942	0.226255	0.223957	1.01026	0.312369	0.490338	199.777	212.97	211.721	142.088	148.488	258.399	150.563	160.364	216.105	208.156	182.992	175.678
ENSBTAG00000001133	VWA8	388.889	0.113206	0.16249	0.696694	0.485994	0.659907	326.908	427.94	411.57	311.501	344.367	423.025	395.598	417.999	441.091	388.806	359.631	418.23
ENSBTAG00000001134	SRRT	2271.75	0.160902	0.131525	1.22336	0.221195	0.383314	3006.28	2257.68	2315.08	2926.47	1821.88	2084.91	2405.08	1988.34	1640.03	2526.35	2277.75	2011.15
ENSBTAG00000001135	C1orf194	0.109928	0.109673	0.452665	0.242282	0.808562	NA	0	0	0.989352	0	0	0	0	0	0	0.329784	0	0
ENSBTAG00000001136	KIAA1324	1034.66	-0.57892	0.247205	-2.34186	0.0191877	0.0557881	463.654	235.967	212.711	408.048	691.893	280.28	2781.98	2378.3	1859.1	304.111	460.074	2339.79
ENSBTAG00000001137	CLTA	3396.61	0.0398588	0.115878	0.343971	0.730868	0.84634	4037.21	3971.44	3937.62	4072.28	3671.14	3872.87	2152.17	2498.36	2356.43	3982.09	3872.1	2335.65
ENSBTAG00000001138	UFSP1	74.8208	-0.0815826	0.323523	-0.25217	0.80091	0.891311	66.2363	78.9889	54.4143	51.006	84.2488	80.2288	74.7897	70.981	112.493	66.5465	71.8279	86.0879
ENSBTAG00000001139	ACHE	206.335	-0.282361	0.611627	-0.461655	0.644329	0.786871	52.3481	73.9896	25.7231	10.9299	142.17	68.7676	282.43	503.001	697.654	50.6869	73.9557	494.362
ENSBTAG00000001140	IAH1	261.586	0.329144	0.209635	1.57008	0.116396	0.240102	301.269	381.946	251.295	307.858	315.933	139.619	212.56	276.037	167.753	311.503	254.47	218.783
ENSBTAG00000001141	ADAM17	1881.06	-0.359623	0.133713	-2.68952	0.00715559	0.0240247	1202.94	1505.79	2278.48	1873.56	1840.84	2577.74	1649.31	1718.44	2282.43	1662.4	2097.38	1883.39
ENSBTAG00000001142	GNE	167.719	0.45947	0.236933	1.93924	0.0524721	0.126906	169.864	175.975	168.19	172.145	100.045	108.361	258.812	157.735	198.343	171.343	126.851	204.963
ENSBTAG00000001143	NA	1606.1	-2.69695	0.188467	-14.31	1.89618e-46	2.4681e-44	298.064	431.939	249.317	1579.36	2516.93	2547.53	1754.61	2401.96	2675.16	326.44	2214.61	2277.24
ENSBTAG00000001144	NAA20	905.578	0.122286	0.137511	0.889282	0.373851	0.553348	689.072	1095.85	1156.55	695.867	1038.37	941.908	702.63	888.577	941.39	980.49	892.047	844.199
ENSBTAG00000001146	HIVEP2	783.833	-0.13379	0.165249	-0.809628	0.418154	0.597111	768.128	572.919	843.917	968.203	605.538	845.008	1000.8	740.481	709.496	728.321	806.25	816.927
ENSBTAG00000001150	KCNE1	0.111095	0.109673	0.452665	0.242282	0.808562	NA	0	0.999859	0	0	0	0	0	0	0	0.333286	0	0
ENSBTAG00000001151	APLP1	105.854	-4.98468	0.437425	-11.3955	4.40212e-30	2.35376e-28	1.06833	1.99972	3.95741	132.069	140.064	160.458	212.56	136.704	163.806	2.34182	144.197	171.023
ENSBTAG00000001152	NA	2.62848	-0.0647793	0.719815	-0.0899944	0.928292	0.962269	3.20498	3.99944	0.989352	3.64328	3.15933	2.08387	0	2.62892	3.94713	2.73126	2.96216	2.19202
ENSBTAG00000001153	TLE2	0.335696	-0.103716	0.452665	-0.229122	0.818774	NA	0	0	0	0	1.05311	0	1.96815	0	0	0	0.351036	0.65605
ENSBTAG00000001154	DGAT2	1190.72	-1.35964	0.620582	-2.19092	0.0284578	0.0767972	182.684	57.9918	1104.12	1142.17	1369.04	1594.16	1830.38	1323.23	2112.7	448.264	1368.46	1755.43
ENSBTAG00000001156	ST3GAL1	290.476	-0.570553	0.192159	-2.96917	0.00298606	0.0112555	289.517	217.969	213.7	450.856	255.906	381.348	312.936	253.253	238.801	240.395	362.703	268.33
ENSBTAG00000001160	GMEB1	1045.34	-0.253109	0.132817	-1.90569	0.0566898	0.135204	899.532	801.887	923.065	1033.78	1026.78	1071.11	1222.22	1297.81	1131.84	874.828	1043.89	1217.29
ENSBTAG00000001161	SINHCAF	519.096	0.328395	0.211362	1.55371	0.120254	0.246163	342.933	811.886	654.951	288.73	513.917	630.37	407.407	435.525	586.148	603.257	477.672	476.36
ENSBTAG00000001163	H2AFY2	6.12661	1.90146	0.693198	2.74303	0.0060876	0.0208852	10.6833	7.99887	25.7231	0.910821	1.05311	4.16773	0	2.62892	1.97356	14.8018	2.04389	1.53416
ENSBTAG00000001164	ACAD10	413.186	1.2712	0.155744	8.16213	3.29157e-16	6.908e-15	758.513	552.922	674.738	300.571	248.534	262.567	363.124	280.419	277.286	662.058	270.557	306.943
ENSBTAG00000001165	AIFM2	28.361	0.355723	0.418207	0.85059	0.394997	0.57416	26.7082	28.9959	33.638	19.1272	22.1153	27.0903	34.4426	23.6603	39.4713	29.7807	22.7776	32.5247
ENSBTAG00000001166	HSF5	6.8578	0.5619	0.659686	0.85177	0.394342	0.573596	6.40997	5.99916	7.91481	5.46493	1.05311	5.20967	13.7771	7.01047	8.88103	6.77465	3.90923	9.88952
ENSBTAG00000001168	BRAP	708.509	-0.284157	0.134958	-2.10552	0.0352462	0.0915507	545.916	599.916	649.015	635.753	728.752	830.421	748.881	830.74	807.187	598.282	731.642	795.603
ENSBTAG00000001171	OGFOD1	715.167	-0.117903	0.133456	-0.883462	0.376987	0.556519	617.494	770.891	715.301	726.835	774.035	778.324	671.139	696.665	685.813	701.229	759.732	684.539
ENSBTAG00000001173	PLXNA2	0.990656	0.24605	0.515419	0.477378	0.633093	NA	5.34164	0	0	1.82164	0	0	0	1.75262	0	1.78055	0.607214	0.584206
ENSBTAG00000001174	MRPL15	140.872	0.79091	0.217257	3.64044	0.000272171	0.00132247	200.846	210.97	198.86	130.247	106.364	112.529	107.264	98.1465	102.625	203.559	116.38	102.679
ENSBTAG00000001176	LRRN1	0	NA	NA	NA	NA	NA	0	0	0	0	0	0	0	0	0	0	0	0
ENSBTAG00000001178	USPL1	910.265	0.0396692	0.138566	0.286284	0.774661	0.875187	684.798	994.86	965.607	664.899	891.984	1020.05	891.572	1029.66	1048.95	881.755	858.979	990.061
ENSBTAG00000001179	TEP1	5101.66	0.446224	0.127469	3.50066	0.000464113	0.00214392	7643.89	5704.2	5531.47	5178.93	3722.74	4929.39	4779.65	3909.21	4515.51	6293.18	4610.35	4401.46
ENSBTAG00000001181	RPS6KC1	586.779	0.144392	0.16876	0.855606	0.392216	0.571537	573.692	816.885	658.908	545.582	569.732	735.605	444.802	459.186	476.615	683.162	616.973	460.201
ENSBTAG00000001182	SEPT7	4159.72	-0.286803	0.160996	-1.78143	0.0748424	0.168546	2124.9	4245.4	4570.81	2850.87	5153.92	5214.88	3815.26	4358.76	5102.65	3647.04	4406.55	4425.55
ENSBTAG00000001183	KLHL33	686.293	-0.0650636	0.179038	-0.363406	0.716302	0.835242	807.656	845.881	306.699	886.229	937.267	285.49	1116.93	714.191	276.299	653.412	702.995	702.472
ENSBTAG00000001185	KMT5B	1046.63	-0.0193193	0.147229	-0.131219	0.895602	0.944413	768.128	878.876	1448.41	836.134	962.542	1286.79	991.948	1002.5	1244.33	1031.81	1028.49	1079.59
ENSBTAG00000001186	SH2D4A	0	NA	NA	NA	NA	NA	0	0	0	0	0	0	0	0	0	0	0	0
ENSBTAG00000001187	RASL10A	1.96273	0.926646	0.65198	1.42128	0.155236	0.297629	8.54663	1.99972	0	0	0	0	0.984075	6.13416	0	3.51545	0	2.37274
ENSBTAG00000001188	ROM1	256.733	0.211729	0.196218	1.07905	0.280566	0.454192	340.797	243.966	243.381	239.546	269.596	201.093	267.668	255.882	248.669	276.048	236.745	257.406
ENSBTAG00000001189	AP1B1	3100.2	1.13937	0.159395	7.14807	8.80039e-13	1.37791e-11	7763.54	3950.44	3330.16	2835.39	1869.27	1798.38	2501.52	2146.96	1706.15	5014.71	2167.68	2118.21
ENSBTAG00000001191	CCL17	0.101202	-0.103716	0.452665	-0.229122	0.818774	NA	0	0	0	0.910821	0	0	0	0	0	0	0.303607	0
ENSBTAG00000001192	STX12	986.622	-0.456665	0.145693	-3.13443	0.00172186	0.00694239	618.562	869.877	900.31	704.976	1397.48	1262.82	821.703	1199.67	1104.21	796.25	1121.76	1041.86
ENSBTAG00000001193	UNC93B1	8477.6	-0.281962	0.113908	-2.47535	0.0133105	0.0408867	9447.23	6923.02	6720.67	10911.6	8614.43	8466.75	8957.05	8403.8	7853.79	7696.97	9330.94	8404.88
ENSBTAG00000001195	KCNH4	0.740806	-0.514921	0.521308	-0.987747	0.323277	NA	0	0	0	3.64328	1.05311	0	0.984075	0	0.986781	0	1.56546	0.656952
ENSBTAG00000001197	SLAMF7	1700.06	-5.29475	0.202886	-26.0971	3.92987e-150	5.62671e-147	87.6029	40.9942	56.3931	2492.01	1895.6	3473.8	2728.84	1934.01	2591.29	61.6634	2620.47	2418.05
ENSBTAG00000001198	GIMAP7	42.0244	-0.619706	0.375775	-1.64914	0.0991189	0.210612	29.9132	20.997	30.6699	48.2735	25.2746	60.4321	47.2356	31.5471	83.8764	27.1934	44.6601	54.2197
ENSBTAG00000001199	DAP3	461.757	0.219775	0.161763	1.35862	0.174267	0.323708	520.276	519.927	489.729	460.876	443.359	406.354	374.933	509.135	431.223	509.977	436.863	438.43
ENSBTAG00000001204	JCAD	1.67212	-0.737781	0.677962	-1.08823	0.276492	NA	1.06833	0.999859	0	2.73246	0	7.29353	1.96815	0	0.986781	0.689396	3.342	0.984977
ENSBTAG00000001206	LCN15	0	NA	NA	NA	NA	NA	0	0	0	0	0	0	0	0	0	0	0	0
ENSBTAG00000001207	SERPINB8	0.101202	-0.103716	0.452665	-0.229122	0.818774	NA	0	0	0	0.910821	0	0	0	0	0	0	0.303607	0
ENSBTAG00000001209	PHLDB2	0	NA	NA	NA	NA	NA	0	0	0	0	0	0	0	0	0	0	0	0
ENSBTAG00000001210	NA	0	NA	NA	NA	NA	NA	0	0	0	0	0	0	0	0	0	0	0	0
ENSBTAG00000001212	SSR2	4526.12	0.716629	0.14491	4.94535	7.60088e-07	5.77165e-06	7210.15	6409.1	7020.44	4783.63	3836.48	3899.96	2288.96	2918.11	2368.28	6879.89	4173.36	2525.11
ENSBTAG00000001213	NA	0	NA	NA	NA	NA	NA	0	0	0	0	0	0	0	0	0	0	0	0
ENSBTAG00000001214	NA	0	NA	NA	NA	NA	NA	0	0	0	0	0	0	0	0	0	0	0	0
ENSBTAG00000001219	NA	395.013	-0.75817	0.294959	-2.57042	0.0101574	0.0324946	485.021	316.955	163.243	954.541	339.101	443.864	327.697	174.385	350.307	321.74	579.168	284.13
ENSBTAG00000001221	NKX3-1	0.101202	-0.103716	0.452665	-0.229122	0.818774	NA	0	0	0	0.910821	0	0	0	0	0	0	0.303607	0
ENSBTAG00000001223	CAAP1	203.846	-0.227993	0.189666	-1.20208	0.229333	0.39392	154.908	193.973	177.094	183.075	212.728	221.932	219.449	236.603	234.854	175.325	205.912	230.302
ENSBTAG00000001224	ATP9B	1026.16	-0.17758	0.146964	-1.20832	0.226922	0.391134	1119.61	850.88	835.013	1187.71	835.116	1172.17	1145.46	912.237	1177.23	935.167	1065	1078.31
ENSBTAG00000001225	RBM14	1075.48	0.203743	0.129518	1.57308	0.1157	0.238927	1441.17	1086.85	1010.13	1308.85	822.478	959.62	1284.22	824.606	941.39	1179.38	1030.32	1016.74
ENSBTAG00000001228	CEND1	14.0196	-1.96939	0.644501	-3.05568	0.00224554	0.00877646	1.06833	0	1.9787	11.8407	13.6904	5.20967	48.2197	17.5262	26.6431	1.01568	10.2469	30.7963
ENSBTAG00000001229	SLC25A22	80.3953	-0.214666	0.28587	-0.75092	0.452701	0.629832	91.8762	58.9917	43.5315	92.9038	90.5674	43.7612	135.802	99.0228	67.1011	64.7998	75.7441	100.642
ENSBTAG00000001231	CDHR1	0.343667	-0.21041	0.452665	-0.464825	0.642057	NA	0	0	0	0	2.10622	0	0	0	0.986781	0	0.702073	0.328927
ENSBTAG00000001233	MPZL3	151.225	1.44716	0.26417	5.47816	4.29766e-08	3.94161e-07	106.833	194.973	485.772	54.6493	52.6555	163.583	72.8216	71.8573	157.885	262.526	90.2961	100.855
ENSBTAG00000001235	CD200R1	672.994	0.0788649	0.18253	0.432066	0.665693	0.801694	563.009	848.88	778.62	610.25	660.3	804.372	570.764	468.825	751.927	730.17	691.641	597.172
ENSBTAG00000001241	ISL1	0	NA	NA	NA	NA	NA	0	0	0	0	0	0	0	0	0	0	0	0
ENSBTAG00000001242	ADRB1	0.573989	0.222897	0.485348	0.459251	0.646054	NA	2.13666	0	0.989352	0	1.05311	0	0	0	0.986781	1.042	0.351036	0.328927
ENSBTAG00000001243	AP3M2	30.3337	2.33915	0.548288	4.26628	1.9876e-05	0.000120189	95.0812	96.9863	33.638	13.6623	9.47798	9.3774	7.8726	0	6.90747	75.2352	10.8392	4.92669
ENSBTAG00000001244	PLAT	0	NA	NA	NA	NA	NA	0	0	0	0	0	0	0	0	0	0	0	0
ENSBTAG00000001246	ATP1A1	17831.2	-1.91971	0.11778	-16.2992	1.0002e-59	2.1845e-57	7249.67	7373.96	6106.28	30003.4	23474.9	25780.6	22070.8	19716.9	18704.4	6909.97	26419.6	20164.1
ENSBTAG00000001247	LECT2	0	NA	NA	NA	NA	NA	0	0	0	0	0	0	0	0	0	0	0	0
ENSBTAG00000001249	SULT1B1	0	NA	NA	NA	NA	NA	0	0	0	0	0	0	0	0	0	0	0	0
ENSBTAG00000001250	TFAP2A	0	NA	NA	NA	NA	NA	0	0	0	0	0	0	0	0	0	0	0	0
ENSBTAG00000001252	HIVEP1	792.711	0.0204648	0.156552	0.130722	0.895995	0.944518	902.737	773.891	587.675	1098.45	664.512	538.679	1206.48	694.912	667.064	754.768	767.214	856.151
ENSBTAG00000001254	ANKRD46	749.857	0.131206	0.170349	0.77022	0.441169	0.619809	558.736	1090.85	855.789	510.06	904.621	861.679	595.365	704.552	667.064	835.124	758.787	655.661
ENSBTAG00000001255	CRYBB3	0	NA	NA	NA	NA	NA	0	0	0	0	0	0	0	0	0	0	0	0
ENSBTAG00000001257	AGTPBP1	310.927	1.18743	0.191479	6.20138	5.59712e-10	6.43969e-09	333.318	521.926	542.165	163.037	220.1	216.722	262.748	254.129	284.193	465.803	199.953	267.024
ENSBTAG00000001258	TMEM50B	2140.35	-0.386966	0.11598	-3.3365	0.000848417	0.00369473	1070.46	2511.65	2251.76	1381.72	3316.24	2968.47	1193.68	2376.55	2192.63	1944.63	2555.47	1920.95
ENSBTAG00000001260	NA	0	NA	NA	NA	NA	NA	0	0	0	0	0	0	0	0	0	0	0	0
ENSBTAG00000001262	IRGQ	88.8775	-0.080381	0.261998	-0.3068	0.758996	0.864847	92.9446	67.9904	68.2653	106.566	73.7177	64.5999	141.707	97.2702	86.8368	76.4001	81.6279	108.605
ENSBTAG00000001265	HRG	0	NA	NA	NA	NA	NA	0	0	0	0	0	0	0	0	0	0	0	0
ENSBTAG00000001269	TMEM165	881.676	0.0676377	0.134008	0.504729	0.61375	0.76502	638.86	1021.86	1166.45	702.243	961.489	988.795	630.792	876.308	948.297	942.387	884.176	818.466
ENSBTAG00000001271	PLG	0	NA	NA	NA	NA	NA	0	0	0	0	0	0	0	0	0	0	0	0
ENSBTAG00000001273	NLRP3	1826.36	0.616764	0.164708	3.74459	0.000180689	0.000914254	2550.1	2344.67	2938.37	2137.7	1076.28	2051.57	1280.28	870.174	1188.08	2611.05	1755.18	1112.85
ENSBTAG00000001274	PPM1L	40.1038	-0.608336	0.425357	-1.43018	0.152666	0.293895	25.6399	38.9945	12.8616	57.3817	31.5933	34.3838	63.9649	43.8154	52.2994	25.832	41.1196	53.3599
ENSBTAG00000001279	MPP2	0.117012	-0.103716	0.452665	-0.229122	0.818774	NA	0	0	0	0	1.05311	0	0	0	0	0	0.351036	0
ENSBTAG00000001280	CLPB	153.321	0.413443	0.213347	1.93789	0.0526366	0.127232	197.641	150.979	146.424	149.375	117.948	102.109	190.911	157.735	166.766	165.015	123.144	171.804
ENSBTAG00000001282	RALGAPA1	682.135	-0.580016	0.183801	-3.15568	0.00160126	0.00651733	316.225	517.927	475.878	464.519	799.31	713.724	917.158	865.793	1068.68	436.677	659.184	950.545
ENSBTAG00000001283	RIC1	1224.93	-0.888227	0.136833	-6.49132	8.50848e-11	1.0975e-09	601.469	662.907	742.014	982.776	1495.42	1299.29	1442.65	1982.21	1815.68	668.796	1259.16	1746.85
ENSBTAG00000001286	ELMO3	63.5107	1.28226	0.327758	3.91221	9.14572e-05	0.000491254	219.007	69.9901	53.425	92.9038	24.2215	19.7967	55.1082	26.2892	10.8546	114.141	45.6407	30.7507
ENSBTAG00000001287	NA	10.08	-0.228742	0.634929	-0.360263	0.71865	0.837072	16.0249	8.99873	0.989352	16.3948	10.5311	4.16773	14.7611	7.01047	11.8414	8.671	10.3645	11.2043
ENSBTAG00000001288	MAOB	0.912906	0.184682	0.544014	0.339481	0.734248	NA	2.13666	1.99972	0	0	2.10622	0	0	0	1.97356	1.37879	0.702073	0.657854
ENSBTAG00000001289	MRPL18	323.033	0.00306149	0.184113	0.0166284	0.986733	0.993641	345.07	307.957	332.422	376.169	338.048	271.945	286.366	328.616	320.704	328.483	328.721	311.895
ENSBTAG00000001290	TUBD1	126.218	-0.309623	0.272565	-1.13596	0.255972	0.425333	52.3481	111.984	144.445	92.9038	166.391	115.655	113.169	175.262	163.806	102.926	124.983	150.745
ENSBTAG00000001291	NA	0	NA	NA	NA	NA	NA	0	0	0	0	0	0	0	0	0	0	0	0
ENSBTAG00000001292	LTF	28.7353	1.45159	0.641381	2.26322	0.0236221	0.0659291	6.40997	8.99873	239.423	2.73246	1.05311	0	0	0	0	84.9439	1.26186	0
ENSBTAG00000001293	MAATS1	11.7743	-0.143547	0.639139	-0.224595	0.822295	0.904412	0	4.9993	27.7019	3.64328	5.26555	25.0064	2.95223	0.876308	35.5241	10.9004	11.3051	13.1176
ENSBTAG00000001294	PPP1R15A	1802.87	1.06948	0.24747	4.32165	1.5487e-05	9.54857e-05	3512.66	3441.52	1996.51	2093.98	777.195	1519.14	1390.5	646.716	847.645	2983.56	1463.44	961.62
ENSBTAG00000001295	DEPDC5	1322.43	0.76348	0.13414	5.69168	1.25799e-08	1.24123e-07	2098.2	1650.77	1399.93	1201.37	924.63	877.308	1437.73	1370.55	941.39	1716.3	1001.1	1249.89
ENSBTAG00000001296	TMEM50A	3443.28	-0.0838437	0.141206	-0.593767	0.552668	0.716395	3478.48	3506.51	3063.03	3541.27	4152.41	3012.23	2955.18	3600.75	3679.71	3349.34	3568.64	3411.88
ENSBTAG00000001297	NA	0	NA	NA	NA	NA	NA	0	0	0	0	0	0	0	0	0	0	0	0
ENSBTAG00000001298	STAMBPL1	8.17074	-0.570048	0.639085	-0.891975	0.372406	0.552033	4.27331	4.9993	4.94676	10.019	9.47798	5.20967	10.8248	7.01047	16.7753	4.73979	8.23556	11.5369
ENSBTAG00000001299	CYP7B1	0	NA	NA	NA	NA	NA	0	0	0	0	0	0	0	0	0	0	0	0
ENSBTAG00000001301	LRRC32	8.7807	-0.374263	0.652914	-0.573219	0.566496	0.72774	9.61495	3.99944	0.989352	7.28657	11.5842	2.08387	16.7293	14.8972	11.8414	4.86791	6.98488	14.4893
ENSBTAG00000001302	MRPS28	61.1434	0.395671	0.312134	1.26763	0.204929	0.363524	80.1246	87.9876	69.2546	51.006	61.0803	66.6837	44.2834	38.5576	51.3126	79.1223	59.59	44.7179
ENSBTAG00000001303	HSPB8	0.87744	-0.277827	0.61084	-0.454828	0.649233	NA	1.06833	0	0	0.910821	0	2.08387	0.984075	0.876308	1.97356	0.356109	0.998229	1.27798
ENSBTAG00000001305	ATP2B2	1.69584	-0.925141	0.684763	-1.35104	0.176683	NA	1.06833	0	0	7.28657	1.05311	1.04193	3.9363	0.876308	0	0.356109	3.1272	1.6042
ENSBTAG00000001306	FXN	101.236	-0.0652468	0.2815	-0.231782	0.816707	0.90086	90.8079	157.978	72.2227	121.139	119.001	86.4804	76.7579	99.8991	86.8368	107.003	108.874	87.8313
ENSBTAG00000001308	NA	855.842	-0.636135	0.194743	-3.26653	0.00108875	0.00461385	199.777	1468.79	86.0736	252.297	2730.71	138.577	189.926	2467.68	168.74	584.881	1040.53	942.117
ENSBTAG00000001310	RHO	0	NA	NA	NA	NA	NA	0	0	0	0	0	0	0	0	0	0	0	0
ENSBTAG00000001311	MORF4L2	1743.8	0.00243023	0.12802	0.0189832	0.984855	0.99279	1508.48	2342.67	1766.98	1649.5	2170.46	1735.86	1179.91	1721.07	1619.31	1872.71	1851.94	1506.76
ENSBTAG00000001314	TRMT6	228.821	-0.120519	0.187798	-0.641747	0.521037	0.68996	184.821	232.967	219.636	178.521	262.224	259.441	192.879	242.737	286.167	212.475	233.396	240.594
ENSBTAG00000001315	DMRTA1	14.8526	0.47936	0.588299	0.814823	0.415174	0.594671	21.3666	38.9945	0	22.7705	14.7435	0	12.793	21.0314	1.97356	20.1204	12.5047	11.9326
ENSBTAG00000001317	NA	0	NA	NA	NA	NA	NA	0	0	0	0	0	0	0	0	0	0	0	0
ENSBTAG00000001320	VPS16	1286.47	0.0356752	0.13092	0.272495	0.785241	0.881643	1699.71	1094.85	1093.23	1537.47	1203.7	1027.35	1502.68	1294.31	1124.93	1295.93	1256.17	1307.31
ENSBTAG00000001321	IL1B	633.497	2.34488	0.453349	5.17234	2.31175e-07	1.89805e-06	1837.52	997.859	1914.4	358.864	55.8148	465.744	35.4267	13.1446	22.696	1583.26	293.474	23.7558
ENSBTAG00000001322	SAXO1	0.111095	0.109673	0.452665	0.242282	0.808562	NA	0	0.999859	0	0	0	0	0	0	0	0.333286	0	0
ENSBTAG00000001323	CENPC	910.462	-0.459496	0.192868	-2.38244	0.0171982	0.0508759	377.12	798.887	942.852	535.563	1135.25	1248.24	896.492	1017.39	1242.36	706.287	973.017	1052.08
ENSBTAG00000001324	SLCO2A1	0	NA	NA	NA	NA	NA	0	0	0	0	0	0	0	0	0	0	0	0
ENSBTAG00000001325	UPB1	515.512	-1.47721	0.168296	-8.77745	1.67216e-18	4.15974e-17	195.504	266.962	101.903	467.251	820.372	312.58	880.747	1176.88	417.409	188.123	533.401	825.013
ENSBTAG00000001326	SLC44A5	0	NA	NA	NA	NA	NA	0	0	0	0	0	0	0	0	0	0	0	0
ENSBTAG00000001328	SLBP	859.436	-0.332807	0.133539	-2.4922	0.0126953	0.0393629	574.761	747.895	781.588	745.963	1051	860.637	805.957	1118.17	1048.95	701.414	885.867	991.025
ENSBTAG00000001329	CLPTM1L	1304.9	0.173479	0.138865	1.24927	0.211567	0.371964	1847.14	1427.8	999.245	1485.55	1150	1082.57	1439.7	1275.03	1037.11	1424.73	1239.37	1250.61
ENSBTAG00000001331	ERICH6	0	NA	NA	NA	NA	NA	0	0	0	0	0	0	0	0	0	0	0	0
ENSBTAG00000001332	MYO1C	1874.15	-1.12152	0.135546	-8.2741	1.29428e-16	2.79365e-15	1437.97	880.876	659.898	2854.51	1976.69	1579.57	3234.65	2136.44	2106.78	992.914	2136.92	2492.62
ENSBTAG00000001333	PPARG	224.756	0.986566	0.252158	3.91249	9.13502e-05	0.000490884	408.101	399.944	290.869	254.119	123.214	169.835	114.153	140.209	122.361	366.305	182.389	125.574
ENSBTAG00000001335	GHR	0.111095	0.109673	0.452665	0.242282	0.808562	NA	0	0.999859	0	0	0	0	0	0	0	0.333286	0	0
ENSBTAG00000001336	NA	0	NA	NA	NA	NA	NA	0	0	0	0	0	0	0	0	0	0	0	0
ENSBTAG00000001338	CCR3	1.76542	-0.522637	0.683366	-0.764799	0.444392	NA	0	1.99972	0	4.55411	2.10622	0	0.984075	5.25785	0.986781	0.666573	2.22011	2.40957
ENSBTAG00000001341	WNT5B	0	NA	NA	NA	NA	NA	0	0	0	0	0	0	0	0	0	0	0	0
ENSBTAG00000001342	RSL24D1	552.811	-0.362031	0.167361	-2.16318	0.0305276	0.0813944	287.38	568.92	687.599	437.194	735.07	767.905	361.156	467.949	662.13	514.633	646.723	497.078
ENSBTAG00000001343	DEPDC1	0.999834	-0.340454	0.58852	-0.578492	0.562932	NA	0	0	0.989352	0.910821	3.15933	0	2.95223	0	0.986781	0.329784	1.35672	1.313
ENSBTAG00000001344	METTL21E	0.568478	-0.308298	0.455043	-0.677515	0.498079	NA	0	0	0	0	2.10622	1.04193	1.96815	0	0	0	1.04938	0.65605
ENSBTAG00000001346	STRA8	1.75942	0.015231	0.697607	0.0218332	0.982581	NA	2.13666	0.999859	0.989352	1.82164	2.10622	0	0.984075	0.876308	5.92069	1.37529	1.30929	2.59369
ENSBTAG00000001348	COMMD8	565.693	0.0374585	0.215559	0.173774	0.862043	0.926618	200.846	723.898	991.33	240.457	637.131	930.446	283.414	452.175	631.54	638.691	602.678	455.71
ENSBTAG00000001349	KIF1C	2364.04	-1.34509	0.133793	-10.0535	8.86538e-24	3.13844e-22	1581.13	958.865	951.756	3381.88	2828.65	2567.32	3474.77	2770.01	2762	1163.92	2925.95	3002.26
ENSBTAG00000001350	NA	0.226655	-0.103716	0.452665	-0.229122	0.818774	NA	0	0	0	0	1.05311	0	0	0	0.986781	0	0.351036	0.328927
ENSBTAG00000001352	SDCCAG3	485.882	-0.242734	0.146039	-1.66212	0.0964878	0.206044	525.617	353.95	380.9	571.085	450.731	461.576	622.92	495.991	510.166	420.156	494.464	543.025
ENSBTAG00000001353	PMPCA	1026.71	0.0453279	0.127896	0.354412	0.72303	0.84073	1332.21	939.868	800.386	1208.66	888.824	849.175	1358.02	1047.19	816.068	1024.15	982.22	1073.76
ENSBTAG00000001354	INPP5E	52.7777	-0.180069	0.333152	-0.540501	0.588851	0.744499	48.0748	61.9913	31.6593	60.1142	52.6555	45.8451	56.0923	69.2284	49.3391	47.2418	52.8716	58.2199
ENSBTAG00000001356	USP38	895.061	-0.198839	0.131964	-1.50677	0.131868	0.263935	608.947	776.891	948.788	672.186	989.923	1023.18	848.273	1043.68	1143.68	778.209	895.096	1011.88
ENSBTAG00000001357	NA	0	NA	NA	NA	NA	NA	0	0	0	0	0	0	0	0	0	0	0	0
ENSBTAG00000001359	B3GNT7	16.0946	-2.08254	0.623478	-3.34021	0.000837164	0.00365066	0	2.99958	2.96806	9.10821	4.21244	46.887	13.7771	9.63939	55.2598	1.98921	20.0692	26.2254
ENSBTAG00000001360	RPS12	19061.2	0.645777	0.15492	4.16847	3.0665e-05	0.000179875	33547.6	29414.9	29234.4	22099.3	18253.5	18276.5	5608.24	7812.29	7304.16	30732.3	19543.1	6908.23
ENSBTAG00000001361	NMNAT1	241.52	-0.197635	0.194643	-1.01537	0.309928	0.487934	177.342	269.962	258.221	224.973	241.162	345.922	162.372	224.335	269.391	235.175	270.686	218.7
ENSBTAG00000001364	DPH6	165.26	-0.175991	0.248619	-0.707873	0.479024	0.654373	120.721	208.971	166.211	113.853	239.056	220.89	112.185	120.931	184.528	165.301	191.266	139.214
ENSBTAG00000001365	C1QTNF9	0	NA	NA	NA	NA	NA	0	0	0	0	0	0	0	0	0	0	0	0
ENSBTAG00000001367	C1QTNF2	0	NA	NA	NA	NA	NA	0	0	0	0	0	0	0	0	0	0	0	0
ENSBTAG00000001368	LGALS3BP	5204.14	0.920554	0.124203	7.4117	1.24688e-13	2.09755e-12	7977.21	6074.14	7986.05	3661.5	3868.07	3983.31	4569.06	4166.85	4551.04	7345.8	3837.63	4428.98
ENSBTAG00000001374	METTL27	1.68407	0.965948	0.607465	1.59013	0.111806	NA	5.34164	0	8.90417	0.910821	0	0	0	0	0	4.7486	0.303607	0
ENSBTAG00000001376	RAD21L1	0.333985	-0.317104	0.452665	-0.700527	0.483598	NA	0	0	0	0.910821	1.05311	1.04193	0	0	0	0	1.00195	0
ENSBTAG00000001382	SLC26A9	0.11577	-0.103716	0.452665	-0.229122	0.818774	NA	0	0	0	0	0	1.04193	0	0	0	0	0.347311	0
ENSBTAG00000001383	NA	0	NA	NA	NA	NA	NA	0	0	0	0	0	0	0	0	0	0	0	0
ENSBTAG00000001385	ZSCAN2	21.1648	-1.39075	0.537187	-2.58895	0.00962683	0.0310008	5.34164	5.99916	1.9787	16.3948	17.9029	10.4193	67.9012	35.9286	28.6167	4.43983	14.9057	44.1488
ENSBTAG00000001387	WDR73	98.0111	0.246623	0.278198	0.8865	0.375348	0.554927	122.858	119.983	72.2227	91.9929	75.8239	90.6482	105.296	117.425	85.85	105.021	86.155	102.857
ENSBTAG00000001388	NMB	18.7442	-1.14597	0.589029	-1.94553	0.0517115	0.125465	7.4783	0	4.94676	13.6623	13.6904	7.29353	58.0604	28.0419	35.5241	4.14169	11.5488	40.5421
ENSBTAG00000001390	B4GALT4	920.057	-0.129598	0.126954	-1.02082	0.307339	0.484789	773.47	831.883	938.895	792.414	1000.45	999.214	901.413	1016.52	1026.25	848.082	930.694	981.394
ENSBTAG00000001391	ANKRD42	318.394	-0.0747971	0.162213	-0.461104	0.644724	0.787033	221.144	479.932	278.997	222.24	519.183	299.035	178.118	408.36	258.537	326.691	346.819	281.671
ENSBTAG00000001392	RDH16	0	NA	NA	NA	NA	NA	0	0	0	0	0	0	0	0	0	0	0	0
ENSBTAG00000001393	MTF2	356.126	0.163518	0.162528	1.00609	0.314373	0.492764	277.765	408.942	444.219	262.317	342.261	401.144	309	354.905	404.58	376.976	335.24	356.162
ENSBTAG00000001394	TMED9	4868.28	0.20223	0.131344	1.53969	0.123635	0.251406	6103.36	4987.3	6291.29	5324.66	5264.49	4498.03	3941.22	3809.31	3594.84	5793.98	5029.06	3781.79
ENSBTAG00000001395	C1H21ORF91	1314.1	0.228231	0.178783	1.27658	0.201751	0.359281	1494.59	2016.72	1838.22	1725.1	1168.95	1707.73	668.187	566.971	640.421	1783.17	1533.93	625.193
ENSBTAG00000001396	ADAMTS7	1.22188	-0.187644	0.625779	-0.299856	0.764287	NA	3.20498	0	0	1.82164	0	3.1258	1.96815	0.876308	0	1.06833	1.64915	0.948153
ENSBTAG00000001397	NA	0	NA	NA	NA	NA	NA	0	0	0	0	0	0	0	0	0	0	0	0
ENSBTAG00000001398	ATP2A2	3167.33	0.475269	0.131776	3.60665	0.000310172	0.00149082	3552.19	4653.34	3903.98	2729.73	2792.85	3156.02	2426.73	2434.38	2856.73	4036.51	2892.86	2572.62
ENSBTAG00000001400	AKT2	769.786	0.435539	0.149129	2.92055	0.0034941	0.0128459	1217.89	875.877	698.482	921.751	547.617	591.818	831.543	612.54	630.553	930.751	687.062	691.545
ENSBTAG00000001401	SLC45A1	0	NA	NA	NA	NA	NA	0	0	0	0	0	0	0	0	0	0	0	0
ENSBTAG00000001403	PRKCI	625.041	-0.0743895	0.139263	-0.534167	0.593226	0.748342	596.127	701.901	567.888	673.097	696.105	594.944	649.49	640.581	505.232	621.972	654.715	598.434
ENSBTAG00000001404	CACNG3	0	NA	NA	NA	NA	NA	0	0	0	0	0	0	0	0	0	0	0	0
ENSBTAG00000001405	GLCE	333.943	-0.553635	0.195587	-2.83063	0.00464565	0.0164642	143.156	315.956	264.157	194.916	487.59	401.144	304.079	434.649	459.84	241.089	361.217	399.523
ENSBTAG00000001406	MAB21L3	0.311746	-0.21041	0.452665	-0.464825	0.642057	NA	0	0	0	1.82164	0	0	0.984075	0	0	0	0.607214	0.328025
ENSBTAG00000001407	AP3S2	602.03	-0.0954817	0.139544	-0.684239	0.493824	0.666396	712.575	614.913	480.825	728.657	646.609	547.015	643.585	617.797	426.29	602.771	640.76	562.557
ENSBTAG00000001408	CNRIP1	30.114	-0.946496	0.437196	-2.16492	0.0303936	0.0811546	35.2548	11.9983	9.89352	58.2926	20.0091	35.4257	53.1401	26.2892	20.7224	19.0489	37.9091	33.3839
ENSBTAG00000001410	GRAMD1B	72.2681	0.288446	0.281612	1.02427	0.305709	0.483062	94.0129	65.9907	124.658	76.509	45.2837	114.613	41.3312	29.7945	58.2201	94.8873	78.8018	43.1152
ENSBTAG00000001412	N6AMT1	38.5403	0.405132	0.399982	1.01287	0.31112	0.488794	27.7765	38.9945	36.606	11.8407	33.6995	33.3419	44.2834	70.981	49.3391	34.459	26.294	54.8678
ENSBTAG00000001414	KCTD12	1375.7	-0.000434589	0.206065	-0.00210899	0.998317	0.999425	1341.82	844.881	1221.85	1273.33	1138.41	929.404	1607.98	1514.26	2509.39	1136.18	1113.71	1877.21
ENSBTAG00000001415	THOC6	275.498	0.546521	0.178606	3.05992	0.00221397	0.0086706	364.3	356.95	332.422	273.246	209.569	238.603	272.589	198.922	232.88	351.224	240.473	234.797
ENSBTAG00000001416	GABRR3	0	NA	NA	NA	NA	NA	0	0	0	0	0	0	0	0	0	0	0	0
ENSBTAG00000001417	ACSM1	0	NA	NA	NA	NA	NA	0	0	0	0	0	0	0	0	0	0	0	0
ENSBTAG00000001419	MRPL4	330.253	0.317019	0.167576	1.89179	0.0585192	0.138643	491.431	369.948	352.209	376.169	275.915	315.706	289.318	263.769	237.814	404.529	322.597	263.634
ENSBTAG00000001420	ABHD12	1746.77	0.505555	0.143464	3.52392	0.000425215	0.00198024	2418.69	1941.73	2163.71	1765.17	1549.12	1286.79	1488.91	1679.88	1426.89	2174.71	1533.69	1531.89
ENSBTAG00000001422	HMGN3	556.241	-0.159226	0.271024	-0.587497	0.55687	0.719525	442.288	575.919	415.528	389.831	539.192	786.659	397.566	393.462	1065.72	477.912	571.894	618.918
ENSBTAG00000001423	NA	0	NA	NA	NA	NA	NA	0	0	0	0	0	0	0	0	0	0	0	0
ENSBTAG00000001424	MSH6	757.699	-0.0238253	0.15496	-0.153752	0.877806	0.934981	598.264	566.92	596.579	607.518	696.105	495.96	1100.2	1059.46	1098.29	587.254	599.861	1085.98
ENSBTAG00000001425	FBXO11	1150.06	-0.0432606	0.147376	-0.293539	0.76911	0.871791	790.563	1048.85	1419.72	914.464	1103.66	1297.21	1194.67	1134.82	1446.62	1086.38	1105.11	1258.7
ENSBTAG00000001429	NEURL1B	0.566667	0.325405	0.485402	0.670382	0.502614	NA	1.06833	0.999859	1.9787	0	1.05311	0	0	0	0	1.34896	0.351036	0
ENSBTAG00000001432	NA	0	NA	NA	NA	NA	NA	0	0	0	0	0	0	0	0	0	0	0	0
ENSBTAG00000001435	ARL6IP6	651.676	-0.076404	0.169528	-0.450687	0.652215	0.793246	345.07	874.877	821.162	447.213	791.938	855.427	421.184	620.426	687.787	680.37	698.193	576.466
ENSBTAG00000001439	HESX1	40.8085	-0.148255	0.373033	-0.397432	0.691049	0.818762	32.0498	33.9952	35.6167	24.5922	45.2837	46.887	33.4586	63.0942	52.2994	33.8872	38.921	49.6174
ENSBTAG00000001440	NA	938.151	0.569737	0.13965	4.07976	4.50821e-05	0.000256883	1519.16	1177.83	1064.54	1074.77	723.486	734.563	777.419	736.099	635.487	1253.85	844.273	716.335
ENSBTAG00000001441	CARHSP1	562.43	1.18161	0.184922	6.38979	1.66115e-10	2.04642e-09	1121.74	814.885	819.183	437.194	491.802	288.615	359.187	430.267	298.995	918.604	405.871	362.817
ENSBTAG00000001442	NA	0	NA	NA	NA	NA	NA	0	0	0	0	0	0	0	0	0	0	0	0
ENSBTAG00000001443	NA	0.328025	0.00297851	0.452665	0.00657994	0.99475	NA	0	0	0	0	0	0	2.95223	0	0	0	0	0.984075
ENSBTAG00000001444	TNXB	3.8604	0.00208652	0.714178	0.00292157	0.997669	0.999142	2.13666	2.99958	5.93611	11.8407	0	0	3.9363	0	7.89425	3.69078	3.94689	3.94352
ENSBTAG00000001446	ABRACL	499.579	-0.270195	0.159496	-1.69406	0.0902538	0.195267	344.002	490.931	586.686	406.226	678.202	633.495	379.853	454.804	522.007	473.873	572.641	452.221
ENSBTAG00000001447	HRH1	116.355	1.25268	0.398173	3.14607	0.0016548	0.00671528	386.735	252.964	81.1268	216.775	31.5933	61.4741	11.8089	1.75262	2.96034	240.275	103.281	5.50729
ENSBTAG00000001448	INMT	0	NA	NA	NA	NA	NA	0	0	0	0	0	0	0	0	0	0	0	0
ENSBTAG00000001449	SRA1	811.922	-0.0306764	0.141986	-0.216052	0.828947	0.908527	1008.5	784.889	806.322	1000.08	863.55	791.869	693.773	747.491	610.818	866.571	885.167	684.027
ENSBTAG00000001450	APBB3	387.855	-0.131967	0.162813	-0.810546	0.417626	0.596933	431.605	316.955	246.349	433.551	334.889	309.454	550.098	489.856	377.937	331.636	359.298	472.631
ENSBTAG00000001451	A4GNT	0	NA	NA	NA	NA	NA	0	0	0	0	0	0	0	0	0	0	0	0
ENSBTAG00000001455	HOXA7	0.555482	0.268741	0.454425	0.591387	0.554261	NA	0	0	3.95741	0	0	1.04193	0	0	0	1.31914	0.347311	0
ENSBTAG00000001457	TMEM267	37.26	-0.303861	0.473354	-0.641932	0.520917	0.689936	11.7516	44.9937	21.7657	12.7515	60.0272	29.1741	44.2834	38.5576	72.035	26.1703	33.9843	51.6253
ENSBTAG00000001460	LIN7C	1132.99	-0.0830346	0.205205	-0.404641	0.685741	0.815102	487.158	1632.77	1371.24	541.939	1570.19	1561.86	734.12	1053.32	1244.33	1163.72	1224.66	1010.59
ENSBTAG00000001462	FLT4	1.33785	1.01335	0.574636	1.76346	0.0778226	NA	2.13666	0.999859	8.90417	0	0	0	0	0	0	4.01356	0	0
ENSBTAG00000001463	TNKS	322.898	-0.00617901	0.171946	-0.0359357	0.971334	0.986909	298.064	257.964	297.795	290.552	271.702	294.867	395.598	428.515	371.03	284.607	285.707	398.381
ENSBTAG00000001464	GPR156	0.505241	-0.103716	0.452665	-0.229122	0.818774	NA	0	0	0	0	0	1.04193	0	3.50523	0	0	0.347311	1.16841
ENSBTAG00000001465	P2RY1	977.569	0.192231	0.136562	1.40765	0.159234	0.303174	1214.69	1215.83	998.256	990.973	1003.61	998.172	782.34	762.388	831.857	1142.92	997.586	792.195
ENSBTAG00000001468	SAMD4A	63.3565	0.775256	0.353494	2.19312	0.0282985	0.0764474	126.063	85.9879	89.0417	86.528	22.1153	73.9773	38.3789	17.5262	30.5902	100.364	60.8735	28.8318
ENSBTAG00000001470	DTX2	583.244	0.0417853	0.14343	0.29133	0.770799	0.872728	857.868	478.933	513.474	813.363	426.509	554.308	721.327	436.402	447.012	616.758	598.06	534.914
ENSBTAG00000001471	POC1A	113.506	0.190133	0.347934	0.546464	0.584747	0.741057	91.8762	65.9907	190.945	125.693	94.7798	71.8934	151.548	110.415	118.414	116.271	97.4555	126.792
ENSBTAG00000001473	ARVCF	321.195	-1.28351	0.26235	-4.89235	9.96371e-07	7.42581e-06	227.554	94.9866	156.318	427.175	409.66	349.048	354.267	481.97	389.779	159.619	395.294	408.672
ENSBTAG00000001474	NRGN	0.925474	0.100002	0.580756	0.172193	0.863286	NA	3.20498	0	0.989352	0	2.10622	1.04193	0	0	0.986781	1.39811	1.04938	0.328927
ENSBTAG00000001475	MCUR1	139.765	0.472494	0.237641	1.98827	0.0467817	0.11533	148.498	159.977	214.689	134.802	100.045	138.577	121.041	82.373	157.885	174.388	124.475	120.433
ENSBTAG00000001476	NA	272.621	-1.10972	0.310544	-3.57345	0.000352305	0.00167537	185.889	256.964	11.8722	251.387	578.157	87.5224	298.175	687.902	95.7178	151.575	305.689	360.598
ENSBTAG00000001477	NA	7.5016	-0.470382	0.655618	-0.717463	0.473088	0.649086	4.27331	5.99916	2.96806	4.55411	13.6904	4.16773	8.85668	21.0314	1.97356	4.41351	7.47075	10.6205
ENSBTAG00000001478	DESI2	221.141	0.0113959	0.210607	0.0541098	0.956848	0.978256	145.293	211.97	304.72	199.47	186.4	255.274	199.767	219.953	267.418	220.661	213.715	229.046
ENSBTAG00000001481	IGSF9	0.229799	0.216367	0.452665	0.477984	0.632661	NA	1.06833	0.999859	0	0	0	0	0	0	0	0.689396	0	0
ENSBTAG00000001483	NA	1142.42	0.0326499	0.154702	0.21105	0.832848	0.910347	1713.6	928.869	1093.23	1853.52	703.477	1218.02	1174.99	669.5	926.588	1245.23	1258.34	923.691
ENSBTAG00000001484	LZTFL1	43.1091	1.21166	0.405893	2.98516	0.00283431	0.010776	52.3481	84.988	67.2759	31.8787	20.0091	27.0903	18.6974	48.197	37.4977	68.204	26.326	34.7974
ENSBTAG00000001485	PPIP5K2	1867.03	-0.12036	0.166514	-0.722824	0.469788	0.646693	1085.42	2237.68	2070.71	1281.53	2116.75	2436.04	1606.99	1790.3	2177.83	1797.94	1944.77	1858.37
ENSBTAG00000001486	ZNF280D	781.451	-0.0818336	0.217498	-0.376251	0.706731	0.829411	369.642	940.867	940.874	427.175	917.258	1023.18	715.423	748.367	950.271	750.461	789.204	804.687
ENSBTAG00000001488	OTC	0	NA	NA	NA	NA	NA	0	0	0	0	0	0	0	0	0	0	0	0
ENSBTAG00000001489	NA	265.198	0.205718	0.237805	0.865068	0.387001	0.5665	310.883	562.921	155.328	316.055	339.101	179.212	184.022	205.056	134.202	343.044	278.123	174.427
ENSBTAG00000001491	NWD2	0	NA	NA	NA	NA	NA	0	0	0	0	0	0	0	0	0	0	0	0
ENSBTAG00000001492	FYB1	2880.02	0.0340827	0.160154	0.212812	0.831474	0.910266	2164.43	2925.59	4725.14	2188.7	3429.98	3794.72	1884.5	2383.56	2423.54	3271.72	3137.8	2230.53
ENSBTAG00000001495	SPINLW1	0	NA	NA	NA	NA	NA	0	0	0	0	0	0	0	0	0	0	0	0
ENSBTAG00000001497	MRAS	836.924	-1.56597	0.186	-8.41918	3.79122e-17	8.49628e-16	345.07	308.956	220.625	1022.85	1035.21	598.07	1497.76	1179.51	1324.26	291.551	885.376	1333.84
ENSBTAG00000001498	CYTH2	601.02	-0.0692884	0.171325	-0.404427	0.685899	0.815209	720.053	608.914	460.049	694.957	630.813	540.763	533.369	637.076	583.188	596.339	622.177	584.544
ENSBTAG00000001499	TRIM33	651.637	-0.0766872	0.154168	-0.497426	0.618889	0.768765	523.481	590.917	741.024	520.99	697.158	737.689	672.123	611.663	769.69	618.474	651.946	684.492
ENSBTAG00000001500	FIGNL1	8.05692	1.27801	0.652036	1.96003	0.0499923	0.121985	10.6833	6.99901	8.90417	2.73246	3.15933	1.04193	10.8248	11.392	16.7753	8.86215	2.31124	12.9974
ENSBTAG00000001502	NA	0	NA	NA	NA	NA	NA	0	0	0	0	0	0	0	0	0	0	0	0
ENSBTAG00000001503	TRIM72	0.78125	0.07905	0.522016	0.151432	0.879635	NA	0	0	2.96806	0	1.05311	1.04193	1.96815	0	0	0.989352	0.698347	0.65605
ENSBTAG00000001504	NOP14	574.643	-0.147512	0.171152	-0.861874	0.388757	0.567844	541.642	539.924	456.091	698.6	439.147	587.65	686.884	585.374	636.474	512.553	575.132	636.244
ENSBTAG00000001505	GRK4	278.388	0.429027	0.179781	2.38639	0.0170148	0.0504074	382.461	298.958	258.221	252.297	222.206	214.638	348.363	247.119	281.233	313.213	229.714	292.238
ENSBTAG00000001506	HTT	2323.2	0.341215	0.116849	2.92013	0.00349881	0.0128559	3673.98	2153.7	2123.15	2825.37	1628.11	1791.08	2819.38	1884.94	2009.09	2650.28	2081.52	2237.8
ENSBTAG00000001507	CLCN5	174.61	0.334922	0.220664	1.51779	0.129067	0.259989	174.137	217.969	234.476	139.356	143.223	219.848	135.802	111.291	195.383	208.861	167.475	147.492
ENSBTAG00000001508	SH3RF1	24.0353	0.221975	0.449395	0.493941	0.621348	0.770522	37.3915	17.9975	35.6167	30.9679	12.6373	34.3838	12.793	7.88677	26.6431	30.3352	25.9963	15.7743
ENSBTAG00000001509	ELK3	1178.12	0.10021	0.133894	0.748428	0.454202	0.631512	973.247	1465.79	1344.53	970.935	1187.91	1354.51	989.98	1148.84	1167.36	1261.19	1171.12	1102.06
ENSBTAG00000001510	CDK17	211.707	0.15063	0.21903	0.687711	0.491635	0.664276	178.411	222.969	280.976	222.24	156.913	229.225	178.118	208.561	227.947	227.452	202.793	204.875
ENSBTAG00000001511	BCL6	4490.15	-1.5139	0.203623	-7.43481	1.04715e-13	1.77548e-12	2005.25	994.86	2628.71	6434.95	4188.22	5247.18	7151.27	5741.57	6019.37	1876.27	5290.11	6304.07
ENSBTAG00000001512	ZFP64	280.383	0.454114	0.186103	2.44013	0.014682	0.0443801	408.101	337.952	266.136	297.839	225.365	210.47	277.509	236.603	263.471	337.396	244.558	259.194
ENSBTAG00000001513	PDIK1L	196.153	0.373526	0.203397	1.83644	0.0662923	0.153139	150.634	228.968	253.274	134.802	165.338	181.296	197.799	224.335	228.933	210.959	160.479	217.022
ENSBTAG00000001514	ASB11	100.038	-0.861402	0.278662	-3.09121	0.00199346	0.00789904	55.5531	53.9924	75.1907	112.031	133.745	96.8998	102.344	131.446	139.136	61.5787	114.225	124.309
ENSBTAG00000001515	NA	0	NA	NA	NA	NA	NA	0	0	0	0	0	0	0	0	0	0	0	0
ENSBTAG00000001516	CALCB	0	NA	NA	NA	NA	NA	0	0	0	0	0	0	0	0	0	0	0	0
ENSBTAG00000001517	KRT18	0	NA	NA	NA	NA	NA	0	0	0	0	0	0	0	0	0	0	0	0
ENSBTAG00000001518	ISG20L2	537.233	0.157496	0.159386	0.988142	0.323083	0.501778	709.37	565.92	596.579	686.759	426.509	577.231	497.942	405.731	369.056	623.956	563.5	424.243
ENSBTAG00000001519	RRNAD1	409.574	0.374699	0.16379	2.28769	0.0221557	0.0626094	632.45	444.937	352.209	422.621	379.119	284.448	439.882	396.968	333.532	476.532	362.063	390.127
ENSBTAG00000001520	MRPL24	257.866	0.205279	0.187818	1.09297	0.274407	0.446805	393.145	277.961	263.168	317.877	248.534	237.561	199.767	212.067	170.713	311.424	267.99	194.182
ENSBTAG00000001521	UQCRB	730.944	0.43904	0.142487	3.08126	0.00206127	0.00813523	698.687	1147.84	1069.49	494.576	866.709	792.911	422.168	581.869	504.245	972.005	718.065	502.761
ENSBTAG00000001522	MTERF3	347.049	0.106359	0.162485	0.654576	0.512741	0.683124	321.567	381.946	378.922	313.322	368.588	322.999	308.016	408.36	319.717	360.812	334.97	345.364
ENSBTAG00000001523	YES1	0.553137	-0.108943	0.453211	-0.240381	0.810035	NA	0	0	0	0	0	1.04193	3.9363	0	0	0	0.347311	1.3121
ENSBTAG00000001526	NA	0	NA	NA	NA	NA	NA	0	0	0	0	0	0	0	0	0	0	0	0
ENSBTAG00000001527	TMEM213	0.39714	-0.208092	0.45275	-0.459619	0.64579	NA	0	0	0	1.82164	0	0	0	1.75262	0	0	0.607214	0.584206
ENSBTAG00000001528	CDK13	1422.91	0.0500947	0.125984	0.397627	0.690905	0.818733	1272.38	1407.8	1451.38	1298.83	1307.96	1382.65	1620.77	1381.94	1682.46	1377.19	1329.81	1561.72
ENSBTAG00000001529	NSD3	2152.33	0.1246	0.127309	0.978721	0.327718	0.506231	2124.9	2195.69	2406.1	2247.91	1812.4	2119.29	2235.82	2172.37	2056.45	2242.23	2059.87	2154.88
ENSBTAG00000001530	FGF8	0.237406	0.216367	0.452665	0.477984	0.632661	NA	2.13666	0	0	0	0	0	0	0	0	0.712219	0	0
ENSBTAG00000001533	HACE1	635.322	-0.237471	0.165966	-1.43084	0.152477	0.293694	482.884	714.899	491.708	620.269	730.858	630.37	691.805	655.479	699.628	563.164	660.499	682.304
ENSBTAG00000001535	LIPH	0	NA	NA	NA	NA	NA	0	0	0	0	0	0	0	0	0	0	0	0
ENSBTAG00000001537	TSKU	1.1726	-0.340035	0.641519	-0.530046	0.59608	NA	0	1.99972	0	2.73246	1.05311	1.04193	0	1.75262	1.97356	0.666573	1.60917	1.24206
ENSBTAG00000001538	NA	10.2673	0.95915	0.60641	1.58168	0.113722	0.235843	7.4783	21.9969	21.7657	2.73246	16.8498	4.16773	2.95223	10.5157	3.94713	17.0803	7.91665	5.80502
ENSBTAG00000001539	SAV1	507.762	0.0431572	0.151343	0.285162	0.77552	0.87543	388.871	543.923	590.643	358.864	571.838	554.308	446.77	566.971	547.664	507.813	495.003	520.468
ENSBTAG00000001543	BRI3BP	8.57799	1.90559	0.646807	2.94614	0.00321765	0.0119904	25.6399	11.9983	21.7657	3.64328	2.10622	4.16773	4.92038	0	2.96034	19.8013	3.30575	2.62691
ENSBTAG00000001545	SLC34A2	0	NA	NA	NA	NA	NA	0	0	0	0	0	0	0	0	0	0	0	0
ENSBTAG00000001546	MGAT1	2805.85	0.284995	0.106095	2.68623	0.00722641	0.0242184	3373.78	3140.56	3532.98	2807.15	2565.37	2866.36	2504.47	2139.07	2322.88	3349.1	2746.29	2322.14
ENSBTAG00000001548	UBQLN4	325.39	0.00479581	0.244512	0.0196138	0.984351	0.99279	474.338	333.953	139.499	342.469	318.039	228.183	379.853	409.236	302.942	315.93	296.23	364.01
ENSBTAG00000001549	OR1L1	0	NA	NA	NA	NA	NA	0	0	0	0	0	0	0	0	0	0	0	0
ENSBTAG00000001551	PLEKHG3	1878.33	-0.0986999	0.114349	-0.86315	0.388055	0.567308	2455.02	1393.8	1624.52	2472.88	1532.27	1810.88	2306.67	1501.12	1807.78	1824.45	1938.68	1871.86
ENSBTAG00000001552	EPC1	905.057	0.0119148	0.131144	0.0908523	0.92761	0.961949	893.122	767.892	864.693	889.872	801.416	813.75	1137.59	1043.68	933.495	841.903	835.013	1038.26
ENSBTAG00000001553	NA	16636.4	0.531722	0.12055	4.4108	1.02988e-05	6.53748e-05	19962.8	22794.8	22274.3	16283.7	15695.5	13047.1	13342.1	14221.6	12105.8	21677.3	15008.8	13223.2
ENSBTAG00000001557	CCL28	0	NA	NA	NA	NA	NA	0	0	0	0	0	0	0	0	0	0	0	0
ENSBTAG00000001558	PATL2	1.22663	-0.364736	0.581755	-0.626959	0.530686	NA	0	0	0	0	2.10622	1.04193	0.984075	0	6.90747	0	1.04938	2.63052
ENSBTAG00000001562	NFE2	4418.25	2.62313	0.225524	11.6313	2.85731e-31	1.65853e-29	13326.3	7718.91	11575.4	2951.06	602.379	2172.43	631.776	301.45	484.51	10873.6	1908.62	472.579
ENSBTAG00000001564	PDE4DIP	569.032	0.892545	0.142201	6.27664	3.45958e-10	4.07496e-09	777.743	708.9	573.824	382.545	381.226	333.419	741.009	688.778	533.849	686.822	365.73	654.545
ENSBTAG00000001565	MESD	1157.06	-0.328945	0.120227	-2.73604	0.00621827	0.0212656	863.209	1252.82	892.395	1044.71	1610.2	1141.96	970.298	1477.46	1160.45	1002.81	1265.62	1202.74
ENSBTAG00000001567	LRRK1	1451.03	-0.018865	0.14139	-0.133425	0.893857	0.943654	1916.58	1259.82	990.341	1609.42	1265.84	1236.77	1924.85	1535.29	1320.31	1388.91	1370.68	1593.49
ENSBTAG00000001568	PPIC	0.11577	-0.103716	0.452665	-0.229122	0.818774	NA	0	0	0	0	0	1.04193	0	0	0	0	0.347311	0
ENSBTAG00000001570	CSF2	0	NA	NA	NA	NA	NA	0	0	0	0	0	0	0	0	0	0	0	0
ENSBTAG00000001571	LRRD1	0	NA	NA	NA	NA	NA	0	0	0	0	0	0	0	0	0	0	0	0
ENSBTAG00000001572	NSUN7	0	NA	NA	NA	NA	NA	0	0	0	0	0	0	0	0	0	0	0	0
ENSBTAG00000001573	JMJD1C	3838.74	-0.187264	0.137082	-1.36607	0.171917	0.32053	2614.2	4235.4	4196.83	3259.83	4054.47	5257.59	3216.94	3532.4	4180.99	3682.14	4190.63	3643.44
ENSBTAG00000001574	GPATCH2	307.171	0.265556	0.221777	1.1974	0.231151	0.395542	271.355	375.947	386.837	154.84	389.65	343.838	250.939	289.182	301.955	344.713	296.109	280.692
ENSBTAG00000001575	NA	10835.4	-0.740694	0.116517	-6.35695	2.05801e-10	2.50184e-09	5867.26	8239.84	5939.08	9676.56	15415.4	9003.34	12543	17354.4	13479.4	6682.06	11365.1	14459
ENSBTAG00000001576	TMEM140	874.504	-1.05776	0.170371	-6.20856	5.34734e-10	6.16883e-09	337.592	523.926	308.678	558.333	1282.69	690.802	1244.85	1684.26	1239.4	390.065	843.941	1389.51
ENSBTAG00000001578	ADPGK	775.234	-0.132499	0.129936	-1.01972	0.30786	0.485389	722.19	754.894	654.951	850.707	771.929	716.85	848.273	849.143	808.174	710.678	779.829	835.196
ENSBTAG00000001579	EIF2C2	744.857	-0.141364	0.125946	-1.12241	0.261687	0.432376	732.873	623.912	769.716	838.866	672.937	837.714	778.403	651.973	797.319	708.834	783.172	742.565
ENSBTAG00000001580	CLGN	1.35017	-0.0886393	0.66816	-0.132662	0.894461	NA	2.13666	0	1.9787	0.910821	0	4.16773	0.984075	0	1.97356	1.37179	1.69285	0.985879
ENSBTAG00000001582	AKR1B10	0	NA	NA	NA	NA	NA	0	0	0	0	0	0	0	0	0	0	0	0
ENSBTAG00000001585	WIPF1	9772.04	-0.0403724	0.148374	-0.272099	0.785546	0.881832	6767.86	10350.5	11943.5	6866.68	10247.8	12900.2	8963.94	9443.1	10464.8	9687.29	10004.9	9623.95
ENSBTAG00000001586	OTUD7B	4.05377	-0.829948	0.718492	-1.15513	0.248039	0.415851	0	4.9993	2.96806	13.6623	5.26555	3.1258	0.984075	3.50523	1.97356	2.65578	7.35122	2.15429
ENSBTAG00000001589	TM9SF2	3791.72	0.342724	0.143844	2.38261	0.0171903	0.0508644	3099.22	5115.28	4999.19	2577.62	3834.37	3936.42	3247.45	3343.12	3972.78	4404.56	3449.47	3521.12
ENSBTAG00000001592	INSIG1	1853.14	-1.32514	0.145288	-9.12079	7.45785e-20	2.09829e-18	1163.41	857.879	1050.69	3283.51	1719.73	3014.31	2166.93	1216.32	2205.46	1023.99	2672.52	1862.9
ENSBTAG00000001593	OGFOD2	143.269	0.0922627	0.23579	0.391291	0.695582	0.822143	198.709	113.984	126.637	183.986	110.576	115.655	154.5	139.333	146.044	146.443	136.739	146.625
ENSBTAG00000001594	ARL6IP4	422.583	0.139437	0.168645	0.826809	0.408345	0.588057	514.934	385.946	393.762	376.169	424.403	367.802	459.563	442.536	438.131	431.547	389.458	446.743
ENSBTAG00000001595	MT1E	0	NA	NA	NA	NA	NA	0	0	0	0	0	0	0	0	0	0	0	0
ENSBTAG00000001597	PITPNM2	625.422	0.0441851	0.158522	0.278731	0.780451	0.878408	889.917	507.928	519.41	948.165	408.606	548.057	968.33	402.226	436.157	639.085	634.943	602.238
ENSBTAG00000001598	MAP7	1.52999	0.767568	0.681335	1.12657	0.259926	NA	1.06833	4.9993	0.989352	0.910821	0	0	2.95223	0.876308	1.97356	2.35233	0.303607	1.93403
ENSBTAG00000001599	SV2A	47.3104	-0.915439	0.359648	-2.54537	0.0109161	0.0345869	30.9815	15.9977	17.8083	54.6493	35.8057	36.4677	100.376	58.7127	74.9954	21.5959	42.3075	78.0279
ENSBTAG00000001600	DCUN1D4	66.44	-1.15443	0.311519	-3.70581	0.000210712	0.00104755	36.3232	29.9958	40.5634	65.5791	87.4081	95.8578	82.6623	72.7336	86.8368	35.6275	82.9484	80.7442
ENSBTAG00000001601	PKM2	33540.7	1.11591	0.108906	10.2466	1.22611e-24	4.67444e-23	56187.7	43139.9	58082.9	27685.3	20074.4	24628.2	27297.3	21381.9	23388.7	52470.1	24129.3	24022.6
ENSBTAG00000001602	IL4R	1568.73	0.676616	0.120791	5.60153	2.12465e-08	2.03859e-07	2804.36	1391.8	2458.54	1837.13	825.638	1523.31	1351.14	755.378	1171.31	2218.23	1395.36	1092.61
ENSBTAG00000001603	YIPF7	0.861167	-0.256986	0.57768	-0.44486	0.656421	NA	0	0	0.989352	0	2.10622	1.04193	0.984075	2.62892	0	0.329784	1.04938	1.20433
ENSBTAG00000001604	NA	0	NA	NA	NA	NA	NA	0	0	0	0	0	0	0	0	0	0	0	0
ENSBTAG00000001605	NA	0	NA	NA	NA	NA	NA	0	0	0	0	0	0	0	0	0	0	0	0
ENSBTAG00000001606	OR2C1	0	NA	NA	NA	NA	NA	0	0	0	0	0	0	0	0	0	0	0	0
ENSBTAG00000001607	TMEM41B	1358.41	-0.65068	0.217685	-2.98909	0.00279809	0.0106658	377.12	1388.8	1457.32	703.154	2036.71	2251.62	929.951	1273.28	1807.78	1074.41	1663.83	1337
ENSBTAG00000001608	NA	1.39885	-0.284251	0.619798	-0.458618	0.646508	NA	1.06833	0	0	3.64328	0	0	5.90445	0	1.97356	0.356109	1.21443	2.626
ENSBTAG00000001609	MAP2K6	72.632	3.19032	0.339163	9.40645	5.13162e-21	1.55591e-19	160.249	164.977	134.552	16.3948	15.7966	11.4613	39.363	67.4757	43.4184	153.259	14.5509	50.0857
ENSBTAG00000001610	BKB3	0	NA	NA	NA	NA	NA	0	0	0	0	0	0	0	0	0	0	0	0
ENSBTAG00000001612	LSM1	343.415	-0.058515	0.176238	-0.332022	0.739873	0.851782	294.859	314.956	377.932	334.271	340.154	346.964	278.493	368.926	434.184	329.249	340.463	360.534
ENSBTAG00000001614	ZNF174	150.872	0.237336	0.232366	1.02139	0.307069	0.484439	175.206	174.975	137.52	135.712	116.895	160.458	155.484	143.715	157.885	162.567	137.688	152.361
ENSBTAG00000001615	RUNDC3A	9.54039	-0.200323	0.6021	-0.332708	0.739355	0.851575	6.40997	6.99901	6.92546	10.019	8.42488	6.2516	18.6974	12.2683	9.86781	6.77815	8.23184	13.6112
ENSBTAG00000001616	ZNF592	1302.26	0.0706494	0.117985	0.598802	0.549305	0.713327	1639.88	1120.84	1040.8	1582.1	987.817	1055.48	1916.98	1187.4	1189.07	1267.17	1208.46	1431.15
ENSBTAG00000001617	G2E3	606.886	-0.916362	0.244552	-3.74711	0.000178884	0.000905737	146.361	426.94	464.006	255.03	947.798	827.295	619.967	795.688	978.887	345.769	676.708	798.181
ENSBTAG00000001618	ALPK3	200.105	-0.174798	0.209319	-0.835082	0.403672	0.58353	155.976	130.982	89.0417	142.999	159.02	117.738	402.487	346.142	256.563	125.333	139.919	335.064
ENSBTAG00000001619	SERINC5	633.732	-0.236638	0.171697	-1.37823	0.168132	0.31518	617.494	626.912	645.057	783.306	596.06	859.595	461.531	582.745	530.888	629.821	746.32	525.055
ENSBTAG00000001621	NA	0	NA	NA	NA	NA	NA	0	0	0	0	0	0	0	0	0	0	0	0
ENSBTAG00000001623	NA	0.553438	-0.108512	0.453168	-0.239451	0.810756	NA	0	0	0	0	0	1.04193	2.95223	0	0.986781	0	0.347311	1.313
ENSBTAG00000001626	CTPS1	19.5679	1.94531	0.522198	3.72524	0.00019513	0.00097762	26.7082	51.9927	33.638	9.10821	6.31866	7.29353	19.6815	10.5157	10.8546	37.4463	7.57347	13.6839
ENSBTAG00000001627	NA	3.89516	-0.621388	0.712685	-0.871897	0.383265	0.56282	3.20498	2.99958	0.989352	3.64328	5.26555	6.2516	2.95223	8.76308	0.986781	2.39797	5.05348	4.23403
ENSBTAG00000001628	SLFNL1	0	NA	NA	NA	NA	NA	0	0	0	0	0	0	0	0	0	0	0	0
ENSBTAG00000001629	SCMH1	2.89082	0.0255236	0.720514	0.0354242	0.971742	0.987023	5.34164	4.9993	0.989352	4.55411	4.21244	2.08387	0	0.876308	2.96034	3.77676	3.6168	1.27888
ENSBTAG00000001631	KIFC1	338.492	-2.66252	0.226899	-11.7344	8.49478e-32	5.09133e-30	69.4413	49.993	89.0417	418.067	533.926	436.57	493.022	507.383	448.986	69.492	462.854	483.13
ENSBTAG00000001632	NBR1	4647.59	-0.329081	0.106727	-3.0834	0.00204651	0.00808193	4264.77	3809.46	3887.16	5401.17	4554.7	5097.14	5252.01	4938.87	4623.07	3987.13	5017.67	4937.98
ENSBTAG00000001634	PHF1	2102.96	-0.848344	0.143969	-5.89253	3.80326e-09	3.99746e-08	1894.15	1030.85	984.405	2703.32	2192.57	1960.92	3333.06	2442.27	2385.05	1303.14	2285.6	2720.13
ENSBTAG00000001635	CUTA	482.1	0.388074	0.158924	2.44188	0.0146109	0.0442169	706.165	548.923	525.346	500.041	441.253	410.522	392.646	439.03	374.977	593.478	450.605	402.218
ENSBTAG00000001637	FUNDC1	243.686	-1.90725	0.21539	-8.85489	8.37652e-19	2.16747e-17	54.4847	124.982	81.1268	234.081	440.2	321.957	198.783	356.657	380.898	86.8647	332.079	312.113
ENSBTAG00000001638	FGA	0	NA	NA	NA	NA	NA	0	0	0	0	0	0	0	0	0	0	0	0
ENSBTAG00000001639	TRPM1	0	NA	NA	NA	NA	NA	0	0	0	0	0	0	0	0	0	0	0	0
ENSBTAG00000001640	EPB41L1	8.25693	0.362865	0.639214	0.567674	0.570257	0.730377	14.9566	2.99958	9.89352	5.46493	7.37177	6.2516	9.84075	9.63939	7.89425	9.28323	6.36276	9.1248
ENSBTAG00000001642	TTC34	0	NA	NA	NA	NA	NA	0	0	0	0	0	0	0	0	0	0	0	0
ENSBTAG00000001644	MDN1	557.392	-0.109937	0.155715	-0.706011	0.480181	0.655177	510.661	508.928	434.325	605.696	471.793	494.918	764.626	696.665	528.915	484.638	524.136	663.402
ENSBTAG00000001645	AAR2	313.661	0.0202723	0.172149	0.11776	0.906258	0.948971	429.468	297.958	232.498	386.188	291.711	256.316	358.203	318.976	251.629	319.975	311.405	309.603
ENSBTAG00000001647	PLEKHJ1	754.853	-0.112587	0.13689	-0.822461	0.410814	0.590425	847.184	559.921	697.493	890.783	684.521	690.802	907.317	736.099	779.557	701.533	755.369	807.658
ENSBTAG00000001648	RPL21	16778.5	0.674613	0.146446	4.60657	4.0936e-06	2.76758e-05	23926.3	25419.4	30197	17784.7	15727.1	15701.9	5985.14	8216.27	8048.19	26514.2	16404.6	7416.53
ENSBTAG00000001649	ZFPM2	0.525471	-0.201056	0.473533	-0.424587	0.671138	NA	0	0	0.989352	1.82164	0	1.04193	0	0.876308	0	0.329784	0.954525	0.292103
ENSBTAG00000001651	SYF2	1159.34	-0.0776972	0.138121	-0.562532	0.573754	0.733326	1070.46	1051.85	1276.26	1021.03	1185.8	1388.9	1188.76	1102.4	1148.61	1132.86	1198.58	1146.59
ENSBTAG00000001652	SLCO3A1	31.0998	1.98779	0.476394	4.17258	3.01171e-05	0.000176967	76.9196	84.988	52.4356	34.6112	9.47798	6.2516	7.8726	4.38154	2.96034	71.4478	16.7803	5.0715
ENSBTAG00000001654	SNTB2	53.5683	1.22101	0.323371	3.77589	0.000159437	0.000815604	100.423	72.9897	87.063	46.4519	31.5933	29.1741	46.2515	30.6708	37.4977	86.8252	35.7398	38.14
ENSBTAG00000001656	TMEM254	74.1122	1.49476	0.34233	4.36642	1.26298e-05	7.88886e-05	116.448	198.972	127.626	38.2545	40.0182	69.8095	28.5382	23.6603	23.6828	147.682	49.3607	25.2938
ENSBTAG00000001657	PICALM	6736.98	0.155328	0.194385	0.799074	0.424248	0.603139	4555.35	6684.06	8882.4	4494.9	6830.47	6508.96	8385.3	7100.73	7190.68	6707.27	5944.78	7558.9
ENSBTAG00000001658	AKR1D1	0	NA	NA	NA	NA	NA	0	0	0	0	0	0	0	0	0	0	0	0
ENSBTAG00000001659	VPS4A	1209.67	-0.0106802	0.12028	-0.0887944	0.929245	0.962807	1424.08	1269.82	1170.4	1475.53	1232.14	1187.8	1101.18	1094.51	931.522	1288.1	1298.49	1042.4
ENSBTAG00000001660	SPTY2D1	500.34	0.514953	0.142561	3.61215	0.000303669	0.0014612	664.5	507.928	672.759	477.27	350.685	459.492	496.958	405.731	467.734	615.063	429.149	456.808
ENSBTAG00000001662	EHD3	89.7382	-0.102444	0.297401	-0.344465	0.730497	0.846217	63.0314	83.9882	63.3185	105.655	68.4521	56.2644	133.834	115.673	117.427	70.1127	76.7906	122.311
ENSBTAG00000001663	PDF	25.241	0.333604	0.462277	0.721654	0.470507	0.64706	24.5715	51.9927	24.7338	34.6112	23.1684	17.7129	12.793	22.784	14.8017	33.766	25.1642	16.7929
ENSBTAG00000001665	COG8	636.905	-0.242518	0.145782	-1.66357	0.0961989	0.205575	644.202	490.931	474.889	740.498	616.069	550.141	806.942	803.575	604.897	536.674	635.569	738.471
ENSBTAG00000001666	NIP7	61.4729	0.196931	0.34306	0.574042	0.565939	0.727161	29.9132	103.985	83.1056	36.4328	73.7177	71.8934	43.2993	51.7022	59.2069	72.3347	60.6813	51.4028
ENSBTAG00000001668	WNT7A	0	NA	NA	NA	NA	NA	0	0	0	0	0	0	0	0	0	0	0	0
ENSBTAG00000001671	RTF1	1474.09	-0.0569858	0.121683	-0.468315	0.639559	0.782655	1314.04	1586.78	1479.08	1543.84	1598.62	1410.78	1434.78	1481.84	1417.02	1459.97	1517.75	1444.55
ENSBTAG00000001672	NA	0	NA	NA	NA	NA	NA	0	0	0	0	0	0	0	0	0	0	0	0
ENSBTAG00000001673	C2CD5	1629.16	0.183641	0.164575	1.11585	0.264487	0.435272	1113.2	1878.74	1932.2	961.827	1822.93	1557.69	1665.06	1849.01	1881.79	1641.38	1447.48	1798.62
ENSBTAG00000001675	ITPKA	0	NA	NA	NA	NA	NA	0	0	0	0	0	0	0	0	0	0	0	0
ENSBTAG00000001681	NA	0	NA	NA	NA	NA	NA	0	0	0	0	0	0	0	0	0	0	0	0
ENSBTAG00000001683	FAM171B	1.87299	-0.0110078	0.694078	-0.0158597	0.987346	0.994058	1.06833	0	0.989352	0	1.05311	1.04193	4.92038	0.876308	6.90747	0.685893	0.698347	4.23472
ENSBTAG00000001686	LRRC52	0	NA	NA	NA	NA	NA	0	0	0	0	0	0	0	0	0	0	0	0
ENSBTAG00000001687	STC1	0	NA	NA	NA	NA	NA	0	0	0	0	0	0	0	0	0	0	0	0
ENSBTAG00000001692	NDST1	692.018	-1.47528	0.147429	-10.0067	1.42458e-23	4.89523e-22	333.318	248.965	297.795	1058.37	602.379	857.511	1216.32	687.902	925.601	293.359	839.421	943.273
ENSBTAG00000001693	RPAP1	593.355	0.0897862	0.159292	0.563657	0.572987	0.732782	840.774	468.934	449.166	623.913	503.386	473.038	861.066	548.569	571.346	586.291	533.445	660.327
ENSBTAG00000001694	TYRO3	24.5385	0.325672	0.471608	0.690556	0.489845	0.662901	35.2548	39.9944	19.787	20.9489	21.0622	29.1741	24.6019	20.1551	9.86781	31.6787	23.7284	18.2083
ENSBTAG00000001695	NA	0.111095	0.109673	0.452665	0.242282	0.808562	NA	0	0.999859	0	0	0	0	0	0	0	0.333286	0	0
ENSBTAG00000001696	RBM46	0.0973676	0.00297851	0.452665	0.00657994	0.99475	NA	0	0	0	0	0	0	0	0.876308	0	0	0	0.292103
ENSBTAG00000001697	TRA2B	3657.81	-0.0736358	0.104631	-0.703764	0.48158	0.656265	2895.17	3784.47	3940.59	2945.6	4259.83	4007.27	3048.66	3949.52	4089.22	3540.07	3737.57	3695.8
ENSBTAG00000001698	CHTF8	1416.49	-0.17307	0.131839	-1.31274	0.18927	0.343705	1555.49	1374.81	976.49	1599.4	1570.19	1205.52	1602.07	1504.62	1359.78	1302.26	1458.37	1488.83
ENSBTAG00000001700	NA	6203.55	-0.191346	0.131994	-1.44966	0.147154	0.286223	4265.83	6716.05	6899.74	5531.42	7165.36	7546.72	5480.31	5860.75	6365.73	5960.54	6747.83	5902.26
ENSBTAG00000001702	TMEM107	23.2388	0.0912451	0.452086	0.201831	0.840049	0.914108	21.3666	27.9961	12.8616	23.6814	21.0622	12.5032	29.5223	39.4339	20.7224	20.7414	19.0822	29.8928
ENSBTAG00000001703	SYT13	0	NA	NA	NA	NA	NA	0	0	0	0	0	0	0	0	0	0	0	0
ENSBTAG00000001704	NA	0.210845	-0.103716	0.452665	-0.229122	0.818774	NA	0	0	0	0.910821	0	0	0	0	0.986781	0	0.303607	0.328927
ENSBTAG00000001706	SLC9A2	0	NA	NA	NA	NA	NA	0	0	0	0	0	0	0	0	0	0	0	0
ENSBTAG00000001707	UIMC1	356.226	0.137777	0.17288	0.796954	0.425478	0.604022	333.318	389.945	385.847	359.774	365.429	283.406	336.554	408.36	343.4	369.704	336.203	362.771
ENSBTAG00000001708	TTLL12	2212.53	0.370476	0.124552	2.97448	0.00293488	0.0111036	3694.28	2277.68	2137	2741.57	1643.9	1842.14	2251.56	1626.43	1698.25	2702.99	2075.87	1858.75
ENSBTAG00000001710	CMTM8	2.33057	1.11767	0.698164	1.60087	0.109406	0.228457	6.40997	0.999859	5.93611	0	1.05311	0	0	2.62892	3.94713	4.44865	0.351036	2.19202
ENSBTAG00000001711	BORCS6	247.187	0.520899	0.187596	2.77671	0.00549122	0.0190779	355.753	310.956	261.189	241.368	197.985	202.135	220.433	205.932	228.933	309.299	213.829	218.433
ENSBTAG00000001712	CMTM7	1403.53	-0.355025	0.17052	-2.08202	0.0373406	0.095889	1649.5	934.868	963.629	1780.66	1455.4	1241.98	1555.82	1480.96	1568.98	1182.67	1492.68	1535.26
ENSBTAG00000001714	MFSD9	82.8779	0.399627	0.30429	1.31331	0.18908	0.343456	101.491	101.986	83.1056	77.4198	76.877	60.4321	109.232	53.4548	81.9029	95.5275	71.5763	81.53
ENSBTAG00000001717	AURKB	22.4128	1.06011	0.473902	2.23699	0.0252869	0.069477	37.3915	39.9944	43.5315	17.3056	12.6373	22.9225	4.92038	13.1446	9.86781	40.3058	17.6218	9.31094
ENSBTAG00000001721	GYG1	781.368	0.316414	0.130174	2.4307	0.0150698	0.0453971	802.314	947.867	1098.18	705.886	741.389	823.127	562.891	604.653	746.007	949.454	756.801	637.85
ENSBTAG00000001724	ZADH2	386.612	0.470688	0.155064	3.03544	0.00240182	0.00931383	581.171	433.939	409.592	417.156	294.871	311.538	387.726	319.853	323.664	474.9	341.188	343.747
ENSBTAG00000001725	CXCL10	279.86	-2.3988	0.25131	-9.54518	1.35872e-21	4.2291e-20	79.0563	84.988	72.2227	427.175	372.801	543.889	205.672	260.264	472.668	78.7557	447.955	312.868
ENSBTAG00000001726	CDX4	0	NA	NA	NA	NA	NA	0	0	0	0	0	0	0	0	0	0	0	0
ENSBTAG00000001727	FAM213B	119.93	0.342362	0.284539	1.20321	0.228894	0.393585	220.076	126.982	64.3079	150.285	86.355	71.8934	133.834	127.941	97.6914	137.122	102.845	119.822
ENSBTAG00000001728	IGSF10	0	NA	NA	NA	NA	NA	0	0	0	0	0	0	0	0	0	0	0	0
ENSBTAG00000001729	DUSP10	458.464	-2.20398	0.221597	-9.9459	2.62777e-23	8.88753e-22	98.2862	84.988	92.0097	340.647	532.873	453.241	825.639	671.252	1027.24	91.7613	442.254	841.377
ENSBTAG00000001730	ODF3	0	NA	NA	NA	NA	NA	0	0	0	0	0	0	0	0	0	0	0	0
ENSBTAG00000001731	GLYR1	2574.95	0.286617	0.10569	2.71187	0.00669043	0.02264	3088.54	2830.6	2929.47	2575.8	2244.18	2431.87	2533.99	2294.18	2245.91	2949.54	2417.28	2358.03
ENSBTAG00000001734	MS4A10	0	NA	NA	NA	NA	NA	0	0	0	0	0	0	0	0	0	0	0	0
ENSBTAG00000001735	ADAM11	14.7491	-1.22244	0.571636	-2.13849	0.0324768	0.0855506	9.61495	2.99958	6.92546	38.2545	8.42488	13.5451	26.57	17.5262	8.88103	6.51333	20.0748	17.6591
ENSBTAG00000001736	UBN1	1806.87	-0.101181	0.10851	-0.932459	0.351099	0.530555	1902.69	1594.78	1501.84	2041.15	1650.22	1671.26	2240.74	1877.05	1782.13	1666.43	1787.54	1966.64
ENSBTAG00000001737	ZCCHC6	8044.34	0.366391	0.12955	2.82817	0.00468143	0.0165637	6578.76	9558.65	12468.8	5347.43	6924.19	9840.02	6161.29	7273.36	8246.53	9535.41	7370.55	7227.06
ENSBTAG00000001739	CDH20	0.109642	0.00297851	0.452665	0.00657994	0.99475	NA	0	0	0	0	0	0	0	0	0.986781	0	0	0.328927
ENSBTAG00000001740	HAPLN3	0.546283	-0.310313	0.4805	-0.645814	0.5184	NA	0	0.999859	0	1.82164	1.05311	1.04193	0	0	0	0.333286	1.30556	0
ENSBTAG00000001741	DLGAP4	822.698	-0.791002	0.149306	-5.29785	1.17172e-07	1.00927e-06	757.445	431.939	560.962	1368.05	787.726	900.23	1018.52	801.822	777.584	583.449	1018.67	865.975
ENSBTAG00000001744	BET1L	736.5	-0.103717	0.134346	-0.772015	0.440106	0.618991	765.991	604.915	666.823	833.401	676.096	682.466	862.05	803.575	733.179	679.243	730.655	799.601
ENSBTAG00000001745	LUM	0	NA	NA	NA	NA	NA	0	0	0	0	0	0	0	0	0	0	0	0
ENSBTAG00000001747	PEX3	179.453	-0.436431	0.231729	-1.88337	0.0596503	0.140779	117.516	152.978	102.893	118.407	224.312	175.045	207.64	256.758	259.524	124.462	172.588	241.307
ENSBTAG00000001748	TRIM45	106.595	-0.4462	0.24836	-1.79659	0.0724013	0.164312	116.448	103.985	36.606	148.464	157.966	48.9709	145.643	148.972	52.2994	85.6797	118.467	115.638
ENSBTAG00000001749	SENP2	2584.78	0.15091	0.121051	1.24666	0.212522	0.372948	2357.8	2471.65	3300.48	2167.75	2417.94	2691.31	2508.41	2588.61	2759.04	2709.98	2425.67	2618.69
ENSBTAG00000001751	NA	0	NA	NA	NA	NA	NA	0	0	0	0	0	0	0	0	0	0	0	0
ENSBTAG00000001752	FUCA2	1635.05	-0.0652409	0.137471	-0.474579	0.635087	0.780365	1261.7	1370.81	1749.17	1380.8	1687.08	1497.26	1819.55	1956.8	1992.31	1460.56	1521.71	1922.89
ENSBTAG00000001753	NA	0	NA	NA	NA	NA	NA	0	0	0	0	0	0	0	0	0	0	0	0
ENSBTAG00000001754	AHCYL2	534.669	-0.61666	0.18901	-3.26257	0.00110407	0.00466921	308.747	574.919	215.679	548.314	840.381	312.58	824.655	832.493	354.255	366.448	567.092	670.467
ENSBTAG00000001755	NEUROD1	0	NA	NA	NA	NA	NA	0	0	0	0	0	0	0	0	0	0	0	0
ENSBTAG00000001761	NA	0	NA	NA	NA	NA	NA	0	0	0	0	0	0	0	0	0	0	0	0
ENSBTAG00000001762	RFXANK	872.159	0.316467	0.149179	2.12138	0.0338897	0.0885988	1305.5	859.879	892.395	849.796	810.894	756.443	879.763	800.069	694.694	1019.26	805.711	791.509
ENSBTAG00000001763	NR2C2AP	188.865	-0.0537111	0.198912	-0.270024	0.787142	0.882782	223.281	183.974	197.87	204.024	187.453	237.561	156.468	154.23	154.925	201.708	209.679	155.208
ENSBTAG00000001764	NCAN	0	NA	NA	NA	NA	NA	0	0	0	0	0	0	0	0	0	0	0	0
ENSBTAG00000001765	HAPLN4	0	NA	NA	NA	NA	NA	0	0	0	0	0	0	0	0	0	0	0	0
ENSBTAG00000001767	B4GALT7	199.126	0.911903	0.213461	4.27198	1.93742e-05	0.00011732	372.847	280.96	216.668	202.202	145.329	109.403	157.452	169.128	138.149	290.158	152.311	154.91
ENSBTAG00000001768	TXLNG	502.224	0.046219	0.157041	0.294312	0.768519	0.871218	419.853	523.926	629.228	419.889	524.448	574.105	466.452	461.814	500.298	524.336	506.147	476.188
ENSBTAG00000001770	ST8SIA5	1.31073	0.12068	0.661416	0.182458	0.855224	NA	0	1.99972	1.9787	0.910821	0	2.08387	0	0.876308	3.94713	1.32614	0.998229	1.60781
ENSBTAG00000001771	DYRK1A	1364.61	0.0553221	0.122492	0.45164	0.651528	0.79271	1210.42	1263.82	1469.19	1253.29	1231.08	1302.42	1576.49	1411.73	1563.06	1314.48	1262.26	1517.09
ENSBTAG00000001772	PDCL2	0	NA	NA	NA	NA	NA	0	0	0	0	0	0	0	0	0	0	0	0
ENSBTAG00000001773	C7orf49	180.928	0.424757	0.237065	1.79173	0.0731761	0.165707	260.672	185.974	233.487	192.183	177.975	130.242	135.802	139.333	172.687	226.711	166.8	149.274
ENSBTAG00000001774	SPRY2	21.277	0.683497	0.504223	1.35554	0.175244	0.32506	23.5032	25.9963	35.6167	20.9489	5.26555	26.0483	14.7611	8.76308	30.5902	28.3721	17.4209	18.0381
ENSBTAG00000001775	RINL	168.2	0.359936	0.268115	1.34247	0.179445	0.330899	153.839	71.9899	87.063	78.3306	86.355	65.6418	466.452	235.727	268.405	104.297	76.7758	323.528
ENSBTAG00000001776	SIRT2	1480.2	-0.320094	0.141125	-2.26816	0.0233197	0.0652559	1645.23	1179.83	1132.81	1792.5	1580.72	1539.98	1481.03	1553.69	1416.03	1319.29	1637.73	1483.59
ENSBTAG00000001777	RPLP2	5506.7	0.803971	0.133827	6.00753	1.88375e-09	2.04327e-08	10542.3	9219.7	6916.56	5849.29	5381.39	3963.51	2477.9	2821.71	2388.01	8892.84	5064.73	2562.54
ENSBTAG00000001778	NFKBIB	481.075	-0.337629	0.152571	-2.21293	0.0269024	0.0731052	574.761	355.95	376.943	648.505	447.571	544.931	571.748	351.4	457.867	435.884	547.002	460.338
ENSBTAG00000001780	SARS2	612.765	0.446668	0.157394	2.8379	0.00454115	0.016156	1036.28	673.905	594.6	633.932	472.846	542.847	656.378	475.835	428.263	768.261	549.875	520.159
ENSBTAG00000001781	TOMM40	339.382	0.604992	0.164738	3.67246	0.000240228	0.00118017	452.971	439.938	360.124	289.641	285.393	242.77	309.984	378.565	295.048	417.678	272.601	327.865
ENSBTAG00000001782	MRPS12	326.935	0.328867	0.161836	2.03209	0.0421442	0.106068	493.568	394.944	356.167	376.169	296.977	311.538	260.78	232.222	220.052	414.893	328.228	237.685
ENSBTAG00000001783	FBXO17	0.531031	-0.19053	0.453499	-0.420133	0.674389	NA	0	0	0	1.82164	0	0	0.984075	0	1.97356	0	0.607214	0.985879
ENSBTAG00000001784	LDLRAD2	0	NA	NA	NA	NA	NA	0	0	0	0	0	0	0	0	0	0	0	0
ENSBTAG00000001785	TGM3	13.1998	2.91111	0.64966	4.48097	7.4305e-06	4.79947e-05	28.8449	14.9979	67.2759	4.55411	0	3.1258	0	0	0	37.0396	2.55997	0
ENSBTAG00000001786	HYKK	52.0187	-0.461513	0.347975	-1.32628	0.184747	0.33775	19.2299	37.9946	38.5847	35.522	55.8148	42.7193	70.8534	88.5071	78.9425	31.9364	44.6854	79.4344
ENSBTAG00000001788	bovAggrus	0.341469	-0.103716	0.452665	-0.229122	0.818774	NA	0	0	0.989352	0	0	2.08387	0	0	0	0.329784	0.694622	0
ENSBTAG00000001790	SAFB2	2464.16	-0.0398247	0.118147	-0.337078	0.736058	0.84944	2463.56	2077.71	2290.35	2458.31	2167.3	2393.32	2833.15	2885.68	2608.06	2277.21	2339.64	2775.63
ENSBTAG00000001792	C19orf70	577.672	0.173082	0.186865	0.92624	0.354321	0.533573	830.091	522.926	608.451	681.294	546.564	502.212	466.452	571.353	469.708	653.823	576.69	502.504
ENSBTAG00000001793	HSD11B1L	21.9186	0.194446	0.47495	0.409403	0.682244	0.813552	26.7082	19.9972	12.8616	14.5731	22.1153	13.5451	38.3789	33.2997	15.7885	19.8557	16.7445	29.1557
ENSBTAG00000001794	RPL36	2515.73	0.69007	0.147254	4.68624	2.78264e-06	1.93613e-05	4736.97	3612.49	3434.04	2862.71	2348.43	2048.44	1147.43	1167.24	1283.8	3927.83	2419.86	1199.49
ENSBTAG00000001795	LONP1	662.297	0.142055	0.156514	0.907618	0.36408	0.543568	847.184	663.906	527.325	645.772	618.175	560.56	734.12	681.768	681.866	679.472	608.169	699.251
ENSBTAG00000001796	CATSPERD	104.617	0.0851829	0.267941	0.317916	0.750549	0.859084	84.3979	91.987	89.0417	85.6172	105.311	63.5579	161.388	158.612	101.638	88.4755	84.8287	140.546
ENSBTAG00000001801	SYT4	321.942	-0.54303	0.198915	-2.72995	0.00633431	0.0215936	182.684	342.952	287.901	271.425	573.945	364.677	267.668	333.873	272.352	271.179	403.349	291.298
ENSBTAG00000001803	FHL5	0.0973676	0.00297851	0.452665	0.00657994	0.99475	NA	0	0	0	0	0	0	0	0.876308	0	0	0	0.292103
ENSBTAG00000001804	GPR179	5.26216	-0.0795389	0.70496	-0.112828	0.910167	0.95121	1.06833	7.99887	0.989352	0	9.47798	2.08387	3.9363	14.8972	6.90747	3.35218	3.85395	8.58034
ENSBTAG00000001805	TWSG1	988.89	-2.36683	0.219815	-10.7674	4.90574e-27	2.17984e-25	150.634	265.963	277.019	633.021	1694.45	1510.8	1222.22	1228.58	1917.32	231.205	1279.43	1456.04
ENSBTAG00000001806	IQCD	109.692	0.177123	0.312307	0.567142	0.570618	0.730549	127.131	133.981	171.158	86.528	89.5143	222.974	47.2356	61.3416	47.3655	144.09	133.005	51.9809
ENSBTAG00000001807	AKAP8	1365.98	-0.07629	0.116859	-0.652839	0.51386	0.684016	1240.33	1324.81	1300.01	1235.98	1398.53	1447.25	1412.15	1509.88	1424.91	1288.38	1360.59	1448.98
ENSBTAG00000001808	LACTB2	216.864	0.315139	0.188607	1.67087	0.0947464	0.202976	145.293	278.961	300.763	129.337	225.365	218.806	147.611	262.892	242.748	241.672	191.169	217.751
ENSBTAG00000001809	DUSP21	0	NA	NA	NA	NA	NA	0	0	0	0	0	0	0	0	0	0	0	0
ENSBTAG00000001810	SCAF11	5311.07	0.0618388	0.13914	0.444435	0.656728	0.79663	3748.76	5465.23	6664.27	3899.23	5104.42	6089.06	5293.34	5370.89	6164.42	5292.76	5030.9	5609.55
ENSBTAG00000001812	H1FOO	1.42047	-0.660116	0.659756	-1.00055	0.317046	NA	1.06833	0.999859	0	3.64328	0	5.20967	0	0.876308	0.986781	0.689396	2.95098	0.62103
ENSBTAG00000001814	PLXND1	1627.25	-2.16063	0.19205	-11.2504	2.30563e-29	1.17898e-27	823.681	252.964	825.119	3524.88	1211.08	3946.84	1957.33	809.709	1293.67	633.922	2894.27	1353.57
ENSBTAG00000001815	ARHGEF5	0	NA	NA	NA	NA	NA	0	0	0	0	0	0	0	0	0	0	0	0
ENSBTAG00000001816	SLC25A42	13.9534	0.0453477	0.570151	0.0795362	0.936606	0.966986	12.8199	3.99944	9.89352	15.484	3.15933	7.29353	27.5541	15.7735	29.6034	8.9043	8.64561	24.3104
ENSBTAG00000001817	TMEM161A	193.09	-0.389105	0.228211	-1.70502	0.0881905	0.191963	192.299	127.982	79.1481	192.183	223.259	106.277	317.856	301.45	197.356	133.143	173.907	272.221
ENSBTAG00000001818	MEF2B	10.0414	-0.280053	0.638645	-0.438511	0.661016	0.798652	5.34164	11.9983	0	10.019	9.47798	2.08387	21.6497	21.9077	7.89425	5.77998	7.19363	17.1505
ENSBTAG00000001819	NA	0	NA	NA	NA	NA	NA	0	0	0	0	0	0	0	0	0	0	0	0
ENSBTAG00000001821	PRRC2C	10064	-0.268493	0.116273	-2.30917	0.0209344	0.0596156	7493.25	8687.78	9898.46	9594.59	10089.8	11713.4	11022.6	11055.5	11020.4	8693.16	10465.9	11032.8
ENSBTAG00000001822	SNX10	10260.7	-0.160182	0.151616	-1.0565	0.29074	0.465806	6389.67	18254.4	11180.7	7011.5	15899.8	16687.6	3006.35	7070.93	6845.3	11941.6	13199.6	5640.86
ENSBTAG00000001823	STC2	0	NA	NA	NA	NA	NA	0	0	0	0	0	0	0	0	0	0	0	0
ENSBTAG00000001824	SLC2A6	5658.48	-1.10231	0.144318	-7.63802	2.20585e-14	3.92604e-13	4382.28	2270.68	3155.04	8137.28	6378.68	6237.01	7626.58	6023.74	6715.05	3269.34	6917.66	6788.46
ENSBTAG00000001825	SP6	0	NA	NA	NA	NA	NA	0	0	0	0	0	0	0	0	0	0	0	0
ENSBTAG00000001826	SASH1	11.2138	3.53999	0.691506	5.11924	3.06775e-07	2.46914e-06	2.13666	68.9903	27.7019	0	1.05311	1.04193	0	0	0	32.9429	0.698347	0
ENSBTAG00000001827	GID8	784.948	0.598944	0.129773	4.61533	3.92478e-06	2.66043e-05	1171.96	1042.85	968.575	798.79	697.158	605.363	656.378	630.066	493.391	1061.13	700.437	593.278
ENSBTAG00000001828	SCRN2	66.7828	1.70603	0.403322	4.22994	2.33754e-05	0.00013984	146.361	111.984	54.4143	17.3056	26.3277	37.5096	82.6623	77.1151	47.3655	104.253	27.0476	69.0476
ENSBTAG00000001829	SLC17A9	529.388	0.87759	0.160571	5.46545	4.61744e-08	4.202e-07	920.899	782.89	596.579	476.359	354.898	403.228	463.499	388.205	377.937	766.789	411.495	409.88
ENSBTAG00000001830	LRRC46	0	NA	NA	NA	NA	NA	0	0	0	0	0	0	0	0	0	0	0	0
ENSBTAG00000001832	MRPL10	320.809	0.53973	0.167054	3.23086	0.00123419	0.00515852	521.344	401.943	359.135	322.431	289.605	260.483	256.844	251.5	223.999	427.474	290.84	244.114
ENSBTAG00000001834	PNKP	1287.59	0.458995	0.153455	2.99108	0.00277993	0.0106171	2310.79	1349.81	1382.12	1607.6	875.134	1160.71	1107.08	914.866	880.209	1680.91	1214.48	967.386
ENSBTAG00000001835	GJA1	0	NA	NA	NA	NA	NA	0	0	0	0	0	0	0	0	0	0	0	0
ENSBTAG00000001836	NA	19.0901	0.587956	0.59337	0.990876	0.321746	0.500532	34.1865	9.99859	15.8296	34.6112	5.26555	3.1258	61.9967	0.876308	5.92069	20.0049	14.3342	22.9312
ENSBTAG00000001838	LRRC36	122.017	0.75417	0.281724	2.67699	0.00742876	0.0247997	244.647	169.976	174.126	160.305	58.9741	134.409	54.1241	47.3206	54.273	196.25	117.896	51.9059
ENSBTAG00000001839	OCIAD2	853.828	-0.075249	0.125925	-0.59757	0.550127	0.71425	869.619	932.869	900.31	930.859	972.02	946.075	743.961	686.149	702.588	900.933	949.651	710.9
ENSBTAG00000001840	INO80B	531.393	-0.183539	0.150355	-1.22071	0.222196	0.384789	538.437	462.935	519.41	619.358	587.635	523.05	492.038	527.538	512.14	506.927	576.681	510.572
ENSBTAG00000001842	GSTM3	0	NA	NA	NA	NA	NA	0	0	0	0	0	0	0	0	0	0	0	0
ENSBTAG00000001843	WBP1	252.46	0.592684	0.198483	2.98608	0.00282582	0.0107541	365.368	265.963	235.466	228.616	227.472	121.906	349.347	270.779	207.224	288.932	192.665	275.783
ENSBTAG00000001844	MOGS	529.638	0.288251	0.148058	1.94688	0.0515491	0.125148	747.83	578.918	487.75	612.983	466.527	402.186	534.353	510.888	425.303	604.833	493.899	490.181
ENSBTAG00000001845	NA	0	NA	NA	NA	NA	NA	0	0	0	0	0	0	0	0	0	0	0	0
ENSBTAG00000001847	CNTLN	152.208	-0.60161	0.21236	-2.83297	0.00461171	0.0163574	107.901	125.982	138.509	152.107	182.188	241.728	112.185	145.467	163.806	124.131	192.008	140.486
ENSBTAG00000001848	KATNB1	249.962	0.837926	0.191219	4.38202	1.17583e-05	7.37672e-05	476.474	289.959	268.114	255.03	160.073	154.206	245.035	210.314	190.449	344.849	189.77	215.266
ENSBTAG00000001851	NA	0	NA	NA	NA	NA	NA	0	0	0	0	0	0	0	0	0	0	0	0
ENSBTAG00000001852	BREH1	0.822533	-0.192105	0.498128	-0.385654	0.699753	NA	0	0	0	1.82164	0	0	2.95223	2.62892	0	0	0.607214	1.86038
ENSBTAG00000001854	CIAPIN1	541.767	0.356311	0.139731	2.54998	0.0107728	0.0341666	794.836	520.927	504.569	593.855	429.669	388.641	671.139	506.506	465.761	606.777	470.722	547.802
ENSBTAG00000001855	COQ9	338.847	0.0416646	0.170735	0.244031	0.807207	0.89469	441.22	341.952	281.965	395.296	318.039	312.58	336.554	333.873	288.14	355.046	341.972	319.522
ENSBTAG00000001856	POLR2C	1252.38	0.0639957	0.131527	0.486561	0.62657	0.774557	1457.2	1290.82	1240.65	1646.76	1102.61	1115.91	1316.69	1088.37	1012.44	1329.55	1288.43	1139.17
ENSBTAG00000001857	DOK4	2.0362	0.423718	0.675811	0.626977	0.530674	0.69764	0	1.99972	8.90417	3.64328	0	1.04193	0.984075	1.75262	0	3.63463	1.56174	0.912231
ENSBTAG00000001858	NA	227.709	-0.202689	0.278596	-0.727538	0.466897	0.643882	476.474	258.964	0.989352	552.868	266.437	6.2516	334.586	149.849	2.96034	245.476	275.186	162.465
ENSBTAG00000001861	SESTD1	294.607	0.170454	0.187646	0.908378	0.363679	0.543221	229.691	275.961	502.591	218.597	230.631	440.738	186.974	251.5	314.783	336.081	296.655	251.086
ENSBTAG00000001862	PPP2R2B	0	NA	NA	NA	NA	NA	0	0	0	0	0	0	0	0	0	0	0	0
ENSBTAG00000001864	NR4A3	2.2902	0.890595	0.671226	1.32682	0.184569	0.337594	8.54663	0.999859	0	0	0	0	0.984075	6.13416	3.94713	3.18216	0	3.68845
ENSBTAG00000001865	SGCG	0	NA	NA	NA	NA	NA	0	0	0	0	0	0	0	0	0	0	0	0
ENSBTAG00000001866	EMX1	0	NA	NA	NA	NA	NA	0	0	0	0	0	0	0	0	0	0	0	0
ENSBTAG00000001867	SACS	974.538	0.216716	0.146009	1.48427	0.137738	0.272914	1089.69	928.869	1217.89	1113.93	669.778	1047.14	1086.42	698.418	918.694	1078.82	943.618	901.177
ENSBTAG00000001868	PCYT2	334.236	-0.807242	0.176333	-4.57794	4.69572e-06	3.1363e-05	332.25	216.969	200.838	583.836	315.933	431.36	384.773	247.119	295.048	250.019	443.71	308.98
ENSBTAG00000001870	CPNE6	0	NA	NA	NA	NA	NA	0	0	0	0	0	0	0	0	0	0	0	0
ENSBTAG00000001871	NRL	0	NA	NA	NA	NA	NA	0	0	0	0	0	0	0	0	0	0	0	0
ENSBTAG00000001872	ORC6	351.222	0.132604	0.161399	0.821591	0.41131	0.590676	314.088	472.933	349.241	293.284	398.075	337.586	256.844	392.586	346.36	378.754	342.982	331.93
ENSBTAG00000001873	NA	0	NA	NA	NA	NA	NA	0	0	0	0	0	0	0	0	0	0	0	0
ENSBTAG00000001874	DOCK3	120.587	-2.32915	0.292281	-7.9689	1.60093e-15	3.18358e-14	27.7765	17.9975	27.7019	138.445	129.532	131.284	261.764	191.912	158.872	24.4919	133.087	204.182
ENSBTAG00000001877	NA	164.55	0.0492761	0.296848	0.165998	0.868159	0.929636	45.9381	206.971	244.37	50.0952	241.162	178.171	96.4394	161.241	256.563	165.76	156.476	171.414
ENSBTAG00000001879	NA	39.2403	-0.851054	0.414022	-2.05558	0.0398235	0.101256	14.9566	20.997	22.7551	40.987	54.7617	21.8806	66.9171	67.4757	42.4316	19.5696	39.2097	58.9415
ENSBTAG00000001880	VGLL1	0	NA	NA	NA	NA	NA	0	0	0	0	0	0	0	0	0	0	0	0
ENSBTAG00000001881	SLC10A1	0.222191	0.216367	0.452665	0.477984	0.632661	NA	0	1.99972	0	0	0	0	0	0	0	0.666573	0	0
ENSBTAG00000001882	CD79A	512.757	-3.58113	0.57898	-6.18524	6.20079e-10	7.10252e-09	8.54663	6.99901	34.6273	481.824	619.228	283.406	1301.93	959.558	918.694	16.7243	461.486	1060.06
ENSBTAG00000001885	COPRS	44.0923	0.2764	0.369646	0.747742	0.454616	0.631882	29.9132	45.9935	70.244	31.8787	32.6464	52.0967	33.4586	55.2074	45.3919	48.7169	38.8739	44.686
ENSBTAG00000001886	FAM122B	128.931	-0.115733	0.249688	-0.463511	0.642998	0.785968	94.0129	132.981	111.797	107.477	146.382	114.613	166.309	135.828	150.978	112.93	122.824	151.038
ENSBTAG00000001887	STAM2	468.65	-0.230339	0.178061	-1.29359	0.195806	0.351904	253.194	441.938	554.037	337.915	513.917	597.028	440.866	497.743	581.214	416.39	482.953	506.608
ENSBTAG00000001888	MED13L	2435.07	0.151695	0.116276	1.3046	0.192028	0.347196	2812.91	2215.69	2751.39	2609.5	2145.18	2239.11	2683.57	2223.19	2235.06	2593.33	2331.27	2380.61
ENSBTAG00000001889	C22H3orf14	120.814	-0.476903	0.267346	-1.78384	0.0744492	0.167968	94.0129	147.979	57.3824	117.496	168.498	122.948	117.105	145.467	116.44	99.7915	136.314	126.337
ENSBTAG00000001890	RUBCN	828.064	-0.510791	0.141963	-3.59805	0.00032061	0.00153755	786.29	562.921	444.219	947.254	919.364	666.837	1213.36	1104.15	808.174	597.81	844.485	1041.9
ENSBTAG00000001892	YAE1D1	112.496	-0.457589	0.240323	-1.90406	0.0569022	0.135635	65.168	121.983	75.1907	89.2605	159.02	113.571	92.5031	166.499	129.268	87.4472	120.617	129.423
ENSBTAG00000001893	TM4SF4	0	NA	NA	NA	NA	NA	0	0	0	0	0	0	0	0	0	0	0	0
ENSBTAG00000001894	NEDD1	1132.7	-0.87032	0.138486	-6.28455	3.2881e-10	3.89435e-09	605.742	904.873	705.408	1000.99	1589.14	1514.97	1033.28	1386.32	1453.53	738.674	1368.37	1291.04
ENSBTAG00000001895	PGGT1B	254.975	-0.272604	0.196942	-1.38418	0.166302	0.312934	161.318	273.961	239.423	246.833	278.021	282.364	239.13	262.892	310.836	224.901	269.072	270.953
ENSBTAG00000001898	CCDC112	361.906	-0.0101113	0.182979	-0.0552593	0.955932	0.977853	231.827	453.936	508.527	277.8	430.722	471.996	241.098	283.048	358.202	398.097	393.506	294.116
ENSBTAG00000001899	KCNH7	0	NA	NA	NA	NA	NA	0	0	0	0	0	0	0	0	0	0	0	0
ENSBTAG00000001900	NA	41.2584	-0.599938	0.365503	-1.6414	0.100714	0.213314	54.4847	14.9979	29.6806	87.4388	22.1153	46.887	55.1082	20.1551	40.458	33.0544	52.147	38.5738
ENSBTAG00000001901	NA	0.109928	0.109673	0.452665	0.242282	0.808562	NA	0	0	0.989352	0	0	0	0	0	0	0.329784	0	0
ENSBTAG00000001902	CEP295	1795.01	-0.162514	0.115461	-1.40753	0.159271	0.303201	1340.75	1739.75	1605.72	1582.1	1904.02	1752.53	1993.74	2189.89	2046.58	1562.07	1746.22	2076.74
ENSBTAG00000001903	C11H2orf50	9.06522	-0.455399	0.617696	-0.737254	0.460968	0.638232	12.8199	7.99887	6.92546	9.10821	10.5311	22.9225	2.95223	4.38154	3.94713	9.24809	14.1873	3.7603
ENSBTAG00000001904	ZNF276	1318.89	-0.325264	0.142638	-2.28034	0.0225876	0.0635233	1590.74	1033.85	935.927	1729.65	1225.82	1452.45	1499.73	1190.03	1211.77	1186.84	1469.31	1300.51
ENSBTAG00000001906	FANCA	847.336	-1.86539	0.155677	-11.9824	4.39282e-33	2.81621e-31	391.008	264.963	170.169	1256.02	973.073	750.192	1785.11	1066.47	969.019	275.38	993.096	1273.53
ENSBTAG00000001908	DLD	728.56	-0.105185	0.172854	-0.60852	0.542843	0.707789	466.859	1023.86	791.481	612.072	868.815	918.985	534.353	668.623	671.998	760.732	799.957	624.991
ENSBTAG00000001911	NA	0	NA	NA	NA	NA	NA	0	0	0	0	0	0	0	0	0	0	0	0
ENSBTAG00000001912	TRPV5	0	NA	NA	NA	NA	NA	0	0	0	0	0	0	0	0	0	0	0	0
ENSBTAG00000001915	APOH	0	NA	NA	NA	NA	NA	0	0	0	0	0	0	0	0	0	0	0	0
ENSBTAG00000001917	C11orf16	0.101202	-0.103716	0.452665	-0.229122	0.818774	NA	0	0	0	0.910821	0	0	0	0	0	0	0.303607	0
ENSBTAG00000001918	STXBP5L	0.234024	-0.21041	0.452665	-0.464825	0.642057	NA	0	0	0	0	2.10622	0	0	0	0	0	0.702073	0
ENSBTAG00000001919	ZNF652	128.991	1.04423	0.243495	4.28849	1.79892e-05	0.000109758	189.094	181.974	185.998	102.012	87.4081	77.103	132.85	123.559	80.9161	185.689	88.841	112.442
ENSBTAG00000001920	POLQ	15.7178	0.411447	0.643613	0.639276	0.522643	0.691385	4.27331	2.99958	30.6699	12.7515	6.31866	5.20967	45.2675	20.1551	13.8149	12.6476	8.09327	26.4125
ENSBTAG00000001922	AKIP1	163.053	0.395387	0.226836	1.74305	0.0813253	0.179691	215.802	226.968	145.435	152.107	164.285	125.032	129.898	155.983	151.964	196.068	147.141	145.948
ENSBTAG00000001925	TMPRSS11D	0	NA	NA	NA	NA	NA	0	0	0	0	0	0	0	0	0	0	0	0
ENSBTAG00000001926	RAD23B	3862.61	0.196512	0.16397	1.19846	0.230736	0.395227	2703.94	5013.29	5820.36	2614.06	4289.31	4717.87	2719.98	2724.44	4160.27	4512.53	3873.75	3201.57
ENSBTAG00000001927	ATP6V1C2	0.111095	0.109673	0.452665	0.242282	0.808562	NA	0	0.999859	0	0	0	0	0	0	0	0.333286	0	0
ENSBTAG00000001928	PDIA6	4674.58	0.0494363	0.131072	0.377168	0.706049	0.828995	5896.1	5104.28	4709.31	6207.25	4387.25	4650.15	3684.38	3772.51	3659.97	5236.57	5081.55	3705.62
ENSBTAG00000001931	TRABD	1538.49	-0.270988	0.145735	-1.85946	0.0629621	0.14698	2030.89	1262.82	1041.79	2205.1	1616.52	1344.09	1628.64	1424.88	1291.7	1445.17	1721.9	1448.41
ENSBTAG00000001932	CRAT	1230.14	-0.0735396	0.132319	-0.555776	0.578364	0.736442	1417.67	1179.83	1087.3	1729.65	1053.11	1158.63	1428.88	1023.53	992.702	1228.27	1313.8	1148.37
ENSBTAG00000001933	PTPA	1382.89	0.679601	0.123252	5.5139	3.50967e-08	3.26303e-07	2134.52	1814.74	1949.02	1403.58	1142.62	1130.5	973.25	969.197	928.561	1966.1	1225.57	957.003
ENSBTAG00000001936	PCK1	0.893199	0.536221	0.577511	0.928504	0.353146	NA	3.20498	0.999859	0	0	0	0	0.984075	0.876308	1.97356	1.40161	0	1.27798
ENSBTAG00000001937	NA	303.436	-0.0848638	0.175323	-0.484041	0.628356	0.775501	319.43	311.956	275.04	319.698	312.773	329.251	253.891	304.955	303.929	302.142	320.574	287.592
ENSBTAG00000001938	CKS2	70.5444	-0.694697	0.391899	-1.77265	0.0762875	0.171053	35.2548	28.9959	83.1056	91.9929	90.5674	56.2644	69.8693	92.0124	86.8368	49.1188	79.6082	82.9062
ENSBTAG00000001939	SECISBP2	1466.13	-0.14014	0.117205	-1.19569	0.231819	0.396287	1256.35	1340.81	1414.77	1501.03	1486.99	1433.7	1569.6	1630.81	1561.09	1337.31	1473.91	1587.17
ENSBTAG00000001941	SEMA4D	1105.78	2.68413	0.260718	10.2952	7.40863e-25	2.88422e-23	2136.66	2718.62	3330.16	280.533	197.985	954.411	90.5349	75.3625	167.753	2728.48	477.643	111.217
ENSBTAG00000001942	SNX27	1363.17	-0.0291035	0.143595	-0.202677	0.839387	0.91362	1079.01	1435.8	1551.3	1210.48	1417.49	1505.59	1396.4	1274.15	1398.27	1355.37	1377.85	1356.27
ENSBTAG00000001945	ARG2	1033.78	-2.38473	0.230347	-10.3528	4.06433e-25	1.60653e-23	254.262	152.978	303.731	1123.95	1619.68	1105.49	1402.31	1562.46	1779.17	236.991	1283.04	1581.31
ENSBTAG00000001947	ZNF514	0.417253	-0.103716	0.452665	-0.229122	0.818774	NA	0	0	0	0.910821	0	0	1.96815	0.876308	0	0	0.303607	0.948153
ENSBTAG00000001948	VTI1B	1316.94	0.046294	0.150067	0.308489	0.75771	0.864065	1299.09	1536.78	1458.3	1521.07	1431.18	1204.47	1001.79	1386.32	1013.42	1431.39	1385.57	1133.84
ENSBTAG00000001949	ZNF2	104.617	-0.15262	0.26711	-0.571376	0.567745	0.728464	69.4413	83.9882	78.1588	64.6683	113.736	83.3546	150.563	151.601	146.044	77.1961	87.2529	149.403
ENSBTAG00000001950	RDH11	341.508	0.724934	0.163916	4.42259	9.75268e-06	6.20608e-05	567.282	334.953	421.464	323.342	199.038	269.861	424.136	253.253	280.246	441.233	264.08	319.212
ENSBTAG00000001952	PROM2	0.53887	-0.0994687	0.453151	-0.219504	0.826257	NA	0	0	0	0.910821	0	0	2.95223	0	0.986781	0	0.303607	1.313
ENSBTAG00000001956	HINT3	160.935	-0.917444	0.245007	-3.74456	0.000180708	0.000914254	64.0997	153.978	95.9671	138.445	270.649	188.59	140.723	185.777	210.184	104.682	199.228	178.895
ENSBTAG00000001957	TRMT11	178.436	-0.0407772	0.203386	-0.200492	0.841096	0.914707	110.038	208.971	185.998	126.604	195.878	191.716	151.548	234.851	200.317	168.336	171.399	195.572
ENSBTAG00000001959	TFAP2E	0	NA	NA	NA	NA	NA	0	0	0	0	0	0	0	0	0	0	0	0
ENSBTAG00000001961	MAP1B	0	NA	NA	NA	NA	NA	0	0	0	0	0	0	0	0	0	0	0	0
ENSBTAG00000001962	MRPS27	370.589	0.165812	0.189174	0.876501	0.380758	0.560358	394.213	444.937	378.922	315.144	342.261	430.318	385.757	310.213	333.532	406.024	362.574	343.168
ENSBTAG00000001965	ENPP7	0	NA	NA	NA	NA	NA	0	0	0	0	0	0	0	0	0	0	0	0
ENSBTAG00000001966	PDGFRL	0.560167	-0.207	0.453812	-0.456137	0.648292	NA	0	0	0	0	0	2.08387	0.984075	0	1.97356	0	0.694622	0.985879
ENSBTAG00000001968	TTC14	2099.36	-0.265631	0.180337	-1.47297	0.140759	0.277301	849.321	2467.65	2290.35	1041.07	3031.9	2680.89	1576.49	2677.12	2279.47	1869.11	2251.29	2177.69
ENSBTAG00000001969	CCDC39	0	NA	NA	NA	NA	NA	0	0	0	0	0	0	0	0	0	0	0	0
ENSBTAG00000001975	DRP2	1.1023	0.00753541	0.662242	0.0113786	0.990921	NA	1.06833	0.999859	0.989352	0	1.05311	2.08387	0	1.75262	1.97356	1.01918	1.04566	1.24206
ENSBTAG00000001976	PPP1R17	0	NA	NA	NA	NA	NA	0	0	0	0	0	0	0	0	0	0	0	0
ENSBTAG00000001977	YIPF6	1356.51	0.0975808	0.197812	0.493302	0.621799	0.770746	659.158	1743.75	2061.81	630.288	1624.95	1895.28	896.492	1126.93	1569.97	1488.24	1383.5	1197.8
ENSBTAG00000001979	TAF7L	0.202405	-0.21041	0.452665	-0.464825	0.642057	NA	0	0	0	1.82164	0	0	0	0	0	0	0.607214	0
ENSBTAG00000001981	SLC6A17	0	NA	NA	NA	NA	NA	0	0	0	0	0	0	0	0	0	0	0	0
ENSBTAG00000001983	SMAGP	283.886	-2.5574	0.197464	-12.9512	2.31254e-38	1.94768e-36	95.0812	93.9868	104.871	505.506	656.087	633.495	123.009	144.591	198.343	97.9798	598.363	155.314
ENSBTAG00000001985	SRMS	0.432994	0.109673	0.452665	0.242282	0.808562	NA	0	0	1.9787	0	0	1.04193	0	0.876308	0	0.659568	0.347311	0.292103
ENSBTAG00000001987	HSPC321	1772.47	-0.437977	0.126645	-3.4583	0.000543592	0.0024708	1495.66	1627.77	1344.53	2272.5	1936.67	1873.4	2032.12	1685.14	1684.44	1489.32	2027.52	1800.56
ENSBTAG00000001988	EIF3D	4109.17	0.0740436	0.125812	0.588526	0.556179	0.718994	5202.76	4456.37	4139.45	4984.92	4108.18	4003.11	3385.22	3801.43	2901.14	4599.53	4365.4	3362.59
ENSBTAG00000001992	CYP51A1	1690.32	-0.845869	0.223856	-3.77863	0.000157697	0.000807983	926.241	1020.86	1811.5	2370.87	1078.38	4168.77	1284.22	561.714	1990.34	1252.87	2539.34	1278.76
ENSBTAG00000001994	FAM187B	0	NA	NA	NA	NA	NA	0	0	0	0	0	0	0	0	0	0	0	0
ENSBTAG00000001996	SNRNP70	1594.74	-0.00968205	0.171415	-0.0564831	0.954957	0.977845	1750.99	1370.81	1629.46	1719.63	1605.99	1467.04	1315.71	1934.89	1558.13	1583.75	1597.55	1602.91
ENSBTAG00000001997	MROH2B	0	NA	NA	NA	NA	NA	0	0	0	0	0	0	0	0	0	0	0	0
ENSBTAG00000001998	ST6GALNAC1	0	NA	NA	NA	NA	NA	0	0	0	0	0	0	0	0	0	0	0	0
ENSBTAG00000001999	MGC143285	423.443	-0.141339	0.155261	-0.910336	0.362645	0.541892	264.945	481.932	527.325	336.093	528.661	518.883	271.605	443.412	438.131	424.734	461.212	384.383
ENSBTAG00000002000	TIMM8B	209.931	0.238654	0.222774	1.07128	0.284043	0.45792	252.125	200.972	309.667	230.438	219.047	190.674	148.595	177.014	160.845	254.255	213.386	162.152
ENSBTAG00000002001	NA	1.51768	-0.343194	0.637606	-0.538254	0.590402	NA	0	1.99972	0	3.64328	2.10622	0	3.9363	0	1.97356	0.666573	1.9165	1.96995
ENSBTAG00000002002	ATAD2	846.572	-1.32137	0.16688	-7.9181	2.41163e-15	4.68722e-14	212.597	428.94	371.007	623.002	1132.09	793.953	1153.34	1494.11	1410.11	337.515	849.682	1352.52
ENSBTAG00000002004	LLPH	495.819	-0.582868	0.174525	-3.33974	0.000838558	0.0036555	266.014	429.939	529.303	466.34	743.495	606.405	379.853	501.248	539.769	408.419	605.414	473.624
ENSBTAG00000002006	THBS1	6147.98	2.32326	0.651487	3.56609	0.00036235	0.00171411	18154.1	20147.2	5242.58	2930.11	511.811	1452.45	5160.49	333.873	1399.26	14514.6	1631.46	2297.87
ENSBTAG00000002007	PRG3	0	NA	NA	NA	NA	NA	0	0	0	0	0	0	0	0	0	0	0	0
ENSBTAG00000002008	NA	0	NA	NA	NA	NA	NA	0	0	0	0	0	0	0	0	0	0	0	0
ENSBTAG00000002009	NA	61.9749	0.631879	0.461754	1.36843	0.171176	0.31941	326.908	0	1.9787	188.54	0	0	40.3471	0	0	109.629	62.8467	13.449
ENSBTAG00000002010	PI4K2A	947.256	0.0583602	0.131241	0.444682	0.65655	0.796489	1072.6	866.878	832.045	1103	761.398	811.666	1142.51	914.866	1020.33	923.841	892.023	1025.9
ENSBTAG00000002011	KIAA0895	0	NA	NA	NA	NA	NA	0	0	0	0	0	0	0	0	0	0	0	0
ENSBTAG00000002012	FAM96A	2167.88	-0.366164	0.111533	-3.283	0.0010271	0.00439561	1558.69	2273.68	2193.39	2145.89	2731.77	2862.19	1625.69	2036.54	2083.1	2008.59	2579.95	1915.11
ENSBTAG00000002014	SNX1	2263.63	-0.0514518	0.125303	-0.41062	0.681351	0.813028	2374.89	1966.72	2625.74	2503.85	2241.02	2451.67	2061.64	2084.74	2062.37	2322.45	2398.84	2069.58
ENSBTAG00000002015	RPS6KA6	7.28863	-0.972889	0.66697	-1.45867	0.144656	0.283101	4.27331	0	7.91481	9.10821	3.15933	19.7967	11.8089	2.62892	6.90747	4.06271	10.6881	7.1151
ENSBTAG00000002016	NA	0	NA	NA	NA	NA	NA	0	0	0	0	0	0	0	0	0	0	0	0
ENSBTAG00000002018	EIF5A	2641.73	0.23409	0.148522	1.57613	0.114995	0.237816	3500.91	3123.56	2814.71	3094.06	2607.5	2319.34	1930.76	2039.17	2345.58	3146.39	2673.63	2105.17
ENSBTAG00000002019	SERPINB5	0	NA	NA	NA	NA	NA	0	0	0	0	0	0	0	0	0	0	0	0
ENSBTAG00000002020	CREBRF	1272.92	-0.552054	0.133123	-4.14694	3.36948e-05	0.000196289	790.563	864.878	1100.16	1114.85	1296.38	1653.55	1451.51	1565.09	1619.31	918.533	1354.92	1545.3
ENSBTAG00000002021	BNIP1	181.925	0.0234078	0.194794	0.120167	0.904351	0.947984	212.597	194.973	171.158	221.33	174.816	174.003	187.958	160.364	140.123	192.909	190.05	162.815
ENSBTAG00000002023	NOS1	0	NA	NA	NA	NA	NA	0	0	0	0	0	0	0	0	0	0	0	0
ENSBTAG00000002024	ASB18	0	NA	NA	NA	NA	NA	0	0	0	0	0	0	0	0	0	0	0	0
ENSBTAG00000002025	AMIGO2	1.66945	-1.38171	0.666135	-2.07421	0.0380596	NA	0	0	0	3.64328	3.15933	6.2516	0.984075	0	0.986781	0	4.3514	0.656952
ENSBTAG00000002026	RPL5	8841.29	0.739633	0.141103	5.2418	1.59022e-07	1.34459e-06	12948.1	15250.9	13471	9233.91	7423.37	8080.19	3835.92	4874.9	4453.34	13890	8245.82	4388.06
ENSBTAG00000002027	FAM167B	15.6976	-0.589771	0.527536	-1.11797	0.263579	0.434388	10.6833	6.99901	13.8509	23.6814	11.5842	16.6709	23.6178	18.4025	15.7885	10.5111	17.3122	19.2696
ENSBTAG00000002028	FAM69A	189.208	-0.947232	0.210667	-4.49635	6.91304e-06	4.49452e-05	57.6897	163.977	109.818	130.247	324.358	191.716	164.341	334.75	225.973	110.495	215.44	241.688
ENSBTAG00000002029	IGSF5	0	NA	NA	NA	NA	NA	0	0	0	0	0	0	0	0	0	0	0	0
ENSBTAG00000002030	SPP2	0	NA	NA	NA	NA	NA	0	0	0	0	0	0	0	0	0	0	0	0
ENSBTAG00000002033	UBXN2A	272.776	0.285307	0.248142	1.14977	0.250239	0.418559	147.429	401.943	404.645	135.712	282.233	354.257	212.56	226.088	290.114	318.006	257.401	242.921
ENSBTAG00000002034	MFSD2B	11.1229	0.465644	0.576357	0.807908	0.419143	0.59806	21.3666	10.9985	6.92546	14.5731	7.37177	4.16773	14.7611	14.0209	5.92069	13.0968	8.70421	11.5676
ENSBTAG00000002035	ARL5C	285.19	-1.2495	0.224797	-5.55834	2.72354e-08	2.57865e-07	166.659	127.982	80.1375	273.246	359.11	266.735	406.423	506.506	379.911	124.926	299.697	430.947
ENSBTAG00000002036	CACNB1	32.4339	0.0798728	0.419762	0.190281	0.849089	0.918516	28.8449	18.9973	16.819	20.9489	26.3277	13.5451	65.933	56.0837	44.4052	21.5537	20.2739	55.474
ENSBTAG00000002037	ATXN7L1	494.453	0.276707	0.150499	1.83859	0.0659749	0.15256	571.556	433.939	566.899	481.824	375.96	435.528	567.811	507.383	509.179	524.131	431.104	528.124
ENSBTAG00000002038	RPL14	10124.8	0.799431	0.141318	5.65696	1.54078e-08	1.50527e-07	17390.2	15950.8	14869	11734.1	8057.34	7995.79	4938.09	5504.09	4684.25	16070	9262.41	5042.14
ENSBTAG00000002039	FRMD8	946.439	-0.197329	0.122513	-1.61068	0.107249	0.224718	1072.6	667.906	781.588	1229.61	732.964	937.74	1267.49	825.482	1002.57	840.698	966.771	1031.85
ENSBTAG00000002041	SASH3	7646.51	-0.443281	0.109008	-4.0665	4.7725e-05	0.000270442	7336.21	5779.19	6169.6	9876.03	7999.42	8370.89	9210.94	7453	6623.28	6428.33	8748.78	7762.41
ENSBTAG00000002042	RIC8A	619.786	0.454805	0.153909	2.95502	0.00312651	0.0117185	1010.64	751.894	648.025	680.383	545.511	514.715	529.432	410.989	486.483	803.519	580.203	475.635
ENSBTAG00000002043	NA	0.109928	0.109673	0.452665	0.242282	0.808562	NA	0	0	0.989352	0	0	0	0	0	0	0.329784	0	0
ENSBTAG00000002044	SIRT3	85.9504	0.488497	0.305665	1.59814	0.110011	0.229336	183.752	97.9862	55.4037	108.388	67.399	51.0547	75.7738	81.4967	52.2994	112.381	75.6138	69.8566
ENSBTAG00000002045	PSMD13	1260.88	0.181325	0.1294	1.40128	0.161132	0.305851	1330.07	1591.78	1337.6	1258.75	1206.86	1269.07	1035.25	1247.86	1070.66	1419.82	1244.9	1117.92
ENSBTAG00000002046	COX8B	2.57859	1.0818	0.714522	1.51401	0.130023	0.261343	4.27331	12.9982	0.989352	0.910821	3.15933	0	0	0.876308	0	6.08694	1.35672	0.292103
ENSBTAG00000002048	PTPN11	1481.17	0.0208789	0.161401	0.129361	0.897072	0.945036	1019.19	1802.75	1818.43	1219.59	1561.76	1726.48	1284.22	1261.01	1637.07	1546.79	1502.61	1394.1
ENSBTAG00000002049	HADH	395.409	-0.540479	0.201634	-2.68049	0.00735139	0.0246052	284.175	374.947	160.275	394.386	447.571	324.041	558.955	548.569	465.761	273.132	388.666	524.428
ENSBTAG00000002050	COA7	39.4466	-0.70555	0.387993	-1.81846	0.0689935	0.15819	20.2982	44.9937	28.6912	54.6493	61.0803	42.7193	40.3471	38.5576	23.6828	31.3277	52.8163	34.1958
ENSBTAG00000002051	NA	5595.73	-0.234531	0.127943	-1.8331	0.0667884	0.15407	7040.28	3879.45	4585.65	7926.88	4730.57	5476.4	7248.7	5115.01	4358.61	5168.46	6044.61	5574.11
ENSBTAG00000002052	PLOD1	1756.76	-0.536955	0.117373	-4.57476	4.76766e-06	3.17828e-05	1746.72	1309.82	967.586	2420.96	1853.47	1524.35	2391.3	2052.31	1544.31	1341.37	1932.93	1995.98
ENSBTAG00000002055	ZFP28	232.345	0.170433	0.183632	0.928122	0.353345	0.532634	334.387	199.972	198.86	265.049	181.135	194.841	326.713	192.788	197.356	244.406	213.675	238.952
ENSBTAG00000002056	MARS2	66.9959	-0.896215	0.312998	-2.86333	0.00419218	0.0150979	37.3915	44.9937	30.6699	72.8657	67.399	77.103	102.344	82.373	87.8235	37.685	72.4559	90.8468
ENSBTAG00000002058	ASF1A	126.569	0.100984	0.229113	0.440763	0.659385	0.797824	99.3545	134.981	151.371	86.528	147.435	127.116	99.3916	141.962	150.978	128.569	120.36	130.777
ENSBTAG00000002059	MCM9	482.796	0.327354	0.145878	2.24402	0.0248309	0.068487	688.003	474.933	484.782	530.098	348.579	430.318	564.859	394.339	429.25	549.24	436.332	462.816
ENSBTAG00000002060	RPL19	10839.5	0.659371	0.151091	4.36407	1.27667e-05	7.96669e-05	18779.1	14424	15702	13478.3	8663.93	9012.72	6075.68	6530.25	4889.5	16301.7	10385	5831.81
ENSBTAG00000002062	TRPA1	0	NA	NA	NA	NA	NA	0	0	0	0	0	0	0	0	0	0	0	0
ENSBTAG00000002065	TFAP2C	26.0583	4.03146	0.599926	6.71993	1.81813e-11	2.50303e-10	23.5032	9.99859	194.902	0.910821	0	5.20967	0	0	0	76.1347	2.04016	0
ENSBTAG00000002066	MYL7	0	NA	NA	NA	NA	NA	0	0	0	0	0	0	0	0	0	0	0	0
ENSBTAG00000002068	TAGLN2	6687.39	2.57736	0.385813	6.68032	2.38421e-11	3.24767e-10	19971.3	17080.6	13901.4	3503.93	1272.16	2984.1	389.694	416.246	667.064	16984.4	2586.73	491.001
ENSBTAG00000002069	BOLA	44305.7	-0.326281	0.153908	-2.11997	0.0340084	0.0888188	46050.3	49380	18923.3	46219.6	61814.4	30677.6	44257.8	71936.1	29491.9	38117.9	46237.2	48562
ENSBTAG00000002070	KLC3	0	NA	NA	NA	NA	NA	0	0	0	0	0	0	0	0	0	0	0	0
ENSBTAG00000002071	NA	0	NA	NA	NA	NA	NA	0	0	0	0	0	0	0	0	0	0	0	0
ENSBTAG00000002072	ERCC2	757.866	0.157667	0.147905	1.066	0.286425	0.46084	1082.22	743.895	621.313	867.102	627.653	662.669	872.875	743.109	599.963	815.808	719.141	738.649
ENSBTAG00000002073	RAD17	744.889	-0.35934	0.19075	-1.88382	0.0595891	0.140661	335.455	640.91	888.438	501.862	861.443	984.627	724.279	824.606	942.376	621.601	782.644	830.421
ENSBTAG00000002075	MME	0	NA	NA	NA	NA	NA	0	0	0	0	0	0	0	0	0	0	0	0
ENSBTAG00000002076	NA	62.5141	-0.238929	0.32521	-0.734692	0.462527	0.639648	54.4847	59.9916	46.4995	48.2735	62.1335	85.4385	52.156	72.7336	80.9161	53.6586	65.2818	68.6019
ENSBTAG00000002078	KDM4A	2625.22	0.183967	0.111715	1.64675	0.0996104	0.211463	3069.31	2386.66	2728.63	2727.91	2108.32	2365.19	2995.52	2656.09	2589.31	2728.2	2400.47	2746.98
ENSBTAG00000002080	NOV	0	NA	NA	NA	NA	NA	0	0	0	0	0	0	0	0	0	0	0	0
ENSBTAG00000002081	BMPR1B	0	NA	NA	NA	NA	NA	0	0	0	0	0	0	0	0	0	0	0	0
ENSBTAG00000002082	MARCKS	755.618	-1.78973	0.224874	-7.9588	1.73719e-15	3.43861e-14	256.399	164.977	711.344	960.916	925.683	1588.95	605.206	333.873	1253.21	377.573	1158.52	730.764
ENSBTAG00000002083	AUTS2	64.2693	0.396275	0.30851	1.28448	0.198974	0.355614	67.3047	71.9899	105.861	52.8276	64.2397	64.5999	32.4745	56.96	62.1672	81.7184	60.5557	50.5339
ENSBTAG00000002084	UNC5C	0	NA	NA	NA	NA	NA	0	0	0	0	0	0	0	0	0	0	0	0
ENSBTAG00000002085	IL36G	0	NA	NA	NA	NA	NA	0	0	0	0	0	0	0	0	0	0	0	0
ENSBTAG00000002086	PRPF4B	3711.44	-0.107422	0.13095	-0.820332	0.412027	0.59141	2604.58	3588.49	3739.75	2815.35	3832.27	4059.37	4052.42	4544.53	4166.19	3310.94	3568.99	4254.38
ENSBTAG00000002087	IL36A	0.109928	0.109673	0.452665	0.242282	0.808562	NA	0	0	0.989352	0	0	0	0	0	0	0.329784	0	0
ENSBTAG00000002088	IL36B	0	NA	NA	NA	NA	NA	0	0	0	0	0	0	0	0	0	0	0	0
ENSBTAG00000002089	NA	0.228108	0.00297851	0.452665	0.00657994	0.99475	NA	0	0.999859	0	0	1.05311	0	0	0	0	0.333286	0.351036	0
ENSBTAG00000002090	CPSF4	217.852	0.256274	0.218485	1.17296	0.240812	0.406858	352.548	200.972	166.211	263.227	176.922	150.038	247.003	186.654	217.092	239.91	196.729	216.916
ENSBTAG00000002092	PI16	30.3166	1.1332	0.464285	2.44073	0.0146575	0.0443269	69.4413	66.9906	31.6593	41.8978	11.5842	18.7548	12.793	7.88677	11.8414	56.0304	24.0789	10.8404
ENSBTAG00000002094	ATP5J2	899.859	0.348737	0.149935	2.32592	0.0200229	0.0574643	1133.5	1015.86	1324.74	822.472	992.029	901.272	538.289	650.221	720.35	1158.03	905.258	636.287
ENSBTAG00000002095	MEN1	709.976	0.326328	0.150457	2.16891	0.0300894	0.0805541	956.154	712.9	554.037	769.644	619.228	392.809	1004.74	714.191	666.077	741.03	593.894	795.003
ENSBTAG00000002096	FCGR3A	67865.6	-7.90369	0.174061	-45.4075	0	0	334.387	295.958	364.081	70522.2	120674	75699.6	102187	130502	110212	331.475	88965.1	114300
ENSBTAG00000002097	TMC5	0	NA	NA	NA	NA	NA	0	0	0	0	0	0	0	0	0	0	0	0
ENSBTAG00000002098	CDC34	268.635	-0.0251704	0.182357	-0.138028	0.890218	0.942191	361.095	194.973	186.987	335.182	214.834	195.883	387.726	287.429	253.603	247.685	248.633	309.586
ENSBTAG00000002099	SLC14A2	0	NA	NA	NA	NA	NA	0	0	0	0	0	0	0	0	0	0	0	0
ENSBTAG00000002100	GZMM	1.2594	-0.00840627	0.634191	-0.0132551	0.989424	NA	0	1.99972	0	0	2.10622	0	0.984075	5.25785	0.986781	0.666573	0.702073	2.40957
ENSBTAG00000002101	GDE1	923.331	0.420657	0.130812	3.21575	0.00130106	0.00541871	982.862	1374.81	1197.12	783.306	945.692	904.398	624.888	845.638	651.276	1184.93	877.799	707.267
ENSBTAG00000002103	PLCG2	2068.57	-0.646872	0.113522	-5.69819	1.21083e-08	1.19745e-07	1911.24	1123.84	1457.32	2848.14	1766.06	2411.03	2893.18	1927.88	2278.48	1497.47	2341.75	2366.51
ENSBTAG00000002104	RHPN1	1.08015	-0.719209	0.606478	-1.18588	0.23567	NA	0	0	0	1.82164	1.05311	3.1258	1.96815	1.75262	0	0	2.00018	1.24026
ENSBTAG00000002105	TEX261	1448.87	0.0943026	0.137468	0.685997	0.492715	0.665388	1612.11	1742.75	1303.97	1468.24	1978.79	1029.43	1237.97	1657.1	1009.48	1552.94	1492.16	1301.51
ENSBTAG00000002107	FZD1	39.9214	0.69669	0.399681	1.74311	0.0813136	0.179691	73.7146	79.9887	35.6167	49.1843	47.3899	16.6709	17.7134	19.2788	19.7356	63.1067	37.7484	18.9093
ENSBTAG00000002108	YWHAQ	1525.14	-0.350102	0.142672	-2.4539	0.0141317	0.0430192	983.93	1402.8	1413.78	1197.73	1931.4	1745.24	1418.05	1580.86	2052.51	1266.84	1624.79	1683.81
ENSBTAG00000002110	DMGDH	0	NA	NA	NA	NA	NA	0	0	0	0	0	0	0	0	0	0	0	0
ENSBTAG00000002112	INSIG2	274.239	-0.166721	0.223699	-0.745292	0.456095	0.633187	157.044	298.958	350.231	200.381	336.995	359.467	244.051	226.964	294.061	268.744	298.948	255.025
ENSBTAG00000002113	ZNF41	77.1129	-0.152858	0.302223	-0.505779	0.613011	0.764349	30.9815	73.9896	71.2333	52.8276	62.1335	75.0192	74.7897	129.694	123.348	58.7348	63.3268	109.277
ENSBTAG00000002115	C20orf96	0.978103	-0.177379	0.589457	-0.300919	0.763476	NA	1.06833	0.999859	0	2.73246	0	1.04193	0	0	2.96034	0.689396	1.25813	0.986781
ENSBTAG00000002116	ZCCHC3	185.531	0.616778	0.206331	2.98926	0.00279653	0.0106647	215.802	295.958	160.275	143.91	187.453	102.109	185.006	216.448	162.819	224.012	144.491	188.091
ENSBTAG00000002117	KIF18A	20.0522	-0.79873	0.559902	-1.42655	0.153709	0.295273	3.20498	5.99916	17.8083	16.3948	25.2746	11.4613	21.6497	49.0733	29.6034	9.00416	17.7102	33.4421
ENSBTAG00000002121	CDK2AP2	746.643	0.357321	0.145189	2.46108	0.013852	0.0423379	1143.11	827.883	784.556	915.375	606.591	627.244	662.283	616.921	535.822	918.517	716.403	605.009
ENSBTAG00000002122	NA	6.93981	0.315105	0.664236	0.474387	0.635224	0.780365	14.9566	12.9982	5.93611	18.2164	4.21244	4.16773	0.984075	0	0.986781	11.297	8.86553	0.656952
ENSBTAG00000002123	MYO3A	0	NA	NA	NA	NA	NA	0	0	0	0	0	0	0	0	0	0	0	0
ENSBTAG00000002125	GNAL	566.151	-0.577125	0.176862	-3.26314	0.00110187	0.00466142	354.685	264.963	381.89	436.283	503.386	551.183	992.932	762.388	847.645	333.846	496.951	867.655
ENSBTAG00000002126	PFKFB2	150.942	0.819334	0.226435	3.6184	0.000296429	0.00142903	216.871	168.976	237.444	123.872	112.683	110.445	132.85	134.951	120.387	207.764	115.666	129.396
ENSBTAG00000002127	TCP11L2	1516.44	-0.115722	0.14046	-0.823877	0.410009	0.589729	1085.42	1550.78	2074.67	1366.23	1743.95	1899.44	1053.94	1447.66	1425.9	1570.29	1669.87	1309.17
ENSBTAG00000002128	MPPE1	945.941	-0.218182	0.135707	-1.60775	0.10789	0.225808	897.396	744.895	558.984	896.248	941.48	704.347	1400.34	1303.07	1066.71	733.758	847.358	1256.71
ENSBTAG00000002129	KLF5	97.132	2.98143	0.3417	8.72529	2.65498e-18	6.4551e-17	147.429	351.95	238.434	25.503	26.3277	28.1322	14.7611	14.0209	27.6299	245.938	26.6543	18.804
ENSBTAG00000002130	SMPD4	1105.72	0.00319976	0.144979	0.0220705	0.982392	0.991782	1572.58	944.867	792.471	1447.29	922.524	885.643	1330.47	1094.51	961.125	1103.31	1085.15	1128.7
ENSBTAG00000002132	DRD3	0	NA	NA	NA	NA	NA	0	0	0	0	0	0	0	0	0	0	0	0
ENSBTAG00000002134	FAM196B	0	NA	NA	NA	NA	NA	0	0	0	0	0	0	0	0	0	0	0	0
ENSBTAG00000002135	CD69	17.5625	-0.252064	0.560206	-0.44995	0.652747	0.793679	18.1616	5.99916	14.8403	14.5731	4.21244	35.4257	20.6656	1.75262	42.4316	13.0003	18.0704	21.6166
ENSBTAG00000002136	FCHO1	500.167	-0.157533	0.162266	-0.97083	0.331633	0.510259	583.307	283.96	295.816	578.371	358.057	333.419	1059.85	561.714	447.012	387.694	423.282	689.525
ENSBTAG00000002137	SUGT1	560.17	-0.110822	0.144065	-0.769249	0.441745	0.620417	474.338	589.917	559.973	464.519	723.486	584.524	456.611	609.911	578.254	541.409	590.843	548.258
ENSBTAG00000002138	PADI1	0.441034	-0.21041	0.452665	-0.464825	0.642057	NA	0	0	0	0	2.10622	0	0	0.876308	0.986781	0	0.702073	0.62103
ENSBTAG00000002139	MIXL1	0	NA	NA	NA	NA	NA	0	0	0	0	0	0	0	0	0	0	0	0
ENSBTAG00000002140	IL3	0	NA	NA	NA	NA	NA	0	0	0	0	0	0	0	0	0	0	0	0
ENSBTAG00000002143	DTWD2	29.3611	-0.120566	0.461217	-0.261408	0.793778	0.887054	20.2982	16.9976	25.7231	12.7515	41.0713	19.7967	26.57	51.7022	49.3391	21.0063	24.5398	42.5371
ENSBTAG00000002144	ADRB2	496.634	-0.534056	0.199723	-2.67398	0.00749567	0.0249907	283.107	452.936	233.487	398.029	597.113	405.312	601.27	723.831	774.623	323.177	466.818	699.908
ENSBTAG00000002145	MMP17	0	NA	NA	NA	NA	NA	0	0	0	0	0	0	0	0	0	0	0	0
ENSBTAG00000002147	PPP4R2	1530.75	0.170024	0.176573	0.962907	0.335594	0.514144	1093.97	1728.76	2280.46	1256.02	1340.61	1864.02	1418.05	1195.28	1599.57	1701.06	1486.88	1404.3
ENSBTAG00000002148	RAB3D	978.856	2.52822	0.188404	13.4191	4.67327e-41	4.63228e-39	2946.45	2251.68	1963.86	599.32	252.746	388.641	152.532	126.188	128.282	2387.33	413.569	135.667
ENSBTAG00000002150	IL17A	0	NA	NA	NA	NA	NA	0	0	0	0	0	0	0	0	0	0	0	0
ENSBTAG00000002151	ASB15	0	NA	NA	NA	NA	NA	0	0	0	0	0	0	0	0	0	0	0	0
ENSBTAG00000002154	GPR141	191.517	1.34443	0.24478	5.4924	3.96517e-08	3.65488e-07	272.424	343.952	386.837	127.515	131.639	125.032	118.089	140.209	77.9557	334.404	128.062	112.085
ENSBTAG00000002157	LMOD2	0	NA	NA	NA	NA	NA	0	0	0	0	0	0	0	0	0	0	0	0
ENSBTAG00000002158	NA	0	NA	NA	NA	NA	NA	0	0	0	0	0	0	0	0	0	0	0	0
ENSBTAG00000002163	PTGER2	57.8534	0.942155	0.356343	2.64396	0.00819435	0.0269781	50.2114	70.99	96.9565	33.7004	41.0713	32.2999	76.7579	52.5785	66.1144	72.7193	35.6905	65.1502
ENSBTAG00000002164	AXDND1	0.955007	-0.0807592	0.589046	-0.137102	0.89095	NA	1.06833	1.99972	0	2.73246	0	1.04193	0	1.75262	0	1.02268	1.25813	0.584206
ENSBTAG00000002166	CRISP2	0	NA	NA	NA	NA	NA	0	0	0	0	0	0	0	0	0	0	0	0
ENSBTAG00000002167	NPHS2	0	NA	NA	NA	NA	NA	0	0	0	0	0	0	0	0	0	0	0	0
ENSBTAG00000002169	NA	0	NA	NA	NA	NA	NA	0	0	0	0	0	0	0	0	0	0	0	0
ENSBTAG00000002170	NOVA1	0	NA	NA	NA	NA	NA	0	0	0	0	0	0	0	0	0	0	0	0
ENSBTAG00000002171	FAM135A	434.447	-0.0358955	0.180255	-0.199137	0.842156	0.914855	331.182	369.948	637.143	432.64	318.039	616.824	383.789	340.884	479.576	446.091	455.835	401.416
ENSBTAG00000002174	RERG	0.428759	-0.21041	0.452665	-0.464825	0.642057	NA	0	0	0	0	2.10622	0	0	1.75262	0	0	0.702073	0.584206
ENSBTAG00000002175	SRPK2	280.871	-0.0911329	0.206534	-0.441249	0.659033	0.797773	259.604	231.967	246.349	207.667	306.455	279.238	341.474	376.813	278.272	245.973	264.453	332.186
ENSBTAG00000002176	NSMCE1	493.123	0.378286	0.161572	2.34129	0.0192174	0.0558261	704.028	614.913	635.164	574.728	471.793	455.325	315.888	374.184	292.087	651.369	500.615	327.386
ENSBTAG00000002177	PIKFYVE	1928.91	-0.444611	0.142755	-3.1145	0.0018426	0.007383	1006.37	1148.84	1561.2	1238.72	1820.83	2019.27	2668.81	2652.59	3243.55	1238.8	1692.94	2854.98
ENSBTAG00000002178	PPL	22.4807	2.51318	0.516164	4.86895	1.12195e-06	8.31368e-06	85.4663	56.992	28.6912	16.3948	4.21244	3.1258	2.95223	3.50523	0.986781	57.0498	7.91101	2.48141
ENSBTAG00000002179	C10H15orf41	92.3345	-0.516765	0.286431	-1.80415	0.0712076	0.162145	45.9381	98.9861	41.5528	87.4388	101.099	70.8515	112.185	167.375	105.586	62.159	86.4629	128.382
ENSBTAG00000002180	NA	1.32135	-0.126722	0.565986	-0.223897	0.822838	NA	0	0	0	0	1.05311	0	2.95223	7.88677	0	0	0.351036	3.613
ENSBTAG00000002181	KHDRBS3	1.22104	-0.406041	0.638661	-0.635768	0.524927	NA	0	0.999859	0	0	2.10622	2.08387	3.9363	0.876308	0.986781	0.333286	1.39669	1.93313
ENSBTAG00000002182	COX17	472.714	0.0254543	0.163817	0.155383	0.87652	0.934389	537.369	440.938	694.525	520.99	533.926	562.644	326.713	267.274	370.043	557.611	539.187	321.343
ENSBTAG00000002184	FNDC5	0	NA	NA	NA	NA	NA	0	0	0	0	0	0	0	0	0	0	0	0
ENSBTAG00000002185	RNF7	266.583	1.00889	0.173002	5.83166	5.48782e-09	5.68457e-08	362.163	455.936	502.591	164.859	243.268	245.896	105.296	160.364	158.872	440.23	218.008	141.511
ENSBTAG00000002186	NDN	0.0973676	0.00297851	0.452665	0.00657994	0.99475	NA	0	0	0	0	0	0	0	0.876308	0	0	0	0.292103
ENSBTAG00000002187	SERINC3	3464.84	-0.317061	0.125469	-2.52701	0.0115038	0.0362087	2324.68	3258.54	3255.96	3074.93	4078.69	3839.52	3623.36	3761.99	3965.87	2946.39	3664.38	3783.74
ENSBTAG00000002188	C16orf89	0	NA	NA	NA	NA	NA	0	0	0	0	0	0	0	0	0	0	0	0
ENSBTAG00000002189	ALG1	252.042	-0.0142223	0.199471	-0.0713001	0.943159	0.970728	314.088	211.97	164.232	245.922	230.631	202.135	367.06	317.224	215.118	230.097	226.229	299.801
ENSBTAG00000002190	DOCK8	8884.56	0.0411088	0.09843	0.417646	0.676206	0.809637	8894.9	9314.69	10456.5	9049.92	8594.43	10217.2	7448.46	7591.46	8393.56	9555.35	9287.18	7811.16
ENSBTAG00000002191	RRP12	1189.08	1.11862	0.189827	5.89286	3.79576e-09	3.99283e-08	2249.9	1605.77	2146.89	1281.53	534.98	1000.26	700.661	598.519	583.188	2000.86	938.92	627.456
ENSBTAG00000002192	C14H8orf46	0.446791	0.00297851	0.452665	0.00657994	0.99475	NA	0	0.999859	0	0	1.05311	0	1.96815	0	0	0.333286	0.351036	0.65605
ENSBTAG00000002194	NA	0	NA	NA	NA	NA	NA	0	0	0	0	0	0	0	0	0	0	0	0
ENSBTAG00000002196	ELOC	842.236	0.05944	0.142281	0.417766	0.676118	0.809637	563.009	1014.86	1262.41	592.034	1014.14	1071.11	494.006	684.397	884.156	946.76	892.428	687.52
ENSBTAG00000002199	CORIN	0.226866	0.00297851	0.452665	0.00657994	0.99475	NA	0	0.999859	0	0	0	1.04193	0	0	0	0.333286	0.347311	0
ENSBTAG00000002201	NFXL1	216.909	0.424267	0.18959	2.23781	0.0252332	0.0693669	224.349	253.964	238.434	164.859	171.657	195.883	239.13	218.201	245.709	238.916	177.466	234.347
ENSBTAG00000002202	CRAMP1	860.979	-0.514047	0.145062	-3.54363	0.000394652	0.00185129	857.868	417.941	458.07	1087.52	663.459	682.466	1518.43	1012.14	1050.92	577.96	811.149	1193.83
ENSBTAG00000002203	NDUFS2	1359.03	0.446349	0.13758	3.24429	0.00117745	0.00495353	1964.66	1730.76	1460.28	1597.58	1131.04	1064.86	1136.61	1148.84	996.649	1718.56	1264.49	1094.03
ENSBTAG00000002204	NA	0.440004	-0.103716	0.452665	-0.229122	0.818774	NA	0	0.999859	0	0	0	2.08387	0	0.876308	0	0.333286	0.694622	0.292103
ENSBTAG00000002205	CNGA1	0	NA	NA	NA	NA	NA	0	0	0	0	0	0	0	0	0	0	0	0
ENSBTAG00000002206	ZC3H12B	0	NA	NA	NA	NA	NA	0	0	0	0	0	0	0	0	0	0	0	0
ENSBTAG00000002209	JPT2	1281.18	-0.22028	0.119811	-1.83856	0.0659798	0.15256	1035.21	1134.84	1169.41	1171.32	1339.56	1387.85	1385.58	1347.76	1559.11	1113.15	1299.58	1430.82
ENSBTAG00000002210	LAS1L	2468.51	-0.161398	0.118075	-1.36691	0.171654	0.320106	2432.58	2455.65	1830.3	2842.67	2430.58	2217.23	2784.93	2852.38	2370.25	2239.51	2496.83	2669.19
ENSBTAG00000002211	MAPK8IP3	588.257	-0.326896	0.170143	-1.9213	0.0546937	0.131147	670.91	363.949	253.274	729.568	524.448	328.209	1066.74	740.481	616.738	429.378	527.408	807.985
ENSBTAG00000002214	TAT	0	NA	NA	NA	NA	NA	0	0	0	0	0	0	0	0	0	0	0	0
ENSBTAG00000002215	GFPT2	0.117012	-0.103716	0.452665	-0.229122	0.818774	NA	0	0	0	0	1.05311	0	0	0	0	0	0.351036	0
ENSBTAG00000002216	MYOD1	0	NA	NA	NA	NA	NA	0	0	0	0	0	0	0	0	0	0	0	0
ENSBTAG00000002219	ATAD3	204.038	0.447313	0.207817	2.15243	0.0313631	0.0831745	275.629	258.964	211.721	216.775	147.435	180.254	182.054	184.901	178.607	248.771	181.488	181.854
ENSBTAG00000002220	SPTLC1	2234.99	-0.123465	0.159891	-0.77218	0.440008	0.618921	1346.09	2538.64	2779.09	1683.2	2474.81	3027.86	1784.13	1838.49	2642.6	2221.28	2395.29	2088.41
ENSBTAG00000002223	POP4	361.289	0.202346	0.162108	1.24822	0.21195	0.3724	381.393	436.938	370.018	313.322	438.094	290.699	331.633	385.576	303.929	396.116	347.372	340.379
ENSBTAG00000002224	UHRF1	24.3608	2.24785	0.606352	3.70717	0.000209586	0.00104235	7.4783	15.9977	156.318	2.73246	10.5311	4.16773	3.9363	5.25785	12.8282	59.9312	5.81043	7.34077
ENSBTAG00000002226	FBXO31	167.466	0.140384	0.219771	0.638775	0.522969	0.691674	232.896	128.982	142.467	207.667	97.9392	152.122	234.21	155.983	154.925	168.115	152.576	181.706
ENSBTAG00000002227	LRIG3	0	NA	NA	NA	NA	NA	0	0	0	0	0	0	0	0	0	0	0	0
ENSBTAG00000002231	SLC9C2	0	NA	NA	NA	NA	NA	0	0	0	0	0	0	0	0	0	0	0	0
ENSBTAG00000002232	TRPC1	45.7841	-1.03624	0.417965	-2.47925	0.0131659	0.0405391	19.2299	5.99916	37.5954	42.8086	32.6464	51.0547	94.4712	31.5471	96.7046	20.9415	42.1699	74.241
ENSBTAG00000002233	CPNE2	25.5049	-0.580396	0.474348	-1.22357	0.221116	0.383314	20.2982	3.99944	23.7444	46.4519	7.37177	25.0064	58.0604	14.0209	30.5902	16.014	26.2767	34.2239
ENSBTAG00000002236	TRPC4AP	2883.47	-0.0916867	0.114217	-0.802742	0.422124	0.601115	2841.75	2624.63	2527.79	3196.98	2732.82	2611.08	3317.32	3369.41	2729.44	2664.73	2846.96	3138.72
ENSBTAG00000002238	ARL2	357.476	0.029159	0.214375	0.136019	0.891806	0.942598	566.214	377.947	282.955	531.009	363.323	299.035	250.939	280.419	265.444	409.038	397.789	265.601
ENSBTAG00000002240	GPR18	541.167	-3.23826	0.219172	-14.7749	2.12568e-49	3.11267e-47	44.8698	65.9907	100.914	518.257	755.079	820.001	870.906	734.346	960.138	70.5915	697.779	855.13
ENSBTAG00000002242	FAM192A	449.748	-0.387589	0.159093	-2.43624	0.0148407	0.0448071	277.765	441.938	387.826	317.877	655.034	508.463	382.805	583.621	492.404	369.176	493.791	486.277
ENSBTAG00000002243	SNX15	881.77	-0.324484	0.126944	-2.55612	0.0105847	0.0336444	977.52	697.902	734.099	1164.03	905.674	940.866	929.951	789.554	796.333	803.174	1003.52	838.612
ENSBTAG00000002245	MRGPRX2	0	NA	NA	NA	NA	NA	0	0	0	0	0	0	0	0	0	0	0	0
ENSBTAG00000002247	NA	0	NA	NA	NA	NA	NA	0	0	0	0	0	0	0	0	0	0	0	0
ENSBTAG00000002248	SAC3D1	66.6102	1.04091	0.318955	3.2635	0.00110046	0.00465922	89.7396	135.981	96.9565	51.006	44.2306	55.2225	49.2038	37.6813	39.4713	107.559	50.153	42.1188
ENSBTAG00000002249	NAALADL1	1.00864	0.686724	0.574139	1.19609	0.23166	NA	1.06833	3.99944	2.96806	0	0	1.04193	0	0	0	2.67861	0.347311	0
ENSBTAG00000002251	NA	14.3058	2.99587	0.62029	4.82978	1.36681e-06	1.00072e-05	32.0498	35.9949	39.5741	0.910821	5.26555	1.04193	0.984075	7.01047	5.92069	35.8729	2.4061	4.63841
ENSBTAG00000002252	CHRNA2	0	NA	NA	NA	NA	NA	0	0	0	0	0	0	0	0	0	0	0	0
ENSBTAG00000002253	FKBP6	0	NA	NA	NA	NA	NA	0	0	0	0	0	0	0	0	0	0	0	0
ENSBTAG00000002255	BHMT	0	NA	NA	NA	NA	NA	0	0	0	0	0	0	0	0	0	0	0	0
ENSBTAG00000002256	YEATS4	249.578	0.186775	0.21152	0.88301	0.377231	0.556658	142.088	338.952	379.911	153.929	250.64	334.461	166.309	224.335	255.576	286.984	246.343	215.407
ENSBTAG00000002257	KLK11	0.118703	0.109673	0.452665	0.242282	0.808562	NA	1.06833	0	0	0	0	0	0	0	0	0.356109	0	0
ENSBTAG00000002258	APOA1	0	NA	NA	NA	NA	NA	0	0	0	0	0	0	0	0	0	0	0	0
ENSBTAG00000002259	NA	8.78829	0.045499	0.642088	0.070861	0.943508	0.970728	11.7516	1.99972	4.94676	10.019	5.26555	2.08387	18.6974	10.5157	13.8149	6.2327	5.78948	14.3427
ENSBTAG00000002260	NCAPD3	182.333	-0.224806	0.26236	-0.856861	0.391522	0.570907	173.069	94.9866	106.85	161.215	182.188	98.9836	267.668	301.45	254.59	124.969	147.462	274.569
ENSBTAG00000002261	LBX1	0	NA	NA	NA	NA	NA	0	0	0	0	0	0	0	0	0	0	0	0
ENSBTAG00000002266	NPL	8.26331	0.346526	0.631497	0.548737	0.583186	0.740315	9.61495	16.9976	8.90417	4.55411	13.6904	8.33546	0.984075	4.38154	6.90747	11.8389	8.86	4.09103
ENSBTAG00000002267	ANKRD40	1154.87	-0.260718	0.124395	-2.09589	0.0360916	0.0934076	862.141	1082.85	1022	952.719	1365.88	1260.74	1143.5	1336.37	1367.68	988.996	1193.11	1282.51
ENSBTAG00000002271	CDADC1	1147.55	-0.318827	0.143273	-2.2253	0.0260609	0.0712087	677.32	1014.86	1036.84	814.274	1230.03	1384.73	1248.79	1415.24	1505.83	909.673	1143.01	1389.95
ENSBTAG00000002272	KCTD18	219.656	0.00643782	0.187671	0.0343037	0.972635	0.987281	198.709	246.965	216.668	183.986	236.95	239.645	210.592	232.222	211.171	220.781	220.193	217.995
ENSBTAG00000002273	NA	0	NA	NA	NA	NA	NA	0	0	0	0	0	0	0	0	0	0	0	0
ENSBTAG00000002275	PTP4A1	660.41	0.353351	0.18625	1.89718	0.0578038	0.137175	457.244	1142.84	897.342	406.226	715.061	789.785	418.232	540.682	576.28	832.475	637.024	511.732
ENSBTAG00000002277	MLLT1	251.428	0.147257	0.20341	0.723943	0.469101	0.646161	335.455	236.967	189.956	299.66	174.816	214.638	372.964	185.777	252.616	254.126	229.705	270.453
ENSBTAG00000002278	FBN1	17.2549	-0.0551092	0.578231	-0.0953065	0.924071	0.959361	63.0314	1.99972	0.989352	52.8276	5.26555	2.08387	23.6178	3.50523	1.97356	22.0068	20.059	9.69887
ENSBTAG00000002279	LUC7L3	2561.54	-0.155743	0.119088	-1.3078	0.190941	0.345571	1544.8	2790.61	2627.72	1635.83	3219.36	2969.51	2011.45	3409.72	2844.89	2321.04	2608.23	2755.35
ENSBTAG00000002280	KIF5B	3626.66	-0.114494	0.113584	-1.00801	0.313449	0.491674	2697.53	3695.48	4409.54	3261.65	3822.79	4506.36	2946.32	3372.91	3927.39	3600.85	3863.6	3415.54
ENSBTAG00000002281	ZNF354C	0.761432	-0.32991	0.616014	-0.535557	0.592265	NA	0	0.999859	0	0.910821	1.05311	1.04193	0.984075	0.876308	0.986781	0.333286	1.00195	0.949055
ENSBTAG00000002282	EIF1	7986.6	-0.35169	0.112164	-3.13548	0.0017157	0.00691973	7659.91	5622.21	8094.88	9902.45	7655.05	9634.76	7993.64	7117.38	8199.17	7125.67	9064.09	7770.06
ENSBTAG00000002283	FZD7	60.8686	0.143036	0.345198	0.41436	0.67861	0.811034	75.8513	37.9946	21.7657	56.4709	33.6995	27.0903	127.93	84.1256	82.8896	45.2039	39.0869	98.315
ENSBTAG00000002284	NA	0	NA	NA	NA	NA	NA	0	0	0	0	0	0	0	0	0	0	0	0
ENSBTAG00000002286	DNAJC18	382.978	0.244706	0.172686	1.41706	0.156465	0.29914	399.555	567.92	471.921	368.883	411.766	420.941	195.831	296.192	313.797	479.799	400.53	268.607
ENSBTAG00000002287	CHD9	2909.07	-0.375858	0.127583	-2.94599	0.00321923	0.0119928	1834.32	2646.63	2797.89	2482.9	3123.52	3859.32	2857.75	3159.09	3420.18	2426.28	3155.25	3145.68
ENSBTAG00000002288	NT5DC4	0	NA	NA	NA	NA	NA	0	0	0	0	0	0	0	0	0	0	0	0
ENSBTAG00000002289	NLRP14	0	NA	NA	NA	NA	NA	0	0	0	0	0	0	0	0	0	0	0	0
ENSBTAG00000002290	NA	1.47767	0.661351	0.629881	1.04996	0.293736	NA	0	1.99972	3.95741	0	0	0	0	4.38154	2.96034	1.98571	0	2.4473
ENSBTAG00000002291	ZBTB41	391.124	-0.223125	0.175516	-1.27125	0.20364	0.361846	237.169	389.945	380.9	290.552	399.128	489.709	398.55	456.557	477.602	336.005	393.13	444.236
ENSBTAG00000002292	SMARCA1	0.80203	0.000893812	0.523603	0.00170704	0.998638	NA	3.20498	0	0	0	1.05311	2.08387	0	0.876308	0	1.06833	1.04566	0.292103
ENSBTAG00000002293	ARL5A	902.268	-0.0825004	0.146851	-0.561796	0.574255	0.733748	464.723	1138.84	1108.07	575.639	1042.58	1190.93	555.018	923.629	1120.98	903.879	936.382	866.544
ENSBTAG00000002294	SIM1	0	NA	NA	NA	NA	NA	0	0	0	0	0	0	0	0	0	0	0	0
ENSBTAG00000002295	ATF2	1013.58	-0.243393	0.122194	-1.99186	0.0463865	0.114487	871.756	854.88	994.299	1006.46	1015.2	1206.56	1077.56	973.579	1121.97	906.978	1076.07	1057.7
ENSBTAG00000002296	TMEM173	3010.5	1.00238	0.139276	7.1971	6.15081e-13	9.7851e-12	5055.33	5595.21	4008.85	2634.09	2173.62	2422.49	1851.05	1739.47	1614.37	4886.46	2410.07	1734.96
ENSBTAG00000002297	CACNB4	12.5658	-0.59639	0.611544	-0.97522	0.329451	0.508055	2.13666	10.9985	11.8722	15.484	6.31866	22.9225	18.6974	7.88677	16.7753	8.33578	14.9084	14.4532
ENSBTAG00000002298	CKAP2L	21.4157	0.75864	0.635837	1.19314	0.232816	0.397518	5.34164	7.99887	47.4889	7.28657	18.956	2.08387	33.4586	46.4443	23.6828	20.2765	9.44213	34.5285
ENSBTAG00000002299	SEL1L3	9.36828	-1.12108	0.636618	-1.761	0.0782392	0.174458	2.13666	3.99944	5.93611	20.9489	6.31866	9.3774	10.8248	7.01047	17.7621	4.02407	12.215	11.8658
ENSBTAG00000002300	DCT	0	NA	NA	NA	NA	NA	0	0	0	0	0	0	0	0	0	0	0	0
ENSBTAG00000002302	CD59	5728.8	-3.19391	0.549963	-5.80751	6.3409e-09	6.53148e-08	731.805	547.923	75.1907	9660.17	8011	2897.62	10266.9	9509.7	9858.93	451.639	6856.26	9878.5
ENSBTAG00000002303	GLG1	3941.19	0.452082	0.117915	3.83398	0.000126089	0.000659674	4821.37	4407.38	4779.56	3727.99	2985.57	3524.86	3817.23	3851.38	3555.37	4669.43	3412.81	3741.33
ENSBTAG00000002305	PCSK4	4.93515	0.377435	0.706105	0.534531	0.592974	0.748097	5.34164	3.99944	3.95741	0.910821	4.21244	3.1258	14.7611	6.13416	1.97356	4.43283	2.74969	7.62295
ENSBTAG00000002306	UTP11	789.39	0.290583	0.162272	1.79072	0.0733382	0.16597	662.363	880.876	1126.87	616.626	835.116	703.305	608.158	895.587	775.61	890.037	718.349	759.785
ENSBTAG00000002309	CSPG5	2.81041	-0.340176	0.72055	-0.472106	0.636851	0.780973	2.13666	0.999859	0.989352	1.82164	1.05311	4.16773	4.92038	5.25785	3.94713	1.37529	2.34749	4.70845
ENSBTAG00000002311	REEP6	8.04853	-0.319926	0.666003	-0.480367	0.630967	0.777256	11.7516	2.99958	0.989352	5.46493	11.5842	4.16773	10.8248	15.7735	8.88103	5.24685	7.07229	11.8265
ENSBTAG00000002313	ITPR2	3532.51	-0.589318	0.144058	-4.09084	4.29816e-05	0.000245724	1652.7	1820.74	2107.32	2319.86	3281.49	2844.48	6109.14	5581.21	6075.61	1860.26	2815.28	5921.99
ENSBTAG00000002315	RNF34	132.779	0.42632	0.218993	1.94672	0.0515679	0.125165	133.541	179.975	166.211	92.9038	133.745	129.2	103.328	128.817	127.295	159.909	118.616	119.813
ENSBTAG00000002316	NIPA1	16.9136	-0.413311	0.503044	-0.821622	0.411292	0.590676	16.0249	16.9976	7.91481	16.3948	30.5402	11.4613	15.7452	26.2892	10.8546	13.6458	19.4654	17.6297
ENSBTAG00000002317	PTN	0	NA	NA	NA	NA	NA	0	0	0	0	0	0	0	0	0	0	0	0
ENSBTAG00000002319	HMCN2	3.016	1.88163	0.702916	2.67689	0.00743092	0.0248005	4.27331	5.99916	15.8296	0	0	1.04193	0	0	0	8.7007	0.347311	0
ENSBTAG00000002321	AMT	844.544	-0.26871	0.146844	-1.8299	0.0672644	0.154974	967.905	634.911	533.261	1000.99	850.912	687.676	1100.2	990.228	834.817	712.026	846.527	975.08
ENSBTAG00000002323	USP28	710.585	0.288274	0.131081	2.1992	0.0278637	0.0753834	853.594	716.899	805.332	693.135	593.954	654.334	733.136	681.768	663.117	791.942	647.141	692.674
ENSBTAG00000002326	LGALS3	1833.48	2.65074	0.393765	6.73177	1.67611e-11	2.31245e-10	5139.73	3968.44	4591.58	730.479	299.083	1061.73	197.799	91.1361	421.356	4566.58	697.097	236.764
ENSBTAG00000002327	TMEM208	366.585	0.169875	0.171191	0.992309	0.321047	0.499699	423.058	396.944	404.645	403.494	367.535	316.748	297.191	345.265	344.387	408.216	362.592	328.948
ENSBTAG00000002328	KDM2B	5325.33	-1.63289	0.122271	-13.3547	1.11209e-40	1.07747e-38	2468.91	1902.73	2258.69	7248.32	6650.39	6764.23	7815.52	6802.78	6016.41	2210.11	6887.64	6878.24
ENSBTAG00000002329	ASAP2	2.64511	0.385974	0.714972	0.539845	0.589304	0.744853	1.06833	2.99958	7.91481	2.73246	0	4.16773	3.9363	0	0.986781	3.99424	2.30007	1.64103
ENSBTAG00000002330	NA	0	NA	NA	NA	NA	NA	0	0	0	0	0	0	0	0	0	0	0	0
ENSBTAG00000002331	DLGAP5	8.15148	2.3193	0.684783	3.38692	0.000706828	0.00313643	3.20498	4.9993	50.4569	0	1.05311	3.1258	0	2.62892	7.89425	19.5537	1.39297	3.50773
ENSBTAG00000002332	LSM5	194.803	0.0192898	0.212126	0.0909358	0.927544	0.961949	160.249	212.97	233.487	138.445	269.596	201.093	117.105	204.18	216.105	202.235	203.045	179.13
ENSBTAG00000002333	HOPX	166.315	4.37539	0.334477	13.0813	4.21273e-39	3.79617e-37	388.871	397.944	606.473	27.3246	13.6904	16.6709	23.6178	11.392	10.8546	464.429	19.2287	15.2881
ENSBTAG00000002335	HAND1	0	NA	NA	NA	NA	NA	0	0	0	0	0	0	0	0	0	0	0	0
ENSBTAG00000002336	RCOR1	592.537	-0.0836842	0.132894	-0.629705	0.528887	0.696001	607.879	556.922	647.036	659.435	596.06	664.753	556.986	495.114	548.65	603.945	640.083	533.584
ENSBTAG00000002340	STEAP4	48.8208	1.54023	0.714418	2.15593	0.0310891	0.082609	70.5097	60.9914	257.231	10.019	0	40.6354	0	0	0	129.578	16.8848	0
ENSBTAG00000002341	ETS1	215.095	0.314165	0.245103	1.28177	0.199923	0.356914	193.367	83.9882	446.198	218.597	71.6114	256.316	277.509	90.2598	298.008	241.184	182.175	221.926
ENSBTAG00000002344	ORAI3	890.795	-0.102673	0.128933	-0.796328	0.425842	0.604339	899.532	866.878	896.353	996.438	943.586	922.111	815.798	900.845	775.61	887.588	954.045	830.751
ENSBTAG00000002345	SETD1A	831.757	0.209839	0.140051	1.4983	0.134054	0.267403	1304.43	765.892	666.823	1088.43	592.901	666.837	1045.09	676.51	678.906	912.381	782.723	800.168
ENSBTAG00000002346	HSD3B7	252.627	1.88054	0.1992	9.44044	3.71205e-21	1.13619e-19	758.513	402.943	418.496	193.094	85.3019	141.703	123.009	65.7231	84.8632	526.651	140.033	91.1986
ENSBTAG00000002347	MAST3	1486.07	-0.0815303	0.12702	-0.641868	0.520959	0.689936	1939.02	1007.86	1077.4	1857.16	1013.09	1335.76	2327.34	1246.99	1569.97	1341.43	1402	1714.76
ENSBTAG00000002348	SLC4A4	923.135	-3.11951	0.663317	-4.70289	2.56511e-06	1.79251e-05	5.34164	0	5.93611	378.902	462.315	95.8578	3897.92	1641.33	1820.61	3.75925	312.358	2453.29
ENSBTAG00000002349	STX1B	0	NA	NA	NA	NA	NA	0	0	0	0	0	0	0	0	0	0	0	0
ENSBTAG00000002350	PIK3R2	188.192	0.660017	0.217898	3.02902	0.00245351	0.00949713	311.952	216.969	153.35	166.68	146.382	107.319	205.672	222.582	162.819	227.424	140.127	197.024
ENSBTAG00000002352	GGA2	2416.37	0.369386	0.110427	3.34506	0.000822649	0.00359288	2920.81	2650.63	2396.21	2114.02	2049.35	1977.59	2681.6	2672.74	2284.4	2655.88	2046.99	2546.25
ENSBTAG00000002354	NA	0.111095	0.109673	0.452665	0.242282	0.808562	NA	0	0.999859	0	0	0	0	0	0	0	0.333286	0	0
ENSBTAG00000002355	NA	1.43707	0.245153	0.675929	0.362691	0.716836	NA	3.20498	0.999859	0.989352	0	1.05311	2.08387	0	2.62892	1.97356	1.7314	1.04566	1.53416
ENSBTAG00000002356	RBM47	859.185	-0.337963	0.13766	-2.45505	0.0140863	0.0428913	686.935	766.892	864.693	964.56	903.568	1066.94	850.241	816.719	812.121	772.84	978.356	826.36
ENSBTAG00000002357	TICAM2	919.843	-0.297166	0.14239	-2.08698	0.03689	0.0950178	700.823	907.872	896.353	875.299	1034.15	1179.47	897.476	844.761	942.376	835.016	1029.64	894.871
ENSBTAG00000002361	TMCC2	1.71326	1.36374	0.647358	2.10662	0.0351507	NA	7.4783	2.99958	3.95741	0	0	0	0.984075	0	0	4.81176	0	0.328025
ENSBTAG00000002362	APOLD1	41.7573	0.877021	0.541592	1.61934	0.105374	0.221293	32.0498	149.979	12.8616	40.0761	22.1153	18.7548	35.4267	28.0419	36.5109	64.9634	26.9821	33.3265
ENSBTAG00000002363	SESN2	278.694	-0.372964	0.215563	-1.73018	0.0835974	0.183767	221.144	150.979	243.381	234.992	280.127	276.112	431.025	325.11	345.374	205.168	263.744	367.17
ENSBTAG00000002367	HCFC1R1	85.5698	0.15607	0.285516	0.546624	0.584637	0.741057	138.883	70.99	82.1162	125.693	63.1866	71.8934	76.7579	66.5994	74.0086	97.3296	86.9244	72.4553
ENSBTAG00000002368	TULP2	9.59076	0.196716	0.593169	0.331637	0.740164	0.851964	13.8883	10.9985	7.91481	11.8407	9.47798	6.2516	12.793	5.25785	7.89425	10.9338	9.19009	8.64836
ENSBTAG00000002369	TMEM217	0	NA	NA	NA	NA	NA	0	0	0	0	0	0	0	0	0	0	0	0
ENSBTAG00000002370	ZNF792	108.59	-0.374341	0.263779	-1.41915	0.155856	0.298507	64.0997	70.99	98.9352	75.5982	125.32	106.277	132.85	146.343	156.898	78.0083	102.398	145.364
ENSBTAG00000002374	ARMC5	134.022	-0.0654934	0.233132	-0.280929	0.778765	0.877046	188.026	95.9865	108.829	188.54	95.833	126.074	182.054	79.7441	141.11	130.947	136.816	134.303
ENSBTAG00000002376	PPIL1	696.593	0.160708	0.133767	1.2014	0.229595	0.394212	738.215	886.875	777.631	689.492	732.964	718.934	503.846	620.426	600.95	800.907	713.797	575.074
ENSBTAG00000002377	PSMB2	1144.12	-0.0700295	0.140205	-0.49948	0.617442	0.767691	1236.06	1092.85	1035.85	1261.49	1301.64	987.753	1048.04	1270.65	1062.76	1121.58	1183.63	1127.15
ENSBTAG00000002378	NUCB1	3151.25	0.290805	0.123689	2.35109	0.0187183	0.0546825	4855.55	3294.54	2526.8	3614.14	2707.54	2267.25	3616.48	2885.68	2593.26	3558.96	2862.98	3031.81
ENSBTAG00000002380	NA	0	NA	NA	NA	NA	NA	0	0	0	0	0	0	0	0	0	0	0	0
ENSBTAG00000002381	ZDHHC5	1484.67	0.0885238	0.122208	0.724371	0.468838	0.645937	1992.43	1473.79	1265.38	1953.71	1221.61	1295.12	1806.76	1160.23	1193.02	1577.2	1490.15	1386.67
ENSBTAG00000002382	DDX10	481.242	-0.544137	0.173484	-3.13652	0.00170964	0.0068996	284.175	429.939	365.071	381.634	547.617	668.921	493.022	560.837	599.963	359.729	532.724	551.274
ENSBTAG00000002385	SLC35E4	240.196	-0.782281	0.204413	-3.82696	0.000129733	0.000677368	243.579	165.977	144.445	510.971	221.153	268.819	290.302	134.951	181.568	184.667	333.647	202.274
ENSBTAG00000002389	MED19	402.089	-0.0392588	0.172886	-0.227078	0.820363	0.903366	386.735	421.941	369.028	381.634	494.961	342.796	334.586	453.928	433.197	392.568	406.464	407.237
ENSBTAG00000002390	CCDC184	0	NA	NA	NA	NA	NA	0	0	0	0	0	0	0	0	0	0	0	0
ENSBTAG00000002391	TGFB1I1	4.18726	1.11937	0.716541	1.56218	0.118245	0.243209	14.9566	2.99958	6.92546	1.82164	3.15933	1.04193	5.90445	0.876308	0	8.29388	2.00763	2.26025
ENSBTAG00000002392	NA	37.6716	-3.5886	0.519983	-6.90139	5.14973e-12	7.49823e-11	3.20498	0	4.94676	40.987	43.1775	100.026	22.6337	49.0733	74.9954	2.71725	61.3967	48.9008
ENSBTAG00000002393	C6orf89	2198.38	0.514246	0.108374	4.74511	2.08394e-06	1.48036e-05	2872.73	2598.63	2694.99	2033.86	1857.68	1817.13	2033.1	2010.25	1866.99	2722.12	1902.89	1970.11
ENSBTAG00000002394	TMEM44	1.27073	0.460913	0.52335	0.880698	0.378481	NA	9.61495	0	0	1.82164	0	0	0	0	0	3.20498	0.607214	0
ENSBTAG00000002395	HPS3	1930.43	-0.359703	0.126707	-2.83887	0.00452743	0.0161117	1247.81	1732.76	1710.59	1601.22	2282.09	2152.63	2078.37	2359.02	2209.4	1563.72	2011.98	2215.6
ENSBTAG00000002398	ZNF567	132.996	0.176088	0.25319	0.695478	0.486756	0.660313	71.578	138.98	219.636	67.4008	139.01	166.709	95.4553	147.22	150.978	143.398	124.374	131.218
ENSBTAG00000002401	NPFF	2.69105	0.123367	0.713051	0.173013	0.862641	0.927011	2.13666	0	1.9787	0	1.05311	2.08387	7.8726	6.13416	2.96034	1.37179	1.04566	5.6557
ENSBTAG00000002402	IGF2R	2324.71	0.92552	0.166533	5.55756	2.73564e-08	2.58822e-07	3593.86	2364.67	3964.33	1778.83	943.586	2776.75	2214.17	1078.74	2207.43	3307.62	1833.06	1833.44
ENSBTAG00000002404	TMX2	810.016	0.117299	0.1281	0.915687	0.359831	0.539161	923.036	803.887	764.769	847.064	770.876	678.298	901.413	788.677	812.121	830.564	765.413	834.07
ENSBTAG00000002407	TDRD5	0	NA	NA	NA	NA	NA	0	0	0	0	0	0	0	0	0	0	0	0
ENSBTAG00000002408	FHAD1	23.266	-1.37331	0.532591	-2.57855	0.00992145	0.0318029	8.54663	15.9977	2.96806	21.8597	27.3808	35.4257	44.2834	26.2892	26.6431	9.17081	28.2221	32.4052
ENSBTAG00000002411	CTNND1	2202.82	-1.05866	0.121169	-8.73708	2.3922e-18	5.86044e-17	1745.65	1363.81	1823.38	3829.09	2723.34	3806.18	1490.87	1387.2	1655.82	1644.28	3452.87	1511.3
ENSBTAG00000002412	CYB5B	898.631	-0.303625	0.160573	-1.89089	0.0586396	0.138852	702.96	949.866	852.821	1105.74	885.665	1105.49	803.989	808.833	872.315	835.216	1032.3	828.379
ENSBTAG00000002413	MCAT	246.093	0.723782	0.190188	3.80561	0.000141455	0.000732044	404.896	277.961	312.635	225.884	185.347	183.38	208.624	213.819	202.29	331.831	198.204	208.244
ENSBTAG00000002414	KCNJ10	0	NA	NA	NA	NA	NA	0	0	0	0	0	0	0	0	0	0	0	0
ENSBTAG00000002415	TSPAN3	860.599	0.022426	0.126983	0.176606	0.859818	0.925143	730.736	949.866	742.014	706.797	990.976	699.137	909.285	1114.66	901.918	807.539	798.97	975.289
ENSBTAG00000002416	NA	1950.55	-2.10427	0.19045	-11.0489	2.21804e-28	1.0508e-26	519.207	795.888	476.868	1842.59	2962.4	3253.96	1876.63	2649.96	3177.44	597.321	2686.32	2568.01
ENSBTAG00000002417	RAB30	12.3347	-0.151949	0.600369	-0.253093	0.800197	0.890839	2.13666	10.9985	16.819	5.46493	14.7435	13.5451	16.7293	15.7735	14.8017	9.9847	11.2512	15.7682
ENSBTAG00000002418	TICRR	6.12452	0.272953	0.719222	0.379512	0.704308	0.827712	0	0	24.7338	9.10821	3.15933	3.1258	7.8726	6.13416	0.986781	8.2446	5.13111	4.99785
ENSBTAG00000002419	PIGM	230.247	-0.640097	0.200151	-3.19807	0.00138348	0.0057158	115.379	195.972	157.307	167.591	344.367	235.477	232.242	318.976	304.915	156.22	249.145	285.378
ENSBTAG00000002422	BCL9	45.5574	-1.15417	0.387124	-2.98139	0.00286947	0.0108913	18.1616	9.99859	20.7764	41.8978	37.9119	35.4257	89.5508	59.589	96.7046	16.3122	38.4118	81.9481
ENSBTAG00000002423	PSMD12	1513.38	-0.127371	0.152501	-0.835213	0.403598	0.58353	958.29	1439.8	1872.84	1055.64	1694.45	1896.32	1395.42	1534.42	1773.25	1423.64	1548.8	1567.69
ENSBTAG00000002425	SCN9A	74.2209	0.955483	0.352909	2.70745	0.0067802	0.0228896	95.0812	106.985	168.19	57.3817	25.2746	122.948	25.586	12.2683	54.273	123.419	68.5348	30.7091
ENSBTAG00000002427	NA	0	NA	NA	NA	NA	NA	0	0	0	0	0	0	0	0	0	0	0	0
ENSBTAG00000002428	PPA2	106.616	0.0862957	0.272607	0.316557	0.75158	0.860001	82.2613	136.981	90.031	90.1713	131.639	70.8515	132.85	119.178	105.586	103.091	97.5538	119.205
ENSBTAG00000002430	COL17A1	50.4774	5.94313	0.580127	10.2445	1.25219e-24	4.7598e-23	122.858	285.96	42.5421	0.910821	0	1.04193	0.984075	0	0	150.453	0.650918	0.328025
ENSBTAG00000002431	TRIM24	1177.45	0.316716	0.149897	2.11289	0.0346106	0.0901541	1295.88	1262.82	1656.17	1306.12	877.24	1220.1	1109.05	878.937	990.729	1404.96	1134.49	992.906
ENSBTAG00000002432	ABHD13	565.168	-0.149221	0.195025	-0.76514	0.444188	0.62283	380.325	707.9	528.314	473.627	612.91	700.179	497.942	491.609	693.707	538.846	595.572	561.086
ENSBTAG00000002434	WDR18	189.788	0.320643	0.199131	1.61022	0.107351	0.224857	308.747	184.974	138.509	222.24	140.064	131.284	275.541	165.622	141.11	210.743	164.529	194.091
ENSBTAG00000002435	PTPRE	2293.67	-0.268811	0.119304	-2.25316	0.0242489	0.0672094	2607.79	1856.74	1732.35	3005.71	2039.87	2403.74	2781.98	2079.48	2135.4	2065.63	2483.11	2332.28
ENSBTAG00000002440	KIF7	285.478	-6.13863	0.428181	-14.3365	1.29406e-46	1.7191e-44	6.40997	0	0.989352	351.577	347.526	393.851	538.289	327.739	602.923	2.46644	364.318	489.651
ENSBTAG00000002441	PPY	0	NA	NA	NA	NA	NA	0	0	0	0	0	0	0	0	0	0	0	0
ENSBTAG00000002444	NA	91.8084	1.82765	0.681939	2.68008	0.00736036	0.0246288	22.4349	26.9962	597.568	21.8597	17.9029	36.4677	34.4426	35.0523	33.5506	215.667	25.4101	34.3485
ENSBTAG00000002445	ZNF783	218.165	-0.486317	0.200023	-2.4313	0.0150446	0.0453378	222.212	153.978	141.477	305.125	179.029	247.98	279.477	203.304	230.907	172.556	244.045	237.896
ENSBTAG00000002446	NA	0	NA	NA	NA	NA	NA	0	0	0	0	0	0	0	0	0	0	0	0
ENSBTAG00000002447	NA	23.0251	0.210581	0.478769	0.43984	0.660053	0.798259	20.2982	19.9972	15.8296	20.9489	21.0622	7.29353	52.156	28.9182	20.7224	18.7083	16.4349	33.9322
ENSBTAG00000002448	SNTG1	0	NA	NA	NA	NA	NA	0	0	0	0	0	0	0	0	0	0	0	0
ENSBTAG00000002450	NA	260.062	1.60593	0.208705	7.69476	1.41764e-14	2.55492e-13	367.505	523.926	557.994	96.547	203.25	180.254	78.726	197.169	135.189	483.142	160.017	137.028
ENSBTAG00000002451	TTC39A	0.101202	-0.103716	0.452665	-0.229122	0.818774	NA	0	0	0	0.910821	0	0	0	0	0	0	0.303607	0
ENSBTAG00000002452	ASCC2	764.945	-0.0957881	0.134524	-0.71205	0.476434	0.651733	854.663	668.906	560.962	899.891	702.424	620.992	948.648	878.061	749.954	694.844	741.102	858.888
ENSBTAG00000002454	ALG2	244.938	-0.524358	0.193139	-2.71492	0.00662916	0.0224731	160.249	217.969	180.062	239.546	309.614	257.357	217.481	293.563	328.598	186.094	268.839	279.881
ENSBTAG00000002455	KLHL8	2450.14	0.431514	0.112768	3.82656	0.000129946	0.000678203	1897.35	3666.48	4090.97	1412.68	2531.67	3216.45	1029.34	2053.19	2153.16	3218.27	2386.94	1745.23
ENSBTAG00000002457	SEC61B	1549.5	0.769973	0.127024	6.06164	1.34744e-09	1.48912e-08	2194.35	2239.68	2582.21	1275.15	1412.22	1403.48	770.531	989.352	1078.55	2338.75	1363.62	946.145
ENSBTAG00000002458	NUP155	589.993	-0.512391	0.139012	-3.68594	0.000227863	0.001125	360.027	501.929	415.528	475.449	727.699	634.537	611.111	830.74	752.914	425.828	612.562	731.588
ENSBTAG00000002460	ACTL6A	513.872	-0.455985	0.150052	-3.03886	0.00237476	0.00921998	324.772	454.936	483.793	503.684	573.945	652.25	496.958	534.548	599.963	421.167	576.626	543.823
ENSBTAG00000002462	MRPL47	537.367	-0.702008	0.142761	-4.91736	8.77199e-07	6.59473e-06	272.424	486.931	390.794	452.678	835.116	599.112	457.595	738.728	602.923	383.383	628.968	599.749
ENSBTAG00000002463	NDUFB5	858.895	0.175098	0.148668	1.17778	0.238885	0.405143	639.929	1145.84	1275.27	632.11	1028.89	1009.63	543.209	691.407	763.769	1020.35	890.21	666.129
ENSBTAG00000002464	PLCH2	0	NA	NA	NA	NA	NA	0	0	0	0	0	0	0	0	0	0	0	0
ENSBTAG00000002467	FAM173A	166.06	0.13864	0.286203	0.484412	0.628093	0.77547	151.703	141.98	185.009	152.107	177.975	107.319	118.089	262.016	198.343	159.564	145.801	192.816
ENSBTAG00000002468	RPS28	5267.82	0.899539	0.17471	5.14877	2.62204e-07	2.13441e-06	12515.5	7472.95	6834.44	6557	4400.94	3318.56	2087.22	2274.9	1948.89	8940.95	4758.83	2103.67
ENSBTAG00000002469	KANK3	0.118703	0.109673	0.452665	0.242282	0.808562	NA	1.06833	0	0	0	0	0	0	0	0	0.356109	0	0
ENSBTAG00000002470	CCDC78	42.9682	0.197533	0.361354	0.546647	0.584621	0.741057	57.6897	34.9951	40.5634	41.8978	37.9119	34.3838	52.156	52.5785	34.5374	44.4161	38.0645	46.4239
ENSBTAG00000002471	CHL1	0	NA	NA	NA	NA	NA	0	0	0	0	0	0	0	0	0	0	0	0
ENSBTAG00000002472	CASP9	1381.12	-0.834918	0.144543	-5.77627	7.63762e-09	7.79717e-08	939.06	727.897	634.174	1435.45	1359.56	1282.62	2514.31	1664.11	1872.91	767.044	1359.21	2017.11
ENSBTAG00000002473	ANGPTL4	4.79291	0.166798	0.704972	0.236602	0.812965	0.898214	16.0249	0.999859	0.989352	6.37575	2.10622	4.16773	8.85668	2.62892	0.986781	6.00471	4.21657	4.15746
ENSBTAG00000002474	MAD1L1	368.936	-0.0417449	0.162787	-0.256439	0.797612	0.889487	443.356	308.956	340.337	450.856	281.18	398.018	463.499	299.697	334.519	364.217	376.685	365.905
ENSBTAG00000002475	RAB11B	949.753	-0.135317	0.136571	-0.990814	0.321776	0.500532	1231.78	747.895	695.514	1342.55	857.231	738.731	1194.67	878.937	860.473	891.73	979.504	978.026
ENSBTAG00000002476	DNAJC16	1408.2	-0.642636	0.135708	-4.73543	2.18588e-06	1.55021e-05	799.109	1081.85	1010.13	1217.77	1727.1	1596.24	1714.26	1787.67	1739.7	963.695	1513.7	1747.21
ENSBTAG00000002477	MRM2	285.611	0.0198928	0.174816	0.113793	0.909402	0.950873	268.15	355.95	199.849	256.852	311.72	231.309	295.223	397.844	253.603	274.65	266.627	315.556
ENSBTAG00000002478	AGMAT	407.417	-2.69757	0.265045	-10.1778	2.49225e-24	9.17574e-23	100.423	83.9882	20.7764	521.901	525.502	300.077	793.165	746.615	574.307	68.3958	449.16	704.695
ENSBTAG00000002479	PANK4	408.28	0.0447331	0.185956	0.240557	0.809899	0.896055	542.711	377.947	327.475	456.321	353.845	383.431	412.327	458.309	362.149	416.044	397.866	410.929
ENSBTAG00000002480	NUDT1	43.3738	-0.00993692	0.351892	-0.0282385	0.977472	0.989217	48.0748	34.9951	34.6273	48.2735	37.9119	32.2999	53.1401	51.7022	49.3391	39.2324	39.4951	51.3938
ENSBTAG00000002481	HAGHL	54.23	-0.105824	0.320204	-0.330488	0.741032	0.852501	57.6897	47.9932	51.4463	61.025	57.921	51.0547	66.9171	52.5785	41.4448	52.3764	56.6669	53.6468
ENSBTAG00000002483	HES5	0	NA	NA	NA	NA	NA	0	0	0	0	0	0	0	0	0	0	0	0
ENSBTAG00000002484	NARFL	518.246	0.29451	0.1544	1.90744	0.0564634	0.134738	845.048	505.929	440.262	613.893	423.35	394.893	584.541	471.454	384.845	597.079	477.379	480.28
ENSBTAG00000002485	TNS1	4.12182	2.1824	0.719599	3.03281	0.00242292	0.00938152	19.2299	7.99887	7.91481	0.910821	0	1.04193	0	0	0	11.7145	0.650918	0
ENSBTAG00000002487	UBE3A	1469.67	0.0317502	0.187257	0.169554	0.865361	0.928149	777.743	1738.76	1944.08	949.076	1516.48	1792.12	1332.44	1417.87	1758.44	1486.86	1419.23	1502.92
ENSBTAG00000002488	LDHC	2.29659	-0.612001	0.680611	-0.899194	0.36855	0.548335	1.06833	0	0	3.64328	3.15933	0	10.8248	0	1.97356	0.356109	2.26754	4.26613
ENSBTAG00000002489	NA	0	NA	NA	NA	NA	NA	0	0	0	0	0	0	0	0	0	0	0	0
ENSBTAG00000002490	CHPT1	1527.13	0.336193	0.149603	2.24723	0.0246254	0.0680169	1379.21	2108.7	2542.63	1154.92	1351.14	2348.52	789.228	809.709	1260.12	2010.18	1618.19	953.019
ENSBTAG00000002492	SYCP3	3.76457	0.000566657	0.720667	0.000786296	0.999373	0.999611	0	1.99972	7.91481	1.82164	0	8.33546	1.96815	0	11.8414	3.30484	3.3857	4.60318
ENSBTAG00000002493	VPS35	4048.71	0.168599	0.132888	1.26873	0.204539	0.363042	3444.29	4865.31	5176.29	3176.03	3956.53	4870	3469.85	3379.04	4101.06	4495.3	4000.85	3649.99
ENSBTAG00000002495	BRD4	2857.18	0.055669	0.115473	0.482097	0.629737	0.776345	3522.28	2203.69	2739.52	3144.15	2392.66	2526.69	3751.29	2668.36	2765.95	2821.83	2687.84	3061.87
ENSBTAG00000002497	ELOVL2	0	NA	NA	NA	NA	NA	0	0	0	0	0	0	0	0	0	0	0	0
ENSBTAG00000002498	NA	0	NA	NA	NA	NA	NA	0	0	0	0	0	0	0	0	0	0	0	0
ENSBTAG00000002500	FBXL15	136.633	-0.0441627	0.239636	-0.18429	0.853786	0.921662	155.976	128.982	93.9884	145.731	148.488	95.8578	164.341	146.343	149.991	126.315	130.026	153.558
ENSBTAG00000002501	CUEDC2	544.541	0.507088	0.142685	3.55391	0.000379549	0.00178629	834.364	605.915	671.77	551.958	442.306	481.373	460.547	398.72	453.919	704.016	491.879	437.729
ENSBTAG00000002503	BSCL2	491.295	0.419321	0.152624	2.74741	0.00600687	0.0206522	631.382	742.895	346.273	400.761	615.016	272.986	479.245	652.85	280.246	573.517	429.588	470.78
ENSBTAG00000002504	IREB2	1484.15	-0.00840599	0.137916	-0.0609503	0.951399	0.975549	988.204	1667.77	2001.46	1082.97	1694.45	1852.56	1104.13	1436.27	1529.51	1552.48	1543.33	1356.64
ENSBTAG00000002505	GPR3	0	NA	NA	NA	NA	NA	0	0	0	0	0	0	0	0	0	0	0	0
ENSBTAG00000002507	ATP5A1	9807.05	0.599056	0.135413	4.42392	9.69276e-06	6.18015e-05	12484.5	16777.6	12568.7	9365.06	8497.54	9384.69	6075.68	6995.57	6114.1	13943.6	9082.43	6395.12
ENSBTAG00000002508	GNG3	1.3282	0.882143	0.629722	1.40084	0.161261	NA	1.06833	1.99972	4.94676	0	0	0	2.95223	0	0.986781	2.6716	0	1.313
ENSBTAG00000002510	HNRNPUL2	6452.59	0.100927	0.116925	0.863182	0.388037	0.567308	5405.74	7536.94	7035.28	5214.45	6607.21	6765.27	5928.07	6291.02	7289.35	6659.32	6195.64	6502.81
ENSBTAG00000002512	HAUS1	228.935	-0.209142	0.204073	-1.02484	0.30544	0.482695	145.293	221.969	214.689	168.502	225.365	283.406	250.939	276.913	273.338	193.984	225.758	267.064
ENSBTAG00000002515	DNAAF3	2.75066	0.000851851	0.718208	0.00118608	0.999054	0.999611	3.20498	0.999859	0.989352	0	1.05311	4.16773	6.88853	3.50523	3.94713	1.7314	1.74028	4.78029
ENSBTAG00000002516	CCDC130	387.865	-0.265011	0.182184	-1.45463	0.145771	0.284489	440.151	255.964	355.177	501.862	395.969	361.551	452.675	389.957	337.479	350.431	419.794	393.37
ENSBTAG00000002518	NKX6-1	0	NA	NA	NA	NA	NA	0	0	0	0	0	0	0	0	0	0	0	0
ENSBTAG00000002520	CELF1	379.963	-0.0293102	0.166127	-0.176433	0.859954	0.925143	413.443	305.957	375.954	372.526	360.163	381.348	399.534	410.112	400.633	365.118	371.346	403.427
ENSBTAG00000002522	SYT5	10.8795	1.43025	0.612929	2.33346	0.019624	0.0566349	27.7765	15.9977	20.7764	5.46493	1.05311	12.5032	5.90445	3.50523	4.93391	21.5169	6.34041	4.7812
ENSBTAG00000002524	MRI1	191.082	-0.147095	0.217667	-0.675779	0.499181	0.671515	221.144	184.974	122.68	245.922	174.816	163.583	231.258	177.014	198.343	176.266	194.774	202.205
ENSBTAG00000002525	C7H19orf53	429.812	0.247344	0.175971	1.4056	0.159843	0.30402	634.587	418.941	404.645	494.576	391.757	333.419	407.407	442.536	340.44	486.058	406.584	396.794
ENSBTAG00000002526	BDH2	105.108	0.871551	0.288377	3.02226	0.00250893	0.00968545	255.33	174.975	61.3398	107.477	78.9832	56.2644	101.36	64.8468	45.3919	163.882	80.9082	70.5328
ENSBTAG00000002527	ZSWIM4	96.8352	-0.359934	0.299753	-1.20077	0.229841	0.394371	133.541	87.9876	57.3824	182.164	68.4521	112.529	102.344	71.8573	55.2598	92.9703	121.048	76.487
ENSBTAG00000002528	EIF3A	5442.38	0.0042616	0.134054	0.0317902	0.974639	0.987902	5066.01	6353.11	5937.1	5852.03	4945.4	6530.84	4528.71	4696.14	5072.06	5785.41	5776.09	4765.64
ENSBTAG00000002531	ARHGAP10	179.14	2.03422	0.35654	5.70543	1.16048e-08	1.1503e-07	466.859	464.935	323.518	112.031	37.9119	132.326	24.6019	33.2997	16.7753	418.437	94.0895	24.8923
ENSBTAG00000002534	EEF1E1	417.056	0.0575266	0.14784	0.389114	0.697192	0.823089	336.523	493.93	488.74	328.806	493.908	443.864	312.936	436.402	418.395	439.731	422.193	389.244
ENSBTAG00000002539	TRIOBP	594.939	1.19389	0.181872	6.56443	5.22334e-11	6.8822e-10	1511.68	907.872	610.43	551.958	346.473	364.677	445.786	306.708	308.863	1010	421.036	353.786
ENSBTAG00000002542	KRCC1	3449.36	-0.213865	0.153359	-1.39454	0.163155	0.308589	2153.75	3165.55	3952.46	2912.81	3837.53	3858.28	3621.4	3549.92	3992.52	3090.59	3536.21	3721.28
ENSBTAG00000002545	NA	0	NA	NA	NA	NA	NA	0	0	0	0	0	0	0	0	0	0	0	0
ENSBTAG00000002549	PTMA	24273	0.0465292	0.153718	0.302693	0.762124	0.867326	22907.1	31381.6	28902.9	18229.2	29947.3	34027.5	16162.4	16168.8	20730.3	27730.5	27401.3	17687.2
ENSBTAG00000002550	NA	5.21169	0.277472	0.67431	0.41149	0.680713	0.812754	5.34164	4.9993	9.89352	3.64328	6.31866	5.20967	3.9363	2.62892	4.93391	6.74482	5.0572	3.83304
ENSBTAG00000002551	KCNJ8	0	NA	NA	NA	NA	NA	0	0	0	0	0	0	0	0	0	0	0	0
ENSBTAG00000002554	TCAF1	14.9017	0.537982	0.560233	0.960283	0.336913	0.515368	32.0498	16.9976	12.8616	14.5731	8.42488	16.6709	6.88853	7.88677	17.7621	20.6363	13.223	10.8458
ENSBTAG00000002555	PDZK1IP1	76.5057	-5.07275	0.502784	-10.0893	6.16019e-24	2.21115e-22	0	0.999859	0.989352	81.0631	103.205	95.8578	154.5	138.457	113.48	0.66307	93.3752	135.479
ENSBTAG00000002557	MRPL19	315.894	-0.0396594	0.169671	-0.233742	0.815185	0.899895	235.032	315.956	390.794	212.221	351.739	418.857	207.64	349.647	361.162	313.927	327.606	306.15
ENSBTAG00000002559	NA	0	NA	NA	NA	NA	NA	0	0	0	0	0	0	0	0	0	0	0	0
ENSBTAG00000002561	CCDC120	86.285	-0.372785	0.273428	-1.36337	0.172764	0.321804	87.6029	70.99	56.3931	112.031	88.4612	79.1869	121.041	101.652	59.2069	71.662	93.2264	93.9666
ENSBTAG00000002562	PRAF2	459.502	0.199012	0.174946	1.13756	0.255304	0.424607	529.891	387.945	526.335	458.143	433.881	362.593	520.576	481.97	434.184	481.39	418.206	478.91
ENSBTAG00000002563	WDR45	718.309	-0.0125072	0.14926	-0.0837947	0.93322	0.965358	823.681	602.915	726.184	767.822	653.981	740.814	802.021	724.707	622.659	717.593	720.873	716.462
ENSBTAG00000002564	DLG4	131.084	-0.496591	0.263537	-1.88433	0.0595205	0.140524	105.764	88.9875	34.6273	143.91	123.214	56.2644	318.84	177.891	130.255	76.4598	107.796	208.995
ENSBTAG00000002565	NA	0	NA	NA	NA	NA	NA	0	0	0	0	0	0	0	0	0	0	0	0
ENSBTAG00000002566	PGPEP1	925.969	-0.661282	0.156193	-4.23373	2.29843e-05	0.000137628	754.24	737.896	604.494	1110.29	998.348	1235.73	909.285	923.629	1059.8	698.877	1114.79	964.239
ENSBTAG00000002568	GPKOW	538.614	0.0986013	0.137902	0.715008	0.474604	0.650473	634.587	576.919	485.772	611.161	511.811	461.576	571.748	530.167	463.787	565.759	528.183	521.9
ENSBTAG00000002570	PPP1R21	831.027	-0.40402	0.162686	-2.48344	0.0130121	0.0401998	478.611	712.9	683.642	584.747	968.861	955.453	962.425	977.084	1155.52	625.051	836.354	1031.68
ENSBTAG00000002571	PDCD2L	42.1117	-0.0399996	0.353098	-0.113282	0.909807	0.951065	37.3915	48.9931	47.4889	46.4519	46.3368	44.8031	36.4108	30.6708	40.458	44.6245	45.8639	35.8465
ENSBTAG00000002573	UBA2	1443.42	0.0229658	0.13711	0.167499	0.866977	0.929285	1101.45	1497.79	1682.89	1197.73	1424.86	1567.07	1468.24	1459.05	1591.68	1427.37	1396.55	1506.32
ENSBTAG00000002574	MYOZ2	0	NA	NA	NA	NA	NA	0	0	0	0	0	0	0	0	0	0	0	0
ENSBTAG00000002575	NA	927.507	0.0307726	0.138184	0.222694	0.823774	0.905164	955.085	928.869	869.64	922.662	1008.88	776.24	868.938	1101.52	915.733	917.865	902.594	962.064
ENSBTAG00000002576	GLDN	0	NA	NA	NA	NA	NA	0	0	0	0	0	0	0	0	0	0	0	0
ENSBTAG00000002578	ZMYND11	1585.41	0.480033	0.138262	3.4719	0.000516796	0.0023602	1494.59	2418.66	2064.78	1114.85	1564.92	1571.24	1255.68	1430.14	1353.86	1992.68	1417	1346.56
ENSBTAG00000002579	FBL	428.805	0.105727	0.186697	0.566301	0.571189	0.731098	494.636	626.912	370.018	486.379	474.952	409.48	372.964	303.203	320.704	497.188	456.937	332.29
ENSBTAG00000002580	MYH14	9.64459	-1.16846	0.666059	-1.75429	0.0793807	0.176423	6.40997	0	1.9787	6.37575	15.7966	7.29353	16.7293	18.4025	13.8149	2.79622	9.82197	16.3156
ENSBTAG00000002581	BOLA-DYA	0	NA	NA	NA	NA	NA	0	0	0	0	0	0	0	0	0	0	0	0
ENSBTAG00000002582	LYG2	3.3177	-0.457228	0.720427	-0.634663	0.525648	0.693172	0	0.999859	0.989352	0.910821	2.10622	2.08387	10.8248	7.01047	4.93391	0.66307	1.7003	7.58973
ENSBTAG00000002583	DNALI1	0	NA	NA	NA	NA	NA	0	0	0	0	0	0	0	0	0	0	0	0
ENSBTAG00000002585	SLC16A2	0.194735	0.00297851	0.452665	0.00657994	0.99475	NA	0	0	0	0	0	0	0	1.75262	0	0	0	0.584206
ENSBTAG00000002586	TCF12	2085.26	-0.669375	0.147866	-4.5269	5.9854e-06	3.93912e-05	983.93	1662.77	1889.66	1615.8	2918.17	2695.48	1983.9	2536.91	2480.77	1512.12	2409.81	2333.86
ENSBTAG00000002590	EXOSC10	1002.96	0.157743	0.126563	1.24635	0.212634	0.373094	1201.87	1120.84	852.821	1107.56	922.524	808.54	1090.36	1026.16	895.998	1058.51	946.207	1004.17
ENSBTAG00000002591	GLTP	578.369	-0.511522	0.155949	-3.28006	0.00103784	0.00443568	438.015	431.939	359.135	531.009	649.768	576.189	793.165	710.686	715.417	409.696	585.655	739.756
ENSBTAG00000002593	GDAP1L1	0	NA	NA	NA	NA	NA	0	0	0	0	0	0	0	0	0	0	0	0
ENSBTAG00000002594	ZNF436	224.81	-0.027735	0.190876	-0.145304	0.884471	0.939054	175.206	205.971	221.615	186.718	236.95	191.716	257.828	276.913	270.378	200.931	205.128	268.373
ENSBTAG00000002595	ABCB5	0	NA	NA	NA	NA	NA	0	0	0	0	0	0	0	0	0	0	0	0
ENSBTAG00000002596	VSTM1	3953.43	-0.133123	0.153646	-0.866426	0.386257	0.565667	3136.61	3070.57	4530.24	3545.83	4338.81	3819.73	4227.59	4572.58	4338.88	3579.14	3901.45	4379.68
ENSBTAG00000002599	MGARP	7.59089	0.149065	0.641483	0.232376	0.816246	0.900603	7.4783	5.99916	3.95741	3.64328	7.37177	4.16773	10.8248	14.0209	10.8546	5.81162	5.06093	11.9001
ENSBTAG00000002600	EFCAB7	81.9363	-0.353999	0.291969	-1.21245	0.225339	0.389238	29.9132	71.9899	77.1694	43.7194	96.8861	89.6062	76.7579	142.838	108.546	59.6908	76.7372	109.381
ENSBTAG00000002603	PRPF39	1670.4	-0.158833	0.174413	-0.910672	0.362468	0.541789	952.949	1785.75	1764.01	1032.87	1992.48	2028.64	1677.85	1957.67	1841.33	1500.9	1684.67	1825.62
ENSBTAG00000002604	SP8	0	NA	NA	NA	NA	NA	0	0	0	0	0	0	0	0	0	0	0	0
ENSBTAG00000002605	NA	0.109342	0.00297851	0.452665	0.00657994	0.99475	NA	0	0	0	0	0	0	0.984075	0	0	0	0	0.328025
ENSBTAG00000002606	LGR4	1.87315	-0.714639	0.688489	-1.03798	0.299278	0.475641	1.06833	0	0	2.73246	2.10622	2.08387	4.92038	0	3.94713	0.356109	2.30752	2.95583
ENSBTAG00000002608	SEPT2	2151.2	-0.00538191	0.119297	-0.0451135	0.964017	0.982079	2102.47	2394.66	2180.53	2259.75	2175.72	2256.83	1807.75	2026.02	2157.1	2225.89	2230.77	1996.96
ENSBTAG00000002609	TMIGD1	0	NA	NA	NA	NA	NA	0	0	0	0	0	0	0	0	0	0	0	0
ENSBTAG00000002610	FKBP3	483.554	-0.415768	0.159626	-2.60464	0.00919717	0.029815	286.312	455.936	494.676	410.78	686.627	552.225	389.694	538.93	536.809	412.308	549.877	488.477
ENSBTAG00000002612	NA	185.011	-0.684522	0.233924	-2.92625	0.00343071	0.0126707	64.0997	112.984	144.445	98.3687	224.312	205.261	216.497	296.192	302.942	107.176	175.981	271.877
ENSBTAG00000002613	MIS18BP1	7.09541	0.615315	0.69184	0.889388	0.373794	0.553347	0	5.99916	21.7657	1.82164	3.15933	8.33546	7.8726	7.01047	7.89425	9.25496	4.43881	7.59244
ENSBTAG00000002614	RUFY2	186.127	0.122577	0.247768	0.494726	0.620793	0.770149	115.379	224.968	201.828	132.069	179.029	180.254	220.433	181.396	239.788	180.725	163.784	213.872
ENSBTAG00000002615	LONRF3	559.418	0.526755	0.170653	3.0867	0.00202389	0.0080024	589.717	672.905	913.172	500.041	343.314	687.676	414.296	353.152	560.492	725.265	510.343	442.647
ENSBTAG00000002616	NA	5.03105	0.298575	0.691764	0.431614	0.666022	0.801865	13.8883	3.99944	4.94676	7.28657	8.42488	1.04193	2.95223	1.75262	0.986781	7.61149	5.58446	1.89721
ENSBTAG00000002620	DNA2	2.30215	0.472474	0.704191	0.670946	0.502255	0.674595	1.06833	0	8.90417	0	1.05311	3.1258	2.95223	2.62892	0.986781	3.32416	1.39297	2.18931
ENSBTAG00000002623	SAMSN1	2842.44	0.0568422	0.119558	0.475438	0.634475	0.779835	2347.12	2446.66	3899.04	2191.44	2208.37	4104.17	2399.18	2026.02	3959.95	2897.6	2834.66	2795.05
ENSBTAG00000002624	PSTPIP2	3647.54	-0.0916562	0.126834	-0.722645	0.469898	0.646775	2790.47	3419.52	4460.99	2893.68	4081.85	4349.03	3218.91	3300.18	4313.22	3556.99	3774.85	3610.77
ENSBTAG00000002625	MAP3K7	1257.22	-0.269167	0.148747	-1.80957	0.0703629	0.160733	768.128	1322.81	1366.29	1048.36	1496.47	1585.82	1116.93	1251.37	1358.8	1152.41	1376.88	1242.36
ENSBTAG00000002626	ARHGAP6	161.402	-0.0825151	0.314456	-0.262406	0.793009	0.886479	129.268	47.9932	51.4463	70.1332	68.4521	87.5224	432.993	184.901	379.911	76.2357	75.3692	332.602
ENSBTAG00000002627	ZRANB2	1133.99	-0.335042	0.148101	-2.26226	0.0236815	0.0660233	548.052	1092.85	1245.59	829.758	1422.75	1309.71	920.11	1439.77	1397.28	962.164	1187.41	1252.39
ENSBTAG00000002628	SLC44A2	14550.7	-2.94971	0.184727	-15.9679	2.13815e-57	4.30502e-55	2494.55	1811.74	3212.43	20666.5	21379.2	17459.7	24350.9	20290.9	19290.6	2506.24	19835.1	21310.8
ENSBTAG00000002629	TEX45	0.309665	0.00297851	0.452665	0.00657994	0.99475	NA	0	0.999859	0	0.910821	0	0	0	0.876308	0	0.333286	0.303607	0.292103
ENSBTAG00000002630	MKL1	1465.61	0.533696	0.131372	4.06249	4.85522e-05	0.000274646	2742.4	1417.8	1460.28	2052.99	829.85	1075.27	1694.58	892.082	1025.27	1873.49	1319.37	1203.98
ENSBTAG00000002631	SCNN1A	2.36238	-0.44649	0.711058	-0.627924	0.530054	0.69718	0	0.999859	3.95741	2.73246	3.15933	4.16773	0	5.25785	0.986781	1.65242	3.35317	2.08154
ENSBTAG00000002632	CSN2	0	NA	NA	NA	NA	NA	0	0	0	0	0	0	0	0	0	0	0	0
ENSBTAG00000002633	SEPT9	5526.84	-0.42975	0.119547	-3.59483	0.000324606	0.00155497	5757.22	4345.39	3462.73	7576.21	5104.42	5508.7	7440.59	5545.28	5001.01	4521.78	6063.11	5995.63
ENSBTAG00000002634	TMEM115	1071.81	0.106838	0.140782	0.758885	0.447921	0.626361	1320.45	1182.83	895.363	1347.1	884.612	933.572	1216.32	993.734	872.315	1132.88	1055.1	1027.46
ENSBTAG00000002635	PGLYRP1	3.84196	2.47236	0.712707	3.46897	0.000522452	0.00238396	11.7516	6.99901	14.8403	0	0	0	0	0	0.986781	11.197	0	0.328927
ENSBTAG00000002639	ZDHHC7	423.384	1.15848	0.156751	7.39058	1.46185e-13	2.44324e-12	854.663	514.927	610.43	361.596	234.843	277.154	379.853	291.811	285.18	660.007	291.198	318.948
ENSBTAG00000002640	KALRN	0.218683	0.00297851	0.452665	0.00657994	0.99475	NA	0	0	0	0	0	0	1.96815	0	0	0	0	0.65605
ENSBTAG00000002641	NA	54.5307	-0.130836	0.402853	-0.324774	0.745352	0.855187	41.6648	29.9958	80.1375	41.8978	53.7086	70.8515	30.5063	86.7545	55.2598	50.5994	55.4859	57.5069
ENSBTAG00000002642	SLC17A2	0	NA	NA	NA	NA	NA	0	0	0	0	0	0	0	0	0	0	0	0
ENSBTAG00000002643	VPS52	1339.31	0.058033	0.138841	0.417983	0.67596	0.809594	1612.11	1263.82	1004.19	1314.31	1286.9	1083.61	1549.92	1672.87	1266.04	1293.37	1228.28	1496.28
ENSBTAG00000002644	KCNQ4	0	NA	NA	NA	NA	NA	0	0	0	0	0	0	0	0	0	0	0	0
ENSBTAG00000002645	SH3BP5L	365.481	0.520168	0.184718	2.81601	0.00486241	0.0171335	567.282	456.936	364.081	345.201	286.446	319.873	313.92	351.4	284.193	462.766	317.173	316.504
ENSBTAG00000002646	DYNC1I2	2356.87	-0.26876	0.112828	-2.38204	0.017217	0.0509194	1675.14	2256.68	2474.37	2221.49	2629.61	2821.55	2072.46	2385.31	2675.16	2135.4	2557.55	2377.65
ENSBTAG00000002647	RGS10	1357.1	0.429157	0.154839	2.77164	0.00557751	0.0193412	2043.71	1735.76	2334.87	1538.38	1166.85	1845.26	472.356	546.816	529.902	2038.11	1516.83	516.358
ENSBTAG00000002648	RPS18	10783.8	1.06764	0.151641	7.04055	1.91479e-12	2.92692e-11	18160.5	17158.6	22281.2	10021.8	7953.08	9163.8	3522	4627.78	4165.2	19200.1	9046.22	4105
ENSBTAG00000002650	ZPR1	938.787	-0.13597	0.13157	-1.03344	0.301397	0.477712	1053.37	862.878	866.672	1177.69	856.178	1033.6	926.015	836.874	835.804	927.641	1022.49	866.231
ENSBTAG00000002651	PKP2	68.3555	0.853158	0.32305	2.64094	0.00826758	0.0271776	91.8762	82.9883	82.1162	51.006	55.8148	33.3419	104.312	68.352	45.3919	85.6602	46.7209	72.6853
ENSBTAG00000002654	DNAJC7	1634.3	-0.172776	0.125624	-1.37535	0.169023	0.316391	1403.78	1359.81	1661.12	1483.73	1787.13	1725.44	1576.49	1863.91	1847.25	1474.9	1665.43	1762.55
ENSBTAG00000002655	ZWINT	206.473	-0.524118	0.214212	-2.44673	0.0144158	0.04375	71.578	215.97	147.413	127.515	314.88	179.212	166.309	345.265	290.114	144.987	207.202	267.229
ENSBTAG00000002657	NKIRAS2	432.736	-0.0402333	0.169358	-0.237564	0.812219	0.897775	603.605	410.942	338.358	574.728	374.907	424.067	463.499	391.71	312.81	450.969	457.901	389.34
ENSBTAG00000002658	STAM	224.392	0.246666	0.190453	1.29515	0.195267	0.351181	268.15	269.962	258.221	245.922	187.453	239.645	185.006	163.87	201.303	265.444	224.34	183.393
ENSBTAG00000002660	CFAP53	44.0596	0.0194537	0.352559	0.0551786	0.955996	0.977853	40.5965	42.9939	46.4995	36.4328	56.8679	36.4677	39.363	49.9496	47.3655	43.3633	43.2561	45.5594
ENSBTAG00000002661	ISLR2	0.351036	-0.317104	0.452665	-0.700527	0.483598	NA	0	0	0	0	3.15933	0	0	0	0	0	1.05311	0
ENSBTAG00000002663	BCAS3	365.237	-0.448358	0.166087	-2.69953	0.00694372	0.0233621	333.318	278.961	283.944	423.532	406.5	395.935	413.312	425.01	326.625	298.741	408.656	388.315
ENSBTAG00000002664	WNT9B	0	NA	NA	NA	NA	NA	0	0	0	0	0	0	0	0	0	0	0	0
ENSBTAG00000002668	ZNF711	124.978	-0.564679	0.24397	-2.31454	0.0206382	0.0589545	76.9196	95.9865	103.882	85.6172	180.082	161.5	98.4075	166.499	155.911	92.2627	142.4	140.273
ENSBTAG00000002669	RASSF4	1152.99	-0.323598	0.171717	-1.88448	0.0594996	0.140501	1481.77	1030.85	1051.68	1995.61	917.258	1738.99	913.222	475.835	771.663	1188.1	1550.62	720.24
ENSBTAG00000002670	C28H10ORF10	0	NA	NA	NA	NA	NA	0	0	0	0	0	0	0	0	0	0	0	0
ENSBTAG00000002673	FIGNL2	3.76459	-0.696744	0.71189	-0.978723	0.327717	0.506231	4.27331	1.99972	1.9787	12.7515	5.26555	1.04193	1.96815	2.62892	1.97356	2.75058	6.35299	2.19021
ENSBTAG00000002674	GNGT1	0	NA	NA	NA	NA	NA	0	0	0	0	0	0	0	0	0	0	0	0
ENSBTAG00000002675	CCDC7	1.37897	0.251947	0.587713	0.428691	0.668148	NA	3.20498	0	2.96806	2.73246	0	0	0	3.50523	0	2.05768	0.910821	1.16841
ENSBTAG00000002676	SAE1	711.758	0.809758	0.16812	4.81655	1.46065e-06	1.06398e-05	1134.56	1125.84	913.172	719.549	483.377	595.986	471.372	510.011	451.946	1057.86	599.637	477.776
ENSBTAG00000002678	MED18	84.8358	-0.187502	0.281987	-0.664932	0.506094	0.677843	42.7331	71.9899	104.871	63.7575	89.5143	90.6482	72.8216	107.786	119.401	73.1981	81.3067	100.003
ENSBTAG00000002679	NA	0	NA	NA	NA	NA	NA	0	0	0	0	0	0	0	0	0	0	0	0
ENSBTAG00000002680	TMEM132E	0.109342	0.00297851	0.452665	0.00657994	0.99475	NA	0	0	0	0	0	0	0.984075	0	0	0	0	0.328025
ENSBTAG00000002682	MARK4	231.161	0.165537	0.188605	0.877693	0.38011	0.559674	336.523	190.973	229.53	309.679	165.338	201.093	259.796	190.159	197.356	252.342	225.37	215.77
ENSBTAG00000002683	PFKP	833.142	0.596427	0.145715	4.09309	4.25654e-05	0.00024356	1361.05	1207.83	935.927	965.47	668.724	673.089	627.84	606.405	451.946	1168.27	769.095	562.064
ENSBTAG00000002685	PITRM1	526.254	0.869616	0.183714	4.73353	2.20646e-06	1.56337e-05	892.054	734.896	504.569	531.009	295.924	330.293	537.305	481.97	428.263	710.507	385.742	482.513
ENSBTAG00000002686	NA	0	NA	NA	NA	NA	NA	0	0	0	0	0	0	0	0	0	0	0	0
ENSBTAG00000002687	TSHZ3	0.303607	-0.317104	0.452665	-0.700527	0.483598	NA	0	0	0	2.73246	0	0	0	0	0	0	0.910821	0
ENSBTAG00000002688	ATP1B1	122.169	-3.81807	0.549506	-6.94818	3.70019e-12	5.46797e-11	0	1.99972	0	19.1272	100.045	23.9645	283.414	274.285	396.686	0.666573	47.7124	318.128
ENSBTAG00000002689	NME7	281.757	-0.0103406	0.183268	-0.0564238	0.955004	0.977845	193.367	291.959	287.901	190.362	341.207	254.232	278.493	370.678	327.611	257.743	261.934	325.594
ENSBTAG00000002690	BLZF1	476.991	-0.610237	0.159154	-3.83425	0.000125946	0.000659463	272.424	424.94	365.071	432.64	679.256	523.05	490.069	639.705	465.761	354.145	544.982	531.845
ENSBTAG00000002691	ELMOD1	0	NA	NA	NA	NA	NA	0	0	0	0	0	0	0	0	0	0	0	0
ENSBTAG00000002693	KANSL2	852.92	-0.0626441	0.139984	-0.447509	0.654508	0.795002	679.457	691.903	654.951	686.759	851.965	599.112	1198.6	1303.07	1010.46	675.437	712.612	1170.71
ENSBTAG00000002695	MYO1H	0	NA	NA	NA	NA	NA	0	0	0	0	0	0	0	0	0	0	0	0
ENSBTAG00000002697	KCTD10	967.327	-0.21702	0.119091	-1.8223	0.0684094	0.157106	902.737	851.88	985.394	1063.84	957.276	1171.13	917.158	857.906	998.623	913.337	1064.08	924.562
ENSBTAG00000002698	UBE3B	793.967	0.16481	0.135896	1.21276	0.22522	0.389137	1013.84	770.891	704.418	886.229	639.237	685.592	944.712	814.967	685.813	829.718	737.019	815.164
ENSBTAG00000002699	KIT	647.28	-2.66035	0.638999	-4.16331	3.13674e-05	0.000183811	1.06833	0	0.989352	53.7385	50.5493	16.6709	2843.98	651.097	2207.43	0.685893	40.3195	1900.83
ENSBTAG00000002700	PLA2G2A	0	NA	NA	NA	NA	NA	0	0	0	0	0	0	0	0	0	0	0	0
ENSBTAG00000002701	UGT3A1	1.11333	-0.436257	0.569599	-0.765901	0.443735	NA	0	0	0	0	4.21244	0	0.984075	0.876308	3.94713	0	1.40415	1.93584
ENSBTAG00000002702	TSPAN32	1378.47	0.0732107	0.124019	0.590321	0.554976	0.718136	2054.4	1170.84	1397.95	1964.64	1096.29	1339.93	1596.17	736.099	1049.94	1541.06	1466.95	1127.4
ENSBTAG00000002703	ATP6V1A	4881.6	0.0235172	0.122088	0.192625	0.847253	0.917224	3607.74	5648.2	6272.49	3656.95	5495.12	6073.43	3692.25	4732.94	4755.3	5176.15	5075.17	4393.5
ENSBTAG00000002704	POMT2	540.337	-0.647597	0.151519	-4.27403	1.91973e-05	0.000116358	432.673	296.958	280.976	701.332	496.015	402.186	887.636	700.17	665.091	336.869	533.178	750.966
ENSBTAG00000002705	REC8	150.466	0.0960392	0.230134	0.417318	0.676446	0.809637	158.113	115.984	137.52	176.699	82.1425	137.535	248.971	123.559	173.674	137.205	132.126	182.068
ENSBTAG00000002706	GSTZ1	62.5144	0.112665	0.316545	0.355921	0.7219	0.839755	56.6214	65.9907	43.5315	48.2735	67.399	38.5515	61.0127	104.281	76.969	55.3812	51.408	80.7541
ENSBTAG00000002707	IPO4	203.266	0.94609	0.220289	4.29477	1.74874e-05	0.000107	404.896	304.957	184.019	210.4	119.001	122.948	197.799	147.22	138.149	297.958	150.783	161.056
ENSBTAG00000002708	MRPL42	230.324	-0.109621	0.1958	-0.55986	0.575575	0.734487	165.591	228.968	240.412	163.948	302.242	229.225	209.608	281.295	251.629	211.657	231.805	247.511
ENSBTAG00000002709	TM9SF1	1100.95	0.0365319	0.123735	0.295244	0.767808	0.870948	1157	1145.84	953.735	1207.75	1055.22	918.985	1279.3	1111.16	1079.54	1085.52	1060.65	1156.67
ENSBTAG00000002710	TSSK4	1.66764	0.00935386	0.686021	0.013635	0.989121	NA	3.20498	0	1.9787	0.910821	3.15933	1.04193	0	1.75262	2.96034	1.7279	1.70403	1.57099
ENSBTAG00000002712	MDP-1	146.795	-0.28941	0.268106	-1.07946	0.280381	0.454065	146.361	109.985	103.882	151.196	142.17	150.038	123.009	212.943	181.568	120.076	147.801	172.507
ENSBTAG00000002714	GNAI1	202.619	0.628156	0.273296	2.29845	0.0215365	0.0610737	303.405	255.964	460.049	233.17	150.595	271.945	76.7579	18.4025	53.2862	339.806	218.57	49.4822
ENSBTAG00000002715	GMPR2	564.568	0.335652	0.159857	2.0997	0.0357553	0.0927607	711.507	559.921	616.366	550.136	463.368	477.205	589.461	633.571	479.576	629.265	496.903	567.536
ENSBTAG00000002716	NOL10	469.614	-0.0479762	0.178442	-0.268861	0.788036	0.883396	355.753	550.922	441.251	430.818	433.881	520.967	494.006	490.733	508.192	449.309	461.889	497.644
ENSBTAG00000002717	INA	0	NA	NA	NA	NA	NA	0	0	0	0	0	0	0	0	0	0	0	0
ENSBTAG00000002718	TINF2	781.845	-0.327851	0.131799	-2.4875	0.0128643	0.0397816	731.805	497.93	621.313	938.146	631.866	759.569	1098.23	850.895	906.852	617.016	776.527	951.992
ENSBTAG00000002719	ORC1	9.6387	0.169968	0.700481	0.242645	0.80828	0.895225	1.06833	0	28.6912	5.46493	8.42488	7.29353	12.793	13.1446	9.86781	9.91984	7.06111	11.9351
ENSBTAG00000002720	PRPF38A	947.459	-0.2739	0.183057	-1.49625	0.134587	0.268051	411.306	934.868	882.502	545.582	1102.61	1028.39	1031.31	1218.94	1371.63	742.892	892.192	1207.29
ENSBTAG00000002721	ZCCHC11	3305.9	-1.82942	0.143862	-12.7165	4.78649e-37	3.76089e-35	826.886	1202.83	1048.71	2797.13	4876.95	3537.36	5020.75	5664.46	4778	1026.14	3737.15	5154.4
ENSBTAG00000002724	HORMAD1	41.4241	-0.522274	0.424285	-1.23095	0.218342	0.380105	10.6833	33.9952	33.638	13.6623	61.0803	45.8451	49.2038	67.4757	57.2333	26.1055	40.1959	57.9709
ENSBTAG00000002725	RNGTT	791.465	0.467379	0.163212	2.86363	0.00418812	0.0150875	658.09	997.859	1368.27	571.996	710.849	849.175	592.413	642.334	732.192	1008.07	710.673	655.646
ENSBTAG00000002726	CDC27	1374.32	-0.239269	0.158385	-1.51068	0.13087	0.262638	651.68	1396.8	1770.94	770.555	1778.7	1949.46	951.601	1380.19	1718.97	1273.14	1499.57	1350.25
ENSBTAG00000002727	PHACTR4	1024.87	-0.140597	0.123474	-1.13868	0.254835	0.424264	900.601	1023.86	841.938	1043.8	1045.74	954.411	1150.38	1264.51	998.623	922.132	1014.65	1137.84
ENSBTAG00000002728	ARID1B	1887.43	-0.21579	0.114723	-1.88097	0.0599764	0.141419	1740.31	1231.83	1342.55	1908.17	1494.36	1585.82	3115.58	2078.6	2489.65	1438.23	1662.78	2561.28
ENSBTAG00000002730	ELP3	179.18	-0.505312	0.20903	-2.41742	0.0156311	0.0469407	121.789	150.979	158.296	183.986	220.1	212.554	196.815	195.417	172.687	143.688	205.547	188.306
ENSBTAG00000002733	DBX1	0	NA	NA	NA	NA	NA	0	0	0	0	0	0	0	0	0	0	0	0
ENSBTAG00000002734	EIF3G	3179.76	0.545762	0.145999	3.73812	0.000185402	0.000935066	4907.9	3829.46	4635.11	3543.09	2697.01	2901.78	1994.72	2263.5	1845.28	4457.49	3047.3	2034.5
ENSBTAG00000002735	METTL26	397.38	0.299434	0.160473	1.86595	0.062049	0.145296	528.822	449.937	384.858	428.997	385.438	293.825	372.964	411.865	319.717	454.539	369.42	368.182
ENSBTAG00000002736	DNMT1	790.617	0.183153	0.129192	1.41768	0.156283	0.298882	816.203	719.899	812.258	745.052	660.3	661.628	952.585	884.195	863.434	782.786	688.993	900.071
ENSBTAG00000002737	WFIKKN1	4.01681	0.0241388	0.711652	0.0339194	0.972941	0.987312	11.7516	0.999859	0.989352	4.55411	5.26555	2.08387	5.90445	2.62892	1.97356	4.58027	3.96784	3.50231
ENSBTAG00000002738	S1PR2	84.6789	-1.5474	0.328346	-4.71271	2.44448e-06	1.71847e-05	56.6214	21.9969	85.0843	166.68	111.63	208.387	32.4745	36.8049	42.4316	54.5675	162.232	37.237
ENSBTAG00000002739	PDE1C	0	NA	NA	NA	NA	NA	0	0	0	0	0	0	0	0	0	0	0	0
ENSBTAG00000002741	NA	0	NA	NA	NA	NA	NA	0	0	0	0	0	0	0	0	0	0	0	0
ENSBTAG00000002742	MSH2	188.236	0.59587	0.234362	2.54252	0.0110058	0.0348539	211.529	219.969	202.817	95.6362	193.772	135.451	199.767	219.077	216.105	211.438	141.62	211.65
ENSBTAG00000002743	OSGEP	1464.85	-0.16481	0.116567	-1.41387	0.157399	0.300525	1496.73	1265.82	1285.17	1684.11	1449.08	1408.69	1587.31	1557.2	1449.58	1349.24	1513.96	1531.36
ENSBTAG00000002744	MUSK	0	NA	NA	NA	NA	NA	0	0	0	0	0	0	0	0	0	0	0	0
ENSBTAG00000002745	APEX1	1569.43	-0.781125	0.157424	-4.96192	6.97998e-07	5.33476e-06	1154.86	1196.83	1049.7	2109.46	1961.94	1802.54	1283.23	1776.28	1790.02	1133.8	1957.98	1616.51
ENSBTAG00000002746	OSTF1	2536.48	0.664428	0.123401	5.3843	7.27257e-08	6.44971e-07	3083.2	3516.5	3797.13	2170.49	2342.12	2013.01	1811.68	2120.67	1973.56	3465.61	2175.21	1968.64
ENSBTAG00000002747	ABCA5	1860.7	0.471794	0.151306	3.11815	0.00181988	0.00730423	1795.86	2119.7	2271.55	1327.98	1576.5	1535.81	2304.7	1790.3	2023.89	2062.37	1480.1	2039.63
ENSBTAG00000002748	PIP4P1	1478.62	0.286819	0.125663	2.28246	0.0224624	0.0633134	1894.15	1442.8	1638.37	1444.56	1270.05	1345.14	1416.08	1418.74	1437.74	1658.44	1353.25	1424.19
ENSBTAG00000002749	CRHR1	0.292103	0.00297851	0.452665	0.00657994	0.99475	NA	0	0	0	0	0	0	0	2.62892	0	0	0	0.876308
ENSBTAG00000002750	KRIT1	540.792	-0.107603	0.152109	-0.707406	0.479314	0.654572	366.437	452.936	661.876	392.564	538.139	657.46	501.878	601.148	694.694	493.75	529.388	599.24
ENSBTAG00000002751	VSTM5	0	NA	NA	NA	NA	NA	0	0	0	0	0	0	0	0	0	0	0	0
ENSBTAG00000002755	ANKRD12	6095.62	-0.6458	0.168107	-3.84159	0.000122238	0.000641873	2252.04	4451.37	5086.26	3919.26	6648.28	7790.53	7329.39	7965.64	9417.84	3929.89	6119.36	8237.63
ENSBTAG00000002756	NA	14.3546	0.212305	0.611675	0.347088	0.728525	0.84468	2.13666	5.99916	26.7125	4.55411	11.5842	10.4193	21.6497	25.4129	20.7224	11.6161	8.85255	22.595
ENSBTAG00000002757	IL20	0	NA	NA	NA	NA	NA	0	0	0	0	0	0	0	0	0	0	0	0
ENSBTAG00000002758	THBD	1945.57	0.222341	0.240183	0.925714	0.354594	0.533922	2279.81	3869.46	1785.78	2783.47	2051.46	1890.07	1442.65	749.244	658.183	2645.02	2241.66	950.027
ENSBTAG00000002763	KMT2B	2337.11	-0.0630261	0.111129	-0.567142	0.570618	0.730549	3161.18	1620.77	1664.09	3023.02	1727.1	1870.27	3752.28	2075.97	2139.34	2148.68	2206.79	2655.86
ENSBTAG00000002764	IGFLR1	3080.18	-0.300159	0.146818	-2.04442	0.0409119	0.103553	3050.08	2342.67	2577.26	3360.02	3428.92	3054.95	3275	3885.55	2747.2	2656.67	3281.3	3302.58
ENSBTAG00000002765	CYP24A1	1.27662	0.379777	0.574349	0.661231	0.508464	NA	6.40997	0.999859	0	0	2.10622	0	0	0	1.97356	2.46994	0.702073	0.657854
ENSBTAG00000002767	GNB4	1455.65	-0.278671	0.161684	-1.72356	0.0847875	0.186001	861.073	1152.84	1223.83	882.586	1694.45	1421.2	1737.88	1884.06	2242.95	1079.25	1332.75	1954.96
ENSBTAG00000002768	SLC35A2	340.125	-0.202112	0.167589	-1.206	0.227819	0.392296	334.387	275.961	274.05	353.399	365.429	299.035	412.327	363.668	382.871	294.799	339.287	386.289
ENSBTAG00000002769	AP1G1	1760.2	-0.196959	0.118382	-1.66375	0.0961623	0.205531	1475.36	1499.79	1717.51	1690.48	1854.53	1834.84	1954.37	1909.48	1905.47	1564.22	1793.28	1923.11
ENSBTAG00000002770	TCN2	2516.62	-0.562668	0.13184	-4.2678	1.9741e-05	0.000119485	3284.04	2154.7	1690.8	4484.88	2990.83	2926.79	2023.26	1661.48	1432.81	2376.51	3467.5	1705.85
ENSBTAG00000002772	GAL3ST3	0.237406	0.216367	0.452665	0.477984	0.632661	NA	2.13666	0	0	0	0	0	0	0	0	0.712219	0	0
ENSBTAG00000002773	NA	327.073	1.02874	0.227411	4.5237	6.07684e-06	3.98707e-05	337.592	406.943	968.575	124.783	193.772	566.812	69.8693	117.425	157.885	571.037	295.122	115.06
ENSBTAG00000002774	PTPN23	1204.75	-0.0936154	0.157624	-0.593915	0.552569	0.716374	2013.8	878.876	727.174	1776.1	978.339	932.53	1608.96	956.929	970.006	1206.62	1228.99	1178.63
ENSBTAG00000002775	NA	0.111095	0.109673	0.452665	0.242282	0.808562	NA	0	0.999859	0	0	0	0	0	0	0	0.333286	0	0
ENSBTAG00000002778	SF3B2	4326.92	0.13705	0.106234	1.29007	0.197025	0.353356	4958.11	3952.44	3874.3	4585.98	3734.33	3332.1	5532.47	4886.3	4086.26	4261.62	3884.14	4835.01
ENSBTAG00000002779	GABRP	0	NA	NA	NA	NA	NA	0	0	0	0	0	0	0	0	0	0	0	0
ENSBTAG00000002781	GCNT4	0.225413	-0.103716	0.452665	-0.229122	0.818774	NA	0	0	0	0	0	1.04193	0	0	0.986781	0	0.347311	0.328927
ENSBTAG00000002782	ZC3H7B	235.063	1.06951	0.205625	5.20125	1.97955e-07	1.65318e-06	551.257	360.949	226.562	215.865	166.391	134.409	209.608	126.188	124.334	379.589	172.222	153.377
ENSBTAG00000002783	PCYOX1	1561.7	0.585724	0.141769	4.13154	3.6034e-05	0.000208877	1333.27	1746.75	2309.15	849.796	1334.29	1389.94	1465.29	1797.31	1829.49	1796.39	1191.34	1697.36
ENSBTAG00000002784	COPS5	792.305	0.106922	0.127626	0.837779	0.402155	0.582266	799.109	856.879	820.173	687.67	829.85	786.659	703.614	854.401	792.386	825.387	768.06	783.467
ENSBTAG00000002786	NA	1992.87	0.216325	0.146198	1.47967	0.138961	0.274563	1582.19	3482.51	1049.7	1307.03	3705.89	734.563	1679.82	3459.67	934.482	2038.14	1915.83	2024.65
ENSBTAG00000002788	RAB27B	4.41014	1.31651	0.708398	1.85844	0.0631069	0.147265	5.34164	15.9977	4.94676	0.910821	5.26555	0	0.984075	5.25785	0.986781	8.76205	2.05879	2.40957
ENSBTAG00000002791	SEC24C	3351.46	0.239459	0.110151	2.17392	0.0297112	0.0797125	4478.43	3540.5	3223.31	3791.75	2776	2937.21	3579.08	3044.3	2792.59	3747.41	3168.32	3138.66
ENSBTAG00000002792	FUT11	353.112	-0.0802562	0.155628	-0.515692	0.60607	0.759171	313.02	328.954	354.188	325.163	370.695	358.425	343.442	394.339	389.779	332.054	351.428	375.853
ENSBTAG00000002795	NKTR	3093.46	-0.202298	0.128865	-1.56984	0.116453	0.240175	2084.31	2586.64	3191.65	2455.57	3125.63	3447.76	3320.27	3956.53	3672.8	2620.86	3009.65	3649.87
ENSBTAG00000002796	KLHL3	573.638	0.531364	0.176829	3.00496	0.00265613	0.0101987	832.228	733.897	741.024	595.677	373.854	647.04	492.038	352.276	394.713	769.05	538.857	413.009
ENSBTAG00000002798	NABP2	341.597	0.667019	0.165197	4.03771	5.39754e-05	0.000302798	576.897	381.946	401.677	348.845	250.64	249.022	324.745	283.048	257.55	453.507	282.836	288.447
ENSBTAG00000002799	SLC39A5	13.457	0.76863	0.613899	1.25205	0.210553	0.3706	25.6399	5.99916	18.7977	10.019	6.31866	8.33546	7.8726	26.2892	11.8414	16.8122	8.22438	15.3344
ENSBTAG00000002803	SULT1C3	0	NA	NA	NA	NA	NA	0	0	0	0	0	0	0	0	0	0	0	0
ENSBTAG00000002804	PDGFRB	4.19696	-1.06251	0.719336	-1.47707	0.139657	0.275635	0	0.999859	0	1.82164	6.31866	1.04193	8.85668	15.7735	2.96034	0.333286	3.06074	9.19686
ENSBTAG00000002805	NA	0	NA	NA	NA	NA	NA	0	0	0	0	0	0	0	0	0	0	0	0
ENSBTAG00000002808	PSMA3	2556.01	-0.263504	0.108733	-2.42339	0.0153764	0.0462296	1682.62	2495.65	2419.95	2033.86	3141.43	2758	2274.2	3127.54	3070.86	2199.41	2644.43	2824.2
ENSBTAG00000002809	CAPN10	242.558	1.99333	0.21364	9.33031	1.05563e-20	3.10566e-19	600.4	396.944	495.665	122.05	91.6205	148.996	148.595	85.0019	93.7442	497.67	120.889	109.114
ENSBTAG00000002810	ZNF777	165.495	0.157656	0.203505	0.774705	0.438514	0.617494	236.101	152.978	164.232	202.202	126.373	165.667	182.054	122.683	137.163	184.437	164.748	147.3
ENSBTAG00000002813	GAB1	750.792	0.93188	0.16299	5.7174	1.08164e-08	1.07463e-07	1077.94	1401.8	1283.19	688.581	585.529	668.921	331.633	405.731	313.797	1254.31	647.677	350.387
ENSBTAG00000002816	SARM1	678.473	-0.220009	0.185951	-1.18315	0.236749	0.40242	924.104	455.936	324.507	964.56	487.59	484.499	1174	552.951	738.113	568.182	645.549	821.688
ENSBTAG00000002817	SLC46A1	60.1522	0.245764	0.37016	0.663941	0.506728	0.678213	79.0563	59.9916	48.4782	43.7194	61.0803	52.0967	52.156	49.0733	95.7178	62.5087	52.2988	65.649
ENSBTAG00000002820	RBBP7	896.646	-0.846247	0.129696	-6.52483	6.80781e-11	8.86115e-10	458.313	597.916	504.569	878.942	1077.33	862.721	1176.95	1317.09	1195.98	520.266	939.665	1230.01
ENSBTAG00000002821	CILP	12.2361	0.364502	0.571232	0.638099	0.523409	0.691877	23.5032	6.99901	9.89352	13.6623	3.15933	12.5032	16.7293	7.88677	15.7885	13.4653	9.77495	13.4682
ENSBTAG00000002822	CNBD2	1.33946	0.397344	0.673633	0.589852	0.55529	NA	4.27331	0.999859	0	0.910821	1.05311	0	1.96815	0.876308	1.97356	1.75772	0.654644	1.60601
ENSBTAG00000002823	MPZL1	8.27266	0.761322	0.647019	1.17666	0.239331	0.405519	5.34164	8.99873	23.7444	3.64328	1.05311	14.5871	4.92038	5.25785	6.90747	12.6949	6.42782	5.69523
ENSBTAG00000002824	DPEP3	22.5571	0.413564	0.484391	0.853782	0.393226	0.572325	27.7765	22.9968	14.8403	20.9489	16.8498	9.3774	37.3949	19.2788	33.5506	21.8712	15.7253	30.0747
ENSBTAG00000002826	CLSPN	140.759	0.37478	0.260034	1.44127	0.149508	0.28933	138.883	168.976	208.753	126.604	163.232	108.361	129.898	124.436	97.6914	172.204	132.732	117.342
ENSBTAG00000002827	ACAT2	676.471	-0.318464	0.203782	-1.56277	0.118108	0.243043	692.277	600.915	576.792	1020.12	481.271	953.369	609.142	424.133	730.218	623.328	818.253	587.831
ENSBTAG00000002828	RNF185	1267.09	0.0151515	0.129591	0.116917	0.906926	0.949439	1650.57	1291.82	1132.81	1583.92	1190.01	1238.86	1230.09	1145.33	940.403	1358.4	1337.6	1105.28
ENSBTAG00000002829	TCP1	1372.5	0.0421743	0.141972	0.297061	0.76642	0.87037	1434.76	1536.78	1395.98	1665.89	1331.13	1253.45	1176.95	1355.65	1201.9	1455.84	1416.82	1244.83
ENSBTAG00000002830	U2AF2	3242.02	0.014981	0.123391	0.121411	0.903366	0.947565	4114.13	2886.59	3073.92	3656.95	3332.04	2916.37	3306.49	2946.15	2945.54	3358.21	3301.79	3066.06
ENSBTAG00000002833	FBXO22	502.94	-0.297938	0.164559	-1.81052	0.0702149	0.160509	311.952	493.93	494.676	429.908	592.901	569.937	515.655	552.074	565.426	433.519	530.915	544.385
ENSBTAG00000002834	CCDC69	4235.99	1.62599	0.12434	13.077	4.45918e-39	3.99035e-37	8861.78	7941.88	7033.3	2829.01	2299.99	2503.77	2375.56	2403.71	1874.88	7945.66	2544.26	2218.05
ENSBTAG00000002835	SMAD1	16.522	0.661924	0.598099	1.10671	0.268418	0.43944	11.7516	9.99859	67.2759	15.484	0	35.4257	2.95223	0.876308	4.93391	29.6754	16.9699	2.92081
ENSBTAG00000002836	TAF3	466.681	-0.337252	0.156566	-2.15405	0.0312359	0.0829055	424.126	359.949	353.199	496.398	415.978	530.344	617.015	465.32	537.796	379.091	480.907	540.044
ENSBTAG00000002837	TOR1B	419.428	0.560692	0.159422	3.51703	0.000436407	0.00202723	526.686	515.927	507.537	402.583	343.314	307.37	461.531	380.318	329.585	516.717	351.089	390.478
ENSBTAG00000002842	HEATR4	56.066	-0.302228	0.329747	-0.916547	0.35938	0.538798	50.2114	34.9951	32.6486	61.025	56.8679	31.258	92.5031	85.8782	59.2069	39.285	49.717	79.1961
ENSBTAG00000002843	MGC160092	4.68203	0.0985454	0.700049	0.140769	0.888052	0.940918	10.6833	6.99901	2.96806	9.10821	4.21244	5.20967	0.984075	0	1.97356	6.88345	6.17677	0.985879
ENSBTAG00000002844	PPFIA3	5.39987	0.25173	0.669933	0.375755	0.707099	0.829659	11.7516	6.99901	2.96806	8.19739	5.26555	3.1258	3.9363	4.38154	1.97356	7.23956	5.52958	3.43047
ENSBTAG00000002845	CDH10	512.205	-0.273128	0.191488	-1.42635	0.153768	0.295344	479.679	751.894	475.878	539.206	701.371	792.911	224.369	397.844	246.695	569.151	677.829	289.636
ENSBTAG00000002846	TRAF3IP3	1369.59	1.06222	0.1534	6.92454	4.374e-12	6.41952e-11	2371.69	1461.79	2114.24	1053.82	825.638	918.985	1389.51	1166.37	1024.28	1982.58	932.814	1193.39
ENSBTAG00000002847	D2HGDH	293.032	0.461293	0.213113	2.16454	0.0304227	0.0812155	499.978	325.954	197.87	261.406	255.906	190.674	329.665	355.781	220.052	341.267	235.995	301.833
ENSBTAG00000002848	C16H1orf74	61.3846	-0.278677	0.332906	-0.837104	0.402534	0.582671	54.4847	44.9937	42.5421	60.1142	82.1425	36.4677	74.7897	85.8782	71.0483	47.3402	59.5748	77.2387
ENSBTAG00000002849	IRF6	0.42139	-0.103716	0.452665	-0.229122	0.818774	NA	0	0	0	0	1.05311	0	0	1.75262	0.986781	0	0.351036	0.913133
ENSBTAG00000002850	HEATR9	0	NA	NA	NA	NA	NA	0	0	0	0	0	0	0	0	0	0	0	0
ENSBTAG00000002851	NA	1.88783	-0.416935	0.621575	-0.670772	0.502366	0.674602	0	0	0	0	0	4.16773	1.96815	0	10.8546	0	1.38924	4.27425
ENSBTAG00000002853	HRC	0	NA	NA	NA	NA	NA	0	0	0	0	0	0	0	0	0	0	0	0
ENSBTAG00000002854	TMEM63A	3054.16	0.614409	0.115691	5.31076	1.09169e-07	9.4731e-07	4296.82	3425.52	3830.77	2793.49	2408.46	2316.22	3419.66	2430.88	2565.63	3851.03	2506.06	2805.39
ENSBTAG00000002855	LEFTY2	0.109928	0.109673	0.452665	0.242282	0.808562	NA	0	0	0.989352	0	0	0	0	0	0	0.329784	0	0
ENSBTAG00000002856	MEIG1	0	NA	NA	NA	NA	NA	0	0	0	0	0	0	0	0	0	0	0	0
ENSBTAG00000002858	ACBD7	0	NA	NA	NA	NA	NA	0	0	0	0	0	0	0	0	0	0	0	0
ENSBTAG00000002859	NA	1.37081	-0.340062	0.675963	-0.503078	0.614909	NA	1.06833	0.999859	0	3.64328	0	1.04193	1.96815	2.62892	0.986781	0.689396	1.56174	1.86129
ENSBTAG00000002863	ACAA2	1403.97	-0.174715	0.126597	-1.38009	0.167559	0.314473	1346.09	1364.81	1167.44	1471.89	1591.25	1321.17	1346.21	1530.91	1495.96	1292.78	1461.44	1457.7
ENSBTAG00000002865	KCNIP1	0	NA	NA	NA	NA	NA	0	0	0	0	0	0	0	0	0	0	0	0
ENSBTAG00000002866	RPIA	1241.68	-2.47781	0.137875	-17.9714	3.26293e-72	1.05115e-69	272.424	317.955	201.828	1481.91	1729.21	1255.53	1873.68	2217.06	1825.55	264.069	1488.88	1972.09
ENSBTAG00000002868	GPR6	0	NA	NA	NA	NA	NA	0	0	0	0	0	0	0	0	0	0	0	0
ENSBTAG00000002869	ARL4A	3232.28	-0.178008	0.154411	-1.15282	0.248985	0.41696	3021.23	3413.52	3139.21	3539.45	3339.41	4039.57	2365.72	2458.92	3773.45	3191.32	3639.48	2866.03
ENSBTAG00000002871	COPS6	904.284	0.278549	0.139274	2.00001	0.0454995	0.112829	1144.18	1074.85	868.651	836.134	958.33	746.024	805.957	882.442	821.989	1029.23	846.829	836.796
ENSBTAG00000002874	TMEM183	966.576	0.148211	0.119865	1.23649	0.216278	0.377483	1075.81	1072.85	1075.43	960.006	970.967	976.291	840.4	895.587	831.857	1074.69	969.088	855.948
ENSBTAG00000002878	CHRD	1.61428	0.0895234	0.625673	0.143083	0.886224	NA	4.27331	0	0	0	1.05311	2.08387	0.984075	6.13416	0	1.42444	1.04566	2.37274
ENSBTAG00000002879	DCPS	620.497	0.434323	0.13415	3.23761	0.00120537	0.00505608	824.749	720.898	733.11	613.893	528.661	539.721	579.62	549.445	494.378	759.586	560.759	541.148
ENSBTAG00000002880	SORBS1	27.5913	-0.914963	0.484468	-1.88859	0.0589465	0.139424	13.8883	2.99958	15.8296	19.1272	14.7435	32.2999	36.4108	19.2788	93.7442	10.9058	22.0569	49.8113
ENSBTAG00000002881	AP4M1	677.537	0.0443696	0.140975	0.314734	0.752963	0.860854	879.234	701.901	577.781	750.517	743.495	586.608	660.314	665.118	532.862	719.639	693.54	619.431
ENSBTAG00000002882	LMNB1	1497.42	0.0185197	0.191484	0.0967167	0.922951	0.958776	1492.45	1963.72	1929.24	2108.55	1225.82	2090.12	937.824	788.677	940.403	1795.14	1808.16	888.968
ENSBTAG00000002883	RPTOR	512.822	0.147672	0.145276	1.01649	0.309394	0.487271	669.842	472.933	456.091	636.664	381.226	434.486	648.505	431.144	484.51	532.955	484.125	521.386
ENSBTAG00000002885	MSR1	264.201	0.434014	0.326831	1.32795	0.184195	0.337102	398.486	518.927	234.476	273.246	347.526	209.429	50.1878	178.767	166.766	383.963	276.734	131.907
ENSBTAG00000002887	DDI1	0	NA	NA	NA	NA	NA	0	0	0	0	0	0	0	0	0	0	0	0
ENSBTAG00000002888	TMTC2	193.876	-1.2643	0.291898	-4.3313	1.4823e-05	9.16109e-05	70.5097	219.969	48.4782	205.846	312.773	226.099	146.627	317.224	197.356	112.986	248.24	220.402
ENSBTAG00000002890	RBM10	2445.2	0.175269	0.108037	1.62231	0.104738	0.220064	3272.29	2279.68	2077.64	2695.12	2077.78	1923.41	3124.44	2375.67	2180.79	2543.2	2232.1	2560.3
ENSBTAG00000002891	HTR5A	0	NA	NA	NA	NA	NA	0	0	0	0	0	0	0	0	0	0	0	0
ENSBTAG00000002894	TNFSF4	0.109642	0.00297851	0.452665	0.00657994	0.99475	NA	0	0	0	0	0	0	0	0	0.986781	0	0	0.328927
ENSBTAG00000002895	ATOH1	0	NA	NA	NA	NA	NA	0	0	0	0	0	0	0	0	0	0	0	0
ENSBTAG00000002896	KPNA6	849.008	-0.382838	0.128292	-2.98412	0.00284396	0.0108072	721.122	636.91	694.525	914.464	921.471	845.008	999.82	952.547	955.204	684.186	893.648	969.191
ENSBTAG00000002898	UNC45B	0	NA	NA	NA	NA	NA	0	0	0	0	0	0	0	0	0	0	0	0
ENSBTAG00000002900	NA	2.90506	-0.346059	0.719141	-0.481211	0.630367	0.776806	2.13666	2.99958	1.9787	1.82164	5.26555	4.16773	2.95223	0.876308	3.94713	2.37165	3.75164	2.59189
ENSBTAG00000002902	ANO6	1788.77	0.667064	0.149315	4.46748	7.91456e-06	5.09172e-05	2068.28	2691.62	3019.5	1586.65	1359.56	1917.16	1114.96	1161.98	1179.2	2593.14	1621.12	1152.05
ENSBTAG00000002904	ZNF787	135.502	0.0852806	0.227292	0.375202	0.70751	0.829879	175.206	142.98	131.584	173.056	146.382	106.277	131.866	101.652	110.52	149.923	141.905	114.679
ENSBTAG00000002907	C2CD3	823.205	-0.240954	0.128055	-1.88164	0.0598845	0.141228	634.587	636.91	681.663	776.02	723.486	813.75	1102.16	997.239	1043.03	651.054	771.085	1047.48
ENSBTAG00000002908	GNG4	0	NA	NA	NA	NA	NA	0	0	0	0	0	0	0	0	0	0	0	0
ENSBTAG00000002910	ECHDC2	0.111095	0.109673	0.452665	0.242282	0.808562	NA	0	0.999859	0	0	0	0	0	0	0	0.333286	0	0
ENSBTAG00000002912	INHBA	0.117012	-0.103716	0.452665	-0.229122	0.818774	NA	0	0	0	0	1.05311	0	0	0	0	0	0.351036	0
ENSBTAG00000002913	NA	0	NA	NA	NA	NA	NA	0	0	0	0	0	0	0	0	0	0	0	0
ENSBTAG00000002914	GALNT18	0	NA	NA	NA	NA	NA	0	0	0	0	0	0	0	0	0	0	0	0
ENSBTAG00000002915	GPR63	0	NA	NA	NA	NA	NA	0	0	0	0	0	0	0	0	0	0	0	0
ENSBTAG00000002917	PRKAG2	457.246	-0.556375	0.187842	-2.96194	0.00305707	0.0114716	366.437	345.951	328.465	401.672	512.864	641.831	495.974	534.548	487.47	346.951	518.789	505.997
ENSBTAG00000002918	RAD51	29.2147	0.387093	0.507326	0.763008	0.445459	0.624204	16.0249	21.9969	51.4463	27.3246	26.3277	10.4193	37.3949	39.4339	32.5638	29.8227	21.3572	36.4642
ENSBTAG00000002919	UNC5CL	0.111095	0.109673	0.452665	0.242282	0.808562	NA	0	0.999859	0	0	0	0	0	0	0	0.333286	0	0
ENSBTAG00000002920	KAT6B	1153.66	-0.064606	0.137374	-0.470295	0.638145	0.781572	930.514	1062.85	1178.32	1056.55	1033.1	1228.44	1370.82	1259.26	1263.08	1057.23	1106.03	1297.72
ENSBTAG00000002921	RMDN3	309.447	-0.30434	0.196033	-1.5525	0.120544	0.246638	363.232	302.957	207.764	382.545	385.438	304.244	273.573	283.048	282.219	291.318	357.409	279.613
ENSBTAG00000002922	GAB2	820.917	0.743374	0.155395	4.78376	1.72043e-06	1.23851e-05	1582.19	942.867	1004.19	1002.81	465.474	656.418	711.486	512.64	510.166	1176.42	708.235	578.098
ENSBTAG00000002923	CX3CR1	20318	-4.21302	0.115925	-36.3425	3.44842e-289	2.22182e-285	2281.95	1388.8	1561.2	37716.2	29969.4	29734.7	31675.4	22864.6	25670.1	1743.98	32473.4	26736.7
ENSBTAG00000002924	DUPD1	0	NA	NA	NA	NA	NA	0	0	0	0	0	0	0	0	0	0	0	0
ENSBTAG00000002928	AMTN	0	NA	NA	NA	NA	NA	0	0	0	0	0	0	0	0	0	0	0	0
ENSBTAG00000002929	IRF4	88.7183	0.497208	0.412576	1.20513	0.228152	0.392729	216.871	143.98	28.6912	164.859	43.1775	54.1805	63.9649	40.3102	42.4316	129.847	87.4055	48.9022
ENSBTAG00000002931	BEST3	0	NA	NA	NA	NA	NA	0	0	0	0	0	0	0	0	0	0	0	0
ENSBTAG00000002934	ADGRF4	0	NA	NA	NA	NA	NA	0	0	0	0	0	0	0	0	0	0	0	0
ENSBTAG00000002935	TMEM248	750.77	0.0103459	0.132904	0.0778445	0.937952	0.967669	838.638	673.905	722.227	926.305	653.981	656.418	889.604	700.17	695.681	744.923	745.568	761.818
ENSBTAG00000002936	PRRX2	0	NA	NA	NA	NA	NA	0	0	0	0	0	0	0	0	0	0	0	0
ENSBTAG00000002937	ADGRE3	174.082	2.31387	0.263629	8.77699	1.6791e-18	4.16895e-17	294.859	562.921	283.944	56.4709	69.5052	84.3966	66.9171	80.6204	67.1011	380.574	70.1242	71.5462
ENSBTAG00000002938	CPED1	196.101	-0.85927	0.256102	-3.35519	0.000793109	0.00347619	144.224	171.976	87.063	251.387	212.728	264.651	182.054	251.5	199.33	134.421	242.922	210.961
ENSBTAG00000002939	FURIN	3196.51	0.135891	0.113716	1.19501	0.232083	0.396623	4421.81	3136.56	2711.81	4231.68	2506.4	2662.14	3913.67	2661.35	2523.2	3423.39	3133.4	3032.74
ENSBTAG00000002940	WNT16	0	NA	NA	NA	NA	NA	0	0	0	0	0	0	0	0	0	0	0	0
ENSBTAG00000002941	FES	4053.55	0.561412	0.105803	5.3062	1.11932e-07	9.67374e-07	7114	4474.37	4017.76	4526.78	2971.87	2947.63	4546.43	2967.18	2915.94	5202.04	3482.09	3476.52
ENSBTAG00000002942	SLC2A10	0.949625	0.559222	0.462284	1.20969	0.226397	NA	8.54663	0	0	0	0	0	0	0	0	2.84888	0	0
ENSBTAG00000002943	NA	1.74599	0.154696	0.687165	0.225123	0.821884	NA	5.34164	1.99972	0.989352	5.46493	0	1.04193	0	0.876308	0	2.7769	2.16895	0.292103
ENSBTAG00000002944	ATP5G3	1432.23	0.312589	0.135132	2.31322	0.0207107	0.0591223	1838.59	1963.72	1722.46	1442.74	1535.43	1462.87	833.512	988.476	1102.23	1841.59	1480.35	974.741
ENSBTAG00000002947	LY9	3644.85	-0.610719	0.143188	-4.26516	1.99761e-05	0.000120624	2537.28	4432.38	1901.53	3777.18	5699.43	3593.63	2643.23	5572.44	2646.55	2957.06	4356.74	3620.74
ENSBTAG00000002948	SETD2	4718.55	-0.0374739	0.116791	-0.320864	0.748313	0.857363	4087.42	4538.36	5224.77	4495.81	4267.2	5457.65	4667.47	4824.95	4903.32	4616.85	4740.22	4798.58
ENSBTAG00000002949	NA	142.392	-0.100155	0.227066	-0.441086	0.659151	0.797812	137.814	133.981	104.871	144.821	136.904	121.906	162.372	161.241	177.621	125.556	134.544	167.078
ENSBTAG00000002950	NA	0	NA	NA	NA	NA	NA	0	0	0	0	0	0	0	0	0	0	0	0
ENSBTAG00000002951	CD244	3097.36	-0.915618	0.165265	-5.54031	3.01944e-08	2.84211e-07	1764.88	1419.8	2722.7	3360.93	3632.17	3987.48	3425.57	3670.86	3891.87	1969.12	3660.19	3662.76
ENSBTAG00000002952	TBX19	0.772197	0.220759	0.571976	0.385958	0.699528	NA	0	1.99972	1.9787	0	1.05311	1.04193	0	0.876308	0	1.32614	0.698347	0.292103
ENSBTAG00000002953	TXN	766.004	1.22343	0.131104	9.33176	1.04127e-20	3.07042e-19	971.11	1338.81	1543.39	393.475	606.591	644.957	331.633	474.959	589.109	1284.44	548.341	465.234
ENSBTAG00000002955	NA	4.16973	0.127295	0.720601	0.176651	0.859783	0.925143	3.20498	6.99901	0	0	4.21244	4.16773	6.88853	6.13416	5.92069	3.40133	2.79339	6.31446
ENSBTAG00000002956	ZNF674	221.115	-0.0107203	0.197022	-0.0544117	0.956607	0.978097	146.361	209.97	183.03	126.604	254.852	174.003	239.13	361.039	295.048	179.787	185.153	298.406
ENSBTAG00000002959	LRCH1	583.964	-0.423306	0.143665	-2.94649	0.00321407	0.0119805	489.294	518.927	478.846	687.67	630.813	680.382	621.935	616.921	530.888	495.689	666.288	589.915
ENSBTAG00000002960	NA	6681.69	0.264389	0.111214	2.3773	0.0174401	0.0514263	9500.64	6988.02	6799.81	7432.3	5721.54	6128.65	6369.92	5484.81	5709.52	7762.82	6427.5	5854.75
ENSBTAG00000002962	PPM1M	2570.06	0.210003	0.134439	1.56207	0.118272	0.243226	3759.45	2456.65	2564.4	3196.07	1951.41	2426.66	2631.42	2207.42	1937.05	2926.83	2524.72	2258.63
ENSBTAG00000002963	SAA4	0	NA	NA	NA	NA	NA	0	0	0	0	0	0	0	0	0	0	0	0
ENSBTAG00000002964	TXLNB	0.76793	-0.635932	0.488526	-1.30174	0.193007	NA	0	0	0	2.73246	1.05311	3.1258	0	0	0	0	2.30379	0
ENSBTAG00000002965	NEURL3	0	NA	NA	NA	NA	NA	0	0	0	0	0	0	0	0	0	0	0	0
ENSBTAG00000002966	DNAJC13	5849.27	0.341839	0.117831	2.9011	0.00371855	0.0135589	5600.18	7244.98	8301.65	4793.65	5265.55	6551.68	4668.45	4844.23	5373.03	7048.94	5536.96	4961.9
ENSBTAG00000002970	INTS6	1312.76	0.380533	0.135369	2.81107	0.00493763	0.0173747	1170.89	1545.78	1785.78	1052.91	1170	1194.06	1209.43	1339	1346.96	1500.82	1138.99	1298.46
ENSBTAG00000002971	CUTC	251.083	-0.447744	0.204044	-2.19435	0.0282105	0.0762576	182.684	198.972	207.764	225.884	347.526	242.77	250.939	279.542	323.664	196.473	272.06	284.715
ENSBTAG00000002972	CASC1	0.746782	-0.103933	0.473713	-0.219401	0.826337	NA	0	0	0	0.910821	0	0	0	0.876308	4.93391	0	0.303607	1.93674
ENSBTAG00000002973	RPP30	290.654	-0.281599	0.177457	-1.58685	0.112546	0.23365	182.684	323.954	266.136	236.814	372.801	326.125	216.497	327.739	363.136	257.591	311.913	302.457
[truncated: 22,617 more rows]

## Sheet: cM_vs_ncM
gene_id	gene_symbol	baseMean	log2FoldChange	lfcSE	stat	pvalue	padj	cM_1	cM_2	cM_3_	intM_1	intM_2	intM_3	ncM_1	ncM_2	ncM_3	mean_cM	mean_intM	mean_ncM
ENSBTAG00000000005	GRK3	6709.81	-1.30363	0.106007	-12.2976	9.33414e-35	3.20472e-33	3268.02	3482.51	3929.71	7117.16	7845.66	8334.42	8718.91	8806.9	8884.98	3560.08	7765.75	8803.59
ENSBTAG00000000008	KCNJ1	0	NA	NA	NA	NA	NA	0	0	0	0	0	0	0	0	0	0	0	0
ENSBTAG00000000009	FOXF1	2.35954	-0.955775	0.678491	-1.40868	0.158931	0.257278	0	0	0	0	3.15933	8.33546	5.90445	0.876308	2.96034	0	3.8316	3.24703
ENSBTAG00000000010	BMSC-UbP	646.15	-0.0234039	0.155903	-0.150118	0.880671	0.924204	751.035	557.921	591.632	847.064	623.441	527.218	674.091	652.85	590.095	633.529	665.908	639.012
ENSBTAG00000000011	TDH	0.558046	-0.192394	0.454327	-0.423469	0.671953	NA	0	0	0	0	3.15933	0	0	0.876308	0.986781	0	1.05311	0.62103
ENSBTAG00000000012	TTC33	184.813	-0.778623	0.237691	-3.27578	0.00105369	0.0032284	81.1929	143.98	175.115	103.834	255.906	230.267	185.006	230.469	257.55	133.429	196.669	224.342
ENSBTAG00000000013	PRKAA1	1641.86	0.270614	0.157436	1.71888	0.0856358	0.154937	1074.74	2163.7	2537.69	1000.08	1663.91	1768.16	1226.16	1494.11	1848.24	1925.37	1477.38	1522.83
ENSBTAG00000000014	TXN2	953.901	0.896902	0.142439	6.29674	3.03962e-10	2.18627e-09	1408.06	1180.83	1062.56	1117.58	980.445	899.188	614.063	711.562	610.818	1217.15	999.07	645.481
ENSBTAG00000000015	FOXRED2	107.029	-1.71223	0.291806	-5.86769	4.41918e-09	2.87574e-08	66.2363	73.9896	26.7125	75.5982	103.205	61.4741	238.146	178.767	139.136	55.6461	80.0923	185.35
ENSBTAG00000000016	LTA	1.86235	-0.564288	0.700095	-0.806016	0.420234	0.546656	0	0	1.9787	1.82164	3.15933	3.1258	3.9363	1.75262	0.986781	0.659568	2.70226	2.22523
ENSBTAG00000000019	SERINC1	2889.23	-0.736225	0.152439	-4.82963	1.36786e-06	6.75425e-06	1553.35	2244.68	2758.31	1934.58	3341.52	3437.34	3206.12	3272.14	4255	2185.45	2904.48	3577.75
ENSBTAG00000000020	TRPV3	0.21438	-0.0951367	0.452665	-0.21017	0.833535	NA	0	0	0	0	1.05311	0	0	0.876308	0	0	0.351036	0.292103
ENSBTAG00000000021	WASHC3	429.591	0.703868	0.16489	4.26872	1.96598e-05	8.27306e-05	415.58	559.921	600.537	367.972	529.714	427.193	240.114	344.389	380.898	525.346	441.626	321.8
ENSBTAG00000000022	NUP37	129.612	-0.10589	0.234303	-0.451938	0.651314	0.754227	122.858	126.982	122.68	98.3687	145.329	144.829	111.2	139.333	154.925	124.173	129.509	135.153
ENSBTAG00000000023	RNF2	399.832	-0.413498	0.167856	-2.4634	0.0137625	0.0321995	294.859	292.959	395.741	441.748	429.669	434.486	452.675	416.246	440.105	327.853	435.301	436.342
ENSBTAG00000000024	DYM	677.85	0.213716	0.152609	1.40041	0.16139	0.260448	636.724	847.881	836.992	485.468	663.459	651.208	663.267	639.705	675.945	773.865	600.045	659.639
ENSBTAG00000000025	RAB6A	1963.79	0.0698947	0.17284	0.404391	0.685925	0.780542	1099.31	2544.64	2551.54	1109.38	2215.74	2557.95	1477.1	1771.9	2346.57	2065.16	1961.02	1865.19
ENSBTAG00000000026	VPS33B	689.748	0.137703	0.130747	1.05321	0.292247	0.414522	908.079	706.9	645.057	731.389	579.21	590.776	796.117	626.56	623.646	753.346	633.792	682.108
ENSBTAG00000000027	IGFL1	0	NA	NA	NA	NA	NA	0	0	0	0	0	0	0	0	0	0	0	0
ENSBTAG00000000029	LYZL6	0	NA	NA	NA	NA	NA	0	0	0	0	0	0	0	0	0	0	0	0
ENSBTAG00000000030	RDM1	5.58136	-0.222833	0.71434	-0.311943	0.755084	0.835434	4.27331	0	12.8616	6.37575	4.21244	1.04193	4.92038	9.63939	6.90747	5.71163	3.87671	7.15575
ENSBTAG00000000031	TRPV4	0.401745	-0.383721	0.453363	-0.846387	0.397337	NA	0	0	0	0	0	0	0	2.62892	0.986781	0	0	1.20524
ENSBTAG00000000032	ABI3	2107.42	-6.81556	0.210403	-32.3929	3.45686e-230	9.11504e-227	26.7082	21.9969	17.8083	3989.4	3833.32	2553.78	3219.89	2833.98	2469.91	22.1711	3458.83	2841.26
ENSBTAG00000000033	PHOSPHO1	3.37886	0.294828	0.716447	0.411514	0.680696	0.776687	6.40997	0.999859	3.95741	7.28657	3.15933	1.04193	2.95223	2.62892	1.97356	3.78908	3.82928	2.51824
ENSBTAG00000000037	CWC27	231.083	-0.0586609	0.183854	-0.319062	0.74968	0.831478	204.051	243.966	247.338	193.094	253.799	213.596	219.449	240.985	263.471	231.785	220.163	241.301
ENSBTAG00000000039	SIRT7	1501.45	0.303011	0.111129	2.72665	0.00639808	0.0164333	1747.78	1496.79	1724.44	1587.56	1409.06	1528.52	1424.94	1254.87	1339.06	1656.34	1508.38	1339.63
ENSBTAG00000000040	MAFG	705.378	0.249896	0.168645	1.48179	0.138396	0.230585	724.326	766.892	853.811	661.256	571.838	791.869	798.085	554.703	625.619	781.676	674.988	659.469
ENSBTAG00000000042	PYCR1	20.677	2.28841	0.507606	4.50823	6.537e-06	2.93842e-05	61.963	49.993	25.7231	17.3056	5.26555	4.16773	9.84075	7.88677	3.94713	45.893	8.91296	7.22488
ENSBTAG00000000044	MYADML2	0	NA	NA	NA	NA	NA	0	0	0	0	0	0	0	0	0	0	0	0
ENSBTAG00000000046	SURF2	32.0752	-0.726087	0.414524	-1.75161	0.0798401	0.14644	28.8449	23.9966	17.8083	35.522	25.2746	34.3838	45.2675	49.9496	27.6299	23.5499	31.7268	40.949
ENSBTAG00000000049	CCDC77	279.931	-1.72221	0.216229	-7.96478	1.65518e-15	1.86512e-14	133.541	126.982	145.435	198.559	311.72	218.806	515.655	474.959	393.726	135.319	243.028	461.447
ENSBTAG00000000050	PSMG3	118.267	0.0771786	0.251586	0.306768	0.75902	0.838171	157.044	114.984	96.9565	142.999	116.895	89.6062	111.2	141.962	92.7575	122.995	116.5	115.307
ENSBTAG00000000052	PKNOX2	0	NA	NA	NA	NA	NA	0	0	0	0	0	0	0	0	0	0	0	0
ENSBTAG00000000053	FILIP1	18.9036	-0.285308	0.505556	-0.564346	0.572519	0.688129	7.4783	18.9973	16.819	19.1272	32.6464	20.8387	11.8089	15.7735	26.6431	14.4315	24.2041	18.0752
ENSBTAG00000000054	SNAPC4	771.336	-0.0963427	0.150356	-0.640765	0.521675	0.642362	1153.79	678.904	498.633	1042.89	617.122	544.931	1010.65	792.183	602.923	777.111	734.981	801.917
ENSBTAG00000000056	STRADA	725.946	0.164798	0.137293	1.20034	0.230009	0.343722	1116.4	643.909	753.886	750.517	541.298	504.296	942.744	637.076	643.382	838.066	598.704	741.067
ENSBTAG00000000057	THBS3	7.56753	0.55533	0.646888	0.858464	0.390636	0.51746	18.1616	11.9983	1.9787	11.8407	3.15933	3.1258	7.8726	7.01047	2.96034	10.7129	6.04193	5.9478
ENSBTAG00000000059	NA	0.225413	-0.0951367	0.452665	-0.21017	0.833535	NA	0	0	0	0	0	1.04193	0	0	0.986781	0	0.347311	0.328927
ENSBTAG00000000060	PRDM14	0	NA	NA	NA	NA	NA	0	0	0	0	0	0	0	0	0	0	0	0
ENSBTAG00000000061	PCDH7	0.111095	0.118252	0.452665	0.261234	0.793912	NA	0	0.999859	0	0	0	0	0	0	0	0.333286	0	0
ENSBTAG00000000062	RASL12	0	NA	NA	NA	NA	NA	0	0	0	0	0	0	0	0	0	0	0	0
ENSBTAG00000000064	FEN1	144.031	-1.02411	0.248187	-4.12638	3.68511e-05	0.000147629	76.9196	96.9863	111.797	129.337	168.498	117.738	216.497	206.809	171.7	95.2342	138.524	198.335
ENSBTAG00000000065	CRLS1	382.276	-0.111409	0.211343	-0.527146	0.598092	0.709168	212.597	504.929	480.825	159.394	462.315	398.018	322.777	448.67	450.959	399.45	339.909	407.469
ENSBTAG00000000066	LRRN4	0	NA	NA	NA	NA	NA	0	0	0	0	0	0	0	0	0	0	0	0
ENSBTAG00000000067	SDF2L1	308.899	0.443189	0.180325	2.45772	0.0139821	0.0326324	365.368	297.958	423.443	305.125	274.862	316.748	221.417	243.614	331.559	362.256	298.911	265.53
ENSBTAG00000000070	F13B	0	NA	NA	NA	NA	NA	0	0	0	0	0	0	0	0	0	0	0	0
ENSBTAG00000000071	PMP2	0	NA	NA	NA	NA	NA	0	0	0	0	0	0	0	0	0	0	0	0
ENSBTAG00000000072	TFB2M	183.199	-0.00202006	0.30289	-0.00666928	0.994679	0.996796	69.4413	302.957	216.668	104.744	216.941	210.47	155.484	163.87	208.211	196.356	177.385	175.855
ENSBTAG00000000073	LRPAP1	1473.58	1.00182	0.145837	6.86944	6.44537e-12	5.4263e-11	2330.02	1775.75	2097.43	1506.5	1146.84	1357.64	947.664	1076.11	1024.28	2067.73	1336.99	1016.02
ENSBTAG00000000074	NFIA	42.8947	0.0285385	0.3762	0.0758599	0.939531	0.963726	36.3232	50.9928	59.3611	34.6112	40.0182	20.8387	40.3471	55.2074	48.3523	48.8924	31.8227	47.9689
ENSBTAG00000000076	RECK	14.986	-1.80916	0.592417	-3.05387	0.00225909	0.00648038	4.27331	0	8.90417	15.484	14.7435	27.0903	28.5382	13.1446	22.696	4.39249	19.1059	21.4596
ENSBTAG00000000077	ADSL	680.06	-0.260184	0.137749	-1.88883	0.0589151	0.113508	702.96	594.916	591.632	786.039	565.52	614.741	832.528	748.367	683.84	629.836	655.433	754.911
ENSBTAG00000000078	GLIPR2	3696.45	0.487101	0.110321	4.41533	1.00858e-05	4.42943e-05	4679.28	3914.45	3778.33	4466.67	4074.48	3570.7	3024.06	3066.2	2693.91	4124.02	4037.28	2928.06
ENSBTAG00000000079	CCSAP	87.7994	-1.06153	0.282791	-3.75377	0.000174196	0.00061853	40.5965	71.9899	37.5954	87.4388	139.01	97.9417	93.4871	116.549	105.586	50.0606	108.13	105.207
ENSBTAG00000000080	GRWD1	204.009	0.194733	0.217834	0.893954	0.371347	0.498355	241.442	224.968	169.179	255.03	163.232	228.183	212.56	171.756	169.726	211.863	215.482	184.681
ENSBTAG00000000081	COL4A3BP	1238.68	0.701939	0.139198	5.04272	4.58951e-07	2.40494e-06	1066.19	2034.71	1689.81	865.28	1265.84	1348.26	757.738	1035.8	1084.47	1596.91	1159.79	959.336
ENSBTAG00000000082	KCNJ14	0.769653	0.270406	0.567152	0.476778	0.63352	NA	1.06833	1.99972	0	1.82164	1.05311	0	0.984075	0	0	1.02268	0.958251	0.328025
ENSBTAG00000000084	MRPS30	161.442	0.0997482	0.211722	0.471129	0.637549	0.743515	132.473	238.966	155.328	132.069	168.498	139.619	134.818	204.18	147.03	175.589	146.729	162.01
ENSBTAG00000000085	CYP1A2	0.231541	0.0115574	0.452665	0.025532	0.979631	NA	0	0	0	0	0	2.08387	0	0	0	0	0.694622	0
ENSBTAG00000000087	HSD17B12	1786.06	-0.423643	0.190682	-2.22173	0.0263017	0.0564483	720.053	1831.74	1466.22	1376.25	2337.9	3100.79	1312.76	1577.35	2351.5	1339.34	2271.65	1747.2
ENSBTAG00000000088	ALCAM	706.108	-1.85605	0.157203	-11.8067	3.6024e-32	1.09433e-30	238.237	274.961	335.39	729.568	720.327	902.314	1005.72	804.451	1344	282.863	784.07	1051.39
ENSBTAG00000000090	SEC31B	207.823	1.17638	0.196991	5.97174	2.34731e-09	1.55982e-08	311.952	337.952	306.699	161.215	172.71	161.5	112.185	154.23	151.964	318.868	165.142	139.46
ENSBTAG00000000091	NDUFB8	1198.61	0.111325	0.155065	0.717923	0.472805	0.596731	1477.5	1076.85	1084.33	1357.12	1330.08	1116.95	1042.14	1257.5	1045	1212.89	1268.05	1114.88
ENSBTAG00000000092	HIF1AN	476.574	-0.274257	0.149633	-1.83286	0.0668231	0.126091	457.244	391.945	454.112	499.13	434.934	475.121	491.053	515.269	570.36	434.434	469.729	525.561
ENSBTAG00000000094	ATPAF1	137.055	0.0893747	0.230096	0.388423	0.697703	0.78964	134.609	155.978	170.169	104.744	107.417	130.242	149.579	152.478	128.282	153.585	114.134	143.446
ENSBTAG00000000095	CD274	1024.44	-2.62263	0.196237	-13.3646	9.73317e-41	4.3796e-39	264.945	219.969	329.454	620.269	1049.95	1522.26	1495.79	1611.53	2105.79	271.456	1064.16	1737.71
ENSBTAG00000000097	EFCAB14	1749.31	0.0825479	0.121097	0.681671	0.495447	0.618032	1633.47	1852.74	2210.21	1403.58	1584.93	1719.19	1737.88	1760.5	1841.33	1898.81	1569.23	1779.9
ENSBTAG00000000098	SETDB1	1741.79	0.0278294	0.148243	0.187728	0.85109	0.90439	1758.47	1592.78	1867.9	1676.82	1879.8	1752.53	1699.5	1999.74	1448.6	1739.71	1769.72	1715.94
ENSBTAG00000000099	CERS2	6399.81	0.3885	0.105557	3.68048	0.000232799	0.000806842	7486.84	6723.05	7110.47	7233.74	6148.05	6633.99	5364.19	5072.95	5824.97	7106.79	6671.93	5420.7
ENSBTAG00000000100	NA	0	NA	NA	NA	NA	NA	0	0	0	0	0	0	0	0	0	0	0	0
ENSBTAG00000000102	GPR75	0.237406	0.224946	0.452665	0.496936	0.619234	NA	2.13666	0	0	0	0	0	0	0	0	0.712219	0	0
ENSBTAG00000000103	MRPL23	219.03	0.458522	0.230782	1.98682	0.0469424	0.0932623	395.281	224.968	185.998	232.259	208.516	165.667	194.847	175.262	188.475	268.749	202.147	186.195
ENSBTAG00000000105	RIT1	4195.28	-0.0799598	0.143863	-0.555806	0.578343	0.692982	2619.54	4666.34	5650.19	2358.12	4410.42	4910.63	3527.91	4499.84	5114.49	4312.02	3893.06	4380.75
ENSBTAG00000000106	FAM69C	0	NA	NA	NA	NA	NA	0	0	0	0	0	0	0	0	0	0	0	0
ENSBTAG00000000108	KHDC4	1386.66	-0.344486	0.129203	-2.66623	0.00767065	0.0192262	1008.5	1183.83	1412.79	1144.9	1538.59	1642.09	1395.42	1580.86	1572.93	1201.71	1441.86	1516.4
ENSBTAG00000000109	NPTXR	0	NA	NA	NA	NA	NA	0	0	0	0	0	0	0	0	0	0	0	0
ENSBTAG00000000111	UGP2	2802.03	0.376677	0.141116	2.66928	0.00760143	0.0190781	2107.81	3445.51	4149.34	2154.09	2882.36	3248.75	2098.05	2503.61	2628.79	3234.22	2761.73	2410.15
ENSBTAG00000000113	ARHGEF2	5069.83	-0.340142	0.110236	-3.08558	0.00203154	0.00588397	5417.49	3504.51	4008.85	6262.81	4406.21	5598.31	6942.65	4322.83	5164.81	4310.28	5422.44	5476.76
ENSBTAG00000000115	VPS54	2350.84	-1.15208	0.173813	-6.62827	3.39652e-11	2.65597e-10	894.191	1636.77	1595.82	1804.34	3250.95	3057.03	2854.8	2857.64	3206.05	1375.59	2704.11	2972.83
ENSBTAG00000000118	NA	0	NA	NA	NA	NA	NA	0	0	0	0	0	0	0	0	0	0	0	0
ENSBTAG00000000119	NA	0	NA	NA	NA	NA	NA	0	0	0	0	0	0	0	0	0	0	0	0
ENSBTAG00000000120	USP43	0	NA	NA	NA	NA	NA	0	0	0	0	0	0	0	0	0	0	0	0
ENSBTAG00000000123	HAO2	0	NA	NA	NA	NA	NA	0	0	0	0	0	0	0	0	0	0	0	0
ENSBTAG00000000124	DHH	1.89951	0.558618	0.654115	0.854007	0.393101	0.520294	5.34164	0.999859	3.95741	0	0	4.16773	0	2.62892	0	3.43297	1.38924	0.876308
ENSBTAG00000000125	SPATA5	104.051	-1.08675	0.260709	-4.16842	3.06713e-05	0.000125037	73.7146	70.99	58.3718	93.8146	87.4081	109.403	133.834	163.87	145.057	67.6921	96.8752	147.587
ENSBTAG00000000128	FGF18	0.109642	-0.0951367	0.452665	-0.21017	0.833535	NA	0	0	0	0	0	0	0	0	0.986781	0	0	0.328927
ENSBTAG00000000130	TNFSF13	3002.49	1.04475	0.134662	7.7583	8.60726e-15	9.18852e-14	4162.21	3541.5	4308.63	2849.05	2808.64	3570.7	2228.93	1695.66	1857.12	4004.11	3076.13	1927.24
ENSBTAG00000000131	SENP3	1137.58	0.0204155	0.117622	0.173569	0.862204	0.91128	1317.25	1115.84	1024.97	1283.35	1051	1045.06	1246.82	1120.8	1033.16	1152.69	1126.47	1133.59
ENSBTAG00000000132	EIF4A1	8930.02	0.781113	0.116393	6.71102	1.93275e-11	1.54902e-10	10079.7	11236.4	10938.3	10012.7	9451.66	9912.95	5437.01	6866.75	6434.8	10751.5	9792.42	6246.19
ENSBTAG00000000133	CD68	6029.67	-2.91589	0.231074	-12.6188	1.66277e-36	6.28137e-35	1298.02	681.904	1628.47	6966.87	8574.42	6888.22	10795.3	8998.81	8435.01	1202.8	7476.5	9409.71
ENSBTAG00000000134	MPDU1	1367.34	-0.517684	0.134192	-3.85778	0.00011442	0.000420666	1043.76	1139.84	927.023	1431.81	2012.49	1269.07	1350.15	1738.6	1393.34	1036.87	1571.13	1494.03
ENSBTAG00000000137	FRYL	3005.1	-0.731824	0.111961	-6.53642	6.30072e-11	4.79611e-10	1949.7	2271.68	2506.03	2596.75	2930.8	3600.92	3506.26	3478.07	4205.66	2242.47	3042.83	3730
ENSBTAG00000000138	CCDC178	0	NA	NA	NA	NA	NA	0	0	0	0	0	0	0	0	0	0	0	0
ENSBTAG00000000139	KMT5A	1265.35	0.361624	0.139296	2.59607	0.00942958	0.0230863	1345.03	1365.81	1479.08	1462.78	1133.15	1314.92	1207.46	878.061	1201.9	1396.64	1303.61	1095.81
ENSBTAG00000000140	EPHX1	676.589	3.35025	0.212779	15.7452	7.41035e-56	6.47007e-54	1303.36	1362.81	1676.95	385.277	372.801	565.77	70.8534	147.22	204.264	1447.71	441.283	140.779
ENSBTAG00000000141	NFU1	495.681	-0.482724	0.17306	-2.78935	0.00528139	0.0138319	341.865	400.944	427.4	466.34	714.008	455.325	466.452	636.2	552.598	390.07	545.224	551.75
ENSBTAG00000000144	NA	7.65865	-0.37824	0.662302	-0.571099	0.567933	0.684195	1.06833	13.998	2.96806	7.28657	14.7435	5.20967	7.8726	7.88677	7.89425	6.01147	9.07992	7.88454
ENSBTAG00000000145	NA	0	NA	NA	NA	NA	NA	0	0	0	0	0	0	0	0	0	0	0	0
ENSBTAG00000000146	FARP1	0.662527	0.286018	0.466383	0.613268	0.539699	NA	0	0	2.96806	0.910821	0	2.08387	0	0	0	0.989352	0.998229	0
ENSBTAG00000000147	RIC8B	264.037	-0.115679	0.192318	-0.601495	0.54751	0.666209	236.101	256.964	286.912	189.451	309.614	251.106	265.7	303.203	277.286	259.992	250.057	282.063
ENSBTAG00000000149	USP40	1089.65	-0.464346	0.151529	-3.0644	0.00218105	0.00628385	763.855	756.893	1229.76	936.324	1076.28	1321.17	1180.89	1223.33	1318.34	916.837	1111.26	1240.85
ENSBTAG00000000152	RANBP2	8025.16	-0.124322	0.124899	-0.99538	0.319551	0.44305	6876.83	6227.12	9798.54	7506.99	6939.99	10358.9	7601	7970.9	8946.16	7634.16	8268.63	8172.69
ENSBTAG00000000153	LRFN3	126.949	-0.531411	0.224772	-2.36422	0.0180678	0.0409641	111.106	119.983	85.0843	140.266	129.532	96.8998	165.325	162.117	132.229	105.391	122.233	153.223
ENSBTAG00000000154	IRF2BP1	297.301	0.0939564	0.179328	0.523935	0.600324	0.710955	391.008	323.954	251.295	368.883	245.374	184.422	400.519	257.635	252.616	322.086	266.226	303.59
ENSBTAG00000000156	LGALSL	58.4898	-2.43568	0.466697	-5.21898	1.79916e-07	9.88336e-07	9.61495	9.99859	18.7977	65.5791	119.001	19.7967	84.6305	127.941	71.0483	12.8037	68.1257	94.5399
ENSBTAG00000000157	CCDC138	16.9889	-0.993359	0.517104	-1.92101	0.054731	0.10649	11.7516	6.99901	15.8296	14.5731	15.7966	10.4193	28.5382	18.4025	30.5902	11.5268	13.5964	25.8436
ENSBTAG00000000158	LY6K	0	NA	NA	NA	NA	NA	0	0	0	0	0	0	0	0	0	0	0	0
ENSBTAG00000000160	CBS	39.0534	1.7097	0.390296	4.38051	1.18399e-05	5.15005e-05	76.9196	38.9945	99.9245	22.7705	9.47798	44.8031	20.6656	12.2683	25.6563	71.9462	25.6839	19.5301
ENSBTAG00000000161	TMEM40	3.87185	1.02487	0.719704	1.42402	0.15444	0.251407	0	22.9968	0	0	6.31866	1.04193	0.984075	3.50523	0	7.66559	2.45353	1.49644
ENSBTAG00000000162	ANAPC16	658.896	-0.0397031	0.134751	-0.294641	0.768268	0.84488	577.966	699.901	640.111	654.88	716.114	672.047	618.983	656.355	693.707	639.326	681.014	656.349
ENSBTAG00000000163	DDIT4	4409.51	-2.51773	0.174384	-14.4379	2.98981e-47	1.73646e-45	1378.14	854.88	1112.03	6090.66	6419.75	4072.92	7596.08	6708.14	5452.95	1115.02	5527.78	6585.72
ENSBTAG00000000164	GNRH1	2.89607	0.291277	0.719322	0.404933	0.685527	0.780348	3.20498	0.999859	5.93611	1.82164	2.10622	5.20967	3.9363	0.876308	1.97356	3.38032	3.04584	2.26206
ENSBTAG00000000168	NA	0	NA	NA	NA	NA	NA	0	0	0	0	0	0	0	0	0	0	0	0
ENSBTAG00000000169	ASZ1	3.92957	-0.450416	0.720547	-0.625102	0.531904	0.651609	0	0.999859	5.93611	0	3.15933	11.4613	1.96815	0	11.8414	2.31199	4.87353	4.60318
ENSBTAG00000000170	GSTT4	3.79218	1.24434	0.716443	1.73683	0.0824175	0.150103	8.54663	12.9982	2.96806	1.82164	2.10622	0	3.9363	1.75262	0	8.17095	1.30929	1.89631
ENSBTAG00000000171	NA	0	NA	NA	NA	NA	NA	0	0	0	0	0	0	0	0	0	0	0	0
ENSBTAG00000000172	PFKFB1	1.32147	0.796906	0.528202	1.50872	0.131371	NA	0	1.99972	9.89352	0	0	0	0	0	0	3.96441	0	0
ENSBTAG00000000175	N4BP2	801.325	-0.0203664	0.170591	-0.119388	0.904968	0.940197	405.965	1046.85	1010.13	439.927	1015.2	929.404	573.716	980.589	810.148	820.982	794.843	788.151
ENSBTAG00000000176	SP3	4804.91	0.299746	0.145671	2.05769	0.0396195	0.0806335	4151.52	5214.27	7746.62	3577.71	3759.6	5357.62	4305.33	4306.18	4825.36	5704.14	4231.64	4478.96
ENSBTAG00000000177	MSLN	0	NA	NA	NA	NA	NA	0	0	0	0	0	0	0	0	0	0	0	0
ENSBTAG00000000179	RPUSD1	65.0616	-0.0918307	0.314057	-0.292401	0.76998	0.846092	105.764	56.992	45.5102	64.6683	57.921	40.6354	80.6942	69.2284	64.1408	69.4222	54.4082	71.3544
ENSBTAG00000000181	SUSD3	716.859	-3.13789	0.460953	-6.8074	9.93753e-12	8.22968e-11	39.5281	60.9914	223.594	765.09	879.346	1072.15	1143.5	1018.27	1249.27	108.038	905.528	1137.01
ENSBTAG00000000182	SPINT2	38.8929	1.85001	0.386845	4.7823	1.73304e-06	8.45923e-06	69.4413	46.9934	84.0949	38.2545	25.2746	36.4677	12.793	14.0209	22.696	66.8432	33.3323	16.5033
ENSBTAG00000000183	TRAT1	14.5482	-0.628478	0.550336	-1.14199	0.253459	0.370794	7.4783	11.9983	13.8509	15.484	7.37177	17.7129	25.586	16.6499	14.8017	11.1092	13.5229	19.0125
ENSBTAG00000000184	EIF2AK3	2529.31	-0.283894	0.108394	-2.61909	0.00881642	0.0217874	2229.6	2214.69	2538.68	2496.56	2283.14	2487.09	2896.13	2605.26	3012.64	2327.66	2422.27	2838.01
ENSBTAG00000000185	SLC6A14	0	NA	NA	NA	NA	NA	0	0	0	0	0	0	0	0	0	0	0	0
ENSBTAG00000000186	FLAD1	234.751	-0.397617	0.229464	-1.73281	0.08313	0.151154	289.517	234.967	132.573	240.457	186.4	178.171	333.601	234.851	282.219	219.019	201.676	283.557
ENSBTAG00000000188	HS3ST5	0	NA	NA	NA	NA	NA	0	0	0	0	0	0	0	0	0	0	0	0
ENSBTAG00000000189	LHFPL3	0	NA	NA	NA	NA	NA	0	0	0	0	0	0	0	0	0	0	0	0
ENSBTAG00000000191	SLC25A20	699.612	0.807544	0.145353	5.55573	2.76461e-08	1.65751e-07	729.668	1314.81	741.024	569.263	791.938	569.937	412.327	742.233	425.303	928.502	643.713	526.621
ENSBTAG00000000195	NA	150.312	-0.6552	0.209832	-3.12249	0.00179326	0.00524687	102.56	148.979	127.626	106.566	131.639	134.409	172.213	222.582	206.237	126.388	124.205	200.344
ENSBTAG00000000197	TRMT10A	106.756	-0.0307194	0.264456	-0.116161	0.907525	0.941815	83.3296	107.985	109.818	118.407	106.364	125.032	123.009	83.2493	103.612	100.377	116.601	103.29
ENSBTAG00000000198	NA	0	NA	NA	NA	NA	NA	0	0	0	0	0	0	0	0	0	0	0	0
ENSBTAG00000000199	PDP1	302.274	0.372685	0.197664	1.88545	0.0593692	0.1142	319.43	332.953	386.837	308.768	205.356	353.215	317.856	198.046	298.008	346.407	289.113	271.303
ENSBTAG00000000201	LTN1	1229.67	-0.334847	0.150395	-2.22644	0.0259846	0.0558495	727.531	1228.83	1383.11	840.688	1227.93	1544.14	1187.78	1289.93	1637.07	1113.16	1204.25	1371.59
ENSBTAG00000000202	SLC25A19	2794.07	-1.21964	0.124908	-9.76431	1.60203e-22	2.85036e-21	1674.07	1220.83	1290.11	3809.05	3456.3	3915.58	3525.94	2845.37	3409.33	1395	3726.98	3260.21
ENSBTAG00000000203	ATP6V1G1	1868.43	0.580261	0.125981	4.60596	4.10576e-06	1.89864e-05	1890.94	2172.69	2555.5	1648.59	1819.77	2307.88	1421.99	1239.1	1759.43	2206.38	1925.41	1473.51
ENSBTAG00000000204	TMEM268	1087.3	-0.163934	0.147822	-1.10899	0.267433	0.387497	1074.74	828.883	727.174	1863.54	1033.1	1314.92	1169.08	876.308	897.971	876.932	1403.85	981.12
ENSBTAG00000000205	MMD	188.272	0.546033	0.243684	2.24075	0.0250424	0.0541866	127.131	325.954	240.412	143.91	200.091	208.387	136.786	164.746	147.03	231.166	184.129	149.521
ENSBTAG00000000207	PUDP	246.716	0.598486	0.231749	2.58247	0.00980945	0.0239097	223.281	321.955	427.4	173.967	192.719	262.567	235.194	176.138	207.224	324.212	209.751	206.185
ENSBTAG00000000210	ARHGAP31	849.578	0.870681	0.20379	4.27245	1.93336e-05	8.14878e-05	1060.85	906.872	1169.41	1123.95	494.961	1188.85	679.012	477.588	544.703	1045.71	935.92	567.101
ENSBTAG00000000211	NA	59.1141	0.842534	0.339002	2.48534	0.0129428	0.0305147	91.8762	84.988	76.1801	66.4899	38.965	32.2999	66.9171	28.9182	45.3919	84.3481	45.9183	47.0757
ENSBTAG00000000212	NADK	7594.56	0.0511104	0.108076	0.47291	0.636277	0.742427	7990.03	7496.94	6235.88	10124.7	7802.49	7691.55	8106.81	6758.97	6143.7	7240.95	8539.58	7003.16
ENSBTAG00000000213	TMEM39A	427.367	0.121342	0.170152	0.71314	0.475759	0.599886	407.033	492.931	473.9	383.456	367.535	458.451	460.547	374.184	428.263	457.954	403.147	420.998
ENSBTAG00000000214	NA	0	NA	NA	NA	NA	NA	0	0	0	0	0	0	0	0	0	0	0	0
ENSBTAG00000000215	GNB1	11549.1	-0.493233	0.109465	-4.50585	6.61069e-06	2.96952e-05	9760.25	9226.7	8467.86	13882.7	11767.4	12026	14205.1	11434.1	13171.6	9151.6	12558.7	12936.9
ENSBTAG00000000218	MAP2K5	371.719	0.318415	0.167902	1.89643	0.0579028	0.111803	383.53	404.943	504.569	312.412	331.729	380.306	317.856	378.565	331.559	431.014	341.482	342.66
ENSBTAG00000000219	GRIN2B	0	NA	NA	NA	NA	NA	0	0	0	0	0	0	0	0	0	0	0	0
ENSBTAG00000000220	NEK10	0.21927	0.0115574	0.452665	0.025532	0.979631	NA	0	0	0.989352	0	0	0	0.984075	0	0	0.329784	0	0.328025
ENSBTAG00000000221	RBM34	468.684	-0.979232	0.148222	-6.60654	3.934e-11	3.05994e-10	206.187	335.953	331.433	398.029	627.653	598.07	450.706	664.242	605.884	291.191	541.251	573.611
ENSBTAG00000000222	ARID4B	3548.9	-1.40826	0.153142	-9.19581	3.72172e-20	5.7794e-19	1322.59	1944.73	2621.78	2391.82	4259.83	4085.42	4398.82	5304.29	5610.84	1963.03	3579.02	5104.65
ENSBTAG00000000223	PPM1B	1344.38	-0.36377	0.139476	-2.60812	0.00910416	0.0223726	823.681	1206.83	1306.93	1302.47	1421.7	1792.12	1298	1423.12	1524.58	1112.48	1505.43	1415.23
ENSBTAG00000000224	TSPAN15	22.319	1.02341	0.603564	1.69561	0.089959	0.161341	11.7516	5.99916	112.786	0	7.37177	23.9645	8.85668	11.392	18.7488	43.5123	10.4454	12.9992
ENSBTAG00000000225	POLB	477.325	0.6044	0.157277	3.8429	0.000121587	0.000443678	586.512	533.925	623.292	483.646	449.678	478.247	330.649	408.36	401.62	581.243	470.524	380.21
ENSBTAG00000000226	DKK4	0	NA	NA	NA	NA	NA	0	0	0	0	0	0	0	0	0	0	0	0
ENSBTAG00000000228	NA	0	NA	NA	NA	NA	NA	0	0	0	0	0	0	0	0	0	0	0	0
ENSBTAG00000000229	NA	0	NA	NA	NA	NA	NA	0	0	0	0	0	0	0	0	0	0	0	0
ENSBTAG00000000231	BMPR1A	19.9293	-0.334767	0.505561	-0.66217	0.507862	0.629291	23.5032	4.9993	26.7125	22.7705	2.10622	20.8387	24.6019	3.50523	50.3259	18.405	15.2385	26.1443
ENSBTAG00000000232	OR51D1	0	NA	NA	NA	NA	NA	0	0	0	0	0	0	0	0	0	0	0	0
ENSBTAG00000000233	OR51E1	0.11577	0.0115574	0.452665	0.025532	0.979631	NA	0	0	0	0	0	1.04193	0	0	0	0	0.347311	0
ENSBTAG00000000236	YWHAZ	1173.29	0.198323	0.130898	1.5151	0.129747	0.218437	1006.37	1259.82	1376.19	1096.63	1191.07	1457.66	988.995	930.639	1252.23	1214.13	1248.45	1057.29
ENSBTAG00000000237	NA	0	NA	NA	NA	NA	NA	0	0	0	0	0	0	0	0	0	0	0	0
ENSBTAG00000000238	PSD2	0.218984	-0.201831	0.452665	-0.445873	0.655689	NA	0	0	0	0	0	0	0.984075	0	0.986781	0	0	0.656952
ENSBTAG00000000240	AKAP7	506.842	-1.44212	0.210663	-6.84561	7.61528e-12	6.3746e-11	128.199	286.96	283.944	375.258	768.77	870.014	532.385	566.095	749.954	233.034	671.347	616.145
ENSBTAG00000000241	STAU1	2809.38	0.0347192	0.115774	0.299889	0.764262	0.84209	2561.85	2719.62	2927.49	2861.8	3081.4	3100.79	2371.62	3016.25	2643.59	2736.32	3014.66	2677.15
ENSBTAG00000000242	NA	54.7065	-0.335377	0.370455	-0.905312	0.3653	0.49139	51.2798	30.9956	61.3398	53.7385	57.921	52.0967	44.2834	81.4967	59.2069	47.8717	54.5854	61.6623
ENSBTAG00000000243	HEBP2	0.437499	-0.204119	0.452911	-0.450682	0.652219	NA	0	0	0	0.910821	1.05311	0	0	0	1.97356	0	0.654644	0.657854
ENSBTAG00000000244	NRXN2	234.168	-1.25305	0.237249	-5.28157	1.28079e-07	7.16722e-07	84.3979	126.982	53.425	435.373	571.838	213.596	185.006	260.264	176.634	88.2683	406.936	207.301
ENSBTAG00000000245	NHSL1	5.9387	0.884123	0.688959	1.28327	0.199396	0.306785	16.0249	0.999859	5.93611	15.484	4.21244	3.1258	2.95223	1.75262	2.96034	7.65363	7.6074	2.55506
ENSBTAG00000000246	ME3	0	NA	NA	NA	NA	NA	0	0	0	0	0	0	0	0	0	0	0	0
ENSBTAG00000000250	HDHD3	237.211	0.591384	0.195571	3.02388	0.00249555	0.00707859	330.113	337.952	283.944	153.929	217.994	184.422	226.337	214.696	185.515	317.337	185.448	208.849
ENSBTAG00000000251	ALAD	7.31874	-1.49457	0.674857	-2.21465	0.0267842	0.0573252	7.4783	0	2.96806	3.64328	3.15933	4.16773	17.7134	14.8972	11.8414	3.48212	3.65678	14.8173
ENSBTAG00000000252	POLE3	961.501	-0.100149	0.131616	-0.760917	0.446707	0.572451	786.29	1072.85	1003.2	763.268	1058.37	921.069	933.887	1034.04	1080.53	954.114	914.237	1016.15
ENSBTAG00000000253	PTPRF	3.77175	-1.40273	0.719822	-1.94872	0.0513284	0.100761	1.06833	1.99972	0	4.55411	4.21244	0	11.8089	4.38154	5.92069	1.02268	2.92218	7.37038
ENSBTAG00000000256	TLE1	278.66	-0.240063	0.193452	-1.24094	0.214627	0.325171	232.896	179.975	329.454	303.303	179.029	365.719	315.888	158.612	443.065	247.441	282.684	305.855
ENSBTAG00000000257	MRAP2	0	NA	NA	NA	NA	NA	0	0	0	0	0	0	0	0	0	0	0	0
ENSBTAG00000000258	NA	7.85103	0.242621	0.641169	0.378404	0.705131	0.795519	10.6833	2.99958	10.8829	13.6623	5.26555	8.33546	7.8726	7.01047	3.94713	8.18858	9.08778	6.27673
ENSBTAG00000000259	CHIA	0	NA	NA	NA	NA	NA	0	0	0	0	0	0	0	0	0	0	0	0
ENSBTAG00000000260	ZNRF2	792.915	-0.361385	0.171808	-2.10343	0.0354285	0.0731813	417.716	779.89	754.875	790.593	882.506	1047.14	735.104	801.822	926.588	650.827	906.747	821.171
ENSBTAG00000000261	FAM228A	0.973602	0.133374	0.606513	0.219904	0.825946	NA	1.06833	0.999859	2.96806	0	0	0	0	1.75262	1.97356	1.67875	0	1.24206
ENSBTAG00000000264	RFX6	0	NA	NA	NA	NA	NA	0	0	0	0	0	0	0	0	0	0	0	0
ENSBTAG00000000265	SYNPR	0	NA	NA	NA	NA	NA	0	0	0	0	0	0	0	0	0	0	0	0
ENSBTAG00000000266	NAB1	1580.81	0.346728	0.151505	2.28857	0.0221045	0.0486278	1286.27	1831.74	2220.11	1249.65	1400.64	2084.91	1299.96	1125.18	1728.84	1779.37	1578.4	1384.66
ENSBTAG00000000267	SMG6	1007.14	-0.259121	0.149309	-1.73547	0.0826576	0.150415	1092.9	754.894	984.405	917.197	849.859	1101.32	1180.89	1087.5	1095.33	944.066	956.127	1121.24
ENSBTAG00000000269	NA	230.474	0.717806	0.236391	3.03652	0.00239326	0.0068194	143.156	329.954	389.805	138.445	313.827	269.861	131.866	202.427	154.925	287.638	240.711	163.073
ENSBTAG00000000271	MNS1	19.7821	-2.21218	0.53096	-4.16637	3.09489e-05	0.000126013	1.06833	11.9983	3.95741	10.019	34.7526	12.5032	14.7611	53.4548	35.5241	5.67468	19.0916	34.58
ENSBTAG00000000273	IL5RA	2.01458	-0.407014	0.714158	-0.569921	0.568731	0.68495	1.06833	1.99972	1.9787	2.73246	0	1.04193	1.96815	4.38154	2.96034	1.68225	1.25813	3.10335
ENSBTAG00000000274	YKT6	1387.5	0.421862	0.123733	3.40944	0.000650962	0.00207101	1397.37	1560.78	1583.95	1538.38	1456.45	1564.98	1001.79	1199.67	1184.14	1514.04	1519.94	1128.53
ENSBTAG00000000275	PARP11	963.131	-0.0978401	0.121538	-0.805019	0.420809	0.547218	854.663	903.873	983.416	919.929	1014.14	1053.39	872.875	1036.67	1029.21	913.984	995.823	979.587
ENSBTAG00000000277	IL18	163.174	0.724537	0.338711	2.1391	0.0324274	0.0678284	115.379	294.958	295.816	62.8467	217.994	102.109	128.914	102.528	148.017	235.385	127.65	126.486
ENSBTAG00000000278	RNF17	0	NA	NA	NA	NA	NA	0	0	0	0	0	0	0	0	0	0	0	0
ENSBTAG00000000279	RAB26	18.5576	-0.869771	0.535332	-1.62473	0.10422	0.182459	16.0249	4.9993	11.8722	15.484	22.1153	29.1741	19.6815	28.9182	18.7488	10.9655	22.2578	22.4495
ENSBTAG00000000280	NA	0	NA	NA	NA	NA	NA	0	0	0	0	0	0	0	0	0	0	0	0
ENSBTAG00000000281	MND1	3.39994	0.443323	0.720477	0.615318	0.538345	0.65791	1.06833	3.99944	10.8829	2.73246	3.15933	0	4.92038	0.876308	2.96034	5.31688	1.96393	2.91901
ENSBTAG00000000283	CSF1	97.427	-0.745244	0.308958	-2.41212	0.0158599	0.0364154	73.7146	63.991	79.1481	109.299	63.1866	107.319	178.118	119.178	82.8896	72.2846	93.2681	126.728
ENSBTAG00000000284	NAALAD2	0	NA	NA	NA	NA	NA	0	0	0	0	0	0	0	0	0	0	0	0
ENSBTAG00000000285	GUF1	311.241	-0.179043	0.186809	-0.958432	0.337845	0.462816	229.691	496.93	225.572	206.756	362.27	242.77	297.191	446.917	293.074	317.398	270.599	345.727
ENSBTAG00000000286	PFKM	123.543	-0.637564	0.255088	-2.49939	0.0124407	0.0294837	142.088	90.9872	112.786	69.2224	80.0363	71.8934	185.006	205.932	153.938	115.287	73.7174	181.625
ENSBTAG00000000287	GNPDA2	338.588	-0.192951	0.218438	-0.88332	0.377063	0.504009	161.318	430.939	352.209	189.451	520.236	380.306	281.445	389.957	341.426	314.822	363.331	337.61
ENSBTAG00000000288	UPF2	1757.07	-0.392402	0.134501	-2.91747	0.00352886	0.00966642	1133.5	1444.8	2078.63	1363.5	1610.2	2201.6	1822.51	1842.88	2315.98	1552.31	1725.1	1993.79
ENSBTAG00000000289	ASB8	1186.66	-0.184991	0.14254	-1.29782	0.19435	0.30067	915.557	1165.84	1243.62	898.07	1411.17	1222.19	1022.45	1623.8	1177.23	1108.34	1177.14	1274.49
ENSBTAG00000000290	ATP11B	2492.88	-0.323803	0.176807	-1.83139	0.0670421	0.126432	1177.3	2160.7	3097.66	1927.3	2338.96	3988.52	2264.36	2046.18	3434.99	2145.22	2751.59	2581.84
ENSBTAG00000000291	DHTKD1	548.285	0.157584	0.15756	1.00016	0.317235	0.440766	548.052	629.911	543.154	597.499	513.917	558.476	512.703	581.869	448.986	573.706	556.631	514.519
ENSBTAG00000000292	TCIRG1	7271.55	-0.308915	0.124825	-2.47479	0.0133316	0.0313249	8607.52	4173.41	4858.71	11649.4	7152.72	7739.48	9132.22	6222.67	5907.86	5879.88	8847.2	7087.58
ENSBTAG00000000295	CLHC1	476.053	-0.713886	0.209727	-3.40388	0.000664366	0.00210959	287.38	308.956	433.336	305.125	637.131	625.16	507.783	615.168	564.439	343.224	522.472	562.463
ENSBTAG00000000296	IMPDH1	1257.51	-0.728944	0.139207	-5.23639	1.63746e-07	9.03651e-07	1217.89	891.874	549.09	1835.3	1422.75	1094.03	1779.21	1406.47	1120.98	886.286	1450.7	1435.56
ENSBTAG00000000297	ZNF330	1753.94	0.206875	0.140731	1.47001	0.14156	0.234699	1262.76	1412.8	2006.41	2186.88	2225.22	2710.07	1260.6	1353.02	1367.68	1560.66	2374.06	1327.1
ENSBTAG00000000300	NEXMIF	4.69624	0.793811	0.713204	1.11302	0.2657	0.385409	8.54663	7.99887	10.8829	0	0	3.1258	6.88853	0.876308	3.94713	9.14279	1.04193	3.90399
ENSBTAG00000000301	NA	0.207296	0.0115574	0.452665	0.025532	0.979631	NA	0	0	0.989352	0	0	0	0	0.876308	0	0.329784	0	0.292103
ENSBTAG00000000305	LMO4	878.283	-0.0175658	0.157394	-0.111604	0.911137	0.94377	920.899	875.877	985.394	688.581	860.39	753.318	1010.65	793.059	1016.38	927.39	767.43	940.03
ENSBTAG00000000306	ITK	51.1503	-2.79131	0.394648	-7.07291	1.51721e-12	1.35063e-11	17.0933	8.99873	13.8509	30.9679	36.8588	23.9645	125.962	75.3625	127.295	13.3143	30.5971	109.54
ENSBTAG00000000308	ITCH	6366.84	0.0484465	0.148726	0.325743	0.744619	0.827187	4007.3	7372.96	7626.91	4637.9	8137.38	7806.16	5154.59	6664.32	5894.05	6335.72	6860.48	5904.32
ENSBTAG00000000309	PTPRT	0	NA	NA	NA	NA	NA	0	0	0	0	0	0	0	0	0	0	0	0
ENSBTAG00000000310	MFAP5	0.101202	0.0115574	0.452665	0.025532	0.979631	NA	0	0	0	0.910821	0	0	0	0	0	0	0.303607	0
ENSBTAG00000000312	GRINA	1793.84	0.163238	0.1197	1.36372	0.172654	0.274925	2452.88	1569.78	1584.94	2480.17	1623.89	1479.55	2010.47	1563.33	1379.52	1869.2	1861.2	1651.11
ENSBTAG00000000313	NUDT13	59.2767	-0.249621	0.327496	-0.762211	0.445934	0.571906	56.6214	74.9894	27.7019	54.6493	85.3019	48.9709	69.8693	70.981	44.4052	53.1042	62.974	61.7518
ENSBTAG00000000315	ECD	515.094	0.0550574	0.147277	0.373837	0.708526	0.797916	412.375	530.925	641.1	462.697	508.652	567.854	445.786	503.001	563.452	528.133	513.068	504.08
ENSBTAG00000000317	MAPK8IP1	33.0596	-1.67321	0.497515	-3.36314	0.000770622	0.00241787	23.5032	2.99958	10.8829	34.6112	50.5493	33.3419	68.8853	41.1865	31.577	12.4619	39.5008	47.2163
ENSBTAG00000000320	UBAP1	1739.33	0.158874	0.121682	1.30565	0.191671	0.297627	2053.33	1281.82	2146.89	1961.91	1433.28	1908.82	1884.5	1241.73	1741.67	1827.35	1768	1622.63
ENSBTAG00000000321	TBL2	362.466	-0.010175	0.169656	-0.059974	0.952176	0.971328	380.325	321.955	325.497	494.576	367.535	341.754	348.363	349.647	332.545	342.592	401.288	343.518
ENSBTAG00000000322	CD2AP	1249.7	-1.02935	0.151627	-6.7887	1.13151e-11	9.27728e-11	592.922	813.885	922.076	1012.83	1680.76	1483.71	1383.61	1483.59	1873.9	776.294	1392.44	1580.37
ENSBTAG00000000326	ENTHD1	0.109642	-0.0951367	0.452665	-0.21017	0.833535	NA	0	0	0	0	0	0	0	0	0.986781	0	0	0.328927
ENSBTAG00000000328	TPPP2	0.0973676	-0.0951367	0.452665	-0.21017	0.833535	NA	0	0	0	0	0	0	0	0.876308	0	0	0	0.292103
ENSBTAG00000000329	MEGF10	0.117012	0.0115574	0.452665	0.025532	0.979631	NA	0	0	0	0	1.05311	0	0	0	0	0	0.351036	0
ENSBTAG00000000330	ALDH16A1	933.231	-0.504535	0.156548	-3.22288	0.00126909	0.00382438	1228.58	604.915	576.792	1205.93	816.16	683.508	1343.26	1002.5	937.442	803.428	901.865	1094.4
ENSBTAG00000000332	ERF	597.473	-0.572122	0.147593	-3.87634	0.00010604	0.000391713	610.015	359.949	340.337	924.484	608.697	616.824	781.356	549.445	586.148	436.767	716.668	638.983
ENSBTAG00000000333	ARHGAP20	0.210845	-0.0951367	0.452665	-0.21017	0.833535	NA	0	0	0	0.910821	0	0	0	0	0.986781	0	0.303607	0.328927
ENSBTAG00000000335	HMGB4	0	NA	NA	NA	NA	NA	0	0	0	0	0	0	0	0	0	0	0	0
ENSBTAG00000000336	NA	0	NA	NA	NA	NA	NA	0	0	0	0	0	0	0	0	0	0	0	0
ENSBTAG00000000340	ADNP	1944.2	-0.220808	0.119691	-1.84482	0.0650634	0.123264	2050.12	1727.76	1995.52	1726.01	1650.22	1615	2397.21	2269.64	2066.32	1924.47	1663.74	2244.39
ENSBTAG00000000341	ISOC1	68.861	-0.0742508	0.296757	-0.250207	0.802427	0.870286	66.2363	85.9879	80.1375	52.8276	43.1775	44.8031	95.4553	77.1151	74.0086	77.4539	46.9361	82.193
ENSBTAG00000000342	PLOD3	1165.35	0.38383	0.14816	2.59065	0.00957956	0.023397	1700.78	1423.8	974.512	1375.34	943.586	957.537	1295.04	900.845	916.72	1366.36	1092.15	1037.54
ENSBTAG00000000343	ZNHIT1	137.531	0.714271	0.232531	3.07172	0.00212828	0.00614258	221.144	196.972	145.435	129.337	123.214	84.3966	102.344	140.209	94.731	187.85	112.316	112.428
ENSBTAG00000000344	NA	0	NA	NA	NA	NA	NA	0	0	0	0	0	0	0	0	0	0	0	0
ENSBTAG00000000345	CLDN15	18.4857	-0.869615	0.51978	-1.67304	0.094319	0.167837	7.4783	15.9977	13.8509	21.8597	14.7435	14.5871	31.4904	15.7735	30.5902	12.4423	17.0634	25.9514
ENSBTAG00000000347	RHOG	7234.29	-0.345942	0.118031	-2.93093	0.00337947	0.00930749	7512.48	4330.39	5316.78	11427.2	7598.18	7409.19	8599.83	6241.94	6672.62	5719.88	8811.51	7171.46
ENSBTAG00000000351	OR52E5	0	NA	NA	NA	NA	NA	0	0	0	0	0	0	0	0	0	0	0	0
ENSBTAG00000000354	PDE6G	0.356109	0.33164	0.452665	0.732639	0.463779	NA	3.20498	0	0	0	0	0	0	0	0	1.06833	0	0
ENSBTAG00000000355	OXLD1	72.0415	0.41489	0.281338	1.4747	0.140293	0.233067	87.6029	97.9862	82.1162	61.9358	55.8148	64.5999	64.949	69.2284	64.1408	89.2351	60.7835	66.106
ENSBTAG00000000356	CCDC137	589.785	-0.33665	0.162275	-2.07456	0.0380272	0.077922	521.344	455.936	493.687	612.983	652.928	704.347	603.238	715.944	547.664	490.322	656.752	622.282
ENSBTAG00000000357	PRAG1	722.827	1.54952	0.237199	6.53257	6.46516e-11	4.91278e-10	1419.81	748.895	768.726	1501.03	380.172	730.395	366.076	209.438	380.898	979.143	870.534	318.804
ENSBTAG00000000359	EIF3J	972.647	-0.134591	0.187428	-0.718094	0.4727	0.596656	470.064	1095.85	1095.21	683.116	1261.63	1374.31	772.499	853.524	1147.63	887.041	1106.35	924.55
ENSBTAG00000000360	NA	0.0973676	-0.0951367	0.452665	-0.21017	0.833535	NA	0	0	0	0	0	0	0	0.876308	0	0	0	0.292103
ENSBTAG00000000362	SPG11	1781.16	-0.156666	0.120062	-1.30488	0.191935	0.297878	1554.42	1913.73	1649.25	1468.24	1893.49	1857.77	1809.71	2036.54	1847.25	1705.8	1739.83	1897.84
ENSBTAG00000000363	BDP1	1004.85	-0.475266	0.150034	-3.16772	0.00153638	0.00455901	570.487	901.873	1085.32	793.325	1109.98	1099.24	1006.71	1229.46	1247.29	852.56	1000.85	1161.15
ENSBTAG00000000365	TDP2	680.574	-0.384194	0.135619	-2.83289	0.00461289	0.0122713	421.99	611.914	661.876	541.939	839.328	848.134	600.286	789.554	810.148	565.26	743.133	733.329
ENSBTAG00000000368	NA	0	NA	NA	NA	NA	NA	0	0	0	0	0	0	0	0	0	0	0	0
ENSBTAG00000000369	EPS8	27.5068	-2.54199	0.525282	-4.83928	1.3031e-06	6.44656e-06	6.40997	8.99873	4.94676	8.19739	21.0622	32.2999	66.9171	62.2179	36.5109	6.78515	20.5198	55.2153
ENSBTAG00000000371	DIS3L	1554.83	-0.408484	0.138771	-2.94359	0.00324432	0.00897464	1599.29	1303.82	1376.19	1448.21	1356.4	1134.67	2396.22	1894.58	1484.12	1426.43	1313.09	1924.97
ENSBTAG00000000372	TIPIN	352.97	0.110978	0.198006	0.560479	0.575153	0.689986	249.989	422.94	439.272	243.189	423.35	392.809	308.016	403.102	294.061	370.734	353.116	335.059
ENSBTAG00000000374	LRRTM4	0	NA	NA	NA	NA	NA	0	0	0	0	0	0	0	0	0	0	0	0
ENSBTAG00000000375	SSRP1	1470.15	0.146964	0.127515	1.15252	0.249106	0.365563	1949.7	1739.75	1268.35	1574.81	1137.36	1088.82	1831.36	1396.84	1244.33	1652.6	1267	1490.84
ENSBTAG00000000376	P2RX3	95.2718	0.811481	0.277264	2.92674	0.0034253	0.00941208	145.293	177.975	51.4463	135.712	108.47	36.4677	88.5668	77.9914	35.5241	124.905	93.5501	67.3608
ENSBTAG00000000377	BMX	14.6333	1.29585	0.621141	2.08623	0.0369573	0.0760015	25.6399	19.9972	84.0949	0	0	0	1.96815	0	0	43.244	0	0.65605
ENSBTAG00000000379	GOLT1B	207.325	-0.588114	0.23119	-2.54386	0.0109636	0.0263912	92.9446	210.97	192.924	107.477	316.986	215.68	174.181	256.758	298.008	165.613	213.381	242.983
ENSBTAG00000000380	SPX	39.7217	0.224084	0.406147	0.551731	0.581133	0.695187	23.5032	48.9931	55.4037	41.8978	35.8057	44.8031	42.3152	26.2892	38.4845	42.6333	40.8355	35.6963
ENSBTAG00000000381	S1PR4	196.757	1.85522	0.240082	7.72746	1.09714e-14	1.16182e-13	436.946	266.962	366.06	189.451	106.364	105.235	161.388	76.2388	62.1672	356.656	133.683	99.9315
ENSBTAG00000000382	MED27	388.113	0.667001	0.197188	3.38256	0.000718133	0.00226612	584.376	434.939	516.442	471.805	270.649	264.651	327.697	330.368	292.087	511.919	335.702	316.718
ENSBTAG00000000385	ZBTB18	458.771	-0.642983	0.163448	-3.93386	8.35918e-05	0.000316234	388.871	325.954	377.932	454.5	429.669	420.941	704.598	460.062	566.413	364.253	435.036	577.024
ENSBTAG00000000386	NA	53.943	-0.40977	0.389191	-1.05288	0.292397	0.41469	54.4847	35.9949	49.4676	41.8978	55.8148	47.9289	36.4108	104.281	59.2069	46.6491	48.5472	66.6328
ENSBTAG00000000387	NICN1	1274.55	-0.339309	0.130766	-2.59478	0.00946503	0.0231602	1326.86	1018.86	907.236	1608.51	1338.5	1196.14	1419.04	1374.93	1280.84	1084.32	1381.05	1358.27
ENSBTAG00000000389	ZNF212	250.252	0.0868858	0.195823	0.443696	0.657263	0.758654	379.256	234.967	176.105	311.501	231.684	187.548	331.633	188.406	211.171	263.443	243.578	243.737
ENSBTAG00000000390	TPST1	24.1686	0.507185	0.51272	0.989204	0.322563	0.446335	28.8449	23.9966	40.5634	31.8787	23.1684	7.29353	17.7134	18.4025	25.6563	31.135	20.7802	20.5907
ENSBTAG00000000392	ASCC1	685.519	-0.427751	0.13589	-3.14778	0.00164516	0.00485773	497.841	629.911	591.632	602.964	820.372	706.431	711.486	895.587	713.443	573.128	709.922	773.505
ENSBTAG00000000393	SSPN	0.225698	0.118252	0.452665	0.261234	0.793912	NA	0	0	0.989352	0	0	1.04193	0	0	0	0.329784	0.347311	0
ENSBTAG00000000394	BACE2	0.343366	-0.0951367	0.452665	-0.21017	0.833535	NA	0	0	0	0	2.10622	0	0.984075	0	0	0	0.702073	0.328025
ENSBTAG00000000395	ADAMTS20	0	NA	NA	NA	NA	NA	0	0	0	0	0	0	0	0	0	0	0	0
ENSBTAG00000000396	PIM1	1000	0.584473	0.149507	3.90933	9.25537e-05	0.00034705	1268.11	873.877	1272.31	1368.96	640.291	1249.28	1000.8	499.496	826.923	1138.1	1086.18	775.741
ENSBTAG00000000397	CNPY1	0.194735	-0.201831	0.452665	-0.445873	0.655689	NA	0	0	0	0	0	0	0	1.75262	0	0	0	0.584206
ENSBTAG00000000399	NANOS3	0.528719	-0.0971556	0.452935	-0.214502	0.830156	NA	0	0	0	2.73246	0	1.04193	0.984075	0	0	0	1.25813	0.328025
ENSBTAG00000000400	KRT85	0	NA	NA	NA	NA	NA	0	0	0	0	0	0	0	0	0	0	0	0
ENSBTAG00000000401	TTC24	0	NA	NA	NA	NA	NA	0	0	0	0	0	0	0	0	0	0	0	0
ENSBTAG00000000404	NAXE	395.029	0.159428	0.150761	1.05749	0.290288	0.412241	502.114	441.938	348.252	428.086	377.013	295.909	482.197	376.813	302.942	430.768	367.003	387.317
ENSBTAG00000000405	VKORC1	224.697	-0.610127	0.231012	-2.6411	0.00826375	0.0205448	252.125	153.978	129.605	247.743	270.649	162.542	265.7	296.192	243.735	178.57	226.978	268.543
ENSBTAG00000000406	GPATCH4	86.8587	0.0580768	0.267683	0.216961	0.828239	0.888342	88.6712	123.983	66.2866	91.0821	85.3019	60.4321	88.5668	111.291	66.1144	92.9801	78.9387	88.6574
ENSBTAG00000000409	CDC40	1131.19	0.0394781	0.186288	0.21192	0.83217	0.891543	603.605	1399.8	1456.33	719.549	1352.19	1484.75	898.461	1014.77	1251.24	1153.24	1185.5	1054.82
ENSBTAG00000000410	PAX4	0	NA	NA	NA	NA	NA	0	0	0	0	0	0	0	0	0	0	0	0
ENSBTAG00000000411	HGS	2936.3	-0.0853226	0.123152	-0.692823	0.488421	0.61193	3859.87	2257.68	2272.54	3954.79	2599.07	2779.88	3458.04	2660.47	2584.38	2796.7	3111.25	2900.96
ENSBTAG00000000413	NRTN	0.801261	-0.189534	0.480902	-0.394121	0.693491	NA	0	0	0	0	3.15933	2.08387	1.96815	0	0	0	1.74773	0.65605
ENSBTAG00000000414	FUT6	0	NA	NA	NA	NA	NA	0	0	0	0	0	0	0	0	0	0	0	0
ENSBTAG00000000415	ERBIN	7805.33	-0.779379	0.159767	-4.87821	1.07051e-06	5.34811e-06	3671.84	6211.13	7850.51	5065.99	9089.39	9072.11	8656.91	10015.3	10614.8	5911.16	7742.5	9762.35
ENSBTAG00000000417	MRPL12	1611.13	-0.502451	0.123072	-4.08257	4.45403e-05	0.000175762	1303.36	1053.85	871.619	2727	1997.75	1996.34	1708.35	1502.87	1339.06	1076.28	2240.36	1516.76
ENSBTAG00000000418	TOX3	0	NA	NA	NA	NA	NA	0	0	0	0	0	0	0	0	0	0	0	0
ENSBTAG00000000419	PHEX	1.1915	-0.890092	0.644214	-1.38167	0.167073	NA	0	0	0	0.910821	1.05311	2.08387	3.9363	1.75262	0.986781	0	1.34927	2.22523
ENSBTAG00000000421	EEA1	1032.4	0.155583	0.162938	0.954863	0.339647	0.464803	862.141	1265.82	1276.26	762.357	953.064	1171.13	1023.44	948.166	1029.21	1134.74	962.185	1000.27
ENSBTAG00000000422	TSHZ1	216.637	0.472243	0.187098	2.52404	0.0116013	0.0277338	398.486	215.97	216.668	228.616	143.223	152.122	283.414	161.241	149.991	277.041	174.654	198.215
ENSBTAG00000000423	RBM4B	324.177	-0.904896	0.189795	-4.76775	1.86297e-06	9.0512e-06	305.542	212.97	202.817	311.501	327.517	205.261	485.149	458.309	408.528	240.443	281.426	450.662
ENSBTAG00000000425	RPL17	48.2018	1.38462	0.417518	3.31632	0.000912118	0.00282684	30.9815	100.986	74.2014	41.8978	75.8239	35.4257	5.90445	42.9391	25.6563	68.7229	51.0491	24.8333
ENSBTAG00000000426	NA	0	NA	NA	NA	NA	NA	0	0	0	0	0	0	0	0	0	0	0	0
ENSBTAG00000000428	BAK1	1016.09	0.432668	0.128233	3.37406	0.000740675	0.00233056	1187.98	986.861	959.671	1330.71	1086.81	1279.49	820.719	708.057	784.491	1044.84	1232.34	771.089
ENSBTAG00000000429	DGCR2	1233.46	-0.231996	0.12789	-1.81403	0.0696733	0.13059	1623.86	1011.86	934.937	1444.56	1026.78	934.614	1650.29	1335.49	1138.75	1190.22	1135.32	1374.84
ENSBTAG00000000431	TRDC	20.2705	-0.795991	0.524604	-1.51732	0.129187	0.217605	6.40997	13.998	19.787	27.3246	23.1684	13.5451	17.7134	36.8049	23.6828	13.3983	21.3461	26.067
ENSBTAG00000000432	NA	63.8185	-1.20145	0.351766	-3.41548	0.000636706	0.00202958	52.3481	27.9961	32.6486	110.209	28.434	44.8031	135.802	85.8782	56.2465	37.6642	61.1488	92.6424
ENSBTAG00000000434	CRYAB	0	NA	NA	NA	NA	NA	0	0	0	0	0	0	0	0	0	0	0	0
ENSBTAG00000000435	TARBP2	303.557	0.170175	0.179063	0.950364	0.341927	0.467147	476.474	315.956	276.029	285.087	204.303	239.645	368.044	281.295	285.18	356.153	243.012	311.506
ENSBTAG00000000436	TNFAIP3	1435.8	0.152554	0.174124	0.876125	0.380962	0.507663	2041.58	1047.85	1142.7	2327.15	1014.14	1663.97	1368.85	947.289	1368.67	1410.71	1668.42	1228.27
ENSBTAG00000000437	FFAR4	2.11761	-0.436894	0.687059	-0.635891	0.524848	0.645364	0	1.99972	0	2.73246	7.37177	1.04193	2.95223	0	2.96034	0.666573	3.71539	1.97086
ENSBTAG00000000438	GNRHR	0	NA	NA	NA	NA	NA	0	0	0	0	0	0	0	0	0	0	0	0
ENSBTAG00000000439	SFSWAP	792.502	-0.189357	0.132657	-1.42742	0.153459	0.25018	905.942	707.9	628.238	921.751	708.743	699.137	1020.49	861.411	678.906	747.36	776.544	853.601
ENSBTAG00000000440	HSPB2	1.59174	0.989859	0.604606	1.6372	0.10159	0.178548	8.54663	0	3.95741	1.82164	0	0	0	0	0	4.16801	0.607214	0
ENSBTAG00000000441	SLC25A53	6.94077	-0.272722	0.657678	-0.414675	0.67838	0.775217	11.7516	2.99958	6.92546	6.37575	3.15933	3.1258	13.7771	11.392	2.96034	7.22555	4.22029	9.37647
ENSBTAG00000000442	RBP4	3.27846	1.70736	0.719902	2.37166	0.0177083	0.0402251	7.4783	12.9982	2.96806	0	3.15933	1.04193	0.984075	0.876308	0	7.81484	1.40042	0.620128
ENSBTAG00000000445	PDE6C	0	NA	NA	NA	NA	NA	0	0	0	0	0	0	0	0	0	0	0	0
ENSBTAG00000000446	ATP11A	3392.18	-2.45217	0.146223	-16.7701	4.03919e-63	5.07169e-61	1184.78	865.878	662.866	4703.48	3860.7	4272.97	6106.19	4464.79	4407.95	904.507	4279.05	4992.98
ENSBTAG00000000447	C26H10ORF4	229.598	-0.585839	0.22088	-2.65229	0.00799475	0.0199438	146.361	213.97	198.86	108.388	282.233	264.651	211.576	313.718	326.625	186.397	218.424	283.973
ENSBTAG00000000448	BDH1	0.231541	0.0115574	0.452665	0.025532	0.979631	NA	0	0	0	0	0	2.08387	0	0	0	0	0.694622	0
ENSBTAG00000000451	TMEM126A	152.582	0.749207	0.234269	3.19806	0.00138354	0.00413995	151.703	205.971	181.051	162.126	166.391	189.632	113.169	86.7545	116.44	179.575	172.716	105.454
ENSBTAG00000000454	TMEM106C	13.8376	0.506281	0.595649	0.849966	0.395344	0.52256	3.20498	9.99859	47.4889	4.55411	10.5311	16.6709	8.85668	11.392	11.8414	20.2308	10.5854	10.6967
ENSBTAG00000000455	CREBZF	2099.43	-0.219604	0.165702	-1.32529	0.185075	0.289754	1013.84	2677.62	2190.42	1214.12	3000.31	2363.1	1646.36	2440.52	2348.54	1960.63	2192.51	2145.14
ENSBTAG00000000456	CPB1	0.339727	0.33164	0.452665	0.732639	0.463779	NA	1.06833	0.999859	0.989352	0	0	0	0	0	0	1.01918	0	0
ENSBTAG00000000457	CCDC89	0	NA	NA	NA	NA	NA	0	0	0	0	0	0	0	0	0	0	0	0
ENSBTAG00000000458	DYNC1LI2	496.281	-0.351368	0.14838	-2.36803	0.017883	0.040573	363.232	383.946	512.484	522.811	493.908	588.692	494.99	514.393	592.069	419.887	535.137	533.817
ENSBTAG00000000459	POMGNT2	78.8833	-0.0418497	0.279549	-0.149704	0.880998	0.924473	94.0129	96.9863	65.2972	72.8657	61.0803	56.2644	103.328	76.2388	83.8764	85.4321	63.4035	87.8144
ENSBTAG00000000460	SYTL2	14.0929	-1.61331	0.560353	-2.87909	0.00398821	0.0107659	6.40997	4.9993	3.95741	29.1463	11.5842	8.33546	26.57	21.0314	14.8017	5.12222	16.3553	20.801
ENSBTAG00000000462	CCDC102A	4.36474	-0.703296	0.710646	-0.989657	0.322342	0.446122	1.06833	5.99916	1.9787	1.82164	2.10622	4.16773	0.984075	4.38154	16.7753	3.0154	2.69853	7.3803
ENSBTAG00000000469	PPP2CA	3413.07	0.22573	0.127693	1.76775	0.0771025	0.142171	2620.61	4277.4	4284.88	2789.85	3636.39	3718.66	2719	3152.96	3517.88	3727.63	3381.63	3129.94
ENSBTAG00000000470	IBSP	0	NA	NA	NA	NA	NA	0	0	0	0	0	0	0	0	0	0	0	0
ENSBTAG00000000472	ZNF570	237.156	-0.666137	0.199719	-3.33537	0.000851855	0.0026538	116.448	231.967	187.977	152.107	323.305	284.448	227.321	328.616	282.219	178.797	253.286	279.385
ENSBTAG00000000473	ATP10D	1255.82	0.0202585	0.14709	0.137729	0.890455	0.930545	1051.23	1040.85	1726.42	1175.87	1025.73	1591.03	1307.84	1014.77	1368.67	1272.84	1264.21	1230.42
ENSBTAG00000000475	IMMP1L	101.239	-0.32158	0.285812	-1.12515	0.260527	0.379367	67.3047	68.9903	134.552	66.4899	120.054	108.361	66.9171	123.559	154.925	90.2823	98.3018	115.134
ENSBTAG00000000476	THPO	0	NA	NA	NA	NA	NA	0	0	0	0	0	0	0	0	0	0	0	0
ENSBTAG00000000477	TLR5	92.1723	3.43069	0.422416	8.12159	4.60107e-16	5.40164e-15	252.125	240.966	95.9671	66.4899	77.9301	51.0547	4.92038	34.176	5.92069	196.353	65.1583	15.0057
ENSBTAG00000000478	LSMEM2	0.67013	-0.0996032	0.507302	-0.196339	0.844345	NA	1.06833	0	0	0.910821	0	2.08387	1.96815	0	0	0.356109	0.998229	0.65605
ENSBTAG00000000480	IFRD2	163.741	0.216115	0.271179	0.796943	0.425484	0.551256	241.442	186.974	91.0204	202.202	188.507	141.703	142.691	134.075	145.057	173.145	177.471	140.608
ENSBTAG00000000483	NA	186.066	-0.866259	0.241219	-3.59117	0.000329201	0.00111176	168.796	109.985	67.2759	291.463	195.878	215.68	259.796	167.375	198.343	115.352	234.34	208.505
ENSBTAG00000000484	HYAL2	140.951	-0.712087	0.242833	-2.93242	0.00336333	0.0092669	133.541	87.9876	61.3398	215.865	160.073	151.08	181.07	130.57	147.03	94.2895	175.673	152.89
ENSBTAG00000000487	NA	0	NA	NA	NA	NA	NA	0	0	0	0	0	0	0	0	0	0	0	0
ENSBTAG00000000489	WDR54	43.0017	-0.325956	0.344346	-0.946595	0.343845	0.469281	55.5531	53.9924	28.6912	27.3246	31.5933	14.5871	73.8056	63.9705	37.4977	46.0789	24.5017	58.4246
ENSBTAG00000000490	RTKN	2.63702	-0.300363	0.720628	-0.416807	0.67682	0.774314	3.20498	0.999859	1.9787	1.82164	5.26555	1.04193	1.96815	3.50523	3.94713	2.06118	2.70971	3.14017
ENSBTAG00000000492	ASNSD1	1218.84	0.170557	0.121653	1.40199	0.160917	0.259864	1037.35	1314.81	1348.49	1240.54	1302.7	1447.25	986.043	1087.5	1204.86	1233.55	1330.16	1092.8
ENSBTAG00000000494	PDE4D	128.457	1.35383	0.258107	5.24524	1.56079e-07	8.64236e-07	188.026	195.972	232.498	130.247	77.9301	96.8998	87.5827	78.8677	68.0879	205.499	101.692	78.1795
ENSBTAG00000000495	NA	914.085	-2.31088	0.179834	-12.8501	8.58973e-38	3.41105e-36	267.082	360.949	325.497	591.123	1039.42	842.924	1551.89	1445.03	1802.85	317.843	824.489	1599.92
ENSBTAG00000000496	SLC12A8	5.36098	-0.563994	0.687942	-0.819828	0.412314	0.539621	5.34164	1.99972	0.989352	10.019	8.42488	6.2516	4.92038	4.38154	5.92069	2.7769	8.23184	5.0742
ENSBTAG00000000497	AKR1A1	1895.48	-0.102482	0.115785	-0.885103	0.376101	0.503096	2030.89	2082.71	1457.32	2073.03	1925.08	1541.02	2047.86	2217.94	1683.45	1856.97	1846.38	1983.08
ENSBTAG00000000500	PINX1	108.014	0.438093	0.274236	1.59751	0.110153	0.191011	74.783	192.973	82.1162	77.4198	177.975	125.032	61.0127	99.8991	80.9161	116.624	126.809	80.6093
ENSBTAG00000000501	KLHL13	52.0369	2.53862	0.416488	6.09531	1.09224e-09	7.46117e-09	131.404	76.9892	113.775	58.2926	15.7966	25.0064	22.6337	17.5262	6.90747	107.39	33.0319	15.6891
ENSBTAG00000000502	DAZL	0	NA	NA	NA	NA	NA	0	0	0	0	0	0	0	0	0	0	0	0
ENSBTAG00000000504	GTF2B	1445.06	-0.233273	0.139131	-1.67664	0.0936132	0.166859	1072.6	1225.83	1687.83	1264.22	1545.96	1575.4	1406.24	1607.15	1620.3	1328.75	1461.86	1544.56
ENSBTAG00000000505	KYAT3	555.533	-0.186889	0.151912	-1.23024	0.218606	0.329872	346.138	598.916	509.516	466.34	837.222	559.518	402.487	784.296	495.364	484.857	621.027	560.716
ENSBTAG00000000507	NR4A1	2034.38	-5.4825	0.211355	-25.9398	2.37022e-148	2.84082e-145	75.8513	96.9863	36.606	3118.65	2985.57	2026.56	4140	2909.34	2919.89	69.8146	2710.26	3323.08
ENSBTAG00000000510	ATG101	764.872	0.814675	0.145127	5.61352	1.9825e-08	1.20504e-07	1106.79	804.887	843.917	959.095	708.743	915.859	538.289	487.227	519.047	918.531	861.232	514.855
ENSBTAG00000000511	CNST	204.47	-0.470878	0.211127	-2.2303	0.0257272	0.0553784	163.454	142.98	228.54	170.324	195.878	201.093	251.923	238.356	247.682	178.325	189.098	245.987
ENSBTAG00000000512	SNTA1	108.076	1.63043	0.316422	5.15269	2.5677e-07	1.3874e-06	153.839	215.97	64.3079	88.3497	242.215	59.3902	25.586	104.281	18.7488	144.706	129.985	49.5385
ENSBTAG00000000516	OTOR	0	NA	NA	NA	NA	NA	0	0	0	0	0	0	0	0	0	0	0	0
ENSBTAG00000000517	ANKRD29	17.6866	1.50303	0.557933	2.69393	0.00706151	0.0179036	13.8883	46.9934	40.5634	6.37575	11.5842	8.33546	1.96815	24.5366	4.93391	33.815	8.76514	10.4796
ENSBTAG00000000518	NA	0	NA	NA	NA	NA	NA	0	0	0	0	0	0	0	0	0	0	0	0
ENSBTAG00000000520	ATP2B3	0	NA	NA	NA	NA	NA	0	0	0	0	0	0	0	0	0	0	0	0
ENSBTAG00000000521	PLEKHA8	118.352	-1.08736	0.261184	-4.16318	3.13847e-05	0.000127709	55.5531	136.981	40.5634	64.6683	212.728	72.9353	123.993	246.243	111.506	77.6991	116.777	160.581
ENSBTAG00000000522	AHSG	0	NA	NA	NA	NA	NA	0	0	0	0	0	0	0	0	0	0	0	0
ENSBTAG00000000524	CSTB	1986.91	0.812894	0.153488	5.29615	1.18269e-07	6.64643e-07	2721.03	1693.76	2367.52	2680.55	1913.5	2715.28	1127.75	1139.2	1523.59	2260.77	2436.44	1263.51
ENSBTAG00000000526	TOPBP1	1050.92	-1.04944	0.151722	-6.91689	4.61675e-12	3.94218e-11	544.847	718.899	791.481	809.72	1236.35	1122.16	1360.98	1359.15	1514.71	685.076	1056.08	1411.61
ENSBTAG00000000527	ZFAND3	2157.95	-0.0597956	0.106039	-0.563904	0.572819	0.688365	2033.03	1820.74	2092.48	2425.52	2324.21	2531.9	2090.18	1961.18	2142.3	1982.08	2427.21	2064.55
ENSBTAG00000000528	MANBAL	303.763	0.591424	0.175552	3.36894	0.000754581	0.00237207	435.878	328.954	312.635	376.169	272.755	304.244	243.067	232.222	227.947	359.156	317.723	234.412
ENSBTAG00000000529	BTBD9	269.646	0.0441894	0.188042	0.234998	0.81421	0.878441	258.535	313.956	291.859	240.457	282.233	203.177	297.191	269.027	270.378	288.117	241.956	278.865
ENSBTAG00000000531	NA	0	NA	NA	NA	NA	NA	0	0	0	0	0	0	0	0	0	0	0	0
ENSBTAG00000000532	EXO5	160.237	1.39548	0.258706	5.39409	6.88724e-08	3.97032e-07	231.827	292.959	214.689	163.948	111.63	155.248	71.8375	104.281	95.7178	246.492	143.608	90.612
ENSBTAG00000000533	NA	35.6854	-0.203246	0.380043	-0.534797	0.59279	0.705356	17.0933	31.9955	53.425	17.3056	31.5933	52.0967	19.6815	44.6917	53.2862	34.1712	33.6652	39.2198
ENSBTAG00000000534	PNOC	0	NA	NA	NA	NA	NA	0	0	0	0	0	0	0	0	0	0	0	0
ENSBTAG00000000535	PCNX2	0	NA	NA	NA	NA	NA	0	0	0	0	0	0	0	0	0	0	0	0
ENSBTAG00000000536	ZNF395	169.918	-0.8677	0.264144	-3.28495	0.00101999	0.00313098	176.274	143.98	73.212	179.432	117.948	114.613	320.808	169.128	233.867	131.155	137.331	241.268
ENSBTAG00000000539	LRRC28	448.04	0.163824	0.151406	1.08202	0.279245	0.400693	487.158	428.94	426.411	549.225	502.333	442.822	396.582	425.886	373.003	447.503	498.127	398.49
ENSBTAG00000000540	RNF112	37.8547	-0.186867	0.516629	-0.361704	0.717573	0.806177	24.5715	12.9982	7.91481	74.6873	52.6555	110.445	6.88853	14.0209	36.5109	15.1615	79.2626	19.1401
ENSBTAG00000000541	NKX2-1	0	NA	NA	NA	NA	NA	0	0	0	0	0	0	0	0	0	0	0	0
ENSBTAG00000000542	CFAP36	617.713	1.03933	0.148128	7.0164	2.27653e-12	1.99559e-11	799.109	1202.83	670.781	502.773	687.68	432.402	389.694	494.238	379.911	890.907	540.952	421.281
ENSBTAG00000000545	PPP4R3B	3228.3	-0.298012	0.166249	-1.79257	0.0730421	0.135862	1736.03	3591.49	3488.45	2232.42	3892.29	3760.34	3111.65	3506.11	3735.95	2938.66	3295.02	3451.24
ENSBTAG00000000546	TOB1	681.164	0.231696	0.228613	1.01349	0.310828	0.433738	606.81	1197.83	559.973	675.829	668.724	499.086	729.2	571.353	621.672	788.205	614.547	640.742
ENSBTAG00000000548	KLHDC10	395.15	0.493626	0.162404	3.03949	0.00236978	0.00676406	368.573	456.936	592.622	305.125	417.031	413.647	264.716	316.347	421.356	472.71	378.601	334.14
ENSBTAG00000000550	ATP5D	1729.66	1.29559	0.14322	9.04612	1.48143e-19	2.22958e-18	2868.46	2117.7	2192.4	2165.02	1579.66	1779.62	945.696	1017.39	900.931	2392.86	1841.44	954.674
ENSBTAG00000000551	SMNDC1	438.814	0.211523	0.15874	1.33251	0.182692	0.286944	309.815	527.926	557.994	353.399	472.846	544.931	318.84	429.391	434.184	465.245	457.059	394.138
ENSBTAG00000000552	DISP2	0.858456	-0.573962	0.503185	-1.14066	0.254012	NA	0	0	0	0	1.05311	0	4.92038	1.75262	0	0	0.351036	2.22433
ENSBTAG00000000555	ACO1	1355.66	1.00293	0.173602	5.77719	7.59573e-09	4.8099e-08	2047.99	1729.76	1615.61	1814.36	870.921	1442.04	1013.6	766.77	899.945	1797.78	1375.77	893.437
ENSBTAG00000000558	NEUROD6	0	NA	NA	NA	NA	NA	0	0	0	0	0	0	0	0	0	0	0	0
ENSBTAG00000000559	PLTP	131.306	-1.21001	0.423917	-2.85436	0.00431237	0.0115698	208.324	23.9966	26.7125	159.394	124.267	123.99	202.719	136.704	175.647	86.3444	135.884	171.69
ENSBTAG00000000560	NA	8.29259	1.11104	0.657632	1.68946	0.0911319	0.163223	20.2982	8.99873	10.8829	10.019	4.21244	7.29353	0.984075	7.01047	4.93391	13.3933	7.175	4.30948
ENSBTAG00000000561	OCLN	0.638834	0.0082859	0.453013	0.0182906	0.985407	NA	0	0	0	3.64328	2.10622	0	0	0	0	0	1.9165	0
ENSBTAG00000000562	TOMM20	800.394	0.524558	0.13608	3.85477	0.000115837	0.000425164	782.016	1124.84	904.268	723.192	922.524	813.75	582.572	669.5	680.879	937.042	819.822	644.317
ENSBTAG00000000563	MYD88	6078.92	-0.320645	0.118429	-2.70749	0.00677943	0.0172748	5436.72	5008.29	5505.74	7061.6	5927.95	5705.63	7594.11	6595.97	5874.31	5316.92	6231.73	6688.13
ENSBTAG00000000564	NSG2	0.421389	-0.202653	0.452754	-0.447601	0.654441	NA	0	0	0	1.82164	0	0	0.984075	0	0.986781	0	0.607214	0.656952
ENSBTAG00000000565	RFX7	1237.03	-0.286801	0.13464	-2.13014	0.0331604	0.0691531	854.663	1204.83	1313.86	874.388	1519.64	1265.95	1116.93	1550.19	1432.81	1124.45	1219.99	1366.64
ENSBTAG00000000566	CCDC14	33.9842	-1.16365	0.416565	-2.79344	0.0052151	0.0136828	20.2982	17.9975	21.7657	23.6814	47.3899	22.9225	34.4426	70.981	46.3787	20.0205	31.3313	50.6008
ENSBTAG00000000567	NA	0	NA	NA	NA	NA	NA	0	0	0	0	0	0	0	0	0	0	0	0
ENSBTAG00000000568	CCDC154	2.77509	-1.26075	0.70976	-1.7763	0.0756834	0.140181	0	0	0	4.55411	8.42488	1.04193	0.984075	7.01047	2.96034	0	4.67364	3.65163
ENSBTAG00000000569	HES1	297.983	-3.55698	0.670756	-5.30293	1.13956e-07	6.40952e-07	0	6.99901	22.7551	255.941	431.775	267.777	560.923	572.229	563.452	9.91804	318.497	565.535
ENSBTAG00000000570	RET	359.513	0.268433	0.537891	0.499048	0.617746	0.726461	342.933	162.977	232.498	778.752	80.0363	946.075	279.477	43.8154	369.056	246.136	601.621	230.783
ENSBTAG00000000571	ARHGAP27	2607.69	-1.27164	0.145671	-8.72955	2.55685e-18	3.59377e-17	1527.71	935.868	1400.92	4656.12	1986.16	3189.36	4782.6	2111.03	2879.43	1288.17	3277.21	3257.69
ENSBTAG00000000573	NA	0	NA	NA	NA	NA	NA	0	0	0	0	0	0	0	0	0	0	0	0
ENSBTAG00000000574	OR10Z1	0	NA	NA	NA	NA	NA	0	0	0	0	0	0	0	0	0	0	0	0
ENSBTAG00000000575	TNC	0	NA	NA	NA	NA	NA	0	0	0	0	0	0	0	0	0	0	0	0
ENSBTAG00000000576	ADGRG2	0	NA	NA	NA	NA	NA	0	0	0	0	0	0	0	0	0	0	0	0
ENSBTAG00000000578	ABHD16A	1214.89	-0.151936	0.125771	-1.20804	0.227033	0.340214	1576.85	990.86	1003.2	1446.38	1056.27	934.614	1578.46	1254	1093.35	1190.31	1145.76	1308.6
ENSBTAG00000000579	NIPBL	5190.08	-0.292657	0.140527	-2.08257	0.0372901	0.0765664	3171.87	4827.32	6315.03	3620.51	5478.27	6320.37	4874.12	5985.19	6118.05	4771.41	5139.72	5659.12
ENSBTAG00000000580	LY6G6F	0	NA	NA	NA	NA	NA	0	0	0	0	0	0	0	0	0	0	0	0
ENSBTAG00000000581	DOCK10	10657.3	-1.35251	0.153725	-8.79826	1.38958e-18	1.98486e-17	3566.08	4005.44	8836.89	10603.8	11357.8	17788.9	11615	11480.5	16660.8	5469.47	13250.2	13252.1
ENSBTAG00000000582	LY6G6E	0	NA	NA	NA	NA	NA	0	0	0	0	0	0	0	0	0	0	0	0
ENSBTAG00000000584	NA	0	NA	NA	NA	NA	NA	0	0	0	0	0	0	0	0	0	0	0	0
ENSBTAG00000000585	LY6G6C	0.320186	-0.201831	0.452665	-0.445873	0.655689	NA	0	0	0	0.910821	0	0	0.984075	0	0.986781	0	0.303607	0.656952
ENSBTAG00000000586	NA	1064.34	-0.406015	0.130773	-3.10473	0.00190455	0.0055503	924.104	895.874	914.161	1071.13	1020.46	1112.78	1374.75	1157.6	1108.16	911.38	1068.12	1213.5
ENSBTAG00000000588	CHODL	0	NA	NA	NA	NA	NA	0	0	0	0	0	0	0	0	0	0	0	0
ENSBTAG00000000589	CACNG4	0.219905	0.118252	0.452665	0.261234	0.793912	NA	1.06833	0	0	0.910821	0	0	0	0	0	0.356109	0.303607	0
ENSBTAG00000000590	POLE	31.2024	0.380192	0.500823	0.759134	0.447772	0.573427	22.4349	20.997	99.9245	21.8597	7.37177	14.5871	24.6019	31.5471	37.4977	47.7855	14.6062	31.2156
ENSBTAG00000000593	ST8SIA1	13.5223	-3.00564	0.625928	-4.8019	1.57171e-06	7.70886e-06	4.27331	0.999859	0	12.7515	5.26555	7.29353	28.5382	28.0419	34.5374	1.75772	8.43686	30.3725
ENSBTAG00000000595	FBN3	0	NA	NA	NA	NA	NA	0	0	0	0	0	0	0	0	0	0	0	0
ENSBTAG00000000597	TMPRSS15	0	NA	NA	NA	NA	NA	0	0	0	0	0	0	0	0	0	0	0	0
ENSBTAG00000000598	CST3	3116.86	1.94501	0.238469	8.15623	3.45648e-16	4.124e-15	7951.57	5858.17	3216.38	3766.25	1596.51	1700.43	1214.35	1613.28	1134.8	5675.37	2354.4	1320.81
ENSBTAG00000000599	CCNI	3987.84	0.12762	0.108174	1.17977	0.238091	0.352854	3712.44	4377.38	4155.28	3856.42	4420.95	4192.74	3680.44	3653.33	3841.54	4081.7	4156.7	3725.1
ENSBTAG00000000601	COL11A2	9.31046	-0.177213	0.608178	-0.291383	0.770759	0.846666	11.7516	3.99944	4.94676	18.2164	6.31866	14.5871	11.8089	5.25785	6.90747	6.89927	13.0407	7.99141
ENSBTAG00000000602	RXRB	1113.22	-0.208545	0.119393	-1.74672	0.0806862	0.147626	1147.38	1037.85	1020.02	1131.24	1009.93	951.285	1428.88	1149.72	1142.69	1068.42	1030.82	1240.43
ENSBTAG00000000603	JAM2	0.420619	0.0115574	0.452665	0.025532	0.979631	NA	0	0	0	2.73246	1.05311	0	0	0	0	0	1.26186	0
ENSBTAG00000000604	GPNMB	0.517987	-0.0916932	0.453056	-0.202388	0.839613	NA	0	0	0	2.73246	1.05311	0	0	0.876308	0	0	1.26186	0.292103
ENSBTAG00000000605	ATP5J	735.1	0.767301	0.152423	5.03402	4.80289e-07	2.50678e-06	882.439	851.88	1067.51	756.892	764.557	658.502	524.512	552.074	557.532	933.943	726.651	544.706
ENSBTAG00000000606	SYT10	0	NA	NA	NA	NA	NA	0	0	0	0	0	0	0	0	0	0	0	0
ENSBTAG00000000607	ABCF2	694.342	0.344181	0.135146	2.54674	0.0108734	0.0261979	796.973	807.886	830.066	690.402	624.494	584.524	640.633	632.695	641.408	811.642	633.14	638.245
ENSBTAG00000000608	PRCC	930.936	0.45273	0.135077	3.35166	0.000803299	0.00251083	1386.69	1067.85	813.247	1146.72	848.806	762.695	940.776	708.057	703.575	1089.26	919.408	784.136
ENSBTAG00000000609	NA	370.578	1.8414	0.226241	8.1391	3.98236e-16	4.7004e-15	790.563	595.916	489.729	461.786	231.684	263.609	176.149	210.314	115.453	625.403	319.026	167.306
ENSBTAG00000000611	C25H16orf90	0	NA	NA	NA	NA	NA	0	0	0	0	0	0	0	0	0	0	0	0
ENSBTAG00000000613	ELAVL1	933.58	0.211266	0.136786	1.5445	0.122467	0.20839	894.191	1050.85	1032.88	927.216	1014.14	917.943	876.811	792.183	895.998	992.642	953.101	854.997
ENSBTAG00000000616	GPR161	0	NA	NA	NA	NA	NA	0	0	0	0	0	0	0	0	0	0	0	0
ENSBTAG00000000617	NA	0	NA	NA	NA	NA	NA	0	0	0	0	0	0	0	0	0	0	0	0
ENSBTAG00000000619	KRT74	0	NA	NA	NA	NA	NA	0	0	0	0	0	0	0	0	0	0	0	0
ENSBTAG00000000620	MCMDC2	25.3926	-1.10637	0.473079	-2.33867	0.0193527	0.0434736	11.7516	8.99873	21.7657	17.3056	28.434	40.6354	40.3471	22.784	36.5109	14.172	28.7916	33.214
ENSBTAG00000000621	CATSPERG	264.768	0.920137	0.215222	4.27529	1.90885e-05	8.04806e-05	501.046	329.954	399.698	161.215	151.648	205.261	229.289	225.211	179.594	410.233	172.708	211.365
ENSBTAG00000000622	RPS17	12889.1	2.06091	0.145916	14.124	2.70276e-45	1.4485e-43	23091.9	19670.2	22497.9	13999.3	10641.7	10730.9	4803.27	5810.8	4756.29	21753.3	11790.6	5123.45
ENSBTAG00000000623	NA	8.43114	1.16847	0.660691	1.76856	0.0769668	0.142046	30.9815	3.99944	11.8722	12.7515	1.05311	2.08387	4.92038	5.25785	2.96034	15.6177	5.29616	4.37952
ENSBTAG00000000625	SMAD6	32.9201	1.74654	0.466522	3.74374	0.000181304	0.000640664	98.2862	37.9946	35.6167	55.5601	7.37177	20.8387	18.6974	14.0209	7.89425	57.2992	27.9235	13.5375
ENSBTAG00000000626	STK32A	0	NA	NA	NA	NA	NA	0	0	0	0	0	0	0	0	0	0	0	0
ENSBTAG00000000628	NA	0.430701	0.118252	0.452665	0.261234	0.793912	NA	0	0	1.9787	0.910821	0	0	0	0	0.986781	0.659568	0.303607	0.328927
ENSBTAG00000000629	MMS22L	82.9523	-1.45227	0.372015	-3.90378	9.47007e-05	0.000354295	18.1616	52.9925	79.1481	35.522	88.4612	64.5999	136.786	144.591	126.308	50.1008	62.861	135.895
ENSBTAG00000000630	LSM14A	3899.66	-0.00761667	0.127382	-0.0597941	0.95232	0.971328	2627.02	4510.36	4387.78	3057.63	4543.11	4633.48	3224.81	3879.42	4233.29	3841.72	4078.07	3779.17
ENSBTAG00000000632	RAD54B	258.589	-2.20288	0.234259	-9.4036	5.27274e-21	8.6141e-20	73.7146	85.9879	103.882	151.196	365.429	284.448	362.14	449.546	450.959	87.8615	267.024	420.882
ENSBTAG00000000634	MLPH	1.229	0.0026032	0.50773	0.00512713	0.995909	NA	0	0	0	10.019	0	1.04193	0	0	0	0	3.68699	0
ENSBTAG00000000638	CDT1	11.2963	-0.827559	0.709983	-1.1656	0.243775	0.359285	0	0	29.6806	1.82164	5.26555	1.04193	14.7611	25.4129	23.6828	9.89352	2.70971	21.2856
ENSBTAG00000000639	APRT	2101.96	0.646901	0.159536	4.05488	5.01592e-05	0.000196464	3560.74	2194.69	1814.47	2886.39	1852.42	1979.67	1669.98	1456.42	1502.87	2523.3	2239.49	1543.09
ENSBTAG00000000640	SELENOS	780.046	-0.0810205	0.129154	-0.627315	0.530453	0.650497	590.785	816.885	820.173	683.116	899.355	860.637	660.314	807.956	881.196	742.614	814.369	783.155
ENSBTAG00000000641	SKAP1	18.6322	-0.421688	0.520504	-0.810154	0.417852	0.544417	32.0498	2.99958	14.8403	27.3246	9.47798	17.7129	27.5541	14.0209	21.7092	16.6299	18.1718	21.0947
ENSBTAG00000000642	INTS1	1885.8	0.331619	0.143424	2.31217	0.0207686	0.0461709	3209.26	2000.72	1596.81	2083.05	1404.85	1445.16	2058.69	1618.54	1555.17	2268.93	1644.35	1744.13
ENSBTAG00000000644	S100A5	41.2501	-0.412803	0.44225	-0.933416	0.350605	0.47624	7.4783	21.9969	32.6486	82.8847	58.9741	81.2708	18.6974	21.9077	45.3919	20.7079	74.3765	28.6657
ENSBTAG00000000646	ANAPC4	951.86	-0.338086	0.145562	-2.32263	0.0201988	0.0450823	603.605	1031.85	892.395	691.313	1192.12	1019.01	923.062	1126.93	1086.45	842.618	967.481	1045.48
ENSBTAG00000000647	SELENOO	583.545	0.376856	0.157629	2.39077	0.0168131	0.0384099	853.594	597.916	458.07	857.083	598.166	459.492	539.273	475.835	412.475	636.527	638.247	475.861
ENSBTAG00000000648	ADAMTS5	0.593516	0.4881	0.455209	1.07225	0.283606	NA	5.34164	0	0	0	0	0	0	0	0	1.78055	0	0
ENSBTAG00000000650	TUBGCP6	729.908	-0.11002	0.167233	-0.657884	0.510613	0.631892	1069.4	672.905	478.846	832.491	626.6	577.231	888.62	773.78	649.302	740.383	678.774	770.567
ENSBTAG00000000653	PPP1R16B	120.823	-1.25101	0.257104	-4.86578	1.14006e-06	5.67619e-06	104.696	57.9918	62.3292	138.445	51.6024	89.6062	324.745	113.92	144.07	75.0057	93.2178	194.245
ENSBTAG00000000654	ARMC4	0	NA	NA	NA	NA	NA	0	0	0	0	0	0	0	0	0	0	0	0
ENSBTAG00000000655	NA	14.4253	-0.472516	0.545324	-0.866487	0.386223	0.512786	10.6833	8.99873	15.8296	9.10821	16.8498	14.5871	13.7771	27.1656	12.8282	11.8372	13.515	17.9236
ENSBTAG00000000656	NFATC1	667.214	-0.636665	0.165414	-3.84891	0.000118645	0.000434142	726.463	466.934	382.879	874.388	680.309	483.457	916.174	735.223	739.099	525.426	679.385	796.832
ENSBTAG00000000658	WDR97	92.2751	0.416248	0.258478	1.61038	0.107315	0.186778	132.473	85.9879	104.871	112.942	66.3459	89.6062	95.4553	72.7336	70.0615	107.777	89.6313	79.4168
ENSBTAG00000000660	FAM83D	4.09845	1.82431	0.716059	2.54771	0.0108432	0.0261394	19.2299	4.9993	7.91481	0.910821	0	0	1.96815	0.876308	0.986781	10.7147	0.303607	1.27708
ENSBTAG00000000662	TCF20	1587.24	0.0986583	0.127181	0.775733	0.437907	0.563695	2178.32	1441.8	1509.75	1947.34	1022.57	1395.15	2008.5	1291.68	1490.04	1709.96	1455.02	1596.74
ENSBTAG00000000664	SLC22A15	41.0126	-2.34289	0.455135	-5.14767	2.63736e-07	1.42387e-06	18.1616	2.99958	4.94676	81.0631	31.5933	67.7257	62.9808	23.6603	75.9822	8.70264	60.1273	54.2078
ENSBTAG00000000665	HCRT	4.14237	0.347521	0.697174	0.498471	0.618152	0.726875	4.27331	5.99916	5.93611	4.55411	3.15933	2.08387	4.92038	4.38154	1.97356	5.40286	3.26577	3.75849
ENSBTAG00000000666	GHDC	1240.61	0.473553	0.148144	3.19656	0.00139076	0.0041587	2306.52	1314.81	1085.32	1322.51	963.595	903.356	1331.45	1065.59	872.315	1568.88	1063.15	1089.79
ENSBTAG00000000667	APOL3	2.35991	-0.584525	0.716515	-0.815789	0.414621	0.541438	1.06833	1.99972	1.9787	1.82164	1.05311	1.04193	0	4.38154	7.89425	1.68225	1.30556	4.09193
ENSBTAG00000000668	SLC22A5	93.7588	-2.09143	0.316497	-6.60806	3.89398e-11	3.0306e-10	54.4847	39.9944	23.7444	53.7385	58.9741	75.0192	192.879	167.375	177.621	39.4078	62.5773	179.291
ENSBTAG00000000670	RRP9	104.191	0.116809	0.272419	0.428785	0.66808	0.767779	153.839	111.984	69.2546	127.515	91.6205	85.4385	108.248	91.1361	98.6781	111.693	101.525	99.3542
ENSBTAG00000000671	PARP3	890.317	1.66557	0.161977	10.2827	8.42976e-25	1.70176e-23	1776.63	1239.83	1412.79	824.293	557.095	834.588	548.13	434.649	384.845	1476.42	738.659	455.875
ENSBTAG00000000672	FAM105A	1891.87	3.28814	0.221726	14.8298	9.40754e-50	6.14005e-48	3725.26	4263.4	3799.11	1932.76	942.533	1227.4	320.808	434.649	380.898	3929.26	1367.56	378.785
ENSBTAG00000000675	PGS1	2431.81	1.20439	0.138706	8.68305	3.8528e-18	5.31331e-17	3891.92	3133.56	3809.99	2366.31	1633.37	2417.28	1459.38	1518.64	1655.82	3611.82	2138.99	1544.61
ENSBTAG00000000676	DOPEY1	606.576	-0.501408	0.135769	-3.69308	0.000221553	0.000771106	460.449	547.923	536.229	538.295	560.254	624.118	686.884	726.46	778.571	514.867	574.222	730.638
ENSBTAG00000000678	CSDE1	7918.31	0.192099	0.120642	1.5923	0.111317	0.1927	6635.39	9003.73	9686.74	6974.16	8464.89	8603.24	6923.95	7676.46	7296.26	8441.95	8014.1	7298.89
ENSBTAG00000000679	PGM3	239.026	-0.713965	0.197926	-3.60723	0.000309482	0.00105106	133.541	214.97	151.371	267.781	349.632	210.47	223.385	335.626	264.457	166.627	275.961	274.49
ENSBTAG00000000682	NA	1285.72	-0.0847338	0.141436	-0.599095	0.549109	0.667218	896.327	1086.85	1953.97	920.84	1101.55	1587.91	1116.93	1236.47	1670.62	1312.38	1203.43	1341.34
ENSBTAG00000000683	WDR37	786.317	-0.222738	0.143577	-1.55135	0.120818	0.206062	786.29	613.914	739.046	969.114	661.353	817.917	912.238	813.214	763.769	713.083	816.128	829.74
ENSBTAG00000000684	ARHGEF10L	3523.62	-0.58936	0.139613	-4.2214	2.42793e-05	0.000100819	3677.19	2543.64	1546.36	5559.65	3554.24	3309.18	5292.36	3417.6	2812.33	2589.06	4141.03	3840.76
ENSBTAG00000000686	NANP	79.5555	-0.0348956	0.27138	-0.128586	0.897685	0.935458	69.4413	88.9875	72.2227	78.3306	89.5143	81.2708	68.8853	81.4967	85.85	76.8838	83.0386	78.744
ENSBTAG00000000687	WDR51B	375.612	-0.772737	0.206297	-3.74575	0.000179854	0.000636051	175.206	357.95	325.497	222.24	552.882	310.496	395.598	551.198	489.444	286.217	361.873	478.747
ENSBTAG00000000688	NA	0	NA	NA	NA	NA	NA	0	0	0	0	0	0	0	0	0	0	0	0
ENSBTAG00000000690	THEM5	0	NA	NA	NA	NA	NA	0	0	0	0	0	0	0	0	0	0	0	0
ENSBTAG00000000693	UBE2R2	1006.99	-0.182226	0.140038	-1.30126	0.19317	0.29927	785.221	1038.85	1020.02	975.49	1036.26	991.92	1093.31	1069.97	1051.91	948.032	1001.22	1071.73
ENSBTAG00000000694	TAF10	681.875	0.310743	0.161647	1.92236	0.0545605	0.106205	1024.53	586.917	582.728	969.114	738.23	498.044	700.661	590.632	446.025	731.391	735.129	579.106
ENSBTAG00000000695	UBAP2	641.21	-0.226267	0.140091	-1.61515	0.106279	0.18539	586.512	535.925	505.559	824.293	642.397	765.821	684.916	580.116	645.355	542.665	744.17	636.796
ENSBTAG00000000696	ILK	1638.15	0.670144	0.134052	4.99914	5.75856e-07	2.97262e-06	2588.56	1776.75	1766.98	2155.91	1275.32	1370.14	1511.54	1261.01	1037.11	2044.1	1600.46	1269.88
ENSBTAG00000000697	RRP8	135.28	0.136613	0.236039	0.578771	0.562744	0.679851	141.019	177.975	113.775	107.477	144.276	141.703	115.137	149.849	126.308	144.257	131.152	130.431
ENSBTAG00000000698	MYO18B	5.05937	-0.61663	0.692368	-0.890611	0.373138	0.499842	2.13666	4.9993	1.9787	1.82164	7.37177	9.3774	5.90445	7.01047	4.93391	3.03822	6.19027	5.94961
ENSBTAG00000000699	NA	91.4029	-0.353995	0.289385	-1.22326	0.22123	0.333032	61.963	89.9873	80.1375	97.4579	87.4081	104.193	86.5986	134.951	79.9293	77.3626	96.3531	100.493
ENSBTAG00000000700	PARVA	0	NA	NA	NA	NA	NA	0	0	0	0	0	0	0	0	0	0	0	0
ENSBTAG00000000703	ST6GAL2	0	NA	NA	NA	NA	NA	0	0	0	0	0	0	0	0	0	0	0	0
ENSBTAG00000000704	GUSB	810.018	0.403257	0.136216	2.96043	0.00307212	0.00854487	1170.89	887.875	828.087	876.21	665.565	704.347	770.531	679.139	707.522	962.283	748.707	719.064
ENSBTAG00000000705	COX7A2L	2235.37	0.52722	0.131735	4.00212	6.27784e-05	0.000242009	2233.87	2750.61	2636.62	2377.24	2213.64	2622.55	1758.54	1569.47	1955.8	2540.37	2404.47	1761.27
ENSBTAG00000000706	ADAMTS1	0.109342	-0.0951367	0.452665	-0.21017	0.833535	NA	0	0	0	0	0	0	0.984075	0	0	0	0	0.328025
ENSBTAG00000000707	WISP1	0	NA	NA	NA	NA	NA	0	0	0	0	0	0	0	0	0	0	0	0
ENSBTAG00000000710	PIP5K1C	739.494	-0.197113	0.153954	-1.28034	0.200427	0.307976	925.172	624.912	652.972	777.841	544.458	637.663	885.668	858.782	747.98	734.352	653.321	830.81
ENSBTAG00000000711	NDRG1	5436.64	1.27246	0.110168	11.5501	7.3734e-31	2.08607e-29	7514.62	7292.97	8614.29	5646.18	4463.08	5710.84	3286.81	2765.63	3635.3	7807.29	5273.36	3229.25
ENSBTAG00000000712	FBXW2	1111.53	0.457489	0.140992	3.24478	0.0011754	0.00356486	1363.19	1133.84	1573.07	1019.21	923.577	1056.52	894.524	1016.52	1023.29	1356.7	999.769	978.111
ENSBTAG00000000713	AGFG2	289.757	-2.94066	0.230539	-12.7556	2.90151e-37	1.1251e-35	79.0563	69.9901	64.3079	266.871	255.906	129.2	728.216	502.125	512.14	71.1181	217.325	580.827
ENSBTAG00000000715	NA	30.4429	-0.482901	0.402074	-1.20103	0.229741	0.343414	30.9815	19.9972	30.6699	30.9679	18.956	25.0064	36.4108	30.6708	50.3259	27.2162	24.9768	39.1358
ENSBTAG00000000717	PLPP2	45.593	-2.75112	0.420914	-6.53607	6.31571e-11	4.80475e-10	16.0249	3.99944	4.94676	83.7956	56.8679	42.7193	92.5031	55.2074	54.273	8.32371	61.1276	67.3278
ENSBTAG00000000718	TMPRSS9	0	NA	NA	NA	NA	NA	0	0	0	0	0	0	0	0	0	0	0	0
ENSBTAG00000000719	NA	0	NA	NA	NA	NA	NA	0	0	0	0	0	0	0	0	0	0	0	0
ENSBTAG00000000720	CTSL1	0	NA	NA	NA	NA	NA	0	0	0	0	0	0	0	0	0	0	0	0
ENSBTAG00000000721	GPATCH1	516.779	-0.347377	0.149743	-2.31983	0.02035	0.0453814	386.735	495.93	483.793	503.684	530.767	512.631	573.716	568.724	595.029	455.486	515.694	579.156
ENSBTAG00000000725	USP42	264.014	-0.39542	0.175384	-2.2546	0.0241584	0.0525412	251.057	201.972	234.476	275.979	249.587	257.357	314.904	307.584	283.206	229.168	260.974	301.898
ENSBTAG00000000726	OR1J1	0	NA	NA	NA	NA	NA	0	0	0	0	0	0	0	0	0	0	0	0
ENSBTAG00000000727	RNF169	495.816	-0.902908	0.15824	-5.70594	1.15703e-08	7.18524e-08	448.698	296.958	308.678	507.327	450.731	479.289	760.69	616.921	593.056	351.445	479.116	656.889
ENSBTAG00000000728	ZNF597	0.563448	0.142711	0.521593	0.273607	0.784387	NA	0	0.999859	0.989352	0	1.05311	1.04193	0	0	0.986781	0.66307	0.698347	0.328927
ENSBTAG00000000730	GCG	0	NA	NA	NA	NA	NA	0	0	0	0	0	0	0	0	0	0	0	0
ENSBTAG00000000731	WFIKKN2	0.237406	0.224946	0.452665	0.496936	0.619234	NA	2.13666	0	0	0	0	0	0	0	0	0.712219	0	0
ENSBTAG00000000735	BCL2A1	3708.28	-5.90815	0.236544	-24.977	1.08667e-137	8.95415e-135	75.8513	36.9948	125.648	4137.86	6132.26	6710.05	3617.46	4912.58	7625.85	79.4979	5660.06	5385.3
ENSBTAG00000000736	LRP8	108.885	2.4044	0.301141	7.9843	1.41322e-15	1.6062e-14	317.293	157.978	217.657	81.0631	22.1153	60.4321	44.2834	21.9077	57.2333	230.976	54.5368	41.1415
ENSBTAG00000000737	DMXL2	87.1231	2.93772	0.418085	7.02662	2.11603e-12	1.85861e-11	167.728	254.964	185.998	20.9489	17.9029	70.8515	13.7771	34.176	17.7621	202.897	36.5677	21.905
ENSBTAG00000000738	DAPK1	3586.15	-0.961466	0.161062	-5.96953	2.37932e-09	1.57871e-08	2787.27	1611.77	1927.26	4954.87	4270.36	4562.63	3905.79	4156.33	4099.09	2108.77	4595.95	4053.74
ENSBTAG00000000742	AMOTL2	0	NA	NA	NA	NA	NA	0	0	0	0	0	0	0	0	0	0	0	0
ENSBTAG00000000743	MBOAT4	0	NA	NA	NA	NA	NA	0	0	0	0	0	0	0	0	0	0	0	0
ENSBTAG00000000744	DCTN6	466.608	0.21507	0.161326	1.33314	0.182487	0.286691	342.933	588.917	645.057	306.036	474.952	518.883	368.044	474.083	480.563	525.636	433.29	440.896
ENSBTAG00000000745	AQP1	0	NA	NA	NA	NA	NA	0	0	0	0	0	0	0	0	0	0	0	0
ENSBTAG00000000746	KAT2B	3533.28	0.697138	0.135237	5.15495	2.53695e-07	1.37247e-06	4498.73	4026.43	5588.85	3094.97	2844.45	3121.63	3213.01	2700.78	2710.69	4704.67	3020.35	2874.83
ENSBTAG00000000748	GAR1	309.431	1.10024	0.18885	5.826	5.67701e-09	3.65101e-08	344.002	593.916	368.039	224.062	379.119	289.657	186.974	215.572	183.541	435.319	297.613	195.362
ENSBTAG00000000749	LMNTD1	0	NA	NA	NA	NA	NA	0	0	0	0	0	0	0	0	0	0	0	0
ENSBTAG00000000750	MSL2	791.366	-0.56928	0.152734	-3.72726	0.000193573	0.00068055	577.966	637.91	808.3	735.944	644.503	710.598	1070.67	921	1015.4	674.725	697.015	1002.36
ENSBTAG00000000751	RRH	0.632806	0.0249392	0.494564	0.0504267	0.959782	NA	0	0	1.9787	0.910821	1.05311	0	0	1.75262	0	0.659568	0.654644	0.584206
ENSBTAG00000000752	SGO1	54.805	-2.1032	0.400887	-5.24635	1.55141e-07	8.59763e-07	14.9566	9.99859	20.7764	40.0761	93.7267	86.4804	69.8693	90.2598	67.1011	15.2439	73.4278	75.7434
ENSBTAG00000000753	PIAS4	404.841	-0.357488	0.158062	-2.26169	0.0237163	0.0517075	439.083	319.955	295.816	544.671	350.685	333.419	576.668	361.915	421.356	351.618	409.592	453.313
ENSBTAG00000000754	PPP2R5A	4497.62	0.579609	0.162194	3.57355	0.000352178	0.00118214	3919.7	6681.06	6894.79	3072.2	4214.54	4394.87	3765.07	3512.24	4024.09	5831.85	3893.87	3767.14
ENSBTAG00000000755	ZFR2	0	NA	NA	NA	NA	NA	0	0	0	0	0	0	0	0	0	0	0	0
ENSBTAG00000000758	TMEM206	245.257	-0.323961	0.187889	-1.72421	0.0846695	0.15342	271.355	219.969	185.998	228.616	241.162	212.554	286.366	314.595	246.695	225.774	227.444	282.552
ENSBTAG00000000759	NENF	406.829	0.176858	0.216383	0.817336	0.413737	0.540712	555.531	346.951	431.357	455.411	379.119	331.335	324.745	460.062	376.951	444.613	388.622	387.252
ENSBTAG00000000763	NA	0	NA	NA	NA	NA	NA	0	0	0	0	0	0	0	0	0	0	0	0
ENSBTAG00000000764	GIPC1	189.83	0.425688	0.205874	2.06771	0.038667	0.0789337	336.523	208.971	137.52	221.33	184.294	128.158	209.608	165.622	116.44	227.671	177.927	163.89
ENSBTAG00000000765	PNLIPRP2	0	NA	NA	NA	NA	NA	0	0	0	0	0	0	0	0	0	0	0	0
ENSBTAG00000000767	DCP2	574.789	0.476263	0.143408	3.32103	0.000896872	0.0027822	511.729	609.914	860.736	530.098	533.926	714.766	378.869	446.917	586.148	660.793	592.93	470.645
ENSBTAG00000000770	PGM2L1	295.94	-0.730561	0.193714	-3.77134	0.000162373	0.000580299	230.759	254.964	170.169	287.82	366.482	267.777	344.426	360.163	380.898	218.63	307.359	361.829
ENSBTAG00000000771	DNAJB6	1338.57	0.228034	0.120276	1.89593	0.05797	0.111916	1246.74	1464.79	1580.98	1314.31	1302.7	1473.29	1072.64	1202.3	1389.39	1430.84	1363.43	1221.44
ENSBTAG00000000772	NA	0	NA	NA	NA	NA	NA	0	0	0	0	0	0	0	0	0	0	0	0
ENSBTAG00000000773	NA	347.773	-0.773278	0.218162	-3.54452	0.000393332	0.00130688	204.051	337.952	220.625	204.024	500.227	370.928	415.28	511.764	365.109	254.21	358.393	430.718
ENSBTAG00000000776	NA	0	NA	NA	NA	NA	NA	0	0	0	0	0	0	0	0	0	0	0	0
ENSBTAG00000000778	NA	10644.3	0.242955	0.166892	1.45577	0.145458	0.239862	9669.44	12357.3	7530.95	12446.4	13464	15446.7	6874.75	9444.85	8564.28	9852.55	13785.7	8294.63
ENSBTAG00000000781	HIP1	1725.52	1.08457	0.132653	8.17599	2.93447e-16	3.5171e-15	3310.75	2045.71	2214.17	1929.12	1270.05	1263.86	1363.93	1161.11	970.993	2523.54	1487.68	1165.34
ENSBTAG00000000782	KDR	3.0764	-1.66701	0.714424	-2.33336	0.0196294	0.0440051	0	0	0	0.910821	8.42488	1.04193	0.984075	11.392	4.93391	0	3.45921	5.77
ENSBTAG00000000783	TGFA	1.118	0.8787	0.548299	1.60259	0.109024	NA	2.13666	0.999859	6.92546	0	0	0	0	0	0	3.35399	0	0
ENSBTAG00000000784	MTERF4	578.22	-0.262698	0.140565	-1.86887	0.0616407	0.117949	527.754	450.936	602.515	538.295	524.448	666.837	587.493	609.034	696.668	527.069	576.527	631.065
ENSBTAG00000000785	PASK	77.3318	0.480828	0.296038	1.62421	0.10433	0.182571	105.764	126.982	72.2227	72.8657	51.6024	53.1386	79.7101	66.5994	67.1011	101.656	59.2022	71.1369
ENSBTAG00000000786	NQO2	224.674	-0.30708	0.184093	-1.66807	0.0953017	0.169357	260.672	192.973	168.19	234.992	217.994	180.254	297.191	249.748	220.052	207.278	211.08	255.664
ENSBTAG00000000789	PPP1R7	512.891	-0.489985	0.144163	-3.39884	0.00067673	0.00214471	405.965	375.947	418.496	623.002	557.095	543.889	579.62	564.343	547.664	400.136	574.662	563.875
ENSBTAG00000000791	CALY	1.53332	-0.842344	0.675521	-1.24695	0.212414	0.322635	1.06833	0	0	0	2.10622	2.08387	2.95223	2.62892	2.96034	0.356109	1.39669	2.84716
ENSBTAG00000000792	AJAP1	0	NA	NA	NA	NA	NA	0	0	0	0	0	0	0	0	0	0	0	0
ENSBTAG00000000793	LAMC2	0.109928	0.118252	0.452665	0.261234	0.793912	NA	0	0	0.989352	0	0	0	0	0	0	0.329784	0	0
ENSBTAG00000000795	NMNAT2	6.88809	-0.427961	0.671293	-0.637517	0.523788	0.644482	5.34164	0.999859	9.89352	4.55411	5.26555	10.4193	9.84075	0.876308	14.8017	5.41167	6.74633	8.50626
ENSBTAG00000000797	MRPL9	956.001	0.446831	0.138547	3.22512	0.00125918	0.00379801	1252.08	1144.84	1007.16	974.579	929.896	799.163	794.149	986.723	715.417	1134.69	901.212	832.096
ENSBTAG00000000799	ICA1	352.956	-0.710377	0.207255	-3.42755	0.000609064	0.00194806	369.642	323.954	226.562	234.081	331.729	159.416	688.853	480.217	362.149	306.719	241.742	510.406
ENSBTAG00000000801	ZNF583	186.695	0.388252	0.21307	1.82218	0.0684282	0.128641	159.181	250.965	199.849	187.629	240.109	181.296	118.089	166.499	176.634	203.332	203.011	153.74
ENSBTAG00000000802	LYVE1	0	NA	NA	NA	NA	NA	0	0	0	0	0	0	0	0	0	0	0	0
ENSBTAG00000000803	ZNF667	58.9337	-1.88895	0.340474	-5.54801	2.88939e-08	1.72682e-07	29.9132	18.9973	24.7338	44.6302	46.3368	65.6418	115.137	66.5994	118.414	24.5481	52.2029	100.05
ENSBTAG00000000804	MOB3B	21.7956	-0.419998	0.555502	-0.75607	0.449607	0.57509	35.2548	9.99859	3.95741	51.9168	17.9029	16.6709	18.6974	13.1446	28.6167	16.4036	28.8302	20.1529
ENSBTAG00000000805	IQCF1	0	NA	NA	NA	NA	NA	0	0	0	0	0	0	0	0	0	0	0	0
ENSBTAG00000000806	ATAD1	3861.79	-0.349927	0.153362	-2.2817	0.0225069	0.0494139	1555.49	3963.44	4051.4	2170.49	5724.7	5755.64	2606.81	4244.84	4683.26	3190.11	4550.28	3844.97
ENSBTAG00000000807	TMED3	251.784	2.78642	0.225517	12.3557	4.53827e-35	1.60409e-33	363.232	474.933	654.951	158.483	157.966	251.106	40.3471	84.1256	80.9161	497.705	189.185	68.4629
ENSBTAG00000000808	COX14	523.756	0.4555	0.17638	2.5825	0.00980883	0.0239097	712.575	516.927	540.186	541.939	572.892	550.141	379.853	459.186	440.105	589.896	554.99	426.381
ENSBTAG00000000809	IRX1	0	NA	NA	NA	NA	NA	0	0	0	0	0	0	0	0	0	0	0	0
ENSBTAG00000000810	COPE	1555.49	0.724642	0.141699	5.11394	3.15509e-07	1.68749e-06	2768.04	1848.74	1616.6	1764.26	1293.22	1049.23	1330.47	1220.7	1108.16	2077.79	1368.9	1219.77
ENSBTAG00000000811	DDX49	211.863	0.0796128	0.184174	0.432269	0.665546	0.765482	279.902	198.972	198.86	228.616	189.56	172.961	248.971	202.427	186.502	225.911	197.046	212.633
ENSBTAG00000000812	CD300A	3247.93	-1.48345	0.129835	-11.4256	3.11451e-30	8.37994e-29	1724.28	1421.8	1776.88	3391.9	3667.98	3372.74	5036.5	4143.19	4696.09	1640.99	3477.54	4625.26
ENSBTAG00000000813	HOMER3	851.915	0.593712	0.184822	3.21234	0.0013166	0.00395491	1217.89	1336.81	783.567	702.243	817.213	611.615	539.273	979.713	678.906	1112.76	710.357	732.63
ENSBTAG00000000815	EPHA2	14.081	-1.61061	0.594392	-2.70968	0.00673473	0.0171842	4.27331	0.999859	4.94676	27.3246	12.6373	32.2999	11.8089	16.6499	15.7885	3.40664	24.0873	14.7491
ENSBTAG00000000816	PRDM1	230.666	1.37546	0.224811	6.11828	9.45889e-10	6.51206e-09	213.666	142.98	415.528	320.609	228.525	473.038	62.9808	73.6099	145.057	257.391	340.724	93.8825
ENSBTAG00000000817	SYNJ2	13.6968	2.31072	0.578267	3.99594	6.44387e-05	0.00024783	24.5715	33.9952	36.606	6.37575	2.10622	6.2516	2.95223	3.50523	6.90747	31.7243	4.91119	4.45498
ENSBTAG00000000818	PLEKHG7	0	NA	NA	NA	NA	NA	0	0	0	0	0	0	0	0	0	0	0	0
ENSBTAG00000000819	RFX3	79.9874	-0.254826	0.29352	-0.868171	0.385301	0.511873	85.4663	75.9893	70.244	81.0631	49.4961	79.1869	104.312	98.1465	75.9822	77.2332	69.9154	92.8136
ENSBTAG00000000820	GNG11	455.999	-0.232747	0.30716	-0.757739	0.448607	0.574217	322.635	340.952	85.0843	838.866	906.727	785.618	300.143	242.737	281.233	249.557	843.737	274.704
ENSBTAG00000000821	GPR137C	0.87666	0.0386396	0.577989	0.0668517	0.9467	NA	1.06833	0	1.9787	0	2.10622	0	0.984075	1.75262	0	1.01568	0.702073	0.912231
ENSBTAG00000000824	TSEN54	409.715	0.500516	0.173543	2.8841	0.00392536	0.0106136	636.724	380.946	341.326	693.135	319.092	359.467	438.897	220.83	297.021	452.999	457.231	318.916
ENSBTAG00000000825	MRPS26	220.548	0.342853	0.192119	1.78458	0.0743287	0.138002	342.933	279.961	214.689	177.61	179.029	138.577	256.844	198.922	196.37	279.194	165.072	217.378
ENSBTAG00000000827	TAOK1	975.529	-0.360336	0.136462	-2.64055	0.0082771	0.0205664	678.388	926.869	1038.82	837.045	895.143	1035.68	1031.31	1128.69	1207.82	881.359	922.623	1122.61
ENSBTAG00000000828	CAPN6	0	NA	NA	NA	NA	NA	0	0	0	0	0	0	0	0	0	0	0	0
ENSBTAG00000000829	CARKL	103.787	-1.24147	0.28605	-4.34003	1.42465e-05	6.12407e-05	84.3979	59.9916	41.5528	87.4388	134.798	76.0611	149.579	170.004	130.255	61.9808	99.4327	149.946
ENSBTAG00000000830	GPR137B	988.146	0.387029	0.148186	2.61178	0.00900727	0.0221966	1032.01	966.864	1229.76	1241.45	816.16	1151.34	866.97	758.883	829.883	1076.21	1069.65	818.579
ENSBTAG00000000831	CTNS	348.159	-0.751367	0.190787	-3.93825	8.20783e-05	0.000310775	283.107	236.967	248.327	298.749	437.04	321.957	441.85	438.154	427.276	256.134	352.582	435.76
ENSBTAG00000000833	TAX1BP3	2016.01	-0.512684	0.127748	-4.01326	5.98862e-05	0.000232081	1555.49	1317.81	1686.84	2165.93	2442.16	2470.42	2190.55	2108.4	2206.44	1520.05	2359.51	2168.46
ENSBTAG00000000835	BCAS1	1.79692	-0.83167	0.690331	-1.20474	0.228304	0.341652	0	0.999859	1.9787	0	0	1.04193	4.92038	5.25785	1.97356	0.992854	0.347311	4.0506
ENSBTAG00000000836	KRT8	0.109928	0.118252	0.452665	0.261234	0.793912	NA	0	0	0.989352	0	0	0	0	0	0	0.329784	0	0
ENSBTAG00000000837	PARP1	1252.86	-0.560254	0.120065	-4.66627	3.06715e-06	1.44059e-05	1239.26	1086.85	794.449	1373.52	1240.56	970.04	1705.4	1565.09	1300.58	1040.19	1194.71	1523.69
ENSBTAG00000000838	CCDC88C	8628.74	-1.14821	0.119263	-9.62759	6.11484e-22	1.04835e-20	5027.55	3207.55	4201.78	16181.6	9921.34	11480	11445.8	8180.34	8012.67	4145.63	12527.7	9212.93
ENSBTAG00000000841	LZTS1	1.10001	0.602081	0.620504	0.970311	0.331892	NA	3.20498	0.999859	1.9787	2.73246	0	0	0.984075	0	0	2.06118	0.910821	0.328025
ENSBTAG00000000842	UBASH3B	205.429	-2.39235	0.290605	-8.23231	1.83642e-16	2.24179e-15	89.7396	63.991	34.6273	248.654	157.966	179.212	464.483	200.675	409.514	62.786	195.278	358.224
ENSBTAG00000000843	NDRG2	754.331	-1.55512	0.195096	-7.97105	1.57333e-15	1.77745e-14	402.76	484.932	181.051	976.4	1259.52	490.75	1100.2	1090.13	803.24	356.248	908.89	997.855
ENSBTAG00000000845	OLFM3	0	NA	NA	NA	NA	NA	0	0	0	0	0	0	0	0	0	0	0	0
ENSBTAG00000000848	SNRNP200	6382.48	-0.230321	0.10215	-2.25473	0.02415	0.0525316	7260.36	5573.22	4977.43	7680.04	5449.84	5595.18	8528.98	6425.97	5951.28	5937	6241.69	6968.74
ENSBTAG00000000851	CYP20A1	604.55	0.248837	0.157703	1.57789	0.114591	0.197153	579.034	698.902	605.483	667.632	630.813	672.047	435.945	622.179	528.915	627.806	656.83	529.013
ENSBTAG00000000853	NA	0	NA	NA	NA	NA	NA	0	0	0	0	0	0	0	0	0	0	0	0
ENSBTAG00000000854	SEC16B	17.1956	-1.7915	0.547646	-3.27128	0.00107061	0.00327493	5.34164	4.9993	9.89352	4.55411	9.47798	23.9645	9.84075	40.3102	46.3787	6.74482	12.6655	32.1766
ENSBTAG00000000855	NXN	37.7473	1.68319	0.41037	4.10163	4.1025e-05	0.000163061	85.4663	71.9899	56.3931	32.7896	13.6904	16.6709	32.4745	10.5157	19.7356	71.2831	21.0503	20.9086
ENSBTAG00000000856	NA	131.883	-2.29883	0.258085	-8.90728	5.2301e-19	7.62761e-18	72.6463	37.9946	30.6699	156.661	113.736	64.5999	305.063	219.077	186.502	47.1036	111.666	236.881
ENSBTAG00000000857	GPR172B	1220.62	-0.40506	0.164855	-2.45707	0.0140077	0.032671	1447.58	1089.85	669.791	1308.85	1413.27	921.069	1419.04	1585.24	1130.85	1069.07	1214.4	1378.38
ENSBTAG00000000859	SLC38A1	235.555	0.281084	0.226933	1.23862	0.215485	0.326209	194.436	233.967	429.379	163.037	115.842	300.077	235.194	163.87	284.193	285.927	192.985	227.752
ENSBTAG00000000861	ETV3L	0.117012	0.0115574	0.452665	0.025532	0.979631	NA	0	0	0	0	1.05311	0	0	0	0	0	0.351036	0
ENSBTAG00000000868	ZFP1	46.1531	0.155341	0.371463	0.418186	0.675811	0.773764	30.9815	75.9893	44.5208	32.7896	57.921	32.2999	17.7134	79.7441	43.4184	50.4972	41.0035	46.9586
ENSBTAG00000000869	RNF219	83.7444	-0.877882	0.295377	-2.97207	0.00295795	0.00825696	34.1865	65.9907	65.2972	43.7194	140.064	87.5224	58.0604	122.683	136.176	55.1581	90.4351	105.64
ENSBTAG00000000871	TRIM27	1137.45	-0.178173	0.123316	-1.44485	0.148501	0.243936	1084.35	1054.85	974.512	1317.05	1118.4	1153.42	1290.12	1069.1	1175.26	1037.91	1196.29	1178.16
ENSBTAG00000000872	NA	0	NA	NA	NA	NA	NA	0	0	0	0	0	0	0	0	0	0	0	0
ENSBTAG00000000873	SLC13A3	855.326	4.96415	0.458003	10.8387	2.25727e-27	5.31426e-26	2786.2	1054.85	2940.35	262.317	32.6464	479.289	47.2356	21.0314	74.0086	2260.47	258.084	47.4252
ENSBTAG00000000874	CAST	10223.2	0.0496221	0.120848	0.410616	0.681354	0.777141	8329.75	10644.5	12160.1	9176.52	10996.6	10918.4	9553.4	9491.3	10738.2	10378.1	10363.8	9927.62
ENSBTAG00000000875	CEP131	281.124	-0.0105451	0.19904	-0.0529795	0.957748	0.975431	440.151	247.965	235.466	257.762	224.312	218.806	338.522	283.924	283.206	307.861	233.627	301.884
ENSBTAG00000000877	ETFBKMT	117.708	-0.436589	0.247952	-1.76078	0.0782758	0.144012	91.8762	73.9896	134.552	115.674	97.9392	143.787	141.707	122.683	137.163	100.139	119.133	133.851
ENSBTAG00000000878	RB1CC1	4730.05	-0.0304299	0.114782	-0.26511	0.790925	0.861537	4199.6	4391.38	5831.24	4320.94	4241.92	4970.02	4832.79	4550.67	5231.92	4807.41	4510.96	4871.79
ENSBTAG00000000879	C14H8orf33	100.784	0.847009	0.319974	2.64712	0.00811805	0.0202093	115.379	188.973	93.9884	113.853	74.7708	107.319	74.7897	63.9705	74.0086	132.78	98.6475	70.9229
ENSBTAG00000000880	GINM1	1139.43	0.535296	0.127051	4.21323	2.51746e-05	0.000104306	960.427	1462.79	1586.92	940.878	1313.23	1261.78	741.009	998.115	989.742	1336.71	1171.96	909.622
ENSBTAG00000000885	NA	0.848181	-0.293358	0.585355	-0.501164	0.616256	NA	0	0.999859	0.989352	0	0	1.04193	0	2.62892	1.97356	0.66307	0.347311	1.53416
ENSBTAG00000000886	NA	0	NA	NA	NA	NA	NA	0	0	0	0	0	0	0	0	0	0	0	0
ENSBTAG00000000888	SPTA1	0	NA	NA	NA	NA	NA	0	0	0	0	0	0	0	0	0	0	0	0
ENSBTAG00000000892	MB21D1	78.2431	-0.407252	0.309283	-1.31676	0.187919	0.293025	23.5032	84.988	102.893	20.0381	69.5052	130.242	43.2993	95.5176	134.202	70.4613	73.2616	91.0064
ENSBTAG00000000893	NA	0	NA	NA	NA	NA	NA	0	0	0	0	0	0	0	0	0	0	0	0
ENSBTAG00000000894	PGK1	14515.8	0.974018	0.111995	8.697	3.4077e-18	4.72917e-17	17261	18802.4	24003.7	12419	11364.1	16540.7	9682.31	9333.56	11235.5	20022.3	13441.3	10083.8
ENSBTAG00000000895	TAF9B	284.557	0.245661	0.192924	1.27335	0.202892	0.311183	198.709	345.951	298.784	299.66	398.075	322.999	217.481	236.603	242.748	281.148	340.245	232.277
ENSBTAG00000000897	IQGAP2	4534.53	0.0884241	0.12047	0.733994	0.462952	0.587729	3744.49	5198.27	5200.03	4013.99	4632.63	4854.37	4207.91	4429.74	4529.33	4714.26	4500.33	4388.99
ENSBTAG00000000898	F2RL2	112.872	2.60201	0.33518	7.76302	8.29327e-15	8.86768e-14	185.889	210.97	298.784	58.2926	28.434	131.284	25.586	34.176	42.4316	231.881	72.67	34.0645
ENSBTAG00000000899	TMEM17	0.780449	0.231374	0.535305	0.432228	0.665576	NA	0	2.99958	0	0	2.10622	1.04193	0	0.876308	0	0.999859	1.04938	0.292103
ENSBTAG00000000900	LRRC8C	429.442	1.26675	0.212326	5.96606	2.43058e-09	1.61191e-08	686.935	753.894	619.334	357.042	286.446	310.496	235.194	235.727	379.911	686.721	317.995	283.611
ENSBTAG00000000902	OGT	8015.42	0.493623	0.131974	3.74032	0.000183787	0.000648395	8785.93	8903.75	9913.3	7580.76	7980.46	9396.15	5813.92	7608.99	6155.54	9200.99	8319.13	6526.15
ENSBTAG00000000905	RAB6B	0	NA	NA	NA	NA	NA	0	0	0	0	0	0	0	0	0	0	0	0
ENSBTAG00000000908	HCAR1	0	NA	NA	NA	NA	NA	0	0	0	0	0	0	0	0	0	0	0	0
ENSBTAG00000000910	SLC6A7	0	NA	NA	NA	NA	NA	0	0	0	0	0	0	0	0	0	0	0	0
ENSBTAG00000000911	UBE2H	305.53	-0.37652	0.219817	-1.71288	0.0867348	0.156517	189.094	226.968	426.411	241.368	313.827	284.448	297.191	338.255	432.21	280.824	279.881	355.885
ENSBTAG00000000913	UQCR10	545.4	0.287244	0.167853	1.71128	0.0870292	0.156962	681.593	520.927	580.75	547.404	608.697	513.673	440.866	514.393	500.298	594.423	556.591	485.186
ENSBTAG00000000914	OPRK1	0	NA	NA	NA	NA	NA	0	0	0	0	0	0	0	0	0	0	0	0
ENSBTAG00000000916	TCTE3	3.26356	0.429207	0.719514	0.596523	0.550826	0.668684	3.20498	4.9993	1.9787	7.28657	6.31866	0	1.96815	2.62892	0.986781	3.39433	4.53508	1.86129
ENSBTAG00000000917	BMP1	156.91	0.501334	0.273809	1.83096	0.0671065	0.126535	303.405	165.977	113.775	219.508	107.417	121.906	133.834	112.167	134.202	194.386	149.61	126.735
ENSBTAG00000000918	ERMARD	397.653	-0.533109	0.168022	-3.17285	0.00150953	0.0044874	298.064	345.951	363.092	257.762	431.775	391.767	360.171	583.621	546.677	335.702	360.435	496.823
ENSBTAG00000000919	HEY2	63.291	-5.57884	0.545897	-10.2196	1.62035e-24	3.21244e-23	0	0.999859	0.989352	16.3948	86.355	31.258	115.137	142.838	175.647	0.66307	44.6692	144.541
ENSBTAG00000000920	DNAH17	13.4057	-1.37521	0.607373	-2.2642	0.0235618	0.0514047	4.27331	3.99944	3.95741	40.987	8.42488	8.33546	31.4904	4.38154	14.8017	4.07672	19.2491	16.8912
ENSBTAG00000000923	HOXC13	0	NA	NA	NA	NA	NA	0	0	0	0	0	0	0	0	0	0	0	0
ENSBTAG00000000924	HOXC12	0	NA	NA	NA	NA	NA	0	0	0	0	0	0	0	0	0	0	0	0
ENSBTAG00000000925	GLT8D2	0.11577	0.0115574	0.452665	0.025532	0.979631	NA	0	0	0	0	0	1.04193	0	0	0	0	0.347311	0
ENSBTAG00000000926	NA	0.11577	0.0115574	0.452665	0.025532	0.979631	NA	0	0	0	0	0	1.04193	0	0	0	0	0.347311	0
ENSBTAG00000000928	SPECC1	633.674	0.835801	0.164173	5.09098	3.56219e-07	1.896e-06	1177.3	852.88	769.716	509.149	415.978	440.738	518.608	568.724	449.972	933.298	455.288	512.435
ENSBTAG00000000929	NA	0	NA	NA	NA	NA	NA	0	0	0	0	0	0	0	0	0	0	0	0
ENSBTAG00000000930	NA	206.472	0.226792	0.274294	0.826821	0.408338	0.536048	427.331	137.981	29.6806	527.365	265.384	62.516	233.226	124.436	50.3259	198.331	285.088	135.996
ENSBTAG00000000933	CCDC183	18.7032	0.58319	0.49029	1.18948	0.234251	0.348414	40.5965	12.9982	31.6593	11.8407	7.37177	12.5032	17.7134	14.8972	18.7488	28.418	10.5719	17.1198
ENSBTAG00000000936	SLC39A2	101.741	-0.40529	0.374696	-1.08165	0.279407	0.400795	84.3979	137.981	74.2014	77.4198	126.373	27.0903	182.054	94.6413	111.506	98.86	76.9611	129.4
ENSBTAG00000000937	SSFA2	2469.78	-0.460933	0.14095	-3.27018	0.00107478	0.00328539	1745.65	2074.71	2339.82	2076.67	2611.71	2905.95	2876.45	2379.18	3217.89	2053.39	2531.45	2824.51
ENSBTAG00000000939	KIF16B	391.687	-0.117199	0.173978	-0.673645	0.500537	0.622235	353.617	392.945	328.465	408.959	408.606	462.618	443.818	353.152	373.003	358.342	426.728	389.991
ENSBTAG00000000940	TBCC	1063.13	-0.203801	0.158604	-1.28497	0.198804	0.306159	1068.33	763.892	1072.46	1027.41	1183.69	1117.99	1163.18	1085.75	1085.46	968.226	1109.7	1111.46
ENSBTAG00000000941	PLEKHB2	5436.15	0.178325	0.144706	1.23233	0.217825	0.328883	4027.6	6740.05	6191.36	4409.29	5894.25	6964.28	4483.45	4619.02	5596.04	5653	5755.94	4899.5
ENSBTAG00000000942	SIPA1L2	142.631	-1.99394	0.28797	-6.92414	4.38625e-12	3.74778e-11	65.168	48.9931	34.6273	220.419	97.9392	175.045	239.13	142.838	259.524	49.5961	164.468	213.831
ENSBTAG00000000943	ZNF286A	100.952	-0.880881	0.249414	-3.5318	0.000412737	0.00136482	52.3481	74.9894	105.861	51.9168	87.4081	98.9836	94.4712	162.993	179.594	77.7327	79.4362	145.686
ENSBTAG00000000944	LPCAT1	429.651	0.496598	0.198546	2.50118	0.0123781	0.0293513	615.357	440.938	505.559	354.309	361.217	477.205	294.238	352.276	465.761	520.618	397.577	370.758
ENSBTAG00000000945	ATP2C2	0.74671	0.261847	0.485886	0.538906	0.589951	NA	0	1.99972	2.96806	0	0	0	0	1.75262	0	1.65592	0	0.584206
ENSBTAG00000000946	TLDC1	278.855	0.273915	0.165047	1.65962	0.0969916	0.171645	358.958	302.957	338.358	234.992	212.728	237.561	284.398	258.511	281.233	333.425	228.427	274.714
ENSBTAG00000000948	RAB2A	1650.29	0.111841	0.13425	0.833076	0.404802	0.532466	1085.42	1972.72	2092.48	1150.37	2092.53	1806.71	1196.64	1729.83	1725.88	1716.87	1683.2	1550.78
ENSBTAG00000000949	DNAJC9	49.8847	-0.869125	0.36803	-2.36156	0.0181984	0.0412035	19.2299	38.9945	49.4676	40.0761	47.3899	54.1805	66.9171	74.4862	58.2201	35.8973	47.2155	66.5411
ENSBTAG00000000950	MRPS16	316.882	0.0704616	0.185735	0.379366	0.704416	0.794781	414.511	293.959	252.285	403.494	315.933	276.112	299.159	317.224	279.259	320.252	331.846	298.547
ENSBTAG00000000951	JAKMIP3	7.27838	0.856512	0.685658	1.24918	0.211598	0.321859	3.20498	22.9968	11.8722	3.64328	1.05311	7.29353	2.95223	10.5157	1.97356	12.6913	3.99664	5.14716
ENSBTAG00000000953	NA	0	NA	NA	NA	NA	NA	0	0	0	0	0	0	0	0	0	0	0	0
ENSBTAG00000000954	DCDC1	0	NA	NA	NA	NA	NA	0	0	0	0	0	0	0	0	0	0	0	0
ENSBTAG00000000955	RBM41	213.354	-0.137862	0.204768	-0.673262	0.50078	0.62227	165.591	211.97	249.317	161.215	242.215	190.674	171.229	297.069	230.907	208.959	198.035	233.068
ENSBTAG00000000957	NA	1431.93	-0.350716	0.152445	-2.30061	0.0214138	0.0473611	892.054	1398.8	1388.06	1127.6	1543.86	1883.82	1403.29	1374.05	1875.87	1226.31	1518.42	1551.07
ENSBTAG00000000958	ZSWIM3	3.67342	-0.0803835	0.706989	-0.113698	0.909477	0.942801	3.20498	6.99901	1.9787	3.64328	3.15933	1.04193	2.95223	6.13416	3.94713	4.0609	2.61485	4.3445
ENSBTAG00000000959	ZSWIM1	86.8504	0.239015	0.302435	0.790304	0.42935	0.555065	168.796	70.99	90.031	86.528	50.5493	53.1386	85.6145	83.2493	92.7575	109.939	63.4053	87.2071
ENSBTAG00000000960	SPATA25	1.51699	-0.268035	0.686365	-0.390514	0.696156	0.788499	3.20498	0.999859	0	1.82164	1.05311	0	0.984075	2.62892	2.96034	1.40161	0.958251	2.19111
ENSBTAG00000000961	NEURL2	8.50815	-0.145188	0.619473	-0.234373	0.814695	0.878707	4.27331	15.9977	3.95741	7.28657	12.6373	6.2516	8.85668	11.392	5.92069	8.07616	8.72516	8.72312
ENSBTAG00000000962	STAP1	198.672	-1.29548	0.279605	-4.63324	3.5998e-06	1.67702e-05	52.3481	136.981	107.839	125.693	382.279	275.07	228.305	274.285	205.251	99.056	261.014	235.947
ENSBTAG00000000963	NA	0	NA	NA	NA	NA	NA	0	0	0	0	0	0	0	0	0	0	0	0
ENSBTAG00000000964	FCRL5	916.693	0.607766	0.257174	2.36325	0.0181155	0.041058	483.953	467.934	292.848	2674.17	2052.51	1420.15	201.735	510.888	146.044	414.912	2048.95	286.222
ENSBTAG00000000965	TNNI3K	0	NA	NA	NA	NA	NA	0	0	0	0	0	0	0	0	0	0	0	0
ENSBTAG00000000966	NA	0	NA	NA	NA	NA	NA	0	0	0	0	0	0	0	0	0	0	0	0
ENSBTAG00000000967	DET1	258.074	0.13074	0.178935	0.730658	0.464988	0.589019	318.362	282.96	210.732	287.82	280.127	208.387	276.525	235.727	222.026	270.685	258.778	244.759
ENSBTAG00000000970	ASIC1	7.5267	-0.508333	0.639953	-0.794329	0.427004	0.552834	4.27331	7.99887	2.96806	12.7515	8.42488	6.2516	8.85668	12.2683	3.94713	5.08008	9.14266	8.35737
ENSBTAG00000000972	KRTAP10-2	0	NA	NA	NA	NA	NA	0	0	0	0	0	0	0	0	0	0	0	0
ENSBTAG00000000973	KCNJ15	1.37412	1.06498	0.584173	1.82305	0.0682964	0.12843	6.40997	1.99972	3.95741	0	0	0	0	0	0	4.12236	0	0
ENSBTAG00000000974	IARS	1793.97	0.031796	0.135636	0.234422	0.814657	0.878707	1461.47	2056.71	2129.09	1521.07	1560.71	1926.53	1719.18	1694.78	2076.19	1882.42	1669.44	1830.05
ENSBTAG00000000977	CADM1	1640.46	-1.48351	0.140729	-10.5416	5.55454e-26	1.19269e-24	778.811	355.95	944.831	2872.73	1434.33	2686.1	2150.2	1208.43	2332.75	693.197	2331.06	1897.13
ENSBTAG00000000978	ASH2L	797.337	-0.669723	0.131844	-5.07966	3.78102e-07	2.00599e-06	646.339	649.908	582.728	700.422	837.222	754.36	987.027	1095.39	922.641	626.325	764.001	1001.68
ENSBTAG00000000979	SMIM19	1100.44	0.38919	0.151482	2.56921	0.0101931	0.024758	929.446	1488.79	1563.18	673.097	1228.98	1055.48	858.113	1016.52	1090.39	1327.14	985.851	988.342
ENSBTAG00000000981	KLHDC8B	47.4698	-0.222591	0.398822	-0.558121	0.576761	0.691526	58.758	28.9959	22.7551	57.3817	63.1866	67.7257	49.2038	52.5785	26.6431	36.8364	62.7647	42.8085
ENSBTAG00000000982	MGC137053	0	NA	NA	NA	NA	NA	0	0	0	0	0	0	0	0	0	0	0	0
ENSBTAG00000000983	ABCC8	0.409115	-0.283965	0.453208	-0.626567	0.530943	NA	0	0	0	0	1.05311	0	0	2.62892	0	0	0.351036	0.876308
ENSBTAG00000000985	RAB10	2379.23	0.510007	0.169242	3.01348	0.00258269	0.00729593	1696.51	3519.5	3197.58	1865.36	2533.78	2909.08	1665.06	1752.62	2273.54	2804.53	2436.07	1897.07
ENSBTAG00000000986	USH1C	1.92375	0.695535	0.661831	1.05092	0.293293	0.415425	6.40997	3.99944	2.96806	0	0	0	3.9363	0	0	4.45915	0	1.3121
ENSBTAG00000000987	OTOG	0.111095	0.118252	0.452665	0.261234	0.793912	NA	0	0.999859	0	0	0	0	0	0	0	0.333286	0	0
ENSBTAG00000000988	BRCA2	48.3015	-0.319614	0.433428	-0.737409	0.460874	0.586127	29.9132	23.9966	113.775	17.3056	30.5402	29.1741	58.0604	64.8468	67.1011	55.8951	25.6733	63.3361
ENSBTAG00000000990	PSMA2	1737.75	-0.13384	0.113117	-1.1832	0.23673	0.351312	1378.14	1602.77	1661.12	1914.55	1960.89	2029.69	1556.81	1721.07	1814.69	1547.35	1968.37	1697.52
ENSBTAG00000000991	MRPL32	168.6	-0.0549952	0.202169	-0.272026	0.785602	0.857798	130.336	155.978	197.87	138.445	172.71	220.89	147.611	154.23	199.33	161.395	177.348	167.057
ENSBTAG00000000992	BMP10	0	NA	NA	NA	NA	NA	0	0	0	0	0	0	0	0	0	0	0	0
ENSBTAG00000000993	N4BP2L1	4443.53	0.209505	0.157354	1.33142	0.18305	0.287336	2711.42	4132.42	5237.63	4463.02	5289.77	8093.74	3010.29	3530.65	3522.81	4027.15	5948.84	3354.58
ENSBTAG00000000995	FAM46A	1618.18	-0.56244	0.12514	-4.49449	6.97373e-06	3.1262e-05	1082.22	1382.81	1203.05	1680.47	1827.14	1974.46	1773.3	1840.25	1799.89	1222.69	1827.36	1804.48
ENSBTAG00000000997	NA	0	NA	NA	NA	NA	NA	0	0	0	0	0	0	0	0	0	0	0	0
ENSBTAG00000000998	SLC39A6	1246.77	0.377561	0.161817	2.33326	0.0196345	0.0440091	1711.46	661.907	2005.42	1226.88	776.142	1644.17	1222.22	664.242	1308.47	1459.59	1215.73	1064.98
ENSBTAG00000001000	CA13	0.11577	0.0115574	0.452665	0.025532	0.979631	NA	0	0	0	0	0	1.04193	0	0	0	0	0.347311	0
ENSBTAG00000001001	ANKRD55	6.27843	1.51097	0.706622	2.13831	0.032492	0.0679527	12.8199	14.9979	4.94676	1.82164	14.7435	1.04193	0	6.13416	0	10.9215	5.86904	2.04472
ENSBTAG00000001002	TCF7	66.0896	-0.743635	0.305708	-2.4325	0.0149949	0.0347318	76.9196	28.9959	44.5208	89.2605	27.3808	69.8095	127.93	49.0733	80.9161	50.1455	62.1503	85.973
ENSBTAG00000001003	CKMT2	0.907283	0.559404	0.612905	0.91271	0.361395	NA	3.20498	0.999859	0.989352	0	1.05311	1.04193	0	0.876308	0	1.7314	0.698347	0.292103
ENSBTAG00000001004	ESAM	0.226655	-0.0951367	0.452665	-0.21017	0.833535	NA	0	0	0	0	1.05311	0	0	0	0.986781	0	0.351036	0.328927
ENSBTAG00000001005	ZNF280B	123.773	-1.9146	0.275513	-6.94922	3.67311e-12	3.16305e-11	39.5281	46.9934	44.5208	95.6362	173.763	165.667	95.4553	223.459	228.933	43.6808	145.022	182.616
ENSBTAG00000001006	HMX3	0	NA	NA	NA	NA	NA	0	0	0	0	0	0	0	0	0	0	0	0
ENSBTAG00000001007	SLC25A43	181.828	-0.287769	0.20682	-1.3914	0.164104	0.26401	180.547	142.98	158.296	239.546	153.754	157.332	272.589	157.735	173.674	160.608	183.544	201.333
ENSBTAG00000001008	PRF1	13.5214	-1.57587	0.572403	-2.75308	0.00590381	0.0152739	6.40997	7.99887	0.989352	23.6814	14.7435	6.2516	33.4586	19.2788	8.88103	5.13273	14.8922	20.5395
ENSBTAG00000001009	HCLS1	8756.98	0.532275	0.11054	4.81522	1.47041e-06	7.24402e-06	9090.4	11542.4	12142.3	6981.44	7794.06	8790.79	7172.92	7299.65	7998.85	10925	7855.43	7490.47
ENSBTAG00000001010	ADAMTS18	0	NA	NA	NA	NA	NA	0	0	0	0	0	0	0	0	0	0	0	0
ENSBTAG00000001013	SLC30A5	1252	0.42553	0.168956	2.51859	0.0117826	0.0281163	795.904	1707.76	2155.8	801.523	1024.68	1470.17	831.543	1034.04	1446.62	1553.15	1098.79	1104.07
ENSBTAG00000001014	MAPK7	555.254	-0.411853	0.162135	-2.54019	0.0110793	0.0266357	573.692	320.955	310.656	959.095	511.811	717.892	710.502	378.565	514.113	401.768	729.599	534.394
ENSBTAG00000001015	TM9SF4	5632.38	-0.708872	0.105939	-6.69132	2.2116e-11	1.76074e-10	4495.52	3522.5	3711.06	8053.48	5943.75	5616.02	7884.41	5743.32	5721.36	3909.7	6537.75	6449.7
ENSBTAG00000001016	NAA35	741.15	-0.453986	0.174821	-2.59686	0.0094081	0.023038	402.76	716.899	730.142	617.537	797.204	924.195	786.276	758.883	936.456	616.6	779.645	827.205
ENSBTAG00000001017	SLK	786.731	0.642878	0.167043	3.84859	0.0001188	0.000434589	746.761	1096.85	1426.65	439.927	666.618	684.55	629.808	657.231	732.192	1090.08	597.032	673.077
ENSBTAG00000001019	GDF10	0	NA	NA	NA	NA	NA	0	0	0	0	0	0	0	0	0	0	0	0
ENSBTAG00000001020	AKAP3	0.337687	-0.0951367	0.452665	-0.21017	0.833535	NA	1.06833	0	0	0	0	0	0.984075	0	0.986781	0.356109	0	0.656952
ENSBTAG00000001021	CYP1A1	0.640656	-0.248477	0.457116	-0.543576	0.586734	NA	0	0	0	0	1.05311	2.08387	0	2.62892	0	0	1.04566	0.876308
ENSBTAG00000001022	AMDHD2	652.674	0.488088	0.159379	3.06244	0.0021954	0.00632383	924.104	719.899	533.261	866.191	642.397	668.921	556.002	491.609	471.682	725.754	725.836	506.431
[truncated: 23,923 more rows]

## Sheet: intM_vs_ncM
gene_id	gene_symbol	baseMean	log2FoldChange	lfcSE	stat	pvalue	padj	cM_1	cM_2	cM_3_	intM_1	intM_2	intM_3	ncM_1	ncM_2	ncM_3	mean_cM	mean_intM	mean_ncM
[truncated: 24,616 more rows]
