# Supplementary material for: Monocyte biology conserved across species: Functional insights from cattle
Source: Front Immunol. 2022 Jul 29;13:889175. doi: 10.3389/fimmu.2022.889175 (PMC9373011; doi:10.3389/fimmu.2022.889175)
Supplement: Supplementary file 5 [file DataSheet_5.xlsx]

## Sheet: Data_overview
ATP Production Rate (Basal) (pmol/min)
	#1	#1	#2	#2	#2	#3	#3	#3	#4	#4
cM_glyco	867.53	779.831	459.895	570.539	373.959	811.958	829.183	720.097	880.945	940.159
ncM_glyco	441.089	427.433	223.358	237.354	239.696	377.034	285.509	322.497	343.49	338.969
	#1	#1	#2	#2	#2	#3	#3	#3	#4	#4
cM_oxphos	590.433	481.092	107.135	185.459	85.4182	290.885	264.618	103.117	428.793	499.813
ncM_oxphos	848.83	841.999	497.218	538.292	521.91	625.25	556.495	581.44	472.439	530.294
	#1 mean	#2 mean	#3 mean	#4 mean		Mean	SD
cM_glyco_means	823.681	468.131	787.079	910.552		747.361	193.221
ncM_glyco_means	434.261	233.469	328.347	341.23		334.327	82.1431
	#1 mean	#2 mean	#3 mean	#4 mean		Mean	SD
cM_oxphos_means	535.762	126.004	219.54	464.303		336.402	194.959
ncM_oxphos_means	845.414	519.14	587.728	501.367		613.412	159.087

## Sheet: t-test paired
Multiple paired t test	Below threshold?	P value	Mean of Column A	Mean of Column B	Difference	SE of difference	t ratio	df	Adjusted P Value (Holm-Šídák method)
cM_glyco_means vs ncM_glyco_means	Yes	0.00974	747.4	334.3	413	70.05	5.896	3	0.028936
cM_oxphos_means vs ncM_oxphos_means	Yes	0.042983	336.4	613.4	-277	81.87	3.383	3	0.042983
cM_glyco_means vs cM_oxphos_means	Yes	0.006889	747.4	336.4	411	61.67	6.664	3	0.027274
ncM_glyco_means vs ncM_oxphos_means	Yes	0.012432	334.3	613.4	-279.1	51.66	5.403	3	0.028936

## Sheet: #1
Assay Well Parameter Calculations
Group Name	Assay Wells	glycoATP Production Rate (Basal) (pmol/min)	mitoATP Production Rate (Basal) (pmol/min)	Total ATP Production Rate (Basal) (pmol/min)	XF ATP Rate Index (Basal)	% Glycolysis (Basal)	% Oxidative Phosphorylation (Basal)
cM	B01	867.53	590.433	1457.96	0.680591	59.5029	40.4971
	C01	779.831	481.092	1260.92	0.616918	61.846	38.154
Group Name	Assay Wells	glycoATP Production Rate (Basal) (pmol/min)	mitoATP Production Rate (Basal) (pmol/min)	Total ATP Production Rate (Basal) (pmol/min)	XF ATP Rate Index (Basal)	% Glycolysis (Basal)	% Oxidative Phosphorylation (Basal)
intM	D01	628.887	596.805	1225.69	0.948986	51.3087	48.6913
	E01	759.045	691.666	1450.71	0.911232	52.3223	47.6777
Group Name	Assay Wells	glycoATP Production Rate (Basal) (pmol/min)	mitoATP Production Rate (Basal) (pmol/min)	Total ATP Production Rate (Basal) (pmol/min)	XF ATP Rate Index (Basal)	% Glycolysis (Basal)	% Oxidative Phosphorylation (Basal)
ncM	F01	441.089	848.83	1289.92	1.9244	34.1951	65.8049
	G01	427.433	841.998	1269.43	1.9699	33.6712	66.3288

## Sheet: #2
Assay Well Parameter Calculations
Group Name	Assay Wells	glycoATP Production Rate (Basal) (pmol/min)	mitoATP Production Rate (Basal) (pmol/min)	Total ATP Production Rate (Basal) (pmol/min)	XF ATP Rate Index (Basal)	% Glycolysis (Basal)	% Oxidative Phosphorylation (Basal)
cM	E01	459.895	107.135	567.03	0.232956	81.1059	18.8941
	F01	570.539	185.459	755.998	0.325058	75.4684	24.5316
	G01	373.959	85.4182	459.377	0.228416	81.4056	18.5944
Group Name	Assay Wells	glycoATP Production Rate (Basal) (pmol/min)	mitoATP Production Rate (Basal) (pmol/min)	Total ATP Production Rate (Basal) (pmol/min)	XF ATP Rate Index (Basal)	% Glycolysis (Basal)	% Oxidative Phosphorylation (Basal)
ncM	B01	223.358	497.218	720.576	2.22611	30.9971	69.0029
	C01	237.354	538.292	775.646	2.26789	30.6008	69.3992
	D01	239.696	521.91	761.606	2.17738	31.4725	68.5275

## Sheet: #3
Assay Well Parameter Calculations
Group Name	Assay Wells	glycoATP Production Rate (Basal) (pmol/min)	mitoATP Production Rate (Basal) (pmol/min)	Total ATP Production Rate (Basal) (pmol/min)	XF ATP Rate Index (Basal)	% Glycolysis (Basal)	% Oxidative Phosphorylation (Basal)
cM	B01	811.958	290.884	1102.84	0.35825	73.6241	26.3759
	C01	829.183	264.618	1093.8	0.319131	75.8075	24.1925
	D01	720.097	103.117	823.215	0.143199	87.4738	12.5262
Group Name	Assay Wells	glycoATP Production Rate (Basal) (pmol/min)	mitoATP Production Rate (Basal) (pmol/min)	Total ATP Production Rate (Basal) (pmol/min)	XF ATP Rate Index (Basal)	% Glycolysis (Basal)	% Oxidative Phosphorylation (Basal)
ncM	E01	377.034	625.25	1002.28	1.65834	37.6175	62.3825
	F01	285.509	556.495	842.004	1.94913	33.9083	66.0917
	G01	322.497	581.44	903.937	1.80293	35.677	64.323

## Sheet: #4
Assay Well Parameter Calculations
Group Name	Assay Wells	glycoATP Production Rate (Basal) (pmol/min)	mitoATP Production Rate (Basal) (pmol/min)	Total ATP Production Rate (Basal) (pmol/min)	XF ATP Rate Index (Basal)	% Glycolysis (Basal)	% Oxidative Phosphorylation (Basal)
cM	B01	880.945	428.793	1309.74	0.486742	67.2611	32.7388
	C01	940.159	499.813	1439.97	0.531626	65.2901	34.7099
Group Name	Assay Wells	glycoATP Production Rate (Basal) (pmol/min)	mitoATP Production Rate (Basal) (pmol/min)	Total ATP Production Rate (Basal) (pmol/min)	XF ATP Rate Index (Basal)	% Glycolysis (Basal)	% Oxidative Phosphorylation (Basal)
intM	D01	560.414	363.305	923.719	0.648281	60.6693	39.3307
	E01	558.317	302.413	860.73	0.541651	64.8655	35.1345
Group Name	Assay Wells	glycoATP Production Rate (Basal) (pmol/min)	mitoATP Production Rate (Basal) (pmol/min)	Total ATP Production Rate (Basal) (pmol/min)	XF ATP Rate Index (Basal)	% Glycolysis (Basal)	% Oxidative Phosphorylation (Basal)
ncM	F01	343.49	472.439	815.929	1.37541	42.0981	57.9019
	G01	338.969	530.294	869.264	1.56443	38.995	61.005

## Sheet: additional animal
Assay Well Parameter Calculations
Group Name	Assay Wells	glycoATP Production Rate (Basal) (pmol/min)	mitoATP Production Rate (Basal) (pmol/min)	Total ATP Production Rate (Basal) (pmol/min)	XF ATP Rate Index (Basal)	% Glycolysis (Basal)	% Oxidative Phosphorylation (Basal)
cM	E01	634.158	205.657	839.815	0.324299	75.5116	24.4884
	F01	547.46	138.978	686.438	0.253859	79.7538	20.2462
	G01	572.241	236.976	809.217	0.414119	70.7154	29.2846
Group Name	Assay Wells	glycoATP Production Rate (Basal) (pmol/min)	mitoATP Production Rate (Basal) (pmol/min)	Total ATP Production Rate (Basal) (pmol/min)	XF ATP Rate Index (Basal)	% Glycolysis (Basal)	% Oxidative Phosphorylation (Basal)
ncM	B01	154.282	467.591	621.873	3.03074	24.8093	75.1907
	C01	148.197	437.234	585.432	2.95035	25.3142	74.6858
	D01	141.224	413.441	554.664	2.92756	25.4611	74.5389
Agilent Seahorse XFp Real-Time ATP Rate Assay Kit (cat. no. 103591-100) was used according to manufacturer's instructions, but with an increased final concentration (6 µM) of the provided oligomycin, according to prior titration on bovine cM
