# Supplementary material for: Monocyte biology conserved across species: Functional insights from cattle
Source: Front Immunol. 2022 Jul 29;13:889175. doi: 10.3389/fimmu.2022.889175 (PMC9373011; doi:10.3389/fimmu.2022.889175)
Supplement: Supplementary file 7 [file DataSheet_7.xlsx]

## Sheet: GSEA_cM>ncM
cM>ncM	#geneset	NAME	SIZE	ES	NES	p	q	FWER p-val	RANK AT MAX	LEADING EDGE
cM_ncM	#1	CYTOPLASMIC_TRANSLATION	96	0.828725	4.40655	0	1e-05	0	510	tags=76%, list=9%, signal=82%
cM_ncM	#2	PEPTIDE_BIOSYNTHETIC_PROCESS	270	0.487122	3.07798	0	1e-05	0	651	tags=34%, list=12%, signal=37%
cM_ncM	#3	RIBOSOME_ASSEMBLY	27	0.729521	2.8576	0	1e-05	0	475	tags=59%, list=9%, signal=64%
cM_ncM	#4	PEPTIDE_METABOLIC_PROCESS	329	0.43376	2.80579	0	1e-05	0	533	tags=29%, list=10%, signal=30%
cM_ncM	#5	AMIDE_BIOSYNTHETIC_PROCESS	320	0.429337	2.78806	0	1e-05	0	662	tags=31%, list=12%, signal=33%
cM_ncM	#6	RIBOSOMAL_SMALL_SUBUNIT_BIOGENESIS	31	0.658896	2.69827	0	1e-05	0	475	tags=48%, list=9%, signal=53%
cM_ncM	#7	RIBOSOMAL_LARGE_SUBUNIT_BIOGENESIS	32	0.657802	2.68352	0	1e-05	0	756	tags=56%, list=14%, signal=65%
cM_ncM	#8	ANTIMICROBIAL_HUMORAL_IMMUNE_RESPONSE_MEDIATED_BY_ANTIMICROBIAL_PEPTIDE	18	0.711618	2.53567	0	1e-05	0	943	tags=72%, list=17%, signal=87%
cM_ncM	#9	CELLULAR_AMIDE_METABOLIC_PROCESS	422	0.378483	2.5261	0	1e-05	0	662	tags=28%, list=12%, signal=29%
cM_ncM	#10	RIBOSOME_BIOGENESIS	109	0.461329	2.51532	0	1e-05	0	495	tags=29%, list=9%, signal=32%
cM_ncM	#11	DEFENSE_RESPONSE_TO_BACTERIUM	82	0.462143	2.3921	0	9.66e-05	0.002	794	tags=41%, list=14%, signal=48%
cM_ncM	#12	CELLULAR_CARBOHYDRATE_CATABOLIC_PROCESS	18	0.679414	2.40251	0	0.000104	0.002	831	tags=61%, list=15%, signal=72%
cM_ncM	#13	DETECTION_OF_BIOTIC_STIMULUS	15	0.735883	2.40739	0	0.000112	0.002	1007	tags=80%, list=18%, signal=97%
cM_ncM	#14	RIBOSOMAL_LARGE_SUBUNIT_ASSEMBLY	16	0.719511	2.43386	0	0.000121	0.002	403	tags=56%, list=7%, signal=60%
cM_ncM	#15	ATP_SYNTHESIS_COUPLED_ELECTRON_TRANSPORT	38	0.559868	2.4362	0	0.000132	0.002	2081	tags=87%, list=38%, signal=138%
cM_ncM	#16	RESPIRATORY_ELECTRON_TRANSPORT_CHAIN	45	0.520142	2.37554	0	0.000135	0.003	2081	tags=82%, list=38%, signal=131%
cM_ncM	#17	DEFENSE_RESPONSE_TO_GRAM_NEGATIVE_BACTERIUM	24	0.604575	2.2935	0	0.00094	0.022	748	tags=58%, list=13%, signal=67%
cM_ncM	#18	ANTIMICROBIAL_HUMORAL_RESPONSE	26	0.572588	2.24637	0	0.00169416	0.042	474	tags=46%, list=9%, signal=50%
cM_ncM	#19	RIBONUCLEOPROTEIN_COMPLEX_BIOGENESIS	148	0.380394	2.18236	0	0.00424311	0.105	510	tags=23%, list=9%, signal=25%
cM_ncM	#20	RIBONUCLEOPROTEIN_COMPLEX_SUBUNIT_ORGANIZATION	69	0.434018	2.16392	0	0.00537062	0.137	510	tags=26%, list=9%, signal=28%
cM_ncM	#21	AEROBIC_RESPIRATION	70	0.430456	2.15591	0	0.00566867	0.152	2220	tags=74%, list=40%, signal=122%
cM_ncM	#22	NEGATIVE_CHEMOTAXIS	15	0.627336	2.07894	0.00197239	0.0128448	0.337	694	tags=53%, list=13%, signal=61%
cM_ncM	#23	POSITIVE_REGULATION_OF_NIK_NF_KAPPAB_SIGNALING	34	0.489028	2.08222	0.00200803	0.0130007	0.329	1259	tags=59%, list=23%, signal=76%
cM_ncM	#24	PROTON_TRANSMEMBRANE_TRANSPORT	50	0.447763	2.07094	0	0.0134562	0.363	1647	tags=68%, list=30%, signal=96%
cM_ncM	#25	CARBOHYDRATE_CATABOLIC_PROCESS	74	0.403062	2.06472	0	0.0136423	0.384	1367	tags=51%, list=25%, signal=67%
cM_ncM	#26	ACUTE_PHASE_RESPONSE	15	0.603189	2.02966	0.00386847	0.0173196	0.506	333	tags=40%, list=6%, signal=42%
cM_ncM	#27	OXIDATIVE_PHOSPHORYLATION	52	0.43939	2.03192	0	0.0174972	0.496	2081	tags=73%, list=38%, signal=116%
cM_ncM	#28	CELLULAR_RESPIRATION	80	0.40172	2.03926	0	0.0175624	0.473	2220	tags=71%, list=40%, signal=117%
cM_ncM	#29	PEPTIDYL_CYSTEINE_MODIFICATION	22	0.552092	2.02419	0	0.0176318	0.523	881	tags=50%, list=16%, signal=59%
cM_ncM	#30	RRNA_METABOLIC_PROCESS	92	0.383187	2.03273	0.0021097	0.0180391	0.494	495	tags=25%, list=9%, signal=27%
cM_ncM	#31	ALCOHOL_CATABOLIC_PROCESS	20	0.547755	1.99281	0	0.0242084	0.656	1663	tags=70%, list=30%, signal=100%
cM_ncM	#32	MITOCHONDRIAL_ELECTRON_TRANSPORT_NADH_TO_UBIQUINONE	23	0.526381	1.98989	0	0.0242428	0.665	2081	tags=83%, list=38%, signal=132%
cM_ncM	#33	REGULATION_OF_NIK_NF_KAPPAB_SIGNALING	45	0.447381	1.98147	0	0.0253555	0.691	1259	tags=53%, list=23%, signal=68%
cM_ncM	#34	REGULATION_OF_T_HELPER_1_TYPE_IMMUNE_RESPONSE	17	0.573968	1.97446	0.00392157	0.0263161	0.715	529	tags=47%, list=10%, signal=52%
cM_ncM	#35	ORGANIC_HYDROXY_COMPOUND_CATABOLIC_PROCESS	23	0.539587	1.96861	0	0.0273699	0.741	1868	tags=74%, list=34%, signal=111%
cM_ncM	#36	POSITIVE_REGULATION_OF_INTRINSIC_APOPTOTIC_SIGNALING_PATHWAY	29	0.488715	1.96342	0	0.0282031	0.754	495	tags=34%, list=9%, signal=38%
cM_ncM	#37	DEFENSE_RESPONSE_TO_FUNGUS	19	0.546322	1.94756	0.00192678	0.0320118	0.811	119	tags=37%, list=2%, signal=38%
cM_ncM		CHEMOKINE_PRODUCTION	36	0.442615	1.8918	0	0.0520846	0.94	1007	tags=50%, list=18%, signal=61%
cM_ncM		INTERLEUKIN_8_PRODUCTION	43	0.418051	1.8718	0.00200803	0.0592355	0.963	785	tags=37%, list=14%, signal=43%
cM_ncM		TRANSLATIONAL_ELONGATION	21	0.498463	1.87307	0.0059761	0.0601043	0.962	700	tags=33%, list=13%, signal=38%
cM_ncM		MATURATION_OF_SSU_RRNA	16	0.542996	1.84262	0.00965251	0.0743707	0.988	474	tags=38%, list=9%, signal=41%
cM_ncM		ATP_METABOLIC_PROCESS	111	0.339386	1.83488	0.00185529	0.0770523	0.992	1875	tags=59%, list=34%, signal=88%
cM_ncM		MATERNAL_PLACENTA_DEVELOPMENT	16	0.546683	1.829	0.00584795	0.0789588	0.994	1602	tags=69%, list=29%, signal=96%
cM_ncM		MODIFIED_AMINO_ACID_TRANSPORT	15	0.551726	1.82576	0.00589391	0.0793266	0.995	1083	tags=60%, list=20%, signal=74%
cM_ncM		GRANULOCYTE_CHEMOTAXIS	63	0.376951	1.82011	0.0019685	0.0809859	0.995	1094	tags=46%, list=20%, signal=57%
cM_ncM		GENERATION_OF_PRECURSOR_METABOLITES_AND_ENERGY	193	0.299895	1.80245	0	0.0916661	0.998	1484	tags=45%, list=27%, signal=59%
cM_ncM		XENOBIOTIC_METABOLIC_PROCESS	23	0.465614	1.79717	0.00767754	0.0934265	0.998	85	tags=22%, list=2%, signal=22%
cM_ncM		ELECTRON_TRANSPORT_CHAIN	67	0.365776	1.78682	0	0.0972988	1	2014	tags=70%, list=36%, signal=109%
cM_ncM		POSITIVE_REGULATION_OF_REGULATED_SECRETORY_PATHWAY	15	0.546512	1.78816	0.0110701	0.0984061	0.999	1032	tags=53%, list=19%, signal=65%
cM_ncM		ANTIGEN_PROCESSING_AND_PRESENTATION	40	0.407263	1.78161	0.00770713	0.0995326	1	647	tags=38%, list=12%, signal=42%
cM_ncM		NADH_DEHYDROGENASE_COMPLEX_ASSEMBLY	28	0.438354	1.77177	0.00581395	0.104858	1	2200	tags=79%, list=40%, signal=130%
cM_ncM		ANTIGEN_PROCESSING_AND_PRESENTATION_OF_PEPTIDE_ANTIGEN	19	0.498571	1.75035	0.00788955	0.122084	1	631	tags=47%, list=11%, signal=53%
cM_ncM		REGULATION_OF_JUN_KINASE_ACTIVITY	28	0.437608	1.74129	0.0158103	0.126332	1	646	tags=36%, list=12%, signal=40%
cM_ncM		NEUTROPHIL_CHEMOTAXIS	56	0.369668	1.74363	0.0018797	0.126605	1	1094	tags=46%, list=20%, signal=57%
cM_ncM		REGULATION_OF_UBIQUITIN_PROTEIN_TRANSFERASE_ACTIVITY	26	0.449452	1.73801	0.0181087	0.127336	1	1061	tags=42%, list=19%, signal=52%
cM_ncM		POSITIVE_REGULATION_OF_SIGNAL_TRANSDUCTION_BY_P53_CLASS_MEDIATOR	17	0.49994	1.7354	0.0179641	0.127745	1	505	tags=47%, list=9%, signal=52%
cM_ncM		INTERLEUKIN_1_MEDIATED_SIGNALING_PATHWAY	16	0.522225	1.73236	0.0191571	0.128535	1	855	tags=50%, list=15%, signal=59%
cM_ncM		REGULATION_OF_NUCLEOTIDE_BIOSYNTHETIC_PROCESS	16	0.519728	1.72288	0.011583	0.135614	1	959	tags=50%, list=17%, signal=60%
cM_ncM		REGULATION_OF_OXIDOREDUCTASE_ACTIVITY	36	0.410346	1.70505	0.0136986	0.149536	1	1462	tags=58%, list=26%, signal=79%
cM_ncM		INNER_MITOCHONDRIAL_MEMBRANE_ORGANIZATION	15	0.521432	1.70011	0.0155039	0.149904	1	2660	tags=100%, list=48%, signal=192%
cM_ncM		GRANULOCYTE_MIGRATION	77	0.333198	1.70121	0.00191571	0.151315	1	1094	tags=43%, list=20%, signal=53%
cM_ncM		DEFENSE_RESPONSE_TO_GRAM_POSITIVE_BACTERIUM	25	0.452815	1.70518	0.0155642	0.151897	1	785	tags=40%, list=14%, signal=46%
cM_ncM		NCRNA_PROCESSING	127	0.29838	1.68588	0.00196464	0.15873	1	495	tags=18%, list=9%, signal=19%
cM_ncM		RESPONSE_TO_FUNGUS	25	0.438764	1.68663	0.0178218	0.160469	1	119	tags=28%, list=2%, signal=28%
cM_ncM		NEUTROPHIL_MIGRATION	68	0.340911	1.67879	0.0078125	0.16197	1	1094	tags=44%, list=20%, signal=54%
cM_ncM		TRICARBOXYLIC_ACID_CYCLE	16	0.504703	1.68713	0.0157791	0.162406	1	2753	tags=100%, list=50%, signal=198%
cM_ncM		MITOCHONDRIAL_RESPIRATORY_CHAIN_COMPLEX_ASSEMBLY	35	0.399246	1.67917	0.0156863	0.164004	1	2081	tags=71%, list=38%, signal=114%
cM_ncM		POSITIVE_REGULATION_OF_CYSTEINE_TYPE_ENDOPEPTIDASE_ACTIVITY	65	0.351475	1.67427	0.00806452	0.165174	1	1011	tags=42%, list=18%, signal=50%
cM_ncM		CELLULAR_RESPONSE_TO_OXYGEN_LEVELS	66	0.343315	1.67121	0.0117417	0.166449	1	1430	tags=50%, list=26%, signal=67%
cM_ncM		NEURAL_CREST_CELL_DIFFERENTIATION	31	0.408457	1.65969	0.016	0.1755	1	838	tags=35%, list=15%, signal=42%
cM_ncM		POSITIVE_REGULATION_OF_OXIDOREDUCTASE_ACTIVITY	22	0.441821	1.66096	0.0214425	0.17635	1	1360	tags=64%, list=25%, signal=84%
cM_ncM		PYRUVATE_METABOLIC_PROCESS	51	0.358962	1.64959	0.0142566	0.185569	1	1361	tags=49%, list=25%, signal=64%
cM_ncM		ACTIVATION_OF_CYSTEINE_TYPE_ENDOPEPTIDASE_ACTIVITY_INVOLVED_IN_APOPTOTIC_PROCESS	38	0.382597	1.64643	0.0155039	0.187192	1	1011	tags=42%, list=18%, signal=51%
cM_ncM		POLYOL_METABOLIC_PROCESS	44	0.364846	1.62851	0.0212766	0.191787	1	1619	tags=52%, list=29%, signal=73%
cM_ncM		ENERGY_DERIVATION_BY_OXIDATION_OF_ORGANIC_COMPOUNDS	110	0.297832	1.62931	0.00990099	0.192868	1	2220	tags=61%, list=40%, signal=100%
cM_ncM		ORGANIC_ACID_TRANSMEMBRANE_TRANSPORT	55	0.342967	1.62998	0.0135922	0.194417	1	1147	tags=42%, list=21%, signal=52%
cM_ncM		GLUTATHIONE_METABOLIC_PROCESS	19	0.461403	1.63104	0.0410156	0.195393	1	1285	tags=58%, list=23%, signal=75%
cM_ncM		REGULATION_OF_CYSTEINE_TYPE_ENDOPEPTIDASE_ACTIVITY	95	0.308515	1.63154	0.00381679	0.197212	1	1011	tags=38%, list=18%, signal=46%
cM_ncM		ADP_METABOLIC_PROCESS	49	0.353114	1.63447	0.0101626	0.197991	1	745	tags=35%, list=13%, signal=40%
cM_ncM		REGULATION_OF_INTRINSIC_APOPTOTIC_SIGNALING_PATHWAY_IN_RESPONSE_TO_DNA_DAMAGE	19	0.461299	1.63585	0.0278884	0.198776	1	495	tags=32%, list=9%, signal=35%
cM_ncM		ACUTE_INFLAMMATORY_RESPONSE	42	0.371156	1.63174	0.0164271	0.199485	1	664	tags=33%, list=12%, signal=38%
cM_ncM		MYELOID_LEUKOCYTE_MIGRATION	109	0.297236	1.62072	0.00792079	0.200043	1	952	tags=39%, list=17%, signal=46%
cM_ncM		ANTIGEN_PROCESSING_AND_PRESENTATION_OF_EXOGENOUS_ANTIGEN	16	0.480707	1.61735	0.0531496	0.202822	1	499	tags=38%, list=9%, signal=41%
cM_ncM		NIK_NF_KAPPAB_SIGNALING	57	0.338782	1.60557	0.0188324	0.217084	1	1259	tags=44%, list=23%, signal=56%
cM_ncM		ATP_BIOSYNTHETIC_PROCESS	19	0.449408	1.59509	0.0413386	0.227109	1	1832	tags=68%, list=33%, signal=102%
cM_ncM		PEPTIDYL_PROLINE_MODIFICATION	26	0.407413	1.59534	0.0389344	0.229449	1	1430	tags=50%, list=26%, signal=67%
cM_ncM		POSITIVE_REGULATION_OF_PROTEOLYSIS	149	0.273037	1.5792	0.00747664	0.23561	1	1011	tags=30%, list=18%, signal=36%
cM_ncM		SEMAPHORIN_PLEXIN_SIGNALING_PATHWAY	21	0.429183	1.57737	0.0450098	0.235973	1	632	tags=38%, list=11%, signal=43%
cM_ncM		POSITIVE_REGULATION_OF_PEPTIDASE_ACTIVITY	82	0.309705	1.5802	0.0100604	0.236675	1	1011	tags=37%, list=18%, signal=44%
cM_ncM		LEUKOCYTE_CHEMOTAXIS	107	0.292817	1.58659	0.013308	0.237273	1	1094	tags=43%, list=20%, signal=53%
cM_ncM		TRANSLATIONAL_INITIATION	58	0.333839	1.58105	0.0232108	0.238128	1	1602	tags=45%, list=29%, signal=62%
cM_ncM		TAXIS	214	0.260158	1.58183	0.0019685	0.239322	1	1094	tags=36%, list=20%, signal=43%
cM_ncM		REGULATION_OF_INTRINSIC_APOPTOTIC_SIGNALING_PATHWAY	86	0.301827	1.58329	0.016129	0.2398	1	959	tags=28%, list=17%, signal=33%
cM_ncM		SMALL_MOLECULE_CATABOLIC_PROCESS	148	0.272021	1.56945	0.008	0.243765	1	2001	tags=55%, list=36%, signal=84%
cM_ncM		POSITIVE_REGULATION_OF_SECRETION	109	0.287013	1.57025	0.015534	0.245002	1	1051	tags=34%, list=19%, signal=41%
cM_ncM		INFLAMMATORY_RESPONSE	331	0.243396	1.56424	0	0.249179	1	965	tags=29%, list=17%, signal=33%
cM_ncM		CELLULAR_TRANSITION_METAL_ION_HOMEOSTASIS	40	0.358894	1.56184	0.022869	0.25025	1	1388	tags=40%, list=25%, signal=53%
cM_ncM		NEURAL_CREST_CELL_MIGRATION	18	0.449822	1.5573	0.0429688	0.254713	1	447	tags=28%, list=8%, signal=30%
cM_ncM		POSITIVE_REGULATION_OF_DEFENSE_RESPONSE	107	0.284082	1.55382	0.00572519	0.257755	1	820	tags=29%, list=15%, signal=33%
cM_ncM		OVULATION_CYCLE	18	0.442654	1.54925	0.0493097	0.260115	1	694	tags=39%, list=13%, signal=44%
cM_ncM		POSITIVE_REGULATION_OF_INTERFERON_GAMMA_PRODUCTION	35	0.367152	1.54973	0.0247934	0.261938	1	1176	tags=46%, list=21%, signal=58%
cM_ncM		POSITIVE_REGULATION_OF_APOPTOTIC_SIGNALING_PATHWAY	55	0.330338	1.54499	0.022449	0.262069	1	631	tags=25%, list=11%, signal=28%
cM_ncM		POSITIVE_REGULATION_OF_CHEMOKINE_PRODUCTION	24	0.409092	1.5459	0.0357853	0.262931	1	1007	tags=50%, list=18%, signal=61%
cM_ncM		POSITIVE_REGULATION_OF_EXOCYTOSIS	25	0.402223	1.54142	0.0508806	0.265425	1	529	tags=28%, list=10%, signal=31%
cM_ncM		ORGANIC_HYDROXY_COMPOUND_METABOLIC_PROCESS	171	0.25927	1.53932	0.00184843	0.26629	1	792	tags=24%, list=14%, signal=27%
cM_ncM		POSITIVE_REGULATION_OF_INFLAMMATORY_RESPONSE	65	0.310493	1.53591	0.0200803	0.269432	1	820	tags=32%, list=15%, signal=37%
cM_ncM		POSITIVE_REGULATION_OF_NF_KAPPAB_TRANSCRIPTION_FACTOR_ACTIVITY	76	0.300743	1.53235	0.0183486	0.270355	1	878	tags=30%, list=16%, signal=35%
cM_ncM		RETROGRADE_VESICLE_MEDIATED_TRANSPORT_GOLGI_TO_ENDOPLASMIC_RETICULUM	21	0.418746	1.53255	0.0546875	0.272509	1	1940	tags=71%, list=35%, signal=109%
cM_ncM		REGULATION_OF_SIGNAL_TRANSDUCTION_BY_P53_CLASS_MEDIATOR	44	0.339732	1.52209	0.0333988	0.277813	1	505	tags=27%, list=9%, signal=30%
cM_ncM		SKELETAL_MUSCLE_TISSUE_REGENERATION	17	0.445083	1.52328	0.0635838	0.278112	1	589	tags=29%, list=11%, signal=33%
cM_ncM		CELLULAR_ALDEHYDE_METABOLIC_PROCESS	23	0.401703	1.52425	0.0410156	0.279006	1	1692	tags=57%, list=31%, signal=81%
cM_ncM		REGULATION_OF_PEPTIDASE_ACTIVITY	150	0.262846	1.51802	0.0103093	0.28059	1	1011	tags=31%, list=18%, signal=37%
cM_ncM		CELL_CHEMOTAXIS	134	0.267999	1.51669	0.0060241	0.280608	1	962	tags=36%, list=17%, signal=42%
cM_ncM		POSITIVE_REGULATION_OF_NUCLEOTIDE_METABOLIC_PROCESS	19	0.426825	1.52451	0.049904	0.2811	1	959	tags=42%, list=17%, signal=51%
cM_ncM		RIBOSE_PHOSPHATE_BIOSYNTHETIC_PROCESS	79	0.298678	1.51813	0.0195695	0.282907	1	685	tags=25%, list=12%, signal=28%
cM_ncM		POSITIVE_REGULATION_OF_ATP_METABOLIC_PROCESS	18	0.425279	1.51105	0.0796646	0.287989	1	959	tags=44%, list=17%, signal=54%
cM_ncM		NUCLEOTIDE_PHOSPHORYLATION	52	0.327507	1.50692	0.0412574	0.290421	1	745	tags=31%, list=13%, signal=35%
cM_ncM		T_HELPER_1_TYPE_IMMUNE_RESPONSE	28	0.381234	1.50749	0.0692308	0.29191	1	284	tags=29%, list=5%, signal=30%
cM_ncM		REGULATION_OF_STRESS_ACTIVATED_PROTEIN_KINASE_SIGNALING_CASCADE	85	0.291422	1.50461	0.0148699	0.292386	1	1052	tags=35%, list=19%, signal=43%
cM_ncM		HYDROGEN_PEROXIDE_METABOLIC_PROCESS	17	0.4417	1.50286	0.0542495	0.293075	1	1187	tags=53%, list=21%, signal=67%
cM_ncM		ICOSANOID_METABOLIC_PROCESS	37	0.351643	1.49997	0.0694445	0.295773	1	1368	tags=51%, list=25%, signal=68%
cM_ncM		NEGATIVE_REGULATION_OF_UBIQUITIN_DEPENDENT_PROTEIN_CATABOLIC_PROCESS	20	0.412369	1.49727	0.0808271	0.298225	1	703	tags=30%, list=13%, signal=34%
cM_ncM		P38MAPK_CASCADE	27	0.374414	1.49528	0.0516899	0.299651	1	1188	tags=56%, list=21%, signal=70%
cM_ncM		PEPTIDE_TRANSPORT	79	0.291754	1.4884	0.0252427	0.305049	1	589	tags=24%, list=11%, signal=27%
cM_ncM		NEGATIVE_REGULATION_OF_AXONOGENESIS	22	0.40009	1.4805	0.0676692	0.305238	1	447	tags=27%, list=8%, signal=30%
cM_ncM		POSITIVE_REGULATION_OF_TYPE_I_INTERFERON_PRODUCTION	25	0.385459	1.48927	0.0658436	0.305936	1	855	tags=32%, list=15%, signal=38%
cM_ncM		POSITIVE_REGULATION_OF_GENE_EXPRESSION	391	0.222386	1.48108	0	0.306455	1	838	tags=24%, list=15%, signal=26%
cM_ncM		RIBOSE_PHOSPHATE_METABOLIC_PROCESS	164	0.250675	1.48958	0.00567108	0.30783	1	1361	tags=37%, list=25%, signal=47%
cM_ncM		CELLULAR_LIPID_CATABOLIC_PROCESS	81	0.281757	1.48148	0.0217822	0.308114	1	1522	tags=43%, list=27%, signal=59%
cM_ncM		POSITIVE_REGULATION_OF_INTERLEUKIN_1_PRODUCTION	33	0.358247	1.48525	0.068	0.308602	1	1007	tags=48%, list=18%, signal=59%
cM_ncM		CELLULAR_OXIDANT_DETOXIFICATION	31	0.358856	1.48209	0.0731225	0.309481	1	1314	tags=52%, list=24%, signal=67%
cM_ncM		CELLULAR_RESPONSE_TO_XENOBIOTIC_STIMULUS	39	0.347001	1.48246	0.0486381	0.31129	1	227	tags=18%, list=4%, signal=19%
cM_ncM		DENDRITIC_CELL_MIGRATION	24	0.381394	1.47376	0.0632911	0.31311	1	962	tags=46%, list=17%, signal=55%
cM_ncM		AMIDE_TRANSPORT	93	0.27384	1.47435	0.0290698	0.314433	1	589	tags=23%, list=11%, signal=25%
cM_ncM		REGULATION_OF_VESICLE_MEDIATED_TRANSPORT	201	0.239049	1.46551	0.00618557	0.32647	1	1132	tags=32%, list=20%, signal=39%
cM_ncM		INTERLEUKIN_1_PRODUCTION	52	0.315358	1.46291	0.0453649	0.329038	1	820	tags=38%, list=15%, signal=45%
cM_ncM		CELLULAR_RESPONSE_TO_HYDROGEN_PEROXIDE	40	0.336789	1.45	0.0472441	0.330128	1	393	tags=23%, list=7%, signal=24%
cM_ncM		ORGANIC_ACID_METABOLIC_PROCESS	343	0.223542	1.46043	0.00573614	0.331445	1	1368	tags=34%, list=25%, signal=42%
cM_ncM		RESPONSE_TO_BACTERIUM	222	0.238311	1.44811	0.00790514	0.33149	1	991	tags=29%, list=18%, signal=34%
cM_ncM		CELLULAR_RESPONSE_TO_ACID_CHEMICAL	23	0.378504	1.45053	0.0671642	0.331568	1	1027	tags=39%, list=19%, signal=48%
cM_ncM		FATTY_ACID_DERIVATIVE_METABOLIC_PROCESS	29	0.358314	1.45146	0.0685714	0.332076	1	501	tags=28%, list=9%, signal=30%
cM_ncM		VESICLE_BUDDING_FROM_MEMBRANE	29	0.368184	1.45882	0.054878	0.332151	1	1711	tags=48%, list=31%, signal=69%
cM_ncM		MATERNAL_PROCESS_INVOLVED_IN_FEMALE_PREGNANCY	21	0.404072	1.45355	0.0694981	0.332618	1	1602	tags=62%, list=29%, signal=87%
cM_ncM		POSITIVE_REGULATION_OF_DNA_BINDING_TRANSCRIPTION_FACTOR_ACTIVITY	115	0.262712	1.44587	0.0316832	0.333342	1	1011	tags=31%, list=18%, signal=37%
cM_ncM		SIGNAL_TRANSDUCTION_BY_P53_CLASS_MEDIATOR	69	0.292685	1.45438	0.0442656	0.333358	1	505	tags=23%, list=9%, signal=25%
cM_ncM		POSITIVE_REGULATION_OF_INTERLEUKIN_6_PRODUCTION	45	0.329542	1.4519	0.0448343	0.333571	1	1555	tags=56%, list=28%, signal=77%
cM_ncM		POSITIVE_REGULATION_OF_REPRODUCTIVE_PROCESS	17	0.422044	1.45661	0.0881764	0.333749	1	1483	tags=59%, list=27%, signal=80%
cM_ncM		HUMORAL_IMMUNE_RESPONSE	74	0.289304	1.45493	0.0211538	0.334678	1	710	tags=31%, list=13%, signal=35%
cM_ncM		CYCLIC_NUCLEOTIDE_MEDIATED_SIGNALING	18	0.408581	1.44249	0.0888889	0.337665	1	514	tags=28%, list=9%, signal=31%
cM_ncM		CELLULAR_RESPONSE_TO_VASCULAR_ENDOTHELIAL_GROWTH_FACTOR_STIMULUS	27	0.365672	1.43407	0.0846457	0.34067	1	512	tags=33%, list=9%, signal=37%
cM_ncM		POSITIVE_REGULATION_OF_INTERLEUKIN_8_PRODUCTION	31	0.346104	1.4346	0.0687023	0.34187	1	1007	tags=39%, list=18%, signal=47%
cM_ncM		MONOSACCHARIDE_METABOLIC_PROCESS	96	0.266831	1.43513	0.041502	0.343046	1	1411	tags=40%, list=25%, signal=52%
cM_ncM		RESPONSE_TO_NUTRIENT	55	0.300918	1.43627	0.04	0.343141	1	1266	tags=42%, list=23%, signal=54%
cM_ncM		RIBONUCLEOSIDE_DIPHOSPHATE_METABOLIC_PROCESS	59	0.29852	1.43168	0.0503018	0.343327	1	745	tags=29%, list=13%, signal=33%
cM_ncM		VESICLE_ORGANIZATION	121	0.259447	1.43633	0.0358566	0.345336	1	885	tags=24%, list=16%, signal=28%
cM_ncM		REGULATION_OF_P38MAPK_CASCADE	21	0.395079	1.43721	0.0888031	0.345792	1	1118	tags=52%, list=20%, signal=65%
cM_ncM		NUCLEOSIDE_DIPHOSPHATE_METABOLIC_PROCESS	66	0.283357	1.42486	0.0534351	0.354379	1	745	tags=27%, list=13%, signal=31%
cM_ncM		POSITIVE_REGULATION_OF_ERBB_SIGNALING_PATHWAY	15	0.443402	1.42363	0.0941176	0.354571	1	1118	tags=53%, list=20%, signal=67%
cM_ncM		NON_MEMBRANE_BOUNDED_ORGANELLE_ASSEMBLY	144	0.247895	1.42228	0.0135135	0.354936	1	907	tags=23%, list=16%, signal=27%
cM_ncM		POSITIVE_REGULATION_OF_MAP_KINASE_ACTIVITY	52	0.29984	1.4208	0.0516899	0.35583	1	1188	tags=37%, list=21%, signal=46%
cM_ncM		POSITIVE_REGULATION_OF_INTERLEUKIN_1_BETA_PRODUCTION	30	0.344049	1.40793	0.0953307	0.378149	1	1007	tags=50%, list=18%, signal=61%
cM_ncM		RESPONSE_TO_CORTICOSTEROID	53	0.301833	1.40584	0.0670498	0.380205	1	152	tags=15%, list=3%, signal=15%
cM_ncM		REGULATION_OF_PROTEOLYSIS	262	0.225752	1.40798	0.0165138	0.380377	1	713	tags=21%, list=13%, signal=23%
cM_ncM		MESENCHYMAL_CELL_DIFFERENTIATION	80	0.2732	1.40158	0.0366089	0.384358	1	838	tags=26%, list=15%, signal=30%
cM_ncM		POST_TRANSLATIONAL_PROTEIN_MODIFICATION	18	0.399292	1.4003	0.103846	0.384739	1	1673	tags=61%, list=30%, signal=87%
cM_ncM		REGULATION_OF_MONOOXYGENASE_ACTIVITY	19	0.393154	1.39905	0.100952	0.385042	1	772	tags=42%, list=14%, signal=49%
cM_ncM		NEURON_PROJECTION_GUIDANCE	55	0.298243	1.4016	0.0695296	0.386627	1	952	tags=33%, list=17%, signal=39%
cM_ncM		RESPONSE_TO_ACID_CHEMICAL	31	0.345975	1.39543	0.0933063	0.390666	1	842	tags=32%, list=15%, signal=38%
cM_ncM		NCRNA_METABOLIC_PROCESS	161	0.237253	1.39136	0.0256917	0.392535	1	495	tags=15%, list=9%, signal=16%
cM_ncM		NEGATIVE_REGULATION_OF_PROTEOLYSIS_INVOLVED_IN_CELLULAR_PROTEIN_CATABOLIC_PROCESS	22	0.369825	1.39215	0.10687	0.393197	1	703	tags=27%, list=13%, signal=31%
cM_ncM		NEUTRAL_AMINO_ACID_TRANSPORT	16	0.407704	1.39311	0.114625	0.393427	1	1285	tags=50%, list=23%, signal=65%
cM_ncM		LIPID_CATABOLIC_PROCESS	104	0.256352	1.38701	0.0430528	0.394893	1	1400	tags=38%, list=25%, signal=50%
cM_ncM		MONOCARBOXYLIC_ACID_METABOLIC_PROCESS	223	0.225031	1.38874	0.0211132	0.39563	1	1368	tags=35%, list=25%, signal=45%
cM_ncM		REGULATION_OF_CELL_MORPHOGENESIS_INVOLVED_IN_DIFFERENTIATION	36	0.329241	1.38766	0.0933063	0.395717	1	1659	tags=53%, list=30%, signal=75%
cM_ncM		MESENCHYMAL_CELL_DEVELOPMENT	31	0.342998	1.38283	0.090566	0.399183	1	447	tags=23%, list=8%, signal=24%
cM_ncM		GLUCOSE_METABOLIC_PROCESS	70	0.278043	1.38381	0.075188	0.399529	1	731	tags=24%, list=13%, signal=28%
cM_ncM		POSITIVE_REGULATION_OF_JUN_KINASE_ACTIVITY	19	0.38717	1.38126	0.135417	0.400505	1	1170	tags=42%, list=21%, signal=53%
cM_ncM		REGULATION_OF_VACUOLE_ORGANIZATION	30	0.331739	1.37906	0.106426	0.402832	1	1348	tags=50%, list=24%, signal=66%
cM_ncM		PROTEIN_INSERTION_INTO_MEMBRANE	18	0.385992	1.36845	0.122137	0.403521	1	2441	tags=83%, list=44%, signal=148%
cM_ncM		REGULATION_OF_CELL_DEVELOPMENT	170	0.230482	1.36347	0.0339623	0.403866	1	914	tags=26%, list=16%, signal=30%
cM_ncM		NEGATIVE_REGULATION_OF_PROTEIN_MODIFICATION_BY_SMALL_PROTEIN_CONJUGATION_OR_REMOVAL	42	0.312588	1.3663	0.0985916	0.403908	1	847	tags=29%, list=15%, signal=33%
cM_ncM		CLATHRIN_DEPENDENT_ENDOCYTOSIS	26	0.359778	1.3774	0.112474	0.404087	1	948	tags=42%, list=17%, signal=51%
cM_ncM		NEGATIVE_REGULATION_OF_PROTEOLYSIS	97	0.259366	1.37529	0.0516899	0.404104	1	703	tags=25%, list=13%, signal=28%
cM_ncM		ENDOPLASMIC_RETICULUM_TO_GOLGI_VESICLE_MEDIATED_TRANSPORT	50	0.298973	1.37418	0.089613	0.404353	1	1942	tags=50%, list=35%, signal=76%
cM_ncM		RIBONUCLEOSIDE_MONOPHOSPHATE_BIOSYNTHETIC_PROCESS	19	0.386905	1.36414	0.10978	0.404443	1	873	tags=32%, list=16%, signal=37%
cM_ncM		PROTEIN_LOCALIZATION_TO_CELL_SURFACE	27	0.346291	1.37602	0.0929791	0.404699	1	818	tags=30%, list=15%, signal=35%
cM_ncM		REGULATION_OF_MAP_KINASE_ACTIVITY	86	0.264623	1.36207	0.0597015	0.404717	1	748	tags=24%, list=13%, signal=28%
cM_ncM		ICOSANOID_BIOSYNTHETIC_PROCESS	19	0.378086	1.36888	0.106	0.404818	1	1522	tags=63%, list=27%, signal=87%
cM_ncM		ASPARTATE_FAMILY_AMINO_ACID_METABOLIC_PROCESS	21	0.375188	1.37081	0.131373	0.405228	1	1795	tags=52%, list=32%, signal=77%
cM_ncM		PROSTANOID_METABOLIC_PROCESS	20	0.381932	1.36972	0.114919	0.405289	1	1522	tags=60%, list=27%, signal=82%
cM_ncM		PURINE_CONTAINING_COMPOUND_METABOLIC_PROCESS	163	0.232331	1.35988	0.0313725	0.405293	1	1361	tags=34%, list=25%, signal=44%
cM_ncM		GLYCEROPHOSPHOLIPID_CATABOLIC_PROCESS	15	0.409977	1.36455	0.108818	0.405608	1	1522	tags=60%, list=27%, signal=82%
cM_ncM		LIPID_OXIDATION	39	0.312974	1.3665	0.0873786	0.405612	1	935	tags=28%, list=17%, signal=34%
cM_ncM		REGULATION_OF_AXONOGENESIS	52	0.293539	1.37235	0.0841121	0.406222	1	1067	tags=33%, list=19%, signal=40%
cM_ncM		MAINTENANCE_OF_PROTEIN_LOCATION_IN_CELL	27	0.350959	1.35836	0.108	0.406565	1	1759	tags=56%, list=32%, signal=81%
cM_ncM		REGULATION_OF_CELL_MORPHOGENESIS	126	0.247186	1.36016	0.0443548	0.406787	1	907	tags=29%, list=16%, signal=33%
cM_ncM		TISSUE_REGENERATION	24	0.35885	1.37088	0.107368	0.40732	1	589	tags=25%, list=11%, signal=28%
cM_ncM		MITOCHONDRIAL_TRANSMEMBRANE_TRANSPORT	32	0.331886	1.35673	0.108571	0.40809	1	1795	tags=50%, list=32%, signal=74%
cM_ncM		POSITIVE_REGULATION_OF_CELL_MORPHOGENESIS_INVOLVED_IN_DIFFERENTIATION	33	0.328064	1.35531	0.127619	0.409211	1	639	tags=27%, list=12%, signal=31%
cM_ncM		NEGATIVE_REGULATION_OF_CELLULAR_PROTEIN_CATABOLIC_PROCESS	27	0.337571	1.35309	0.128713	0.412112	1	861	tags=30%, list=16%, signal=35%
cM_ncM		POSITIVE_REGULATION_OF_SUBSTRATE_ADHESION_DEPENDENT_CELL_SPREADING	22	0.364478	1.35061	0.128599	0.413481	1	639	tags=32%, list=12%, signal=36%
cM_ncM		INTERLEUKIN_6_PRODUCTION	68	0.275822	1.35126	0.0661479	0.414121	1	820	tags=31%, list=15%, signal=36%
cM_ncM		RIBONUCLEOSIDE_TRIPHOSPHATE_BIOSYNTHETIC_PROCESS	26	0.350702	1.34688	0.110895	0.415753	1	1832	tags=58%, list=33%, signal=86%
cM_ncM		LIPID_MODIFICATION	68	0.272565	1.34756	0.0796117	0.41642	1	1019	tags=28%, list=18%, signal=34%
cM_ncM		ORGANOPHOSPHATE_ESTER_TRANSPORT	54	0.287744	1.34555	0.0849802	0.416545	1	1185	tags=39%, list=21%, signal=49%
cM_ncM		CELLULAR_RESPONSE_TO_TOXIC_SUBSTANCE	38	0.305311	1.34786	0.111328	0.41784	1	1314	tags=45%, list=24%, signal=58%
cM_ncM		MESENCHYME_DEVELOPMENT	87	0.258772	1.33952	0.06917	0.426052	1	838	tags=25%, list=15%, signal=29%
cM_ncM		MAINTENANCE_OF_PROTEIN_LOCALIZATION_IN_ORGANELLE	16	0.39945	1.34019	0.137097	0.426628	1	1623	tags=56%, list=29%, signal=79%
cM_ncM		REGULATION_OF_NUCLEOTIDE_METABOLIC_PROCESS	39	0.314128	1.33657	0.102515	0.4285	1	1361	tags=41%, list=25%, signal=54%
cM_ncM		POSITIVE_REGULATION_OF_DNA_BINDING	18	0.391038	1.33682	0.125	0.430038	1	1011	tags=39%, list=18%, signal=47%
cM_ncM		PLASMA_MEMBRANE_ORGANIZATION	53	0.28228	1.33471	0.100394	0.430742	1	637	tags=23%, list=11%, signal=25%
cM_ncM		REGULATION_OF_JNK_CASCADE	58	0.277205	1.33022	0.0896686	0.436447	1	768	tags=26%, list=14%, signal=30%
cM_ncM		AMINE_METABOLIC_PROCESS	30	0.325362	1.32894	0.125257	0.437505	1	1285	tags=43%, list=23%, signal=56%
cM_ncM		CELLULAR_RESPONSE_TO_MECHANICAL_STIMULUS	34	0.319848	1.3303	0.120316	0.438331	1	1369	tags=41%, list=25%, signal=54%
cM_ncM		CELLULAR_AMINO_ACID_CATABOLIC_PROCESS	46	0.295329	1.32236	0.0962264	0.446448	1	1627	tags=46%, list=29%, signal=64%
cM_ncM		RESPONSE_TO_MECHANICAL_STIMULUS	75	0.265528	1.32386	0.0949721	0.447065	1	1252	tags=36%, list=23%, signal=46%
cM_ncM		RESPONSE_TO_REACTIVE_OXYGEN_SPECIES	87	0.255207	1.3227	0.0869565	0.447752	1	576	tags=21%, list=10%, signal=23%
cM_ncM		NEGATIVE_REGULATION_OF_CHEMOTAXIS	24	0.342918	1.32027	0.13093	0.449241	1	794	tags=33%, list=14%, signal=39%
cM_ncM		VASCULAR_TRANSPORT	36	0.307345	1.31131	0.134387	0.450046	1	507	tags=28%, list=9%, signal=30%
cM_ncM		NADH_METABOLIC_PROCESS	17	0.37215	1.29954	0.156	0.450272	1	898	tags=29%, list=16%, signal=35%
cM_ncM		REGULATION_OF_CELLULAR_AMIDE_METABOLIC_PROCESS	174	0.219445	1.30257	0.0556622	0.450908	1	651	tags=16%, list=12%, signal=17%
cM_ncM		CARBOHYDRATE_METABOLIC_PROCESS	217	0.211896	1.29995	0.0572519	0.451261	1	1429	tags=35%, list=26%, signal=46%
cM_ncM		RESPONSE_TO_INTERLEUKIN_1	52	0.282456	1.30643	0.113422	0.451379	1	978	tags=37%, list=18%, signal=44%
cM_ncM		REGULATION_OF_NEURON_PROJECTION_DEVELOPMENT	136	0.227739	1.29739	0.0760234	0.4514	1	927	tags=24%, list=17%, signal=28%
cM_ncM		NEURON_DEATH_IN_RESPONSE_TO_OXIDATIVE_STRESS	18	0.373664	1.31155	0.157676	0.451428	1	1507	tags=56%, list=27%, signal=76%
cM_ncM		NEGATIVE_REGULATION_OF_CELL_GROWTH	65	0.261042	1.30479	0.125498	0.451483	1	750	tags=25%, list=14%, signal=28%
cM_ncM		CELLULAR_RESPONSE_TO_REACTIVE_OXYGEN_SPECIES	60	0.275303	1.30311	0.128155	0.451548	1	568	tags=22%, list=10%, signal=24%
cM_ncM		NUCLEOTIDE_TRANSPORT	16	0.388717	1.31231	0.160542	0.451671	1	1128	tags=44%, list=20%, signal=55%
cM_ncM		REGULATION_OF_INFLAMMATORY_RESPONSE	158	0.222062	1.31483	0.0509804	0.451857	1	858	tags=26%, list=15%, signal=30%
cM_ncM		REGULATION_OF_PHAGOCYTOSIS	47	0.281801	1.29762	0.144531	0.452694	1	785	tags=32%, list=14%, signal=37%
cM_ncM		NUCLEOSIDE_PHOSPHATE_BIOSYNTHETIC_PROCESS	102	0.240622	1.30337	0.0792453	0.452822	1	685	tags=22%, list=12%, signal=24%
cM_ncM		MONOSACCHARIDE_CATABOLIC_PROCESS	21	0.358674	1.31528	0.15739	0.452865	1	1683	tags=52%, list=30%, signal=75%
cM_ncM		CELLULAR_RESPONSE_TO_CARBOHYDRATE_STIMULUS	53	0.282239	1.305	0.102713	0.452876	1	1068	tags=40%, list=19%, signal=49%
cM_ncM		POSITIVE_REGULATION_OF_NUCLEAR_DIVISION	18	0.37588	1.30663	0.157197	0.452907	1	1462	tags=44%, list=26%, signal=60%
cM_ncM		ENDOMEMBRANE_SYSTEM_ORGANIZATION	180	0.219929	1.31694	0.0448343	0.45306	1	1052	tags=25%, list=19%, signal=30%
cM_ncM		RESPONSE_TO_HYDROGEN_PEROXIDE	57	0.273675	1.30911	0.131827	0.453112	1	393	tags=19%, list=7%, signal=21%
cM_ncM		DETOXIFICATION	41	0.289337	1.29995	0.14375	0.453126	1	1314	tags=41%, list=24%, signal=54%
cM_ncM		STRESS_ACTIVATED_PROTEIN_KINASE_SIGNALING_CASCADE	114	0.237685	1.31601	0.0755814	0.453175	1	1068	tags=32%, list=19%, signal=38%
cM_ncM		PROTEIN_PROCESSING	84	0.247793	1.31774	0.0807692	0.453188	1	680	tags=24%, list=12%, signal=27%
cM_ncM		REGULATION_OF_TUMOR_NECROSIS_FACTOR_MEDIATED_SIGNALING_PATHWAY	20	0.357761	1.30733	0.155378	0.453226	1	631	tags=25%, list=11%, signal=28%
cM_ncM		NEGATIVE_REGULATION_OF_NERVOUS_SYSTEM_DEVELOPMENT	47	0.288519	1.3125	0.102767	0.45332	1	469	tags=21%, list=8%, signal=23%
cM_ncM		ENDOPLASMIC_RETICULUM_ORGANIZATION	28	0.325182	1.29465	0.174853	0.453892	1	980	tags=29%, list=18%, signal=35%
cM_ncM		MEMBRANE_ORGANIZATION	277	0.204871	1.30789	0.0485437	0.454055	1	1045	tags=25%, list=19%, signal=29%
cM_ncM		POSITIVE_REGULATION_OF_FAT_CELL_DIFFERENTIATION	21	0.345131	1.30027	0.180934	0.45429	1	1367	tags=48%, list=25%, signal=63%
cM_ncM		DENDRITIC_CELL_CHEMOTAXIS	19	0.370587	1.31293	0.141199	0.45432	1	962	tags=47%, list=17%, signal=57%
cM_ncM		VACUOLAR_ACIDIFICATION	17	0.386894	1.29474	0.162551	0.455531	1	1551	tags=47%, list=28%, signal=65%
cM_ncM		CELLULAR_MODIFIED_AMINO_ACID_METABOLIC_PROCESS	58	0.266415	1.26483	0.149905	0.464867	1	1785	tags=52%, list=32%, signal=75%
cM_ncM		REGULATION_OF_SUBSTRATE_ADHESION_DEPENDENT_CELL_SPREADING	25	0.343005	1.28355	0.160985	0.464929	1	1259	tags=44%, list=23%, signal=57%
cM_ncM		AMYLOID_BETA_CLEARANCE	15	0.382088	1.26405	0.189349	0.465071	1	1129	tags=53%, list=20%, signal=67%
cM_ncM		PYRIMIDINE_CONTAINING_COMPOUND_BIOSYNTHETIC_PROCESS	16	0.374979	1.26484	0.17803	0.4665	1	452	tags=19%, list=8%, signal=20%
cM_ncM		GLYCEROLIPID_CATABOLIC_PROCESS	26	0.331641	1.28358	0.155844	0.466698	1	1606	tags=54%, list=29%, signal=75%
cM_ncM		MAINTENANCE_OF_PROTEIN_LOCATION	36	0.303479	1.2882	0.147228	0.46675	1	1759	tags=53%, list=32%, signal=77%
cM_ncM		PROTEIN_FOLDING	76	0.246781	1.26253	0.143133	0.466878	1	2654	tags=70%, list=48%, signal=132%
cM_ncM		CHAPERONE_MEDIATED_PROTEIN_FOLDING	32	0.304952	1.26529	0.163842	0.467225	1	3012	tags=81%, list=54%, signal=177%
cM_ncM		POSITIVE_REGULATION_OF_TUMOR_NECROSIS_FACTOR_SUPERFAMILY_CYTOKINE_PRODUCTION	54	0.267769	1.28712	0.126654	0.467403	1	1613	tags=48%, list=29%, signal=67%
cM_ncM		RESPONSE_TO_OXIDATIVE_STRESS	184	0.217688	1.28395	0.0690335	0.467615	1	1314	tags=34%, list=24%, signal=43%
cM_ncM		T_CELL_ACTIVATION_INVOLVED_IN_IMMUNE_RESPONSE	50	0.271454	1.26552	0.144603	0.46838	1	529	tags=24%, list=10%, signal=26%
cM_ncM		REGULATION_OF_CELLULAR_PH	37	0.296421	1.28433	0.15619	0.468549	1	872	tags=30%, list=16%, signal=35%
cM_ncM		NEGATIVE_REGULATION_OF_HYDROLASE_ACTIVITY	102	0.234614	1.26766	0.111111	0.468607	1	842	tags=25%, list=15%, signal=30%
cM_ncM		RESPONSE_TO_TOXIC_SUBSTANCE	74	0.252	1.28497	0.0933333	0.468746	1	787	tags=24%, list=14%, signal=28%
cM_ncM		SULFUR_COMPOUND_METABOLIC_PROCESS	111	0.232419	1.27961	0.0877863	0.468845	1	1302	tags=33%, list=23%, signal=43%
cM_ncM		DICARBOXYLIC_ACID_TRANSPORT	29	0.327142	1.28564	0.160156	0.468958	1	982	tags=41%, list=18%, signal=50%
cM_ncM		CELL_CELL_JUNCTION_ASSEMBLY	40	0.291959	1.27569	0.171026	0.469107	1	247	tags=20%, list=4%, signal=21%
cM_ncM		ORGANIC_ANION_TRANSPORT	113	0.234659	1.28094	0.117308	0.469369	1	1188	tags=35%, list=21%, signal=43%
cM_ncM		RESPIRATORY_BURST	24	0.328809	1.26805	0.177189	0.469488	1	1118	tags=42%, list=20%, signal=52%
cM_ncM		NEGATIVE_REGULATION_OF_STRESS_ACTIVATED_PROTEIN_KINASE_SIGNALING_CASCADE	19	0.365116	1.26575	0.193089	0.469562	1	959	tags=42%, list=17%, signal=51%
cM_ncM		SPERMATID_DIFFERENTIATION	37	0.293419	1.26637	0.166667	0.46989	1	660	tags=24%, list=12%, signal=27%
cM_ncM		ORGANOPHOSPHATE_METABOLIC_PROCESS	371	0.19365	1.26851	0.0332681	0.470081	1	1362	tags=32%, list=25%, signal=39%
cM_ncM		AXON_EXTENSION	40	0.294507	1.27984	0.126706	0.470087	1	907	tags=30%, list=16%, signal=36%
cM_ncM		REGULATION_OF_CELL_SHAPE	71	0.252725	1.27588	0.12731	0.470416	1	952	tags=31%, list=17%, signal=37%
cM_ncM		PURINE_CONTAINING_COMPOUND_BIOSYNTHETIC_PROCESS	76	0.249351	1.2781	0.111546	0.470598	1	685	tags=24%, list=12%, signal=27%
cM_ncM		NEGATIVE_REGULATION_OF_NEURON_PROJECTION_DEVELOPMENT	45	0.281072	1.26901	0.139925	0.470746	1	286	tags=16%, list=5%, signal=16%
cM_ncM		RESPONSE_TO_KETONE	75	0.24986	1.27038	0.124031	0.470992	1	84	tags=12%, list=2%, signal=12%
cM_ncM		REGULATION_OF_PEPTIDE_TRANSPORT	60	0.261993	1.27615	0.119048	0.471582	1	1048	tags=32%, list=19%, signal=39%
cM_ncM		CELL_MORPHOGENESIS_INVOLVED_IN_DIFFERENTIATION	216	0.208721	1.26937	0.0893204	0.471669	1	823	tags=23%, list=15%, signal=26%
cM_ncM		REGULATION_OF_PROTEIN_MATURATION	30	0.312602	1.27089	0.168279	0.471682	1	666	tags=27%, list=12%, signal=30%
cM_ncM		VESICLE_TARGETING	20	0.350773	1.27659	0.164032	0.472285	1	1602	tags=45%, list=29%, signal=63%
cM_ncM		NUCLEOSIDE_BISPHOSPHATE_METABOLIC_PROCESS	46	0.280127	1.27098	0.16501	0.473212	1	636	tags=22%, list=11%, signal=24%
cM_ncM		RIBONUCLEOTIDE_CATABOLIC_PROCESS	26	0.313109	1.25868	0.185606	0.474037	1	493	tags=23%, list=9%, signal=25%
cM_ncM		ASTROCYTE_DEVELOPMENT	19	0.349382	1.25761	0.205882	0.474717	1	748	tags=42%, list=13%, signal=49%
cM_ncM		SKELETAL_SYSTEM_DEVELOPMENT	144	0.221642	1.27099	0.0797665	0.474981	1	764	tags=22%, list=14%, signal=25%
cM_ncM		MEMBRANE_PROTEIN_PROTEOLYSIS	27	0.325544	1.27107	0.160396	0.476602	1	551	tags=30%, list=10%, signal=33%
cM_ncM		POSITIVE_REGULATION_OF_EPITHELIAL_TO_MESENCHYMAL_TRANSITION	19	0.356285	1.27147	0.185259	0.477403	1	511	tags=32%, list=9%, signal=35%
cM_ncM		NUCLEOBASE_CONTAINING_SMALL_MOLECULE_METABOLIC_PROCESS	223	0.205435	1.25403	0.102662	0.48133	1	745	tags=19%, list=13%, signal=21%
cM_ncM		POSITIVE_REGULATION_OF_SIGNALING_RECEPTOR_ACTIVITY	19	0.358116	1.2529	0.188433	0.482196	1	1170	tags=53%, list=21%, signal=66%
cM_ncM		ORGANELLE_MEMBRANE_FUSION	39	0.285553	1.25162	0.179048	0.483529	1	826	tags=23%, list=15%, signal=27%
cM_ncM		BILE_ACID_BIOSYNTHETIC_PROCESS	15	0.376024	1.24932	0.187008	0.487214	1	432	tags=27%, list=8%, signal=29%
cM_ncM		RESPONSE_TO_AMINO_ACID_STARVATION	18	0.348476	1.24399	0.203252	0.488029	1	801	tags=28%, list=14%, signal=32%
cM_ncM		RESPONSE_TO_INORGANIC_SUBSTANCE	191	0.205513	1.2321	0.104418	0.488052	1	1189	tags=28%, list=21%, signal=35%
cM_ncM		NEGATIVE_REGULATION_OF_TUMOR_NECROSIS_FACTOR_SUPERFAMILY_CYTOKINE_PRODUCTION	30	0.302937	1.22966	0.187023	0.489039	1	962	tags=33%, list=17%, signal=40%
cM_ncM		ORGANIC_ACID_CATABOLIC_PROCESS	90	0.234944	1.23027	0.151052	0.489175	1	2001	tags=53%, list=36%, signal=82%
cM_ncM		REGULATION_OF_SYNCYTIUM_FORMATION_BY_PLASMA_MEMBRANE_FUSION	15	0.385318	1.24125	0.221116	0.489184	1	544	tags=40%, list=10%, signal=44%
cM_ncM		DETECTION_OF_STIMULUS	47	0.274647	1.2456	0.158436	0.489271	1	1007	tags=34%, list=18%, signal=41%
cM_ncM		REGULATION_OF_EXTENT_OF_CELL_GROWTH	35	0.292026	1.23218	0.187747	0.489397	1	907	tags=29%, list=16%, signal=34%
cM_ncM		PROTEIN_TRANSMEMBRANE_TRANSPORT	21	0.343527	1.24405	0.216	0.489555	1	1780	tags=48%, list=32%, signal=70%
cM_ncM		ALCOHOL_METABOLIC_PROCESS	115	0.227879	1.24754	0.115619	0.489866	1	1580	tags=40%, list=28%, signal=55%
cM_ncM		REGULATION_OF_REGULATED_SECRETORY_PATHWAY	47	0.271275	1.24158	0.165385	0.490092	1	1132	tags=36%, list=20%, signal=45%
cM_ncM		NUCLEOSIDE_MONOPHOSPHATE_BIOSYNTHETIC_PROCESS	25	0.325606	1.23252	0.195402	0.490198	1	634	tags=24%, list=11%, signal=27%
cM_ncM		DICARBOXYLIC_ACID_METABOLIC_PROCESS	38	0.290153	1.23046	0.201597	0.490315	1	2381	tags=74%, list=43%, signal=128%
cM_ncM		RIBONUCLEOSIDE_MONOPHOSPHATE_METABOLIC_PROCESS	31	0.308315	1.24583	0.189687	0.49048	1	873	tags=32%, list=16%, signal=38%
cM_ncM		REGULATION_OF_ACUTE_INFLAMMATORY_RESPONSE	19	0.347581	1.22821	0.201465	0.490952	1	787	tags=32%, list=14%, signal=37%
cM_ncM		RESPONSE_TO_ALCOHOL	78	0.242454	1.23896	0.144814	0.491044	1	758	tags=23%, list=14%, signal=26%
cM_ncM		ANION_TRANSMEMBRANE_TRANSPORT	80	0.238073	1.24411	0.147059	0.491072	1	1032	tags=33%, list=19%, signal=39%
cM_ncM		COPII_COATED_VESICLE_BUDDING	15	0.371903	1.24186	0.182711	0.491077	1	1010	tags=33%, list=18%, signal=41%
cM_ncM		NEGATIVE_REGULATION_OF_CELLULAR_CATABOLIC_PROCESS	94	0.236741	1.23958	0.156942	0.491232	1	541	tags=17%, list=10%, signal=19%
cM_ncM		PLACENTA_DEVELOPMENT	47	0.271613	1.2247	0.159533	0.491326	1	1052	tags=32%, list=19%, signal=39%
cM_ncM		ENDOCYTOSIS	243	0.199378	1.23253	0.0883459	0.491747	1	1149	tags=29%, list=21%, signal=35%
cM_ncM		PH_REDUCTION	26	0.323608	1.24598	0.189555	0.491823	1	872	tags=31%, list=16%, signal=36%
cM_ncM		MITOCHONDRIAL_MEMBRANE_ORGANIZATION	41	0.284292	1.23787	0.186235	0.49196	1	2564	tags=73%, list=46%, signal=135%
cM_ncM		CELL_MORPHOGENESIS_INVOLVED_IN_NEURON_DIFFERENTIATION	163	0.210992	1.23711	0.101852	0.492079	1	823	tags=23%, list=15%, signal=27%
cM_ncM		NEGATIVE_REGULATION_OF_CATALYTIC_ACTIVITY	259	0.196674	1.2329	0.0915888	0.49242	1	842	tags=22%, list=15%, signal=25%
cM_ncM		WOUND_HEALING	170	0.208667	1.22484	0.0936255	0.492484	1	1029	tags=28%, list=19%, signal=33%
cM_ncM		PROTEIN_LOCALIZATION_TO_ENDOPLASMIC_RETICULUM	31	0.302287	1.22497	0.202869	0.493748	1	1623	tags=48%, list=29%, signal=68%
cM_ncM		PROTEIN_HOMOOLIGOMERIZATION	65	0.251417	1.23292	0.157058	0.493979	1	935	tags=25%, list=17%, signal=29%
cM_ncM		SULFUR_COMPOUND_TRANSPORT	25	0.315499	1.23411	0.20082	0.494295	1	1285	tags=40%, list=23%, signal=52%
cM_ncM		POSITIVE_REGULATION_OF_INTRACELLULAR_SIGNAL_TRANSDUCTION	393	0.186158	1.226	0.0629771	0.494491	1	659	tags=18%, list=12%, signal=19%
cM_ncM		HETEROTYPIC_CELL_CELL_ADHESION	24	0.321553	1.22509	0.230143	0.495015	1	268	tags=25%, list=5%, signal=26%
cM_ncM		SUPEROXIDE_ANION_GENERATION	18	0.355838	1.23309	0.224609	0.495217	1	1170	tags=39%, list=21%, signal=49%
cM_ncM		STEM_CELL_DIFFERENTIATION	64	0.2485	1.22217	0.184676	0.495643	1	447	tags=17%, list=8%, signal=18%
cM_ncM		CARBOHYDRATE_DERIVATIVE_TRANSPORT	45	0.271634	1.22143	0.183953	0.49577	1	1241	tags=36%, list=22%, signal=45%
cM_ncM		SKELETAL_MUSCLE_ORGAN_DEVELOPMENT	53	0.263603	1.23413	0.158301	0.495885	1	914	tags=28%, list=16%, signal=34%
cM_ncM		STEROID_METABOLIC_PROCESS	87	0.237779	1.23454	0.147059	0.496559	1	1161	tags=33%, list=21%, signal=42%
cM_ncM		CARBOXYLIC_ACID_TRANSPORT	86	0.233977	1.21772	0.154851	0.503209	1	982	tags=31%, list=18%, signal=38%
cM_ncM		POSITIVE_REGULATION_OF_MITOTIC_NUCLEAR_DIVISION	16	0.359788	1.21662	0.231707	0.504354	1	1462	tags=44%, list=26%, signal=59%
cM_ncM		HORMONE_TRANSPORT	87	0.229864	1.21485	0.149474	0.507067	1	1048	tags=29%, list=19%, signal=35%
cM_ncM		POSITIVE_REGULATION_OF_NEURON_PROJECTION_DEVELOPMENT	42	0.275197	1.2107	0.222437	0.510902	1	1342	tags=40%, list=24%, signal=53%
cM_ncM		NEGATIVE_REGULATION_OF_CELL_DEVELOPMENT	55	0.258279	1.2124	0.186508	0.511373	1	469	tags=18%, list=8%, signal=20%
cM_ncM		PHOSPHOLIPID_TRANSPORT	34	0.29154	1.21107	0.195076	0.51153	1	772	tags=32%, list=14%, signal=37%
cM_ncM		PROTEIN_PEPTIDYL_PROLYL_ISOMERIZATION	21	0.329133	1.20951	0.244939	0.512279	1	2220	tags=67%, list=40%, signal=111%
cM_ncM		TRABECULA_MORPHOGENESIS	16	0.362737	1.21128	0.23913	0.512629	1	1163	tags=56%, list=21%, signal=71%
cM_ncM		REGULATION_OF_NEUROGENESIS	119	0.215237	1.20787	0.141264	0.514791	1	914	tags=26%, list=16%, signal=31%
cM_ncM		RECEPTOR_MEDIATED_ENDOCYTOSIS	113	0.218286	1.20366	0.136802	0.521958	1	1182	tags=34%, list=21%, signal=42%
cM_ncM		POSITIVE_REGULATION_OF_MAPK_CASCADE	180	0.201561	1.20374	0.137996	0.523313	1	1077	tags=29%, list=19%, signal=35%
cM_ncM		INTRINSIC_APOPTOTIC_SIGNALING_PATHWAY_BY_P53_CLASS_MEDIATOR	29	0.299989	1.19773	0.231707	0.533214	1	1180	tags=38%, list=21%, signal=48%
cM_ncM		POSITIVE_REGULATION_OF_CELLULAR_COMPONENT_ORGANIZATION	390	0.180921	1.18906	0.0980769	0.534029	1	655	tags=16%, list=12%, signal=17%
cM_ncM		INTERFERON_GAMMA_PRODUCTION	51	0.257299	1.19798	0.21875	0.534092	1	284	tags=16%, list=5%, signal=16%
cM_ncM		CARBOHYDRATE_DERIVATIVE_CATABOLIC_PROCESS	73	0.241272	1.19606	0.174573	0.534115	1	1282	tags=34%, list=23%, signal=44%
cM_ncM		ORGANIC_ACID_TRANSPORT	102	0.224133	1.18836	0.185393	0.534133	1	1188	tags=34%, list=21%, signal=43%
cM_ncM		NEGATIVE_REGULATION_OF_PROTEIN_KINASE_B_SIGNALING	18	0.34363	1.18926	0.245902	0.535125	1	1010	tags=33%, list=18%, signal=41%
cM_ncM		ORGANOPHOSPHATE_BIOSYNTHETIC_PROCESS	217	0.193286	1.19619	0.109804	0.5354	1	974	tags=24%, list=18%, signal=27%
cM_ncM		CELLULAR_IRON_ION_HOMEOSTASIS	29	0.294585	1.19342	0.24187	0.536014	1	1182	tags=34%, list=21%, signal=44%
cM_ncM		NUCLEOSIDE_BISPHOSPHATE_BIOSYNTHETIC_PROCESS	28	0.307592	1.1894	0.262097	0.53628	1	1060	tags=36%, list=19%, signal=44%
cM_ncM		NEGATIVE_REGULATION_OF_CANONICAL_WNT_SIGNALING_PATHWAY	37	0.281669	1.19252	0.219802	0.536595	1	1977	tags=54%, list=36%, signal=83%
cM_ncM		SECRETORY_GRANULE_ORGANIZATION	15	0.355449	1.19125	0.271654	0.536634	1	767	tags=33%, list=14%, signal=39%
cM_ncM		REGULATION_OF_DNA_BINDING_TRANSCRIPTION_FACTOR_ACTIVITY	171	0.200084	1.19349	0.142857	0.537422	1	1011	tags=27%, list=18%, signal=32%
cM_ncM		POSITIVE_REGULATION_OF_CELL_DEVELOPMENT	105	0.218703	1.19152	0.162791	0.537502	1	952	tags=28%, list=17%, signal=33%
cM_ncM		TUMOR_NECROSIS_FACTOR_MEDIATED_SIGNALING_PATHWAY	38	0.275455	1.18946	0.226744	0.537694	1	631	tags=21%, list=11%, signal=24%
cM_ncM		CARBOHYDRATE_DERIVATIVE_BIOSYNTHETIC_PROCESS	228	0.192684	1.18439	0.125954	0.537894	1	753	tags=19%, list=14%, signal=21%
cM_ncM		CARBOHYDRATE_DERIVATIVE_METABOLIC_PROCESS	379	0.182434	1.19389	0.0845361	0.537936	1	753	tags=19%, list=14%, signal=20%
cM_ncM		MEMBRANE_PROTEIN_ECTODOMAIN_PROTEOLYSIS	23	0.319256	1.18484	0.238004	0.538289	1	551	tags=30%, list=10%, signal=34%
cM_ncM		NEGATIVE_REGULATION_OF_PROTEIN_CONTAINING_COMPLEX_ASSEMBLY	41	0.270777	1.18977	0.232033	0.538485	1	1035	tags=32%, list=19%, signal=39%
cM_ncM		NEGATIVE_REGULATION_OF_PEPTIDASE_ACTIVITY	66	0.247249	1.18538	0.236948	0.538568	1	837	tags=27%, list=15%, signal=32%
cM_ncM		T_CELL_CYTOKINE_PRODUCTION	15	0.36324	1.1856	0.281369	0.539525	1	664	tags=33%, list=12%, signal=38%
cM_ncM		NEGATIVE_REGULATION_OF_ACTIN_FILAMENT_POLYMERIZATION	17	0.347835	1.18128	0.262646	0.540785	1	1035	tags=41%, list=19%, signal=50%
cM_ncM		REGULATION_OF_ATP_METABOLIC_PROCESS	43	0.264136	1.1817	0.236162	0.541231	1	1768	tags=49%, list=32%, signal=71%
cM_ncM		TYPE_2_IMMUNE_RESPONSE	21	0.317614	1.18223	0.259921	0.541523	1	664	tags=33%, list=12%, signal=38%
cM_ncM		REGULATION_OF_APOPTOTIC_SIGNALING_PATHWAY	156	0.204814	1.17887	0.179884	0.545141	1	563	tags=17%, list=10%, signal=18%
cM_ncM		LYTIC_VACUOLE_ORGANIZATION	31	0.28779	1.17668	0.250509	0.547492	1	408	tags=19%, list=7%, signal=21%
cM_ncM		LIPID_METABOLIC_PROCESS	447	0.177336	1.17721	0.0949612	0.547728	1	993	tags=23%, list=18%, signal=26%
cM_ncM		REGULATION_OF_PH	39	0.267439	1.17043	0.23622	0.548026	1	872	tags=28%, list=16%, signal=33%
cM_ncM		NEGATIVE_REGULATION_OF_CATABOLIC_PROCESS	115	0.213735	1.17073	0.208081	0.548701	1	541	tags=17%, list=10%, signal=18%
cM_ncM		CELLULAR_RESPONSE_TO_CHEMICAL_STRESS	152	0.201785	1.1689	0.160878	0.548796	1	1314	tags=33%, list=24%, signal=42%
cM_ncM		REGULATION_OF_CELLULAR_RESPIRATION	19	0.322243	1.1694	0.264414	0.54904	1	1768	tags=53%, list=32%, signal=77%
cM_ncM		POSITIVE_REGULATION_OF_INNATE_IMMUNE_RESPONSE	45	0.262591	1.17085	0.225681	0.549926	1	748	tags=27%, list=13%, signal=31%
cM_ncM		REGULATION_OF_EXOCYTOSIS	68	0.235529	1.1711	0.230916	0.550803	1	1051	tags=28%, list=19%, signal=34%
cM_ncM		REGULATION_OF_PROTEIN_CONTAINING_COMPLEX_ASSEMBLY	159	0.199059	1.17151	0.189691	0.551228	1	1035	tags=25%, list=19%, signal=30%
cM_ncM		NADP_METABOLIC_PROCESS	20	0.320839	1.16663	0.258687	0.551346	1	1356	tags=50%, list=24%, signal=66%
cM_ncM		REGULATION_OF_DENDRITE_DEVELOPMENT	30	0.28385	1.17173	0.284069	0.552223	1	572	tags=20%, list=10%, signal=22%
cM_ncM		TRANSITION_METAL_ION_HOMEOSTASIS	52	0.248674	1.16664	0.235741	0.55282	1	1182	tags=27%, list=21%, signal=34%
cM_ncM		ESTABLISHMENT_OF_CELL_POLARITY	54	0.24593	1.16417	0.250518	0.553128	1	625	tags=22%, list=11%, signal=25%
cM_ncM		REGULATION_OF_REPRODUCTIVE_PROCESS	36	0.272796	1.17182	0.252727	0.553468	1	1483	tags=42%, list=27%, signal=57%
cM_ncM		PANCREAS_DEVELOPMENT	19	0.329306	1.16335	0.297143	0.553595	1	393	tags=21%, list=7%, signal=23%
cM_ncM		REGULATION_OF_DEVELOPMENTAL_GROWTH	103	0.219494	1.16506	0.201905	0.553729	1	907	tags=26%, list=16%, signal=31%
cM_ncM		POSITIVE_REGULATION_OF_CATION_CHANNEL_ACTIVITY	18	0.335902	1.16446	0.272545	0.553782	1	1204	tags=44%, list=22%, signal=57%
cM_ncM		INTRINSIC_APOPTOTIC_SIGNALING_PATHWAY	143	0.207176	1.1723	0.204678	0.553905	1	987	tags=24%, list=18%, signal=29%
cM_ncM		ANION_TRANSPORT	157	0.199159	1.16194	0.204678	0.554161	1	1188	tags=32%, list=21%, signal=39%
cM_ncM		VISUAL_BEHAVIOR	18	0.328575	1.16238	0.27704	0.554558	1	939	tags=44%, list=17%, signal=53%
cM_ncM		ESTABLISHMENT_OF_TISSUE_POLARITY	18	0.330011	1.17231	0.266537	0.555413	1	1243	tags=33%, list=22%, signal=43%
cM_ncM		RESPONSE_TO_CHEMOKINE	35	0.275796	1.17283	0.256842	0.555649	1	943	tags=40%, list=17%, signal=48%
cM_ncM		CYTOKINE_PRODUCTION_INVOLVED_IN_INFLAMMATORY_RESPONSE	27	0.296168	1.15907	0.264822	0.559626	1	1354	tags=48%, list=24%, signal=63%
cM_ncM		GRANULOCYTE_ACTIVATION	26	0.296766	1.15801	0.265504	0.560735	1	253	tags=19%, list=5%, signal=20%
cM_ncM		REGULATION_OF_ENDOCYTOSIS	89	0.223533	1.15521	0.253876	0.561725	1	1130	tags=30%, list=20%, signal=37%
cM_ncM		REGULATION_OF_MITOCHONDRIAL_MEMBRANE_POTENTIAL	27	0.294763	1.15613	0.275862	0.562344	1	959	tags=33%, list=17%, signal=40%
cM_ncM		CELLULAR_RESPONSE_TO_TOPOLOGICALLY_INCORRECT_PROTEIN	40	0.263269	1.15671	0.254473	0.562354	1	1602	tags=43%, list=29%, signal=59%
cM_ncM		POSITIVE_REGULATION_OF_PROTEIN_KINASE_ACTIVITY	156	0.198094	1.14959	0.179688	0.562469	1	1291	tags=32%, list=23%, signal=41%
cM_ncM		MUSCLE_ORGAN_DEVELOPMENT	100	0.21259	1.15537	0.232514	0.562787	1	850	tags=25%, list=15%, signal=29%
cM_ncM		CARBOHYDRATE_TRANSMEMBRANE_TRANSPORT	44	0.251588	1.1497	0.265748	0.563592	1	927	tags=30%, list=17%, signal=35%
cM_ncM		FATTY_ACID_METABOLIC_PROCESS	139	0.202686	1.15066	0.20229	0.56413	1	963	tags=25%, list=17%, signal=30%
cM_ncM		NEGATIVE_REGULATION_OF_GROWTH	80	0.220688	1.14981	0.241843	0.564755	1	842	tags=25%, list=15%, signal=29%
cM_ncM		RESPONSE_TO_CARBOHYDRATE	78	0.225499	1.15091	0.234165	0.564951	1	1253	tags=37%, list=23%, signal=47%
cM_ncM		EXTERNAL_ENCAPSULATING_STRUCTURE_ORGANIZATION	77	0.22771	1.15324	0.228571	0.564951	1	564	tags=22%, list=10%, signal=24%
cM_ncM		REGULATION_OF_GENERATION_OF_PRECURSOR_METABOLITES_AND_ENERGY	52	0.24305	1.15228	0.254682	0.56587	1	1361	tags=37%, list=25%, signal=48%
cM_ncM		COLLAGEN_METABOLIC_PROCESS	27	0.287426	1.14764	0.270661	0.565884	1	745	tags=30%, list=13%, signal=34%
cM_ncM		COLLAGEN_FIBRIL_ORGANIZATION	15	0.348333	1.15161	0.27767	0.566091	1	487	tags=27%, list=9%, signal=29%
cM_ncM		LIPID_LOCALIZATION	149	0.199924	1.15093	0.218391	0.566328	1	773	tags=22%, list=14%, signal=25%
cM_ncM		AXON_DEVELOPMENT	137	0.201614	1.14576	0.190965	0.567574	1	914	tags=24%, list=16%, signal=28%
cM_ncM		PURINE_NUCLEOTIDE_CATABOLIC_PROCESS	24	0.300906	1.14628	0.290795	0.567844	1	1164	tags=38%, list=21%, signal=47%
cM_ncM		RESPONSE_TO_CAMP	36	0.268212	1.1435	0.259843	0.568894	1	1115	tags=36%, list=20%, signal=45%
cM_ncM		ENDOPLASMIC_RETICULUM_UNFOLDED_PROTEIN_RESPONSE	30	0.282826	1.14464	0.284314	0.568897	1	1602	tags=47%, list=29%, signal=65%
cM_ncM		NUCLEOSIDE_MONOPHOSPHATE_METABOLIC_PROCESS	40	0.258343	1.14262	0.263052	0.56964	1	873	tags=28%, list=16%, signal=32%
cM_ncM		POSITIVE_REGULATION_OF_ADAPTIVE_IMMUNE_RESPONSE	51	0.246229	1.14378	0.277567	0.56967	1	664	tags=24%, list=12%, signal=26%
cM_ncM		REGULATION_OF_T_CELL_MEDIATED_IMMUNITY	29	0.279861	1.13306	0.293069	0.570909	1	664	tags=28%, list=12%, signal=31%
cM_ncM		POSITIVE_REGULATION_OF_REACTIVE_OXYGEN_SPECIES_METABOLIC_PROCESS	32	0.270562	1.13614	0.286822	0.571575	1	1051	tags=34%, list=19%, signal=42%
cM_ncM		REGULATION_OF_HORMONE_LEVELS	128	0.200753	1.14127	0.216162	0.571626	1	1048	tags=28%, list=19%, signal=34%
cM_ncM		POSITIVE_REGULATION_OF_ENDOCYTOSIS	45	0.255239	1.14068	0.252918	0.571658	1	655	tags=22%, list=12%, signal=25%
cM_ncM		POSITIVE_REGULATION_OF_CELL_PROJECTION_ORGANIZATION	116	0.20754	1.13319	0.248971	0.57198	1	1132	tags=26%, list=20%, signal=32%
cM_ncM		TUMOR_NECROSIS_FACTOR_SUPERFAMILY_CYTOKINE_PRODUCTION	83	0.221802	1.13427	0.262664	0.572069	1	1032	tags=29%, list=19%, signal=35%
cM_ncM		POSITIVE_REGULATION_OF_BINDING	73	0.229026	1.13371	0.275654	0.572072	1	1163	tags=30%, list=21%, signal=38%
cM_ncM		JNK_CASCADE	78	0.219837	1.13194	0.266802	0.572247	1	959	tags=26%, list=17%, signal=31%
cM_ncM		APOPTOTIC_SIGNALING_PATHWAY	241	0.181335	1.13132	0.211538	0.572361	1	987	tags=23%, list=18%, signal=27%
cM_ncM		TISSUE_MORPHOGENESIS	184	0.1879	1.13629	0.186441	0.572618	1	859	tags=22%, list=15%, signal=25%
cM_ncM		MEMBRANE_INVAGINATION	37	0.26296	1.1345	0.288201	0.572903	1	1007	tags=32%, list=18%, signal=39%
cM_ncM		AMINO_ACID_TRANSPORT	46	0.253455	1.13656	0.283495	0.573346	1	1147	tags=37%, list=21%, signal=46%
cM_ncM		REGULATION_OF_EPITHELIAL_TO_MESENCHYMAL_TRANSITION	29	0.284688	1.13944	0.27621	0.573376	1	961	tags=31%, list=17%, signal=37%
cM_ncM		ORGANOPHOSPHATE_CATABOLIC_PROCESS	76	0.224127	1.13883	0.263551	0.573482	1	1282	tags=33%, list=23%, signal=42%
cM_ncM		NEGATIVE_REGULATION_OF_NF_KAPPAB_TRANSCRIPTION_FACTOR_ACTIVITY	36	0.265075	1.13682	0.291045	0.57409	1	953	tags=33%, list=17%, signal=40%
cM_ncM		CARBOHYDRATE_TRANSPORT	57	0.23678	1.13797	0.273946	0.574099	1	942	tags=28%, list=17%, signal=33%
cM_ncM		CELLULAR_GLUCOSE_HOMEOSTASIS	54	0.238148	1.13456	0.285981	0.574166	1	998	tags=33%, list=18%, signal=40%
cM_ncM		ACTIN_FILAMENT_POLYMERIZATION	66	0.230069	1.128	0.277992	0.574878	1	640	tags=21%, list=12%, signal=24%
cM_ncM		REGULATION_OF_HORMONE_SECRETION	74	0.230095	1.13706	0.287149	0.574892	1	1048	tags=30%, list=19%, signal=36%
cM_ncM		NITRIC_OXIDE_SYNTHASE_BIOSYNTHETIC_PROCESS	15	0.34472	1.12947	0.313093	0.575448	1	1362	tags=53%, list=25%, signal=71%
cM_ncM		MYOBLAST_DIFFERENTIATION	38	0.257166	1.12655	0.300203	0.575704	1	589	tags=26%, list=11%, signal=29%
cM_ncM		REACTIVE_OXYGEN_SPECIES_METABOLIC_PROCESS	86	0.218377	1.12801	0.263056	0.576232	1	1370	tags=40%, list=25%, signal=52%
cM_ncM		ACTIN_FILAMENT_DEPOLYMERIZATION	15	0.337962	1.12688	0.307273	0.576316	1	1035	tags=40%, list=19%, signal=49%
cM_ncM		POSITIVE_REGULATION_OF_CATALYTIC_ACTIVITY	459	0.169119	1.12826	0.155556	0.576951	1	1084	tags=25%, list=20%, signal=28%
cM_ncM		POSITIVE_REGULATION_OF_RESPONSE_TO_ENDOPLASMIC_RETICULUM_STRESS	17	0.329417	1.12037	0.304924	0.577228	1	1964	tags=59%, list=35%, signal=91%
cM_ncM		BILE_ACID_METABOLIC_PROCESS	17	0.321638	1.12063	0.304854	0.577936	1	432	tags=24%, list=8%, signal=25%
cM_ncM		TRANSMEMBRANE_TRANSPORT	444	0.168329	1.12503	0.170172	0.577996	1	1241	tags=29%, list=22%, signal=34%
cM_ncM		ACTIVATION_OF_INNATE_IMMUNE_RESPONSE	23	0.298729	1.122	0.301556	0.578607	1	1208	tags=39%, list=22%, signal=50%
cM_ncM		REGULATION_OF_MIRNA_TRANSCRIPTION	27	0.284378	1.12079	0.315476	0.578905	1	1011	tags=33%, list=18%, signal=41%
cM_ncM		CELLULAR_CARBOHYDRATE_METABOLIC_PROCESS	109	0.205484	1.12287	0.262846	0.579175	1	1763	tags=42%, list=32%, signal=61%
cM_ncM		T_CELL_DIFFERENTIATION_INVOLVED_IN_IMMUNE_RESPONSE	40	0.25671	1.12214	0.288618	0.579623	1	664	tags=25%, list=12%, signal=28%
cM_ncM		GLYCOSYL_COMPOUND_CATABOLIC_PROCESS	16	0.323301	1.12097	0.31405	0.57981	1	175	tags=19%, list=3%, signal=19%
cM_ncM		NEGATIVE_REGULATION_OF_INTRACELLULAR_SIGNAL_TRANSDUCTION	213	0.184647	1.12366	0.197266	0.579915	1	852	tags=23%, list=15%, signal=26%
cM_ncM		MUSCLE_STRUCTURE_DEVELOPMENT	200	0.187399	1.12307	0.216758	0.57998	1	874	tags=23%, list=16%, signal=26%
cM_ncM		REGULATION_OF_ANIMAL_ORGAN_MORPHOGENESIS	29	0.280483	1.11779	0.321561	0.582175	1	1243	tags=38%, list=22%, signal=49%
cM_ncM		REGULATION_OF_TELOMERASE_ACTIVITY	17	0.328316	1.11386	0.317554	0.589348	1	312	tags=18%, list=6%, signal=19%
cM_ncM		POSITIVE_REGULATION_OF_PROTEIN_SERINE_THREONINE_KINASE_ACTIVITY	85	0.214766	1.1139	0.283702	0.59061	1	1291	tags=31%, list=23%, signal=39%
cM_ncM		POSITIVE_REGULATION_OF_MITOCHONDRION_ORGANIZATION	29	0.283182	1.11034	0.312963	0.594228	1	959	tags=31%, list=17%, signal=37%
cM_ncM		GLIAL_CELL_DEVELOPMENT	44	0.249729	1.11081	0.288032	0.594379	1	788	tags=27%, list=14%, signal=32%
cM_ncM		REGULATION_OF_PROTEIN_POLYMERIZATION	79	0.217548	1.11098	0.302714	0.595321	1	1035	tags=27%, list=19%, signal=32%
cM_ncM		POSITIVE_REGULATION_OF_IMMUNE_EFFECTOR_PROCESS	102	0.205386	1.10839	0.29697	0.597766	1	1032	tags=26%, list=19%, signal=32%
cM_ncM		SUPEROXIDE_METABOLIC_PROCESS	28	0.276492	1.10726	0.321905	0.599158	1	1314	tags=43%, list=24%, signal=56%
cM_ncM		RESPONSE_TO_PEPTIDE	182	0.18454	1.10382	0.268687	0.606625	1	1011	tags=25%, list=18%, signal=30%
cM_ncM		SENSORY_PERCEPTION_OF_MECHANICAL_STIMULUS	37	0.262938	1.10182	0.326923	0.610452	1	958	tags=30%, list=17%, signal=36%
cM_ncM		T_HELPER_1_CELL_DIFFERENTIATION	15	0.335799	1.10077	0.353183	0.611731	1	529	tags=27%, list=10%, signal=29%
cM_ncM		POSITIVE_REGULATION_OF_MIRNA_TRANSCRIPTION	20	0.306824	1.09833	0.340304	0.613637	1	1011	tags=35%, list=18%, signal=43%
cM_ncM		AMINO_ACID_IMPORT	18	0.320653	1.09871	0.343023	0.614043	1	903	tags=44%, list=16%, signal=53%
cM_ncM		POSITIVE_REGULATION_OF_MYELOID_LEUKOCYTE_DIFFERENTIATION	29	0.270634	1.09907	0.325301	0.614475	1	1157	tags=34%, list=21%, signal=43%
cM_ncM		ENTRY_INTO_HOST	67	0.218333	1.09317	0.322515	0.615652	1	1233	tags=33%, list=22%, signal=42%
cM_ncM		POSITIVE_REGULATION_OF_TRANSMEMBRANE_TRANSPORT	69	0.218674	1.09625	0.321839	0.615968	1	1204	tags=36%, list=22%, signal=46%
cM_ncM		CONNECTIVE_TISSUE_DEVELOPMENT	81	0.213474	1.09238	0.308129	0.616269	1	786	tags=22%, list=14%, signal=26%
cM_ncM		REGULATION_OF_LEUKOCYTE_DEGRANULATION	22	0.294666	1.09665	0.345238	0.616326	1	1132	tags=41%, list=20%, signal=51%
cM_ncM		AMINO_ACID_TRANSMEMBRANE_TRANSPORT	30	0.268291	1.09427	0.324219	0.616938	1	1147	tags=40%, list=21%, signal=50%
cM_ncM		POSITIVE_REGULATION_OF_KINASE_ACTIVITY	181	0.182373	1.09317	0.259887	0.616996	1	1291	tags=31%, list=23%, signal=39%
cM_ncM		DNA_METHYLATION_OR_DEMETHYLATION	23	0.291213	1.095	0.332	0.617839	1	1418	tags=35%, list=26%, signal=47%
cM_ncM		CELLULAR_LIPID_METABOLIC_PROCESS	334	0.16783	1.09326	0.245322	0.618126	1	981	tags=22%, list=18%, signal=25%
cM_ncM		SMAD_PROTEIN_SIGNAL_TRANSDUCTION	29	0.269918	1.09427	0.322642	0.618288	1	684	tags=24%, list=12%, signal=27%
cM_ncM		GLYCOSYL_COMPOUND_METABOLIC_PROCESS	35	0.256705	1.08756	0.332665	0.62702	1	281	tags=14%, list=5%, signal=15%
cM_ncM		MYELOID_CELL_APOPTOTIC_PROCESS	15	0.326834	1.08119	0.366803	0.627061	1	1154	tags=40%, list=21%, signal=50%
cM_ncM		RESPONSE_TO_ETHANOL	35	0.261392	1.08271	0.322896	0.627195	1	685	tags=23%, list=12%, signal=26%
cM_ncM		NUCLEOSIDE_PHOSPHATE_CATABOLIC_PROCESS	42	0.244822	1.08372	0.352031	0.627307	1	493	tags=19%, list=9%, signal=21%
cM_ncM		INSULIN_SECRETION	59	0.227827	1.08473	0.347913	0.627431	1	1048	tags=29%, list=19%, signal=35%
cM_ncM		DE_NOVO_PROTEIN_FOLDING	17	0.318965	1.08157	0.374761	0.627445	1	1333	tags=35%, list=24%, signal=46%
cM_ncM		SUPRAMOLECULAR_FIBER_ORGANIZATION	277	0.172383	1.08417	0.274704	0.627487	1	1178	tags=27%, list=21%, signal=33%
cM_ncM		RESPONSE_TO_EXTRACELLULAR_STIMULUS	161	0.186846	1.08295	0.283835	0.627917	1	1209	tags=29%, list=22%, signal=36%
cM_ncM		REGULATION_OF_PHOSPHATIDYLINOSITOL_3_KINASE_SIGNALING	45	0.245336	1.08491	0.359922	0.628279	1	703	tags=24%, list=13%, signal=28%
cM_ncM		REGULATION_OF_PROTEIN_MODIFICATION_BY_SMALL_PROTEIN_CONJUGATION_OR_REMOVAL	108	0.198588	1.08162	0.322449	0.628641	1	1243	tags=28%, list=22%, signal=35%
cM_ncM		PHENOL_CONTAINING_COMPOUND_METABOLIC_PROCESS	27	0.280481	1.08505	0.370809	0.629309	1	1692	tags=44%, list=31%, signal=64%
cM_ncM		REGULATION_OF_RESPONSE_TO_CYTOKINE_STIMULUS	75	0.216935	1.08546	0.345631	0.629587	1	859	tags=24%, list=15%, signal=28%
cM_ncM		MORPHOGENESIS_OF_AN_EPITHELIUM	155	0.189925	1.08597	0.307393	0.629649	1	859	tags=22%, list=15%, signal=25%
cM_ncM		ARACHIDONIC_ACID_METABOLIC_PROCESS	15	0.320217	1.07822	0.369261	0.633176	1	1606	tags=53%, list=29%, signal=75%
cM_ncM		ORGANELLE_ASSEMBLY	309	0.16771	1.07711	0.288845	0.634705	1	907	tags=19%, list=16%, signal=21%
cM_ncM		FATTY_ACID_BETA_OXIDATION	27	0.271783	1.07261	0.35534	0.63537	1	1999	tags=52%, list=36%, signal=81%
cM_ncM		REGULATION_OF_CELL_PROJECTION_ORGANIZATION	224	0.174393	1.07297	0.316667	0.635826	1	927	tags=21%, list=17%, signal=24%
cM_ncM		PRIMARY_ALCOHOL_METABOLIC_PROCESS	22	0.288571	1.07189	0.351923	0.635923	1	607	tags=23%, list=11%, signal=25%
cM_ncM		ESTABLISHMENT_OF_PROTEIN_LOCALIZATION_TO_ENDOPLASMIC_RETICULUM	17	0.315453	1.07607	0.373077	0.635976	1	1480	tags=47%, list=27%, signal=64%
cM_ncM		REGULATION_OF_TRANSFERASE_ACTIVITY	366	0.164765	1.07329	0.284091	0.636329	1	826	tags=19%, list=15%, signal=21%
cM_ncM		NUCLEOSIDE_METABOLIC_PROCESS	26	0.280562	1.07363	0.370968	0.636802	1	281	tags=15%, list=5%, signal=16%
cM_ncM		CELLULAR_RESPONSE_TO_INTERLEUKIN_1	41	0.244305	1.07467	0.343925	0.636881	1	922	tags=32%, list=17%, signal=38%
cM_ncM		POSITIVE_REGULATION_OF_LIPID_TRANSPORT	34	0.26256	1.07405	0.351129	0.637076	1	594	tags=26%, list=11%, signal=29%
cM_ncM		POSITIVE_REGULATION_OF_PHOSPHATIDYLINOSITOL_3_KINASE_SIGNALING	33	0.25961	1.07488	0.34879	0.637675	1	633	tags=24%, list=11%, signal=27%
cM_ncM		DNA_METHYLATION	17	0.309713	1.06704	0.363095	0.638823	1	482	tags=18%, list=9%, signal=19%
cM_ncM		POSITIVE_REGULATION_OF_PEPTIDE_SECRETION	36	0.245589	1.0681	0.371212	0.638856	1	1048	tags=33%, list=19%, signal=41%
cM_ncM		CARTILAGE_DEVELOPMENT	53	0.226067	1.0691	0.358095	0.638895	1	745	tags=25%, list=13%, signal=28%
cM_ncM		CELLULAR_RESPONSE_TO_CORTICOSTEROID_STIMULUS	24	0.283871	1.06947	0.391941	0.639322	1	68	tags=13%, list=1%, signal=13%
cM_ncM		POSITIVE_REGULATION_OF_SMALL_MOLECULE_METABOLIC_PROCESS	56	0.223215	1.06738	0.327835	0.63934	1	745	tags=23%, list=13%, signal=27%
cM_ncM		STEROL_TRANSPORT	50	0.231473	1.06819	0.364948	0.639943	1	1129	tags=34%, list=20%, signal=42%
cM_ncM		EMBRYO_IMPLANTATION	20	0.287871	1.06972	0.353591	0.640063	1	1516	tags=50%, list=27%, signal=69%
cM_ncM		ENDOSOME_ORGANIZATION	31	0.259386	1.06475	0.369231	0.643326	1	1579	tags=42%, list=28%, signal=58%
cM_ncM		ORGANELLE_FUSION	47	0.233503	1.05638	0.374768	0.647762	1	560	tags=15%, list=10%, signal=16%
cM_ncM		MEMBRANE_FUSION	54	0.222153	1.05581	0.380776	0.647864	1	826	tags=20%, list=15%, signal=24%
cM_ncM		GLUTAMINE_FAMILY_AMINO_ACID_METABOLIC_PROCESS	36	0.247093	1.05883	0.389433	0.647988	1	662	tags=19%, list=12%, signal=22%
cM_ncM		PROTEIN_POLYMERIZATION	103	0.192749	1.05474	0.377083	0.648044	1	646	tags=17%, list=12%, signal=19%
cM_ncM		PROTEIN_N_LINKED_GLYCOSYLATION	28	0.264335	1.05922	0.384615	0.648264	1	1642	tags=43%, list=30%, signal=61%
cM_ncM		NEUTROPHIL_MEDIATED_IMMUNITY	16	0.313656	1.05717	0.390716	0.648284	1	1032	tags=31%, list=19%, signal=38%
cM_ncM		ION_TRANSMEMBRANE_TRANSPORT	319	0.164666	1.05811	0.328094	0.648499	1	1241	tags=29%, list=22%, signal=35%
cM_ncM		SULFUR_COMPOUND_BIOSYNTHETIC_PROCESS	56	0.224097	1.05653	0.388309	0.648657	1	1060	tags=29%, list=19%, signal=35%
cM_ncM		LENS_DEVELOPMENT_IN_CAMERA_TYPE_EYE	18	0.298064	1.0575	0.374486	0.648693	1	838	tags=33%, list=15%, signal=39%
cM_ncM		RESPONSE_TO_PEPTIDE_HORMONE	145	0.184561	1.0548	0.378431	0.649178	1	1613	tags=39%, list=29%, signal=54%
cM_ncM		UNSATURATED_FATTY_ACID_METABOLIC_PROCESS	36	0.249469	1.05925	0.382845	0.649497	1	1368	tags=39%, list=25%, signal=51%
cM_ncM		ROOF_OF_MOUTH_DEVELOPMENT	25	0.276709	1.06005	0.380859	0.650053	1	322	tags=16%, list=6%, signal=17%
cM_ncM		POLYOL_BIOSYNTHETIC_PROCESS	23	0.279771	1.05928	0.38716	0.65073	1	1421	tags=43%, list=26%, signal=58%
cM_ncM		MORPHOGENESIS_OF_A_BRANCHING_STRUCTURE	52	0.222782	1.06121	0.345029	0.651005	1	1527	tags=40%, list=28%, signal=55%
cM_ncM		NEGATIVE_REGULATION_OF_I_KAPPAB_KINASE_NF_KAPPAB_SIGNALING	20	0.294182	1.06019	0.367704	0.651047	1	953	tags=30%, list=17%, signal=36%
cM_ncM		ORGANIC_HYDROXY_COMPOUND_BIOSYNTHETIC_PROCESS	78	0.205903	1.06037	0.381226	0.651876	1	567	tags=17%, list=10%, signal=18%
cM_ncM		POSITIVE_REGULATION_OF_STRESS_ACTIVATED_PROTEIN_KINASE_SIGNALING_CASCADE	56	0.223236	1.05265	0.398833	0.652025	1	1020	tags=29%, list=18%, signal=35%
cM_ncM		VITAMIN_TRANSPORT	15	0.320962	1.05152	0.400379	0.653685	1	772	tags=33%, list=14%, signal=39%
cM_ncM		STRIATED_MUSCLE_CELL_DEVELOPMENT	15	0.321438	1.0497	0.411067	0.656924	1	1236	tags=53%, list=22%, signal=68%
cM_ncM		REGULATION_OF_AEROBIC_RESPIRATION	16	0.306809	1.04524	0.403226	0.657824	1	959	tags=31%, list=17%, signal=38%
cM_ncM		REGULATION_OF_LIPID_TRANSPORT	47	0.225833	1.04447	0.39165	0.658397	1	1353	tags=38%, list=24%, signal=50%
cM_ncM		REGULATION_OF_CARBOHYDRATE_CATABOLIC_PROCESS	28	0.264412	1.04703	0.391813	0.658598	1	745	tags=25%, list=13%, signal=29%
cM_ncM		RESPONSE_TO_LEUKEMIA_INHIBITORY_FACTOR	42	0.232264	1.04528	0.406367	0.658992	1	839	tags=24%, list=15%, signal=28%
cM_ncM		POSITIVE_REGULATION_OF_CD4_POSITIVE_ALPHA_BETA_T_CELL_DIFFERENTIATION	18	0.302403	1.04262	0.410853	0.659151	1	664	tags=28%, list=12%, signal=31%
cM_ncM		ACTIN_POLYMERIZATION_OR_DEPOLYMERIZATION	78	0.204502	1.04811	0.382066	0.659686	1	1035	tags=27%, list=19%, signal=33%
cM_ncM		CELLULAR_AMINO_ACID_METABOLIC_PROCESS	105	0.193039	1.0471	0.368321	0.659694	1	2001	tags=49%, list=36%, signal=75%
cM_ncM		PROTEIN_COMPLEX_OLIGOMERIZATION	84	0.200351	1.04551	0.363978	0.659706	1	1043	tags=23%, list=19%, signal=27%
cM_ncM		NEGATIVE_REGULATION_OF_INTRINSIC_APOPTOTIC_SIGNALING_PATHWAY	51	0.223736	1.04268	0.378641	0.660262	1	1504	tags=37%, list=27%, signal=51%
cM_ncM		NEGATIVE_REGULATION_OF_OXIDATIVE_STRESS_INDUCED_CELL_DEATH	23	0.27738	1.04579	0.418972	0.660327	1	959	tags=35%, list=17%, signal=42%
cM_ncM		MYELOID_DENDRITIC_CELL_ACTIVATION	17	0.304368	1.04722	0.387755	0.660688	1	631	tags=24%, list=11%, signal=26%
cM_ncM		RHYTHMIC_PROCESS	97	0.196116	1.04079	0.382766	0.661137	1	699	tags=18%, list=13%, signal=20%
cM_ncM		PROTEIN_TARGETING_TO_MEMBRANE	44	0.234272	1.04028	0.39961	0.661177	1	1403	tags=41%, list=25%, signal=54%
cM_ncM		TYPE_I_INTERFERON_PRODUCTION	40	0.235282	1.04271	0.398798	0.661445	1	855	tags=23%, list=15%, signal=26%
cM_ncM		IRON_ION_TRANSPORT	23	0.281798	1.04107	0.416342	0.661733	1	824	tags=26%, list=15%, signal=31%
cM_ncM		KERATINOCYTE_DIFFERENTIATION	30	0.263208	1.03885	0.409962	0.663426	1	1052	tags=33%, list=19%, signal=41%
cM_ncM		CARBOHYDRATE_HOMEOSTASIS	77	0.203376	1.03807	0.396552	0.664123	1	1168	tags=32%, list=21%, signal=41%
cM_ncM		NEGATIVE_REGULATION_OF_T_CELL_DIFFERENTIATION	16	0.310792	1.03656	0.419679	0.666681	1	529	tags=25%, list=10%, signal=28%
cM_ncM		PHOSPHOLIPID_CATABOLIC_PROCESS	24	0.27156	1.03491	0.426	0.66691	1	1606	tags=50%, list=29%, signal=70%
cM_ncM		REGULATION_OF_ESTABLISHMENT_OF_PLANAR_POLARITY	16	0.313647	1.0353	0.44358	0.667241	1	1243	tags=31%, list=22%, signal=40%
cM_ncM		FATTY_ACID_DERIVATIVE_BIOSYNTHETIC_PROCESS	21	0.27983	1.03564	0.401623	0.667688	1	406	tags=19%, list=7%, signal=20%
cM_ncM		POSITIVE_REGULATION_OF_CELL_GROWTH	54	0.219261	1.03403	0.3875	0.66774	1	341	tags=13%, list=6%, signal=14%
cM_ncM		EXECUTION_PHASE_OF_APOPTOSIS	18	0.305166	1.03295	0.420233	0.66915	1	411	tags=22%, list=7%, signal=24%
cM_ncM		POSITIVE_REGULATION_OF_NITRIC_OXIDE_METABOLIC_PROCESS	19	0.287615	1.03129	0.416834	0.669462	1	1252	tags=42%, list=23%, signal=54%
cM_ncM		REGULATION_OF_SIGNALING_RECEPTOR_ACTIVITY	48	0.224808	1.03165	0.411405	0.669802	1	1229	tags=40%, list=22%, signal=50%
cM_ncM		RIBONUCLEOSIDE_TRIPHOSPHATE_METABOLIC_PROCESS	35	0.243902	1.0299	0.396154	0.670339	1	959	tags=26%, list=17%, signal=31%
cM_ncM		POSITIVE_REGULATION_OF_JNK_CASCADE	42	0.229734	1.0317	0.429703	0.670943	1	905	tags=26%, list=16%, signal=31%
cM_ncM		RESPONSE_TO_FLUID_SHEAR_STRESS	15	0.313659	1.03	0.432432	0.67136	1	74	tags=13%, list=1%, signal=13%
cM_ncM		SMALL_MOLECULE_BIOSYNTHETIC_PROCESS	199	0.169365	1.02788	0.395522	0.672744	1	935	tags=21%, list=17%, signal=24%
cM_ncM		PURINE_CONTAINING_COMPOUND_CATABOLIC_PROCESS	26	0.266119	1.02826	0.417355	0.673064	1	987	tags=31%, list=18%, signal=37%
cM_ncM		STEROL_METABOLIC_PROCESS	51	0.219539	1.02536	0.427757	0.673863	1	1161	tags=33%, list=21%, signal=42%
cM_ncM		RESPONSE_TO_DEXAMETHASONE	17	0.293746	1.02477	0.442125	0.673982	1	625	tags=24%, list=11%, signal=26%
cM_ncM		POSITIVE_REGULATION_OF_I_KAPPAB_KINASE_NF_KAPPAB_SIGNALING	100	0.188881	1.0255	0.427239	0.674781	1	1007	tags=24%, list=18%, signal=29%
cM_ncM		ALPHA_AMINO_ACID_METABOLIC_PROCESS	81	0.200355	1.02587	0.422642	0.675113	1	1457	tags=35%, list=26%, signal=46%
cM_ncM		EPIDERMIS_DEVELOPMENT	76	0.201462	1.02591	0.413333	0.67627	1	685	tags=20%, list=12%, signal=22%
cM_ncM		NEGATIVE_REGULATION_OF_REACTIVE_OXYGEN_SPECIES_METABOLIC_PROCESS	15	0.312356	1.02329	0.416996	0.67633	1	1161	tags=40%, list=21%, signal=50%
cM_ncM		BONE_DEVELOPMENT	76	0.197477	1.02093	0.416185	0.679479	1	838	tags=22%, list=15%, signal=26%
cM_ncM		HORMONE_BIOSYNTHETIC_PROCESS	18	0.286173	1.02103	0.42344	0.680466	1	993	tags=39%, list=18%, signal=47%
cM_ncM		REGULATION_OF_MYOBLAST_DIFFERENTIATION	24	0.271647	1.01949	0.440945	0.680524	1	589	tags=25%, list=11%, signal=28%
cM_ncM		NEGATIVE_REGULATION_OF_PROTEIN_POLYMERIZATION	22	0.272375	1.01966	0.434944	0.681359	1	1035	tags=32%, list=19%, signal=39%
cM_ncM		ALPHA_AMINO_ACID_CATABOLIC_PROCESS	39	0.239627	1.0177	0.434694	0.682399	1	1457	tags=38%, list=26%, signal=52%
cM_ncM		EXTRACELLULAR_MATRIX_DISASSEMBLY	21	0.278386	1.01816	0.436229	0.68257	1	928	tags=33%, list=17%, signal=40%
cM_ncM		POSITIVE_REGULATION_OF_RECEPTOR_MEDIATED_ENDOCYTOSIS	22	0.279367	1.01644	0.436647	0.683136	1	655	tags=27%, list=12%, signal=31%
cM_ncM		POSITIVE_REGULATION_OF_FIBROBLAST_PROLIFERATION	18	0.288954	1.01588	0.429389	0.683253	1	603	tags=22%, list=11%, signal=25%
cM_ncM		CARDIAC_VENTRICLE_MORPHOGENESIS	20	0.272839	1.01325	0.435484	0.683611	1	503	tags=25%, list=9%, signal=27%
cM_ncM		MORPHOGENESIS_OF_A_POLARIZED_EPITHELIUM	28	0.2572	1.01374	0.432836	0.683653	1	952	tags=29%, list=17%, signal=34%
cM_ncM		NEGATIVE_REGULATION_OF_PROTEIN_CATABOLIC_PROCESS	43	0.229081	1.01412	0.452242	0.683977	1	541	tags=19%, list=10%, signal=20%
cM_ncM		POSITIVE_REGULATION_OF_PROTEIN_BINDING	34	0.241098	1.01653	0.422481	0.684156	1	1406	tags=41%, list=25%, signal=55%
cM_ncM		CHOLESTEROL_EFFLUX	22	0.274185	1.01497	0.452055	0.684282	1	1129	tags=41%, list=20%, signal=51%
cM_ncM		POSITIVE_REGULATION_OF_CELL_JUNCTION_ASSEMBLY	23	0.268185	1.01226	0.422857	0.684836	1	296	tags=17%, list=5%, signal=18%
cM_ncM		REGULATION_OF_LIPID_LOCALIZATION	59	0.209225	1.01424	0.450787	0.684902	1	847	tags=25%, list=15%, signal=30%
cM_ncM		ADULT_LOCOMOTORY_BEHAVIOR	16	0.296171	1.00854	0.454918	0.687876	1	2317	tags=63%, list=42%, signal=107%
cM_ncM		POSTTRANSCRIPTIONAL_REGULATION_OF_GENE_EXPRESSION	192	0.168426	1.00894	0.431818	0.688197	1	1052	tags=20%, list=19%, signal=24%
cM_ncM		REGULATION_OF_G_PROTEIN_COUPLED_RECEPTOR_SIGNALING_PATHWAY	50	0.218151	1.00784	0.457198	0.688423	1	1051	tags=32%, list=19%, signal=39%
cM_ncM		PROTEIN_STABILIZATION	74	0.199892	1.00907	0.458574	0.689097	1	1016	tags=23%, list=18%, signal=28%
cM_ncM		LEUKOCYTE_HOMEOSTASIS	41	0.22608	1.00684	0.460317	0.689753	1	962	tags=29%, list=17%, signal=35%
cM_ncM		CELLULAR_RESPONSE_TO_UNFOLDED_PROTEIN	34	0.240955	1.00918	0.441718	0.690042	1	1602	tags=41%, list=29%, signal=58%
cM_ncM		REGULATION_OF_REACTIVE_OXYGEN_SPECIES_METABOLIC_PROCESS	65	0.205065	1.00962	0.454206	0.690196	1	1332	tags=37%, list=24%, signal=48%
cM_ncM		POSITIVE_REGULATION_OF_PROTEIN_SECRETION	58	0.208145	1.00613	0.439746	0.690328	1	1048	tags=29%, list=19%, signal=36%
cM_ncM		POSITIVE_REGULATION_OF_PROTEIN_POLYMERIZATION	41	0.225472	1.00559	0.435743	0.690415	1	646	tags=20%, list=12%, signal=22%
cM_ncM		POSITIVE_REGULATION_OF_AXONOGENESIS	30	0.254616	1.00369	0.442308	0.693902	1	1052	tags=30%, list=19%, signal=37%
cM_ncM		EPITHELIAL_TO_MESENCHYMAL_TRANSITION	57	0.205521	1.00098	0.467181	0.698097	1	804	tags=23%, list=15%, signal=26%
cM_ncM		RETINA_HOMEOSTASIS	16	0.294036	1.00145	0.461248	0.69817	1	1	tags=6%, list=0%, signal=6%
cM_ncM		NUCLEOSIDE_TRIPHOSPHATE_BIOSYNTHETIC_PROCESS	32	0.242089	1.00009	0.446465	0.699153	1	1832	tags=47%, list=33%, signal=70%
cM_ncM		NEGATIVE_REGULATION_OF_MITOCHONDRION_ORGANIZATION	17	0.294781	0.999511	0.460922	0.699348	1	1182	tags=41%, list=21%, signal=52%
cM_ncM		DEVELOPMENTAL_PROCESS_INVOLVED_IN_REPRODUCTION	233	0.16175	0.997708	0.478175	0.700157	1	745	tags=17%, list=13%, signal=19%
cM_ncM		POSITIVE_REGULATION_OF_HORMONE_SECRETION	43	0.225346	0.998417	0.446184	0.700844	1	1048	tags=33%, list=19%, signal=40%
cM_ncM		CELLULAR_COMPONENT_ASSEMBLY_INVOLVED_IN_MORPHOGENESIS	30	0.242821	0.997891	0.448343	0.700912	1	1236	tags=40%, list=22%, signal=51%
cM_ncM		INTERLEUKIN_17_PRODUCTION	15	0.305021	0.996406	0.462302	0.702121	1	748	tags=33%, list=13%, signal=38%
cM_ncM		VACUOLE_ORGANIZATION	78	0.195901	0.994462	0.5	0.703278	1	1381	tags=33%, list=25%, signal=44%
cM_ncM		POSITIVE_REGULATION_OF_TRANSFERASE_ACTIVITY	219	0.161005	0.995313	0.472837	0.703578	1	1343	tags=29%, list=24%, signal=36%
cM_ncM		SUBSTRATE_ADHESION_DEPENDENT_CELL_SPREADING	41	0.223329	0.994662	0.485537	0.703946	1	639	tags=22%, list=12%, signal=25%
cM_ncM		BLASTOCYST_DEVELOPMENT	38	0.229144	0.991565	0.473684	0.707672	1	322	tags=13%, list=6%, signal=14%
cM_ncM		REGULATION_OF_WNT_SIGNALING_PATHWAY	101	0.184792	0.991631	0.461386	0.708707	1	939	tags=20%, list=17%, signal=23%
cM_ncM		REGULATION_OF_FATTY_ACID_TRANSPORT	15	0.303858	0.990619	0.482	0.70886	1	2186	tags=67%, list=39%, signal=110%
cM_ncM		BROWN_FAT_CELL_DIFFERENTIATION	16	0.296933	0.989327	0.456604	0.710735	1	1252	tags=44%, list=23%, signal=56%
cM_ncM		RESPONSE_TO_VITAMIN	28	0.242465	0.98748	0.467742	0.7129	1	1266	tags=39%, list=23%, signal=51%
cM_ncM		MEMBRANE_DOCKING	34	0.237446	0.987756	0.465909	0.713443	1	863	tags=24%, list=16%, signal=28%
cM_ncM		REGULATION_OF_PROTEIN_LOCALIZATION_TO_CELL_SURFACE	18	0.276778	0.984817	0.485265	0.71438	1	738	tags=28%, list=13%, signal=32%
cM_ncM		PHOSPHATIDYLINOSITOL_3_KINASE_SIGNALING	55	0.208771	0.984137	0.493694	0.714744	1	703	tags=22%, list=13%, signal=25%
cM_ncM		REPRODUCTIVE_SYSTEM_DEVELOPMENT	120	0.17853	0.984942	0.485493	0.715302	1	745	tags=19%, list=13%, signal=22%
cM_ncM		EPIDERMAL_CELL_DIFFERENTIATION	46	0.213904	0.985422	0.478743	0.715317	1	1052	tags=28%, list=19%, signal=35%
cM_ncM		CELLULAR_AMINO_ACID_BIOSYNTHETIC_PROCESS	34	0.234414	0.982296	0.483748	0.715524	1	1876	tags=53%, list=34%, signal=80%
cM_ncM		REGULATION_OF_ACTIN_FILAMENT_LENGTH	62	0.197681	0.982775	0.498986	0.715603	1	640	tags=19%, list=12%, signal=22%
cM_ncM		CELLULAR_MONOVALENT_INORGANIC_CATION_HOMEOSTASIS	45	0.219232	0.98326	0.472763	0.715637	1	1136	tags=31%, list=20%, signal=39%
cM_ncM		POSITIVE_REGULATION_OF_MEMBRANE_PERMEABILITY	16	0.290314	0.985444	0.462572	0.716489	1	1123	tags=31%, list=20%, signal=39%
cM_ncM		SIGNAL_RELEASE	133	0.172541	0.980984	0.513208	0.717443	1	967	tags=23%, list=17%, signal=28%
cM_ncM		SERINE_FAMILY_AMINO_ACID_METABOLIC_PROCESS	17	0.281552	0.979763	0.511407	0.71794	1	1655	tags=53%, list=30%, signal=75%
cM_ncM		POSITIVE_REGULATION_OF_CD4_POSITIVE_ALPHA_BETA_T_CELL_ACTIVATION	21	0.266865	0.97722	0.486641	0.717965	1	664	tags=24%, list=12%, signal=27%
cM_ncM		APICAL_JUNCTION_ASSEMBLY	20	0.274907	0.975088	0.499018	0.718295	1	556	tags=20%, list=10%, signal=22%
cM_ncM		RESPONSE_TO_METAL_ION	120	0.176623	0.980078	0.507519	0.718372	1	1182	tags=27%, list=21%, signal=33%
cM_ncM		GOLGI_VESICLE_TRANSPORT	123	0.176273	0.974526	0.518443	0.718392	1	1623	tags=34%, list=29%, signal=47%
cM_ncM		REGULATION_OF_TRANSLATIONAL_INITIATION	39	0.220611	0.977258	0.504854	0.719066	1	1602	tags=36%, list=29%, signal=50%
cM_ncM		RESPONSE_TO_TESTOSTERONE	17	0.283527	0.978788	0.48728	0.719071	1	848	tags=29%, list=15%, signal=35%
cM_ncM		CELL_DEATH_IN_RESPONSE_TO_HYDROGEN_PEROXIDE	15	0.294183	0.975226	0.482109	0.719131	1	959	tags=33%, list=17%, signal=40%
cM_ncM		APPENDAGE_MORPHOGENESIS	33	0.233394	0.978069	0.486974	0.719556	1	339	tags=12%, list=6%, signal=13%
cM_ncM		ORGANIC_ACID_BIOSYNTHETIC_PROCESS	109	0.179506	0.975566	0.519849	0.719567	1	935	tags=22%, list=17%, signal=26%
cM_ncM		RESPONSE_TO_MONOSACCHARIDE	67	0.20067	0.975924	0.502032	0.719902	1	998	tags=30%, list=18%, signal=36%
cM_ncM		RNA_PHOSPHODIESTER_BOND_HYDROLYSIS_ENDONUCLEOLYTIC	29	0.241828	0.977339	0.488462	0.720039	1	2030	tags=62%, list=37%, signal=97%
cM_ncM		REGULATION_OF_CALCINEURIN_MEDIATED_SIGNALING	16	0.283231	0.972044	0.485822	0.723188	1	1007	tags=31%, list=18%, signal=38%
cM_ncM		CANONICAL_WNT_SIGNALING_PATHWAY	94	0.184278	0.96922	0.51711	0.728741	1	939	tags=18%, list=17%, signal=21%
cM_ncM		PROTEIN_CONTAINING_COMPLEX_DISASSEMBLY	74	0.194055	0.967368	0.524752	0.731899	1	224	tags=9%, list=4%, signal=10%
cM_ncM		POSITIVE_REGULATION_OF_ENDOTHELIAL_CELL_MIGRATION	51	0.208769	0.966796	0.538462	0.732109	1	1465	tags=39%, list=26%, signal=53%
cM_ncM		CELL_DEATH_IN_RESPONSE_TO_OXIDATIVE_STRESS	49	0.210069	0.965013	0.533333	0.732807	1	959	tags=29%, list=17%, signal=34%
cM_ncM		REGULATION_OF_GLYCOPROTEIN_METABOLIC_PROCESS	19	0.272377	0.965429	0.521739	0.732995	1	740	tags=32%, list=13%, signal=36%
cM_ncM		EPITHELIAL_CELL_DIFFERENTIATION_INVOLVED_IN_KIDNEY_DEVELOPMENT	16	0.283589	0.965631	0.516569	0.733676	1	830	tags=31%, list=15%, signal=37%
cM_ncM		RESPONSE_TO_ESTRADIOL	38	0.227259	0.963998	0.495935	0.733982	1	200	tags=11%, list=4%, signal=11%
cM_ncM		RESPONSE_TO_CADMIUM_ION	16	0.289178	0.962878	0.512334	0.734282	1	688	tags=25%, list=12%, signal=28%
cM_ncM		CELL_RECOGNITION	40	0.220901	0.963176	0.537879	0.734797	1	1773	tags=52%, list=32%, signal=77%
cM_ncM		MUSCLE_CELL_APOPTOTIC_PROCESS	27	0.237882	0.960107	0.518304	0.739615	1	1170	tags=37%, list=21%, signal=47%
cM_ncM		NEPHRON_MORPHOGENESIS	15	0.293183	0.958223	0.522244	0.740591	1	1259	tags=40%, list=23%, signal=52%
cM_ncM		NUCLEOSIDE_TRIPHOSPHATE_METABOLIC_PROCESS	44	0.216779	0.958228	0.507843	0.741767	1	959	tags=25%, list=17%, signal=30%
cM_ncM		CIRCADIAN_REGULATION_OF_GENE_EXPRESSION	27	0.244118	0.958375	0.526316	0.742635	1	699	tags=22%, list=13%, signal=25%
cM_ncM		FATTY_ACYL_COA_METABOLIC_PROCESS	19	0.272216	0.951223	0.520468	0.753423	1	493	tags=21%, list=9%, signal=23%
cM_ncM		MULTICELLULAR_ORGANISM_REPRODUCTION	194	0.158025	0.952046	0.566406	0.753825	1	720	tags=18%, list=13%, signal=19%
cM_ncM		INTRACELLULAR_PROTEIN_TRANSMEMBRANE_TRANSPORT	16	0.285633	0.949505	0.52233	0.753847	1	1780	tags=44%, list=32%, signal=64%
cM_ncM		REGULATION_OF_RECEPTOR_MEDIATED_ENDOCYTOSIS	45	0.210278	0.951327	0.561567	0.754375	1	952	tags=29%, list=17%, signal=35%
cM_ncM		CELLULAR_RESPONSE_TO_CAMP	24	0.248856	0.950233	0.528846	0.7545	1	1115	tags=33%, list=20%, signal=42%
cM_ncM		POSITIVE_REGULATION_OF_CELL_SUBSTRATE_ADHESION	42	0.212595	0.948564	0.533719	0.754802	1	639	tags=19%, list=12%, signal=21%
cM_ncM		RESPIRATORY_GASEOUS_EXCHANGE_BY_RESPIRATORY_SYSTEM	19	0.270619	0.94951	0.527888	0.755036	1	66	tags=11%, list=1%, signal=11%
cM_ncM		KIDNEY_MORPHOGENESIS	19	0.266514	0.947716	0.535857	0.755622	1	1259	tags=37%, list=23%, signal=48%
cM_ncM		NEGATIVE_REGULATION_OF_SIGNALING_RECEPTOR_ACTIVITY	15	0.286968	0.946054	0.534091	0.757099	1	1229	tags=40%, list=22%, signal=51%
cM_ncM		PROTEIN_LOCALIZATION_TO_LYSOSOME	21	0.249485	0.945511	0.528807	0.757212	1	2573	tags=71%, list=46%, signal=133%
cM_ncM		REGULATION_OF_T_HELPER_CELL_DIFFERENTIATION	20	0.26003	0.946352	0.543021	0.75762	1	664	tags=25%, list=12%, signal=28%
cM_ncM		SENSORY_PERCEPTION_OF_LIGHT_STIMULUS	29	0.23341	0.944809	0.528302	0.757624	1	524	tags=17%, list=9%, signal=19%
cM_ncM		INOSITOL_PHOSPHATE_METABOLIC_PROCESS	23	0.250672	0.942475	0.546296	0.760617	1	1727	tags=48%, list=31%, signal=69%
cM_ncM		RNA_MODIFICATION	46	0.207571	0.941856	0.569721	0.760796	1	4211	tags=98%, list=76%, signal=403%
cM_ncM		TIGHT_JUNCTION_ORGANIZATION	21	0.259351	0.94125	0.545817	0.760948	1	556	tags=24%, list=10%, signal=26%
cM_ncM		LACTATION	22	0.253943	0.942679	0.521459	0.761364	1	1759	tags=50%, list=32%, signal=73%
cM_ncM		NUCLEOBASE_CONTAINING_SMALL_MOLECULE_CATABOLIC_PROCESS	15	0.280148	0.937615	0.523346	0.764343	1	45	tags=13%, list=1%, signal=13%
cM_ncM		INTRINSIC_APOPTOTIC_SIGNALING_PATHWAY_IN_RESPONSE_TO_OXIDATIVE_STRESS	27	0.23884	0.939161	0.57377	0.76446	1	959	tags=33%, list=17%, signal=40%
cM_ncM		L_ALPHA_AMINO_ACID_TRANSMEMBRANE_TRANSPORT	17	0.279245	0.938036	0.550756	0.764628	1	877	tags=35%, list=16%, signal=42%
cM_ncM		PURINE_NUCLEOSIDE_MONOPHOSPHATE_METABOLIC_PROCESS	24	0.252767	0.938193	0.527559	0.76547	1	776	tags=29%, list=14%, signal=34%
cM_ncM		FERTILIZATION	35	0.21774	0.935761	0.574949	0.767456	1	1561	tags=40%, list=28%, signal=55%
cM_ncM		REGULATION_OF_INSULIN_SECRETION_INVOLVED_IN_CELLULAR_RESPONSE_TO_GLUCOSE_STIMULUS	19	0.260763	0.933422	0.519507	0.767988	1	967	tags=37%, list=17%, signal=44%
cM_ncM		REGULATION_OF_SUPEROXIDE_METABOLIC_PROCESS	15	0.285834	0.933478	0.544355	0.769059	1	1269	tags=40%, list=23%, signal=52%
cM_ncM		POSITIVE_REGULATION_OF_LIPID_BIOSYNTHETIC_PROCESS	38	0.216261	0.932271	0.550296	0.769354	1	772	tags=24%, list=14%, signal=27%
cM_ncM		IRON_ION_HOMEOSTASIS	37	0.216284	0.934249	0.550669	0.769677	1	1182	tags=27%, list=21%, signal=34%
cM_ncM		POSITIVE_REGULATION_OF_CANONICAL_WNT_SIGNALING_PATHWAY	36	0.216624	0.933644	0.568826	0.769856	1	117	tags=8%, list=2%, signal=8%
cM_ncM		MONOCARBOXYLIC_ACID_CATABOLIC_PROCESS	43	0.208295	0.930428	0.574757	0.772265	1	1999	tags=51%, list=36%, signal=79%
cM_ncM		GLUCOSE_IMPORT	30	0.232145	0.929215	0.566929	0.773694	1	927	tags=30%, list=17%, signal=36%
cM_ncM		NEUTRAL_LIPID_METABOLIC_PROCESS	44	0.207362	0.921296	0.57451	0.790365	1	1906	tags=52%, list=34%, signal=79%
cM_ncM		POSITIVE_REGULATION_OF_PATTERN_RECOGNITION_RECEPTOR_SIGNALING_PATHWAY	22	0.253112	0.920714	0.561368	0.790475	1	793	tags=27%, list=14%, signal=32%
cM_ncM		POSITIVE_REGULATION_OF_LIPID_LOCALIZATION	42	0.209119	0.918674	0.616	0.793913	1	1462	tags=40%, list=26%, signal=55%
cM_ncM		NEGATIVE_REGULATION_OF_LYMPHOCYTE_DIFFERENTIATION	20	0.258351	0.917893	0.592742	0.794435	1	529	tags=20%, list=10%, signal=22%
cM_ncM		INTRACELLULAR_STEROL_TRANSPORT	18	0.259118	0.915851	0.561555	0.796523	1	758	tags=28%, list=14%, signal=32%
cM_ncM		PLATELET_DERIVED_GROWTH_FACTOR_RECEPTOR_SIGNALING_PATHWAY	21	0.249344	0.916138	0.577381	0.797082	1	657	tags=24%, list=12%, signal=27%
cM_ncM		NEGATIVE_REGULATION_OF_SUPRAMOLECULAR_FIBER_ORGANIZATION	47	0.200386	0.913763	0.594378	0.799823	1	592	tags=17%, list=11%, signal=19%
cM_ncM		CARDIAC_EPITHELIAL_TO_MESENCHYMAL_TRANSITION	19	0.253917	0.911248	0.573196	0.800583	1	605	tags=26%, list=11%, signal=29%
cM_ncM		LYSOSOMAL_TRANSPORT	59	0.190195	0.911344	0.599198	0.801616	1	531	tags=14%, list=10%, signal=15%
cM_ncM		REGULATION_OF_CANONICAL_WNT_SIGNALING_PATHWAY	75	0.180319	0.911411	0.618577	0.80268	1	440	tags=11%, list=8%, signal=11%
cM_ncM		BRANCHING_MORPHOGENESIS_OF_AN_EPITHELIAL_TUBE	37	0.213401	0.911859	0.570281	0.802976	1	648	tags=22%, list=12%, signal=24%
cM_ncM		MEMBRANE_BIOGENESIS	25	0.240338	0.908479	0.574037	0.804252	1	27	tags=8%, list=0%, signal=8%
cM_ncM		POSITIVE_REGULATION_OF_FATTY_ACID_METABOLIC_PROCESS	17	0.266678	0.908685	0.577778	0.805045	1	685	tags=24%, list=12%, signal=27%
cM_ncM		REGULATION_OF_NEUROTRANSMITTER_RECEPTOR_ACTIVITY	16	0.272033	0.903645	0.59542	0.813487	1	959	tags=31%, list=17%, signal=38%
cM_ncM		RNA_PHOSPHODIESTER_BOND_HYDROLYSIS	57	0.193005	0.902697	0.624031	0.814322	1	2030	tags=51%, list=37%, signal=79%
cM_ncM		CARDIAC_VENTRICLE_DEVELOPMENT	39	0.209588	0.901725	0.596078	0.815228	1	944	tags=26%, list=17%, signal=31%
cM_ncM		INSULIN_SECRETION_INVOLVED_IN_CELLULAR_RESPONSE_TO_GLUCOSE_STIMULUS	20	0.252241	0.900933	0.588353	0.81578	1	967	tags=35%, list=17%, signal=42%
cM_ncM		POSITIVE_REGULATION_OF_EPITHELIAL_CELL_MIGRATION	71	0.180358	0.899948	0.634921	0.816645	1	1490	tags=37%, list=27%, signal=49%
cM_ncM		REGULATION_OF_UBIQUITIN_DEPENDENT_PROTEIN_CATABOLIC_PROCESS	64	0.184641	0.894197	0.635992	0.827798	1	286	tags=9%, list=5%, signal=10%
cM_ncM		REGULATION_OF_LIPID_CATABOLIC_PROCESS	19	0.251395	0.893339	0.619802	0.828417	1	1368	tags=42%, list=25%, signal=56%
cM_ncM		CELL_CELL_SIGNALING_BY_WNT	141	0.156683	0.891314	0.692308	0.83131	1	952	tags=19%, list=17%, signal=23%
cM_ncM		ACTIVATION_OF_GTPASE_ACTIVITY	46	0.194588	0.889321	0.628742	0.831816	1	862	tags=24%, list=16%, signal=28%
cM_ncM		PROTEIN_LOCALIZATION_TO_VACUOLE	28	0.220809	0.890355	0.640244	0.832075	1	2573	tags=68%, list=46%, signal=126%
cM_ncM		PYRIMIDINE_NUCLEOTIDE_METABOLIC_PROCESS	24	0.22809	0.889502	0.639376	0.832689	1	45	tags=8%, list=1%, signal=8%
cM_ncM		NEGATIVE_REGULATION_OF_PEPTIDYL_TYROSINE_PHOSPHORYLATION	24	0.233551	0.886407	0.600379	0.836784	1	425	tags=17%, list=8%, signal=18%
cM_ncM		THIOESTER_METABOLIC_PROCESS	34	0.206601	0.88344	0.628302	0.841726	1	1060	tags=26%, list=19%, signal=33%
cM_ncM		NEGATIVE_REGULATION_OF_RESPONSE_TO_DNA_DAMAGE_STIMULUS	29	0.217694	0.880953	0.636015	0.845748	1	428	tags=14%, list=8%, signal=15%
cM_ncM		PROTEIN_DEPOLYMERIZATION	35	0.208715	0.877899	0.649156	0.848222	1	1035	tags=23%, list=19%, signal=28%
cM_ncM		RESPONSE_TO_ANTIBIOTIC	22	0.234269	0.878845	0.629482	0.848792	1	169	tags=9%, list=3%, signal=9%
cM_ncM		REGULATION_OF_SPROUTING_ANGIOGENESIS	17	0.257148	0.87821	0.619048	0.848845	1	153	tags=12%, list=3%, signal=12%
cM_ncM		POSITIVE_REGULATION_OF_TRANSLATION	49	0.189772	0.876965	0.664706	0.848912	1	2155	tags=51%, list=39%, signal=83%
cM_ncM		DNA_MODIFICATION	35	0.206629	0.872019	0.643725	0.857603	1	1418	tags=31%, list=26%, signal=42%
cM_ncM		GLYCEROLIPID_METABOLIC_PROCESS	140	0.155764	0.870625	0.743017	0.857999	1	974	tags=22%, list=18%, signal=26%
cM_ncM		DNA_DAMAGE_RESPONSE_SIGNAL_TRANSDUCTION_BY_P53_CLASS_MEDIATOR	30	0.214118	0.870895	0.625	0.85871	1	495	tags=17%, list=9%, signal=18%
cM_ncM		PROTEIN_CONTAINING_COMPLEX_LOCALIZATION	45	0.194243	0.868124	0.646718	0.86182	1	863	tags=22%, list=16%, signal=26%
cM_ncM		REGULATION_OF_CELLULAR_MACROMOLECULE_BIOSYNTHETIC_PROCESS	257	0.138032	0.865794	0.813121	0.865329	1	743	tags=14%, list=13%, signal=15%
cM_ncM		ORGANIC_CYCLIC_COMPOUND_CATABOLIC_PROCESS	187	0.14532	0.864792	0.789047	0.866052	1	493	tags=11%, list=9%, signal=11%
cM_ncM		REGULATION_OF_PROTEIN_STABILITY	113	0.154129	0.858601	0.738462	0.86845	1	270	tags=9%, list=5%, signal=9%
cM_ncM		FATTY_ACID_TRANSPORT	34	0.204182	0.856685	0.69305	0.868483	1	1796	tags=50%, list=32%, signal=74%
cM_ncM		RESPONSE_TO_PROTOZOAN	17	0.254267	0.852724	0.658301	0.868499	1	1176	tags=35%, list=21%, signal=45%
cM_ncM		ACTIVATION_OF_PROTEIN_KINASE_ACTIVITY	48	0.189423	0.859829	0.701403	0.868508	1	1343	tags=35%, list=24%, signal=46%
cM_ncM		MITOCHONDRIAL_TRANSPORT	65	0.174547	0.857177	0.690141	0.86875	1	2350	tags=58%, list=42%, signal=100%
cM_ncM		GERM_CELL_DEVELOPMENT	57	0.178445	0.857826	0.705394	0.86876	1	720	tags=18%, list=13%, signal=20%
cM_ncM		VACUOLAR_TRANSPORT	69	0.171433	0.85585	0.686654	0.868798	1	2423	tags=55%, list=44%, signal=97%
cM_ncM		REGULATION_OF_PROTEIN_DEPOLYMERIZATION	24	0.234838	0.862751	0.649123	0.868799	1	224	tags=13%, list=4%, signal=13%
cM_ncM		PROTEIN_TARGETING	118	0.15074	0.852944	0.754902	0.869336	1	1739	tags=37%, list=31%, signal=53%
cM_ncM		ACTIN_NUCLEATION	19	0.241245	0.858787	0.65286	0.86934	1	1550	tags=37%, list=28%, signal=51%
cM_ncM		ESTABLISHMENT_OF_PROTEIN_LOCALIZATION_TO_MEMBRANE	98	0.159385	0.859912	0.728175	0.869582	1	1415	tags=33%, list=26%, signal=43%
cM_ncM		CELL_DIFFERENTIATION_INVOLVED_IN_KIDNEY_DEVELOPMENT	18	0.243198	0.853432	0.657426	0.869678	1	830	tags=28%, list=15%, signal=33%
cM_ncM		MONOSACCHARIDE_BIOSYNTHETIC_PROCESS	30	0.206556	0.854036	0.667939	0.869756	1	1221	tags=33%, list=22%, signal=43%
cM_ncM		FOREBRAIN_CELL_MIGRATION	17	0.250468	0.861642	0.636008	0.869858	1	969	tags=29%, list=17%, signal=36%
cM_ncM		POSITIVE_REGULATION_OF_COLD_INDUCED_THERMOGENESIS	36	0.200382	0.851213	0.69112	0.870237	1	1002	tags=28%, list=18%, signal=34%
cM_ncM		ESTABLISHMENT_OF_PROTEIN_LOCALIZATION_TO_VACUOLE	20	0.23673	0.854426	0.675728	0.870307	1	2573	tags=70%, list=46%, signal=130%
cM_ncM		RESPONSE_TO_FATTY_ACID	23	0.232591	0.860003	0.639138	0.870651	1	1252	tags=39%, list=23%, signal=50%
cM_ncM		CELLULAR_HORMONE_METABOLIC_PROCESS	23	0.225171	0.860599	0.670635	0.870696	1	935	tags=26%, list=17%, signal=31%
cM_ncM		RESPONSE_TO_EPIDERMAL_GROWTH_FACTOR	20	0.238733	0.848026	0.660853	0.871475	1	344	tags=15%, list=6%, signal=16%
cM_ncM		NEGATIVE_REGULATION_OF_WNT_SIGNALING_PATHWAY	50	0.183718	0.848591	0.694165	0.871617	1	1977	tags=50%, list=36%, signal=77%
cM_ncM		MITOCHONDRION_ORGANIZATION	184	0.141483	0.849035	0.7842	0.871961	1	2229	tags=52%, list=40%, signal=83%
cM_ncM		REGULATION_OF_OXIDATIVE_STRESS_INDUCED_CELL_DEATH	37	0.201302	0.847053	0.692308	0.87202	1	959	tags=27%, list=17%, signal=32%
cM_ncM		POSITIVE_REGULATION_OF_T_CELL_MEDIATED_IMMUNITY	19	0.233964	0.846242	0.664717	0.872393	1	841	tags=26%, list=15%, signal=31%
cM_ncM		APPENDAGE_DEVELOPMENT	42	0.192273	0.84944	0.688889	0.872443	1	339	tags=10%, list=6%, signal=10%
cM_ncM		LIPID_STORAGE	35	0.199335	0.844945	0.692308	0.87366	1	772	tags=23%, list=14%, signal=26%
cM_ncM		NEGATIVE_REGULATION_OF_TRANSFORMING_GROWTH_FACTOR_BETA_RECEPTOR_SIGNALING_PATHWAY	27	0.208207	0.843387	0.686598	0.874095	1	1760	tags=52%, list=32%, signal=76%
cM_ncM		STEROID_BIOSYNTHETIC_PROCESS	54	0.178397	0.843817	0.713193	0.874515	1	625	tags=17%, list=11%, signal=19%
cM_ncM		NEUROMUSCULAR_JUNCTION_DEVELOPMENT	18	0.236129	0.8396	0.664137	0.879752	1	1204	tags=33%, list=22%, signal=42%
cM_ncM		NON_CANONICAL_WNT_SIGNALING_PATHWAY	18	0.240428	0.836891	0.682975	0.882198	1	1243	tags=28%, list=22%, signal=36%
cM_ncM		RNA_PROCESSING	311	0.132639	0.837271	0.87218	0.882747	1	495	tags=9%, list=9%, signal=9%
cM_ncM		ISOPRENOID_METABOLIC_PROCESS	25	0.218684	0.833756	0.709738	0.882793	1	645	tags=20%, list=12%, signal=23%
cM_ncM		INTRACELLULAR_LIPID_TRANSPORT	23	0.221256	0.833996	0.690909	0.883613	1	1124	tags=30%, list=20%, signal=38%
cM_ncM		REGULATION_OF_BIOLOGICAL_PROCESS_INVOLVED_IN_SYMBIOTIC_INTERACTION	17	0.239658	0.834631	0.668508	0.883713	1	962	tags=29%, list=17%, signal=35%
cM_ncM		REGULATION_OF_CYTOPLASMIC_TRANSLATION	15	0.25003	0.835241	0.67035	0.883891	1	428	tags=13%, list=8%, signal=14%
cM_ncM		TRANSITION_METAL_ION_TRANSPORT	39	0.192005	0.831138	0.727273	0.886232	1	1360	tags=28%, list=25%, signal=37%
cM_ncM		POSITIVE_REGULATION_OF_BLOOD_VESSEL_ENDOTHELIAL_CELL_MIGRATION	25	0.214422	0.827565	0.697723	0.89128	1	1465	tags=40%, list=26%, signal=54%
cM_ncM		CELLULAR_PROCESS_INVOLVED_IN_REPRODUCTION_IN_MULTICELLULAR_ORGANISM	87	0.156332	0.825439	0.780933	0.893819	1	720	tags=17%, list=13%, signal=20%
cM_ncM		SEMI_LUNAR_VALVE_DEVELOPMENT	18	0.23631	0.817726	0.726397	0.905712	1	694	tags=22%, list=13%, signal=25%
cM_ncM		RNA_STABILIZATION	18	0.227448	0.810082	0.71785	0.90855	1	358	tags=11%, list=6%, signal=12%
cM_ncM		REGULATION_OF_RESPONSE_TO_ENDOPLASMIC_RETICULUM_STRESS	38	0.186946	0.809308	0.75947	0.908569	1	1759	tags=42%, list=32%, signal=61%
cM_ncM		MAMMARY_GLAND_DEVELOPMENT	48	0.178919	0.810735	0.754032	0.90871	1	1647	tags=40%, list=30%, signal=56%
cM_ncM		MECHANORECEPTOR_DIFFERENTIATION	18	0.233424	0.8128	0.6893	0.908974	1	592	tags=22%, list=11%, signal=25%
cM_ncM		IMMUNOGLOBULIN_PRODUCTION	48	0.176392	0.811278	0.737575	0.909027	1	1511	tags=35%, list=27%, signal=48%
cM_ncM		AMINOGLYCAN_BIOSYNTHETIC_PROCESS	32	0.192559	0.811875	0.75717	0.909286	1	650	tags=19%, list=12%, signal=21%
cM_ncM		GLYCEROPHOSPHOLIPID_METABOLIC_PROCESS	116	0.150147	0.814719	0.79604	0.909552	1	1019	tags=23%, list=18%, signal=28%
cM_ncM		POSITIVE_REGULATION_OF_MITOTIC_CELL_CYCLE_PHASE_TRANSITION	36	0.192853	0.812901	0.759296	0.910071	1	1483	tags=36%, list=27%, signal=49%
cM_ncM		REGULATION_OF_RELEASE_OF_CYTOCHROME_C_FROM_MITOCHONDRIA	15	0.244698	0.807537	0.72973	0.91014	1	959	tags=33%, list=17%, signal=40%
cM_ncM		DENDRITIC_CELL_DIFFERENTIATION	27	0.204147	0.813229	0.718447	0.910769	1	469	tags=19%, list=8%, signal=20%
cM_ncM		INTERMEMBRANE_LIPID_TRANSFER	23	0.207814	0.805546	0.709611	0.910904	1	1940	tags=48%, list=35%, signal=73%
cM_ncM		INTERMEDIATE_FILAMENT_BASED_PROCESS	15	0.241969	0.806087	0.707129	0.911263	1	1130	tags=33%, list=20%, signal=42%
cM_ncM		GOLGI_ORGANIZATION	52	0.170569	0.802714	0.777328	0.91413	1	381	tags=10%, list=7%, signal=10%
cM_ncM		SKELETAL_SYSTEM_MORPHOGENESIS	60	0.168406	0.800814	0.77907	0.914633	1	698	tags=18%, list=13%, signal=21%
cM_ncM		NEGATIVE_REGULATION_OF_PROTEASOMAL_PROTEIN_CATABOLIC_PROCESS	15	0.243148	0.799931	0.721248	0.914772	1	1224	tags=33%, list=22%, signal=43%
cM_ncM		REGULATION_OF_GLYCOLYTIC_PROCESS	23	0.208763	0.801481	0.738956	0.914838	1	745	tags=22%, list=13%, signal=25%
cM_ncM		SPLICEOSOMAL_COMPLEX_ASSEMBLY	18	0.231813	0.798753	0.718254	0.915362	1	4262	tags=100%, list=77%, signal=431%
cM_ncM		TRNA_PROCESSING	37	0.190044	0.797561	0.760223	0.915966	1	4254	tags=97%, list=77%, signal=415%
cM_ncM		NUCLEOBASE_METABOLIC_PROCESS	18	0.22608	0.796668	0.743028	0.916091	1	281	tags=11%, list=5%, signal=12%
cM_ncM		REGULATION_OF_DNA_BINDING	37	0.184298	0.789461	0.754455	0.925908	1	837	tags=19%, list=15%, signal=22%
cM_ncM		REGULATION_OF_RESPONSE_TO_OXIDATIVE_STRESS	47	0.172104	0.788036	0.802708	0.9268	1	959	tags=23%, list=17%, signal=28%
cM_ncM		MICROTUBULE_BASED_MOVEMENT	93	0.148484	0.786697	0.82218	0.927579	1	1096	tags=23%, list=20%, signal=28%
cM_ncM		SINGLE_FERTILIZATION	27	0.193996	0.77988	0.745174	0.935214	1	1561	tags=41%, list=28%, signal=56%
cM_ncM		TERPENOID_METABOLIC_PROCESS	21	0.214425	0.780098	0.740816	0.93616	1	589	tags=19%, list=11%, signal=21%
cM_ncM		MICROTUBULE_BUNDLE_FORMATION	20	0.217169	0.777824	0.749515	0.936939	1	740	tags=25%, list=13%, signal=29%
cM_ncM		EPHRIN_RECEPTOR_SIGNALING_PATHWAY	16	0.224055	0.770611	0.757028	0.939785	1	646	tags=19%, list=12%, signal=21%
cM_ncM		ADRENERGIC_RECEPTOR_SIGNALING_PATHWAY	15	0.230919	0.774523	0.741573	0.940378	1	1291	tags=40%, list=23%, signal=52%
cM_ncM		FATTY_ACID_CATABOLIC_PROCESS	38	0.179205	0.772722	0.793372	0.940526	1	1999	tags=50%, list=36%, signal=78%
cM_ncM		CILIUM_MOVEMENT	31	0.185751	0.771663	0.787755	0.940771	1	620	tags=16%, list=11%, signal=18%
cM_ncM		PROTEIN_K63_LINKED_UBIQUITINATION	24	0.200362	0.770743	0.775665	0.94086	1	4437	tags=100%, list=80%, signal=499%
cM_ncM		RESPONSE_TO_ENDOPLASMIC_RETICULUM_STRESS	100	0.146732	0.77295	0.884837	0.941415	1	1602	tags=34%, list=29%, signal=47%
cM_ncM		REGULATION_OF_DENDRITE_MORPHOGENESIS	21	0.20648	0.768288	0.752941	0.941713	1	129	tags=10%, list=2%, signal=10%
cM_ncM		POSITIVE_REGULATION_OF_RNA_SPLICING	15	0.230996	0.765328	0.752437	0.944469	1	801	tags=20%, list=14%, signal=23%
cM_ncM		RESPONSE_TO_ACTIVITY	19	0.220905	0.762617	0.782158	0.946907	1	1698	tags=47%, list=31%, signal=68%
cM_ncM		FEEDING_BEHAVIOR	16	0.222636	0.7573	0.776291	0.952639	1	651	tags=19%, list=12%, signal=21%
cM_ncM		REGULATION_OF_CELL_CYCLE_G1_S_PHASE_TRANSITION	65	0.151655	0.756134	0.86747	0.95288	1	1280	tags=25%, list=23%, signal=32%
cM_ncM		VENTRICULAR_SEPTUM_MORPHOGENESIS	18	0.210851	0.750623	0.776	0.958785	1	838	tags=22%, list=15%, signal=26%
cM_ncM		REGULATION_OF_OXIDATIVE_STRESS_INDUCED_INTRINSIC_APOPTOTIC_SIGNALING_PATHWAY	17	0.224831	0.749436	0.779762	0.959002	1	1430	tags=41%, list=26%, signal=55%
cM_ncM		NEGATIVE_REGULATION_OF_CELLULAR_AMIDE_METABOLIC_PROCESS	83	0.145502	0.747173	0.863813	0.959376	1	626	tags=11%, list=11%, signal=12%
cM_ncM		REGULATION_OF_RECEPTOR_INTERNALIZATION	21	0.20143	0.747558	0.831014	0.960123	1	780	tags=24%, list=14%, signal=28%
cM_ncM		NECROTIC_CELL_DEATH	27	0.191823	0.74043	0.806641	0.961386	1	242	tags=11%, list=4%, signal=12%
cM_ncM		RESPONSE_TO_TOPOLOGICALLY_INCORRECT_PROTEIN	62	0.152557	0.740442	0.871154	0.962616	1	1602	tags=31%, list=29%, signal=43%
cM_ncM		NEGATIVE_REGULATION_OF_MRNA_CATABOLIC_PROCESS	19	0.206086	0.743174	0.806883	0.963086	1	358	tags=11%, list=6%, signal=11%
cM_ncM		INTRACELLULAR_PROTEIN_TRANSPORT	323	0.11449	0.736496	0.987061	0.96355	1	1616	tags=31%, list=29%, signal=41%
cM_ncM		POSITIVE_REGULATION_OF_VIRAL_PROCESS	30	0.181989	0.740744	0.820561	0.963553	1	962	tags=23%, list=17%, signal=28%
cM_ncM		REGULATION_OF_MICROTUBULE_POLYMERIZATION	20	0.208261	0.741448	0.784679	0.963958	1	1132	tags=25%, list=20%, signal=31%
cM_ncM		POSITIVE_REGULATION_OF_DNA_TEMPLATED_TRANSCRIPTION_INITIATION	15	0.223155	0.733805	0.798	0.964265	1	32	tags=7%, list=1%, signal=7%
cM_ncM		GLYCEROLIPID_BIOSYNTHETIC_PROCESS	97	0.138403	0.736766	0.900952	0.964461	1	974	tags=21%, list=18%, signal=25%
cM_ncM		POSITIVE_REGULATION_OF_PROTEIN_ACETYLATION	19	0.206287	0.734471	0.812977	0.964697	1	1676	tags=37%, list=30%, signal=53%
cM_ncM		TRANSPORT_ALONG_MICROTUBULE	46	0.156248	0.713689	0.86729	0.978652	1	1096	tags=24%, list=20%, signal=30%
cM_ncM		ENDOCYTIC_RECYCLING	25	0.186866	0.710768	0.846457	0.979145	1	953	tags=24%, list=17%, signal=29%
cM_ncM		REACTIVE_OXYGEN_SPECIES_BIOSYNTHETIC_PROCESS	21	0.196677	0.711496	0.796407	0.979711	1	1468	tags=38%, list=26%, signal=52%
cM_ncM		ADULT_BEHAVIOR	30	0.177914	0.713692	0.854251	0.979904	1	2332	tags=53%, list=42%, signal=92%
cM_ncM		MICROTUBULE_BASED_TRANSPORT	52	0.154087	0.714645	0.895833	0.98016	1	1096	tags=23%, list=20%, signal=28%
cM_ncM		REGULATION_OF_RESPONSE_TO_REACTIVE_OXYGEN_SPECIES	19	0.198942	0.715538	0.838264	0.980443	1	1507	tags=42%, list=27%, signal=58%
cM_ncM		NEGATIVE_REGULATION_OF_CELL_CYCLE_G1_S_PHASE_TRANSITION	31	0.174773	0.717881	0.877863	0.980482	1	74	tags=6%, list=1%, signal=7%
cM_ncM		REGULATION_OF_DNA_TEMPLATED_TRANSCRIPTION_INITIATION	21	0.192869	0.715703	0.859406	0.981537	1	654	tags=14%, list=12%, signal=16%
cM_ncM		SPERM_MOTILITY	22	0.193717	0.70638	0.855238	0.982358	1	620	tags=18%, list=11%, signal=20%
cM_ncM		POSITIVE_REGULATION_OF_PROTEOLYSIS_INVOLVED_IN_CELLULAR_PROTEIN_CATABOLIC_PROCESS	50	0.147793	0.69416	0.931507	0.98291	1	2351	tags=54%, list=42%, signal=93%
cM_ncM		PROTEIN_TARGETING_TO_MITOCHONDRION	38	0.16122	0.701648	0.874263	0.983273	1	2583	tags=66%, list=47%, signal=122%
cM_ncM		REGULATION_OF_MITOCHONDRIAL_MEMBRANE_PERMEABILITY	21	0.187269	0.69473	0.82874	0.983672	1	2311	tags=57%, list=42%, signal=98%
cM_ncM		METHYLATION	116	0.125947	0.703502	0.946108	0.983928	1	200	tags=4%, list=4%, signal=4%
cM_ncM		EMBRYONIC_DIGIT_MORPHOGENESIS	15	0.211106	0.695644	0.832636	0.984066	1	27	tags=7%, list=0%, signal=7%
cM_ncM		SCHWANN_CELL_DIFFERENTIATION	15	0.213515	0.701911	0.842718	0.984247	1	1259	tags=33%, list=23%, signal=43%
cM_ncM		RNA_3_END_PROCESSING	34	0.165426	0.696726	0.885496	0.98428	1	4267	tags=97%, list=77%, signal=419%
cM_ncM		HEART_VALVE_DEVELOPMENT	30	0.171353	0.697599	0.856867	0.984685	1	694	tags=17%, list=13%, signal=19%
cM_ncM		NUCLEAR_TRANSCRIBED_MRNA_POLY_A_TAIL_SHORTENING	16	0.206947	0.69819	0.826087	0.985397	1	4399	tags=100%, list=79%, signal=483%
cM_ncM		HEART_VALVE_MORPHOGENESIS	24	0.183081	0.679045	0.869739	0.987673	1	694	tags=17%, list=13%, signal=19%
cM_ncM		CYTOSOLIC_TRANSPORT	63	0.137216	0.66504	0.924953	0.987829	1	795	tags=16%, list=14%, signal=18%
cM_ncM		LIMBIC_SYSTEM_DEVELOPMENT	27	0.169651	0.665745	0.872385	0.988521	1	625	tags=15%, list=11%, signal=17%
cM_ncM		CELL_CELL_RECOGNITION	17	0.195323	0.676514	0.868914	0.988562	1	1985	tags=47%, list=36%, signal=73%
cM_ncM		NEGATIVE_REGULATION_OF_HORMONE_SECRETION	18	0.19039	0.679231	0.85389	0.988748	1	851	tags=22%, list=15%, signal=26%
cM_ncM		POSITIVE_REGULATION_OF_PROTEASOMAL_UBIQUITIN_DEPENDENT_PROTEIN_CATABOLIC_PROCESS	35	0.156654	0.661845	0.906067	0.989054	1	2191	tags=51%, list=40%, signal=84%
cM_ncM		CHROMATIN_REMODELING	64	0.139327	0.683072	0.927734	0.98911	1	1792	tags=33%, list=32%, signal=48%
cM_ncM		PORPHYRIN_CONTAINING_COMPOUND_METABOLIC_PROCESS	19	0.191606	0.669813	0.887574	0.989128	1	260	tags=11%, list=5%, signal=11%
cM_ncM		CILIUM_OR_FLAGELLUM_DEPENDENT_CELL_MOTILITY	25	0.17188	0.659829	0.862403	0.98932	1	620	tags=16%, list=11%, signal=18%
cM_ncM		METANEPHROS_DEVELOPMENT	18	0.188794	0.666207	0.851351	0.989411	1	605	tags=17%, list=11%, signal=19%
cM_ncM		CEREBRAL_CORTEX_DEVELOPMENT	23	0.179208	0.685356	0.873823	0.989628	1	1025	tags=26%, list=18%, signal=32%
cM_ncM		LIPOPROTEIN_METABOLIC_PROCESS	49	0.14714	0.672152	0.928571	0.989683	1	1614	tags=33%, list=29%, signal=46%
cM_ncM		NEGATIVE_REGULATION_OF_RNA_CATABOLIC_PROCESS	21	0.18606	0.679379	0.88588	0.989858	1	358	tags=10%, list=6%, signal=10%
cM_ncM		NEGATIVE_REGULATION_OF_MRNA_METABOLIC_PROCESS	24	0.17622	0.670383	0.884191	0.989885	1	3914	tags=92%, list=71%, signal=310%
cM_ncM		PROTEIN_ADP_RIBOSYLATION	18	0.193018	0.673075	0.865759	0.990188	1	312	tags=11%, list=6%, signal=12%
cM_ncM		INTRINSIC_APOPTOTIC_SIGNALING_PATHWAY_IN_RESPONSE_TO_ENDOPLASMIC_RETICULUM_STRESS	31	0.159925	0.666737	0.896617	0.99024	1	825	tags=19%, list=15%, signal=23%
cM_ncM		RESPONSE_TO_OSMOTIC_STRESS	28	0.175264	0.683106	0.871595	0.990326	1	1252	tags=29%, list=23%, signal=37%
cM_ncM		CELL_CYCLE_G1_S_PHASE_TRANSITION	86	0.130886	0.679494	0.942857	0.991012	1	667	tags=13%, list=12%, signal=14%
cM_ncM		POSITIVE_REGULATION_OF_UBIQUITIN_DEPENDENT_PROTEIN_CATABOLIC_PROCESS	41	0.147583	0.650353	0.922929	0.994815	1	2351	tags=54%, list=42%, signal=92%
cM_ncM		TETRAPYRROLE_METABOLIC_PROCESS	22	0.17041	0.628543	0.91	0.995306	1	260	tags=9%, list=5%, signal=10%
cM_ncM		PROTEIN_TARGETING_TO_VACUOLE	17	0.188486	0.638496	0.899396	0.995365	1	2573	tags=65%, list=46%, signal=120%
cM_ncM		POSITIVE_REGULATION_OF_ATP_DEPENDENT_ACTIVITY	18	0.145567	0.499543	0.985656	0.995408	1	503	tags=11%, list=9%, signal=12%
cM_ncM		PROGRAMMED_NECROTIC_CELL_DEATH	21	0.172675	0.63029	0.900971	0.995499	1	222	tags=10%, list=4%, signal=10%
cM_ncM		TRANSCRIPTION_INITIATION_FROM_RNA_POLYMERASE_II_PROMOTER	28	0.125594	0.503564	0.979798	0.995755	1	32	tags=4%, list=1%, signal=4%
cM_ncM		MICROTUBULE_BASED_PROCESS	278	0.0992694	0.625539	0.998051	0.995893	1	1141	tags=19%, list=21%, signal=22%
cM_ncM		REGULATION_OF_CELLULAR_PROTEIN_CATABOLIC_PROCESS	97	0.117285	0.621017	0.985944	0.996048	1	1129	tags=20%, list=20%, signal=24%
cM_ncM		ORGANELLE_TRANSPORT_ALONG_MICROTUBULE	27	0.163355	0.642597	0.924	0.996301	1	1054	tags=26%, list=19%, signal=32%
cM_ncM		POSITIVE_REGULATION_OF_G1_S_TRANSITION_OF_MITOTIC_CELL_CYCLE	20	0.175562	0.630947	0.918972	0.996317	1	612	tags=15%, list=11%, signal=17%
cM_ncM		POSITIVE_REGULATION_OF_CELLULAR_PROTEIN_CATABOLIC_PROCESS	58	0.132696	0.638769	0.957643	0.996402	1	2351	tags=55%, list=42%, signal=95%
cM_ncM		REGULATION_OF_HEMATOPOIETIC_PROGENITOR_CELL_DIFFERENTIATION	17	0.175953	0.602117	0.909627	0.996458	1	442	tags=12%, list=8%, signal=13%
cM_ncM		NEGATIVE_REGULATION_OF_PROTEIN_TYROSINE_KINASE_ACTIVITY	15	0.190167	0.632696	0.893333	0.996509	1	805	tags=20%, list=15%, signal=23%
cM_ncM		REGULATION_OF_PEPTIDYL_LYSINE_ACETYLATION	28	0.129167	0.504619	0.975855	0.996704	1	1676	tags=32%, list=30%, signal=46%
cM_ncM		ADIPOSE_TISSUE_DEVELOPMENT	22	0.175459	0.634037	0.908922	0.996899	1	786	tags=18%, list=14%, signal=21%
cM_ncM		PIGMENT_BIOSYNTHETIC_PROCESS	26	0.139476	0.549734	0.976285	0.996906	1	847	tags=15%, list=15%, signal=18%
cM_ncM		HIPPOCAMPUS_DEVELOPMENT	21	0.16892	0.617368	0.92389	0.996924	1	625	tags=14%, list=11%, signal=16%
cM_ncM		REGULATION_OF_CILIUM_ASSEMBLY	35	0.146503	0.621385	0.934	0.997049	1	795	tags=17%, list=14%, signal=20%
cM_ncM		BONE_MORPHOGENESIS	29	0.137498	0.553025	0.95992	0.99706	1	554	tags=14%, list=10%, signal=15%
cM_ncM		REGULATION_OF_MICROTUBULE_CYTOSKELETON_ORGANIZATION	50	0.139012	0.639604	0.951311	0.997063	1	646	tags=12%, list=12%, signal=13%
cM_ncM		REGULATION_OF_MITOCHONDRION_ORGANIZATION	55	0.137821	0.645142	0.932432	0.997125	1	1182	tags=25%, list=21%, signal=32%
cM_ncM		PROTEIN_EXIT_FROM_ENDOPLASMIC_RETICULUM	21	0.164605	0.603178	0.932238	0.997128	1	1985	tags=43%, list=36%, signal=67%
cM_ncM		CELLULAR_RESPONSE_TO_ABIOTIC_STIMULUS	129	0.113541	0.643057	0.986817	0.997237	1	1252	tags=22%, list=23%, signal=28%
cM_ncM		MITOCHONDRIAL_TRANSLATION	25	0.16088	0.614338	0.933071	0.997392	1	3153	tags=80%, list=57%, signal=185%
cM_ncM		PROTEIN_LOCALIZATION_TO_CYTOSKELETON	19	0.171127	0.604842	0.918095	0.997492	1	878	tags=21%, list=16%, signal=25%
cM_ncM		SYNAPTIC_VESICLE_LOCALIZATION	15	0.154899	0.506062	0.972056	0.99759	1	1130	tags=27%, list=20%, signal=33%
cM_ncM		REGULATION_OF_PROTEASOMAL_UBIQUITIN_DEPENDENT_PROTEIN_CATABOLIC_PROCESS	53	0.12358	0.5835	0.970703	0.997695	1	2191	tags=45%, list=40%, signal=74%
cM_ncM		ENERGY_RESERVE_METABOLIC_PROCESS	29	0.1289	0.510957	0.972112	0.997713	1	736	tags=14%, list=13%, signal=16%
cM_ncM		DNA_TEMPLATED_TRANSCRIPTION_INITIATION	46	0.12458	0.553663	0.988166	0.998013	1	1038	tags=17%, list=19%, signal=21%
cM_ncM		POLYSACCHARIDE_METABOLIC_PROCESS	41	0.133252	0.606034	0.959184	0.998109	1	831	tags=17%, list=15%, signal=20%
cM_ncM		INTRACELLULAR_ESTROGEN_RECEPTOR_SIGNALING_PATHWAY	18	0.173	0.610369	0.911368	0.998307	1	4587	tags=100%, list=83%, signal=577%
cM_ncM		PROTEIN_LOCALIZATION_TO_MITOCHONDRION	47	0.131719	0.607664	0.953157	0.99852	1	2728	tags=68%, list=49%, signal=133%
cM_ncM		POSITIVE_REGULATION_OF_CELL_CYCLE_PHASE_TRANSITION	44	0.123447	0.539982	0.982592	0.998621	1	1483	tags=30%, list=27%, signal=40%
cM_ncM		REGULATION_OF_MICROTUBULE_POLYMERIZATION_OR_DEPOLYMERIZATION	31	0.14211	0.584052	0.943548	0.998659	1	646	tags=13%, list=12%, signal=15%
cM_ncM		REGULATION_OF_PROTEIN_ACETYLATION	31	0.125778	0.511998	0.979757	0.998687	1	1676	tags=32%, list=30%, signal=46%
cM_ncM		MICROTUBULE_POLYMERIZATION_OR_DEPOLYMERIZATION	48	0.12728	0.586827	0.956693	0.998687	1	646	tags=13%, list=12%, signal=14%
cM_ncM		POSITIVE_REGULATION_OF_CELL_CYCLE_G1_S_PHASE_TRANSITION	25	0.130446	0.515864	0.969388	0.998994	1	612	tags=12%, list=11%, signal=13%
cM_ncM		CILIUM_ORGANIZATION	114	0.100432	0.554181	0.990724	0.999009	1	895	tags=15%, list=16%, signal=17%
cM_ncM		CELLULAR_RESPONSE_TO_OSMOTIC_STRESS	18	0.150707	0.530005	0.958412	0.999066	1	1252	tags=28%, list=23%, signal=36%
cM_ncM		AUTOPHAGOSOME_MATURATION	19	0.164887	0.587956	0.935223	0.999409	1	4632	tags=100%, list=84%, signal=606%
cM_ncM		MITOCHONDRIAL_GENE_EXPRESSION	33	0.101598	0.418849	0.99798	0.999493	1	2702	tags=61%, list=49%, signal=118%
cM_ncM		CELLULAR_GLUCAN_METABOLIC_PROCESS	26	0.147192	0.555943	0.957282	0.999623	1	736	tags=15%, list=13%, signal=18%
cM_ncM		PROTEIN_ACYLATION	96	0.0657927	0.346702	0.997959	0.999658	1	1676	tags=27%, list=30%, signal=38%
cM_ncM		REGULATION_OF_MICROTUBULE_BASED_PROCESS	81	0.0991228	0.517348	0.998165	0.999848	1	765	tags=12%, list=14%, signal=14%
cM_ncM		RESPONSE_TO_GAMMA_RADIATION	26	0.133429	0.521704	0.978218	0.999966	1	495	tags=12%, list=9%, signal=13%
cM_ncM		MICROTUBULE_POLYMERIZATION	33	0.141677	0.590717	0.964775	1	1	1132	tags=21%, list=20%, signal=26%
cM_ncM		ENDOSOME_TO_LYSOSOME_TRANSPORT	25	0.153959	0.588519	0.933464	1	1	514	tags=12%, list=9%, signal=13%
cM_ncM		CELLULAR_RESPONSE_TO_IONIZING_RADIATION	31	0.143116	0.57245	0.949119	1	1	4754	tags=100%, list=86%, signal=698%
cM_ncM		SNRNA_METABOLIC_PROCESS	21	0.155751	0.564469	0.943289	1	1	4267	tags=95%, list=77%, signal=412%
cM_ncM		PALLIUM_DEVELOPMENT	40	0.127679	0.561645	0.965714	1	1	1025	tags=20%, list=18%, signal=24%
cM_ncM		ER_NUCLEUS_SIGNALING_PATHWAY	21	0.152975	0.560913	0.94697	1	1	1602	tags=38%, list=29%, signal=53%
cM_ncM		ERAD_PATHWAY	38	0.129552	0.560564	0.982456	1	1	1454	tags=29%, list=26%, signal=39%
cM_ncM		PROTEIN_DNA_COMPLEX_SUBUNIT_ORGANIZATION	62	0.114261	0.558495	0.98996	1	1	200	tags=5%, list=4%, signal=5%
cM_ncM		NUCLEOSOME_ORGANIZATION	33	0.127874	0.530203	0.98088	1	1	15	tags=3%, list=0%, signal=3%
cM_ncM		POLYSACCHARIDE_BIOSYNTHETIC_PROCESS	27	0.117653	0.46106	0.991968	1	1	583	tags=11%, list=11%, signal=12%
cM_ncM		CELLULAR_CARBOHYDRATE_BIOSYNTHETIC_PROCESS	28	0.111786	0.44818	0.99053	1	1	2633	tags=61%, list=47%, signal=115%
cM_ncM		NUCLEIC_ACID_PHOSPHODIESTER_BOND_HYDROLYSIS	108	0.079223	0.427373	1	1	1	2043	tags=40%, list=37%, signal=62%
cM_ncM		REGULATION_OF_RNA_SPLICING	48	0.092042	0.422997	1	1	1	870	tags=13%, list=16%, signal=15%
cM_ncM		PROTEIN_K48_LINKED_UBIQUITINATION	21	0.0980167	0.366004	1	1	1	778	tags=14%, list=14%, signal=17%

## Sheet: GSEA_ncM>cM
ncM>cM	#geneset	NAME	SIZE	ES	NES	p	q	FWER p-val	RANK AT MAX	LEADING EDGE
cM_ncM	#38	REGULATION_OF_MONONUCLEAR_CELL_MIGRATION	50	-0.497356	-2.27022	0	0.0215079	0.05	593	tags=40%, list=11%, signal=44%
cM_ncM	#39	HOMOPHILIC_CELL_ADHESION_VIA_PLASMA_MEMBRANE_ADHESION_MOLECULES	23	-0.59481	-2.28748	0	0.0251366	0.039	352	tags=35%, list=6%, signal=37%
cM_ncM	#40	NEGATIVE_REGULATION_OF_T_CELL_PROLIFERATION	20	-0.616135	-2.2198	0.00192308	0.0328869	0.1	710	tags=50%, list=13%, signal=57%
cM_ncM	#41	IMMUNE_RESPONSE_REGULATING_CELL_SURFACE_RECEPTOR_SIGNALING_PATHWAY	104	-0.409125	-2.19773	0	0.0330247	0.123	766	tags=36%, list=14%, signal=41%
cM_ncM	#42	NEGATIVE_REGULATION_OF_CELL_MATRIX_ADHESION	15	-0.642965	-2.1536	0	0.0330523	0.207	776	tags=60%, list=14%, signal=70%
cM_ncM	#43	REGULATION_OF_LEUKOCYTE_PROLIFERATION	108	-0.395517	-2.15957	0	0.0342782	0.194	787	tags=34%, list=14%, signal=39%
cM_ncM	#44	REGULATION_OF_CYTOSOLIC_CALCIUM_ION_CONCENTRATION	110	-0.386287	-2.0656	0	0.0357331	0.468	989	tags=37%, list=18%, signal=44%
cM_ncM	#45	ENDODERM_DEVELOPMENT	17	-0.614309	-2.06869	0	0.0362127	0.458	400	tags=47%, list=7%, signal=51%
cM_ncM	#46	NEGATIVE_REGULATION_OF_IMMUNE_SYSTEM_PROCESS	162	-0.35504	-2.05267	0	0.0366651	0.512	1172	tags=42%, list=21%, signal=52%
cM_ncM	#47	POSITIVE_REGULATION_OF_LEUKOCYTE_CHEMOTAXIS	42	-0.46205	-2.05661	0	0.0372051	0.503	323	tags=29%, list=6%, signal=30%
cM_ncM	#48	ADAPTIVE_IMMUNE_RESPONSE	185	-0.361467	-2.16325	0	0.0377117	0.188	1060	tags=39%, list=19%, signal=47%
cM_ncM	#49	ANTIGEN_RECEPTOR_MEDIATED_SIGNALING_PATHWAY	74	-0.406721	-2.0689	0	0.0378968	0.457	882	tags=39%, list=16%, signal=46%
cM_ncM	#50	B_CELL_PROLIFERATION	49	-0.447741	-2.04125	0	0.0385414	0.555	1039	tags=43%, list=19%, signal=52%
cM_ncM	#51	FC_RECEPTOR_SIGNALING_PATHWAY	26	-0.51377	-2.04415	0	0.0388486	0.544	383	tags=35%, list=7%, signal=37%
cM_ncM	#52	POSITIVE_REGULATION_OF_B_CELL_PROLIFERATION	26	-0.538151	-2.10801	0.00192678	0.0392083	0.329	1039	tags=50%, list=19%, signal=61%
cM_ncM	#53	POSITIVE_REGULATION_OF_PHOSPHOLIPASE_ACTIVITY	21	-0.545333	-2.01329	0.002079	0.0396086	0.664	714	tags=48%, list=13%, signal=54%
cM_ncM	#54	POSITIVE_REGULATION_OF_IMMUNE_SYSTEM_PROCESS	362	-0.329875	-2.16932	0	0.0396912	0.174	724	tags=27%, list=13%, signal=29%
cM_ncM	#55	REGULATION_OF_CALCIUM_ION_TRANSPORT_INTO_CYTOSOL	27	-0.524869	-2.06897	0	0.0398914	0.457	710	tags=44%, list=13%, signal=51%
cM_ncM	#56	NEGATIVE_REGULATION_OF_CELL_SUBSTRATE_ADHESION	19	-0.552947	-2.01465	0.00854701	0.0403058	0.66	776	tags=47%, list=14%, signal=55%
cM_ncM	#57	REGULATION_OF_PHOSPHOLIPASE_C_ACTIVITY	19	-0.568392	-2.01706	0	0.0406015	0.65	714	tags=47%, list=13%, signal=54%
cM_ncM	#58	LYMPHOCYTE_MIGRATION	47	-0.456239	-2.07304	0	0.0406033	0.443	593	tags=38%, list=11%, signal=43%
cM_ncM	#59	IMMUNE_RESPONSE_REGULATING_SIGNALING_PATHWAY	176	-0.337873	-2.02359	0	0.0410803	0.635	766	tags=30%, list=14%, signal=33%
cM_ncM	#60	POSITIVE_REGULATION_OF_LEUKOCYTE_MIGRATION	68	-0.401398	-2.0191	0.00211416	0.041334	0.647	593	tags=31%, list=11%, signal=34%
cM_ncM	#61	REGULATION_OF_CELL_MATRIX_ADHESION	42	-0.467487	-2.07561	0	0.0418631	0.431	869	tags=45%, list=16%, signal=53%
cM_ncM	#62	NEGATIVE_REGULATION_OF_MYELOID_LEUKOCYTE_DIFFERENTIATION	19	-0.588563	-2.10866	0	0.0422556	0.327	702	tags=47%, list=13%, signal=54%
cM_ncM	#63	REGULATION_OF_LEUKOCYTE_CHEMOTAXIS	54	-0.43258	-2.02385	0	0.0423607	0.635	593	tags=33%, list=11%, signal=37%
cM_ncM	#64	FC_GAMMA_RECEPTOR_SIGNALING_PATHWAY	19	-0.566043	-2.02845	0	0.0434019	0.612	383	tags=42%, list=7%, signal=45%
cM_ncM	#65	LYMPHOCYTE_ACTIVATION	335	-0.308589	-2.02447	0	0.0436428	0.632	919	tags=30%, list=17%, signal=34%
cM_ncM	#66	PEPTIDYL_TYROSINE_DEPHOSPHORYLATION	37	-0.457168	-1.99445	0	0.0437363	0.719	929	tags=38%, list=17%, signal=45%
cM_ncM	#67	POSITIVE_REGULATION_OF_LEUKOCYTE_PROLIFERATION	75	-0.416454	-2.07571	0	0.0444796	0.431	766	tags=35%, list=14%, signal=40%
cM_ncM	#68	T_CELL_MIGRATION	32	-0.488116	-1.98866	0	0.0446134	0.73	593	tags=41%, list=11%, signal=45%
cM_ncM	#69	NEGATIVE_REGULATION_OF_RESPONSE_TO_WOUNDING	25	-0.524682	-1.995	0.00210526	0.0446634	0.719	530	tags=32%, list=10%, signal=35%
cM_ncM	#70	LEUKOCYTE_MEDIATED_IMMUNITY	160	-0.339672	-1.9685	0	0.045043	0.804	404	tags=20%, list=7%, signal=21%
cM_ncM	#71	REGULATION_OF_LEUKOCYTE_MIGRATION	100	-0.391145	-2.1105	0	0.0450493	0.32	593	tags=31%, list=11%, signal=34%
cM_ncM	#72	POSITIVE_REGULATION_OF_LIPASE_ACTIVITY	25	-0.517836	-1.99678	0.002079	0.0453153	0.718	714	tags=44%, list=13%, signal=50%
cM_ncM	#73	B_CELL_MEDIATED_IMMUNITY	64	-0.399545	-1.9797	0	0.0454354	0.769	1146	tags=41%, list=21%, signal=51%
cM_ncM	#74	LEUKOCYTE_CELL_CELL_ADHESION	172	-0.327802	-1.96879	0	0.0459791	0.804	766	tags=30%, list=14%, signal=33%
cM_ncM	#75	NATURAL_KILLER_CELL_MEDIATED_IMMUNITY	22	-0.526469	-1.95731	0	0.0460402	0.829	279	tags=23%, list=5%, signal=24%
cM_ncM	#76	REGULATION_OF_LYMPHOCYTE_ACTIVATION	212	-0.32275	-1.97308	0	0.0462429	0.791	791	tags=28%, list=14%, signal=31%
cM_ncM	#77	POSITIVE_REGULATION_OF_CHEMOTAXIS	59	-0.41026	-1.9705	0	0.0462671	0.797	391	tags=25%, list=7%, signal=27%
cM_ncM	#78	MONONUCLEAR_CELL_MIGRATION	89	-0.37738	-1.9586	0	0.0463025	0.825	593	tags=31%, list=11%, signal=35%
cM_ncM	#79	POSITIVE_REGULATION_OF_MONONUCLEAR_CELL_MIGRATION	34	-0.478663	-1.98021	0.00402414	0.0464348	0.768	593	tags=38%, list=11%, signal=43%
cM_ncM	#80	NEGATIVE_REGULATION_OF_MYELOID_CELL_DIFFERENTIATION	28	-0.526671	-2.08512	0	0.0465034	0.401	702	tags=39%, list=13%, signal=45%
cM_ncM	#81	ACTIVATION_OF_IMMUNE_RESPONSE	131	-0.348126	-1.9632	0	0.046528	0.817	766	tags=31%, list=14%, signal=35%
cM_ncM	#82	LYMPHOCYTE_MEDIATED_IMMUNITY	114	-0.353828	-1.97428	0	0.0466471	0.784	404	tags=21%, list=7%, signal=22%
cM_ncM	#83	REGULATION_OF_MACROPHAGE_MIGRATION	18	-0.607205	-2.07741	0	0.047097	0.428	213	tags=33%, list=4%, signal=35%
cM_ncM	#84	CELL_JUNCTION_ORGANIZATION	198	-0.325124	-1.95263	0	0.0471449	0.841	538	tags=23%, list=10%, signal=24%
cM_ncM	#85	REGULATION_OF_NEURON_DIFFERENTIATION	45	-0.430209	-1.95911	0	0.0472055	0.825	1620	tags=62%, list=29%, signal=87%
cM_ncM	#86	T_CELL_ACTIVATION	224	-0.316815	-1.95055	0	0.0474576	0.847	787	tags=29%, list=14%, signal=32%
cM_ncM	#87	REGULATION_OF_BLOOD_PRESSURE	53	-0.44688	-2.11188	0.00194932	0.0487766	0.316	916	tags=42%, list=17%, signal=49%
cM_ncM	#88	LEUKOCYTE_PROLIFERATION	143	-0.39598	-2.28996	0	0.0490108	0.038	787	tags=34%, list=14%, signal=39%
cM_ncM	#89	NEGATIVE_REGULATION_OF_VIRAL_GENOME_REPLICATION	17	-0.547372	-1.94499	0.00205339	0.0491154	0.863	834	tags=47%, list=15%, signal=55%
cM_ncM		NEGATIVE_REGULATION_OF_LEUKOCYTE_PROLIFERATION	29	-0.482536	-1.9328	0.00197628	0.0528279	0.892	541	tags=38%, list=10%, signal=42%
cM_ncM		NEGATIVE_REGULATION_OF_FAT_CELL_DIFFERENTIATION	16	-0.555485	-1.93421	0.00873363	0.0528821	0.89	1667	tags=69%, list=30%, signal=98%
cM_ncM		REGULATION_OF_CELL_ADHESION	294	-0.302465	-1.92557	0	0.0530892	0.905	776	tags=28%, list=14%, signal=30%
cM_ncM		REGULATION_OF_B_CELL_PROLIFERATION	38	-0.435547	-1.92726	0.0040568	0.0532101	0.901	1220	tags=47%, list=22%, signal=60%
cM_ncM		FORMATION_OF_PRIMARY_GERM_LAYER	31	-0.471987	-1.92902	0.00412371	0.0535243	0.899	248	tags=29%, list=4%, signal=30%
cM_ncM		CALCIUM_ION_TRANSPORT_INTO_CYTOSOL	52	-0.40925	-1.91583	0.00627615	0.0557566	0.928	879	tags=38%, list=16%, signal=45%
cM_ncM		REGULATION_OF_SYSTEM_PROCESS	156	-0.33222	-1.91723	0.00204499	0.0558928	0.923	1001	tags=33%, list=18%, signal=39%
cM_ncM		REGULATION_OF_ACTIN_CYTOSKELETON_REORGANIZATION	18	-0.551859	-1.90791	0.004329	0.0569957	0.939	854	tags=44%, list=15%, signal=52%
cM_ncM		REGULATION_OF_RAS_PROTEIN_SIGNAL_TRANSDUCTION	88	-0.366395	-1.90908	0	0.0573636	0.938	1402	tags=48%, list=25%, signal=63%
cM_ncM		NEGATIVE_REGULATION_OF_MULTICELLULAR_ORGANISMAL_PROCESS	355	-0.292677	-1.91059	0	0.0574657	0.935	772	tags=26%, list=14%, signal=28%
cM_ncM		NEGATIVE_REGULATION_OF_WOUND_HEALING	22	-0.525436	-1.90354	0	0.0586223	0.948	530	tags=32%, list=10%, signal=35%
cM_ncM		REGULATION_OF_T_CELL_RECEPTOR_SIGNALING_PATHWAY	21	-0.52113	-1.89694	0.00208333	0.0609739	0.962	766	tags=52%, list=14%, signal=61%
cM_ncM		REGULATION_OF_T_CELL_ACTIVATION	154	-0.323874	-1.89226	0	0.0626801	0.97	787	tags=29%, list=14%, signal=33%
cM_ncM		CELL_AGING	45	-0.412417	-1.88854	0.00856531	0.0638623	0.973	1217	tags=47%, list=22%, signal=59%
cM_ncM		FC_RECEPTOR_MEDIATED_STIMULATORY_SIGNALING_PATHWAY	18	-0.553032	-1.88644	0.00819672	0.0641404	0.974	383	tags=44%, list=7%, signal=48%
cM_ncM		REGULATION_OF_EXTRINSIC_APOPTOTIC_SIGNALING_PATHWAY_VIA_DEATH_DOMAIN_RECEPTORS	16	-0.561477	-1.87831	0.00784314	0.0645876	0.981	282	tags=38%, list=5%, signal=39%
cM_ncM		REGULATION_OF_ANTIGEN_RECEPTOR_MEDIATED_SIGNALING_PATHWAY	33	-0.45877	-1.88431	0.00407332	0.0646324	0.976	766	tags=45%, list=14%, signal=52%
cM_ncM		REGULATION_OF_ERYTHROCYTE_DIFFERENTIATION	20	-0.522359	-1.87456	0.010101	0.0648455	0.983	450	tags=40%, list=8%, signal=43%
cM_ncM		ALPHA_BETA_T_CELL_ACTIVATION	79	-0.367836	-1.87113	0	0.0650524	0.986	1082	tags=43%, list=20%, signal=53%
cM_ncM		PROTEIN_AUTOPHOSPHORYLATION	89	-0.354985	-1.87516	0	0.0653344	0.982	1341	tags=45%, list=24%, signal=58%
cM_ncM		HUMORAL_IMMUNE_RESPONSE_MEDIATED_BY_CIRCULATING_IMMUNOGLOBULIN	19	-0.530927	-1.87197	0.00398406	0.0653425	0.986	846	tags=47%, list=15%, signal=56%
cM_ncM		REGULATION_OF_LYMPHOCYTE_MIGRATION	24	-0.504708	-1.87847	0.0020202	0.0654542	0.981	593	tags=46%, list=11%, signal=51%
cM_ncM		REGULATION_OF_CELL_CELL_ADHESION	191	-0.311833	-1.87963	0	0.0658434	0.981	766	tags=28%, list=14%, signal=32%
cM_ncM		T_CELL_PROLIFERATION	85	-0.361745	-1.86246	0.00204082	0.0684915	0.988	787	tags=34%, list=14%, signal=39%
cM_ncM		BIOLOGICAL_ADHESION	482	-0.278897	-1.86017	0	0.0689371	0.988	776	tags=25%, list=14%, signal=26%
cM_ncM		INTEGRIN_MEDIATED_SIGNALING_PATHWAY	49	-0.404168	-1.85824	0	0.0693404	0.989	776	tags=37%, list=14%, signal=42%
cM_ncM		REGULATION_OF_CELL_ACTIVATION	263	-0.294808	-1.85312	0	0.071533	0.99	791	tags=26%, list=14%, signal=29%
cM_ncM		MICROGLIAL_CELL_ACTIVATION	26	-0.475862	-1.81493	0.00206612	0.0761616	0.999	765	tags=42%, list=14%, signal=49%
cM_ncM		REGULATION_OF_CHEMOTAXIS	90	-0.346794	-1.81648	0.00408998	0.0766533	0.999	620	tags=29%, list=11%, signal=32%
cM_ncM		CELL_CELL_ADHESION	299	-0.286581	-1.81907	0	0.0766937	0.999	772	tags=26%, list=14%, signal=29%
cM_ncM		REGULATION_OF_RELEASE_OF_SEQUESTERED_CALCIUM_ION_INTO_CYTOSOL	19	-0.522442	-1.81757	0.00804829	0.0768323	0.999	710	tags=47%, list=13%, signal=54%
cM_ncM		CELL_ACTIVATION	461	-0.271893	-1.81505	0	0.0768663	0.999	791	tags=25%, list=14%, signal=26%
cM_ncM		MYELOID_LEUKOCYTE_CYTOKINE_PRODUCTION	17	-0.521792	-1.81982	0.00806452	0.0769847	0.999	1007	tags=53%, list=18%, signal=64%
cM_ncM		ADAPTIVE_IMMUNE_RESPONSE_BASED_ON_SOMATIC_RECOMBINATION_OF_IMMUNE_RECEPTORS_BUILT_FROM_IMMUNOGLOBULIN_SUPERFAMILY_DOMAINS	134	-0.324941	-1.81231	0	0.0771432	0.999	1060	tags=36%, list=19%, signal=43%
cM_ncM		POSITIVE_REGULATION_OF_LYMPHOCYTE_MIGRATION	16	-0.527895	-1.80833	0.0125	0.0772176	0.999	593	tags=50%, list=11%, signal=56%
cM_ncM		NEGATIVE_REGULATION_OF_CELL_ACTIVATION	88	-0.350974	-1.83862	0.0020284	0.077245	0.995	730	tags=33%, list=13%, signal=37%
cM_ncM		T_CELL_RECEPTOR_SIGNALING_PATHWAY	48	-0.402203	-1.82025	0	0.07764	0.999	882	tags=40%, list=16%, signal=47%
cM_ncM		SYNAPSE_ORGANIZATION	110	-0.333627	-1.82446	0	0.0778305	0.999	530	tags=22%, list=10%, signal=24%
cM_ncM		MACROPHAGE_MIGRATION	21	-0.511554	-1.83937	0.00206186	0.07788	0.995	213	tags=29%, list=4%, signal=30%
cM_ncM		POTASSIUM_ION_TRANSPORT	47	-0.393956	-1.80835	0.00582524	0.0779673	0.999	900	tags=38%, list=16%, signal=45%
cM_ncM		SEQUESTERING_OF_CALCIUM_ION	42	-0.405147	-1.80602	0	0.077979	0.999	879	tags=38%, list=16%, signal=45%
cM_ncM		REGULATION_OF_RHO_PROTEIN_SIGNAL_TRANSDUCTION	41	-0.420136	-1.82096	0.00393701	0.0781159	0.999	1201	tags=46%, list=22%, signal=59%
cM_ncM		B_CELL_RECEPTOR_SIGNALING_PATHWAY	33	-0.443905	-1.82227	0.00200401	0.0781698	0.999	710	tags=42%, list=13%, signal=48%
cM_ncM		LEUKOCYTE_MEDIATED_CYTOTOXICITY	40	-0.430932	-1.84025	0.00594059	0.078178	0.995	383	tags=23%, list=7%, signal=24%
cM_ncM		B_CELL_ACTIVATION	130	-0.314435	-1.80927	0	0.0782402	0.999	1146	tags=36%, list=21%, signal=45%
cM_ncM		POSITIVE_REGULATION_OF_B_CELL_ACTIVATION	44	-0.405276	-1.8294	0.00425532	0.0784909	0.997	1220	tags=43%, list=22%, signal=55%
cM_ncM		CYTOSOLIC_CALCIUM_ION_TRANSPORT	59	-0.38102	-1.82477	0.00617284	0.0785237	0.999	879	tags=36%, list=16%, signal=42%
cM_ncM		REGULATION_OF_SMALL_GTPASE_MEDIATED_SIGNAL_TRANSDUCTION	143	-0.318958	-1.83193	0	0.0786568	0.997	812	tags=31%, list=15%, signal=35%
cM_ncM		REGULATION_OF_T_CELL_PROLIFERATION	70	-0.360101	-1.83048	0.00203252	0.078699	0.997	787	tags=34%, list=14%, signal=39%
cM_ncM		DNA_DEPENDENT_DNA_REPLICATION	68	-0.359789	-1.80048	0	0.0790078	0.999	1668	tags=56%, list=30%, signal=79%
cM_ncM		REGULATION_OF_IMMUNE_RESPONSE	334	-0.283152	-1.83408	0	0.0790447	0.996	766	tags=25%, list=14%, signal=27%
cM_ncM		CELL_MIGRATION_INVOLVED_IN_SPROUTING_ANGIOGENESIS	22	-0.491133	-1.82697	0.00954198	0.0791824	0.997	797	tags=45%, list=14%, signal=53%
cM_ncM		NEGATIVE_REGULATION_OF_HEMOPOIESIS	40	-0.409325	-1.80145	0.00808081	0.0792311	0.999	718	tags=35%, list=13%, signal=40%
cM_ncM		B_CELL_DIFFERENTIATION	66	-0.369425	-1.82509	0	0.079233	0.999	881	tags=35%, list=16%, signal=41%
cM_ncM		NEGATIVE_REGULATION_OF_NUCLEAR_DIVISION	27	-0.467896	-1.83233	0	0.0793925	0.996	1395	tags=56%, list=25%, signal=74%
cM_ncM		CELL_ADHESION_MEDIATED_BY_INTEGRIN	35	-0.430054	-1.80157	0.00808081	0.0798808	0.999	772	tags=34%, list=14%, signal=40%
cM_ncM		NEGATIVE_REGULATION_OF_CELL_ADHESION	103	-0.337547	-1.79762	0	0.0798847	0.999	882	tags=37%, list=16%, signal=43%
cM_ncM		RAS_PROTEIN_SIGNAL_TRANSDUCTION	154	-0.310657	-1.79219	0	0.0827621	1	1402	tags=43%, list=25%, signal=56%
cM_ncM		DIVALENT_INORGANIC_CATION_HOMEOSTASIS	163	-0.30772	-1.78987	0	0.0834334	1	989	tags=31%, list=18%, signal=37%
cM_ncM		REGULATION_OF_CELL_KILLING	30	-0.440636	-1.78713	0.02	0.0847305	1	383	tags=27%, list=7%, signal=28%
cM_ncM		GLYCOLIPID_BIOSYNTHETIC_PROCESS	20	-0.490824	-1.78154	0.0101833	0.0860334	1	1897	tags=70%, list=34%, signal=106%
cM_ncM		REGULATION_OF_HEMOPOIESIS	161	-0.307622	-1.78358	0.0021097	0.086089	1	1094	tags=36%, list=20%, signal=44%
cM_ncM		REGULATION_OF_LEUKOCYTE_DIFFERENTIATION	135	-0.308329	-1.78169	0	0.0866758	1	1175	tags=39%, list=21%, signal=48%
cM_ncM		CIRCULATORY_SYSTEM_PROCESS	183	-0.303389	-1.77868	0	0.0871089	1	1007	tags=33%, list=18%, signal=39%
cM_ncM		SMALL_GTPASE_MEDIATED_SIGNAL_TRANSDUCTION	221	-0.286999	-1.77534	0	0.0877509	1	812	tags=27%, list=15%, signal=30%
cM_ncM		REGULATION_OF_MITOTIC_SISTER_CHROMATID_SEGREGATION	19	-0.489765	-1.7759	0.015873	0.0881685	1	1395	tags=58%, list=25%, signal=77%
cM_ncM		ALPHA_BETA_T_CELL_DIFFERENTIATION	55	-0.37882	-1.7705	0.00203252	0.0900952	1	1206	tags=47%, list=22%, signal=60%
cM_ncM		T_CELL_DIFFERENTIATION	118	-0.321756	-1.76741	0	0.0915132	1	1082	tags=37%, list=20%, signal=45%
cM_ncM		EXTRINSIC_APOPTOTIC_SIGNALING_PATHWAY_VIA_DEATH_DOMAIN_RECEPTORS	28	-0.450225	-1.76093	0.0100402	0.0936977	1	861	tags=43%, list=16%, signal=50%
cM_ncM		MONONUCLEAR_CELL_DIFFERENTIATION	196	-0.292073	-1.76211	0.00209644	0.0942473	1	1221	tags=38%, list=22%, signal=47%
cM_ncM		NEGATIVE_REGULATION_OF_LYMPHOCYTE_ACTIVATION	66	-0.356834	-1.76094	0.00211416	0.0944657	1	718	tags=33%, list=13%, signal=38%
cM_ncM		NEGATIVE_REGULATION_OF_CELL_CELL_ADHESION	74	-0.344841	-1.75803	0.00400802	0.0949009	1	718	tags=34%, list=13%, signal=38%
cM_ncM		DNA_REPLICATION	119	-0.316068	-1.75694	0	0.0950131	1	2183	tags=64%, list=39%, signal=103%
cM_ncM		NEGATIVE_REGULATION_OF_CHROMOSOME_ORGANIZATION	32	-0.429542	-1.74983	0.0141414	0.099872	1	2124	tags=72%, list=38%, signal=116%
cM_ncM		T_CELL_DIFFERENTIATION_IN_THYMUS	28	-0.431738	-1.74479	0.0107759	0.10028	1	916	tags=43%, list=17%, signal=51%
cM_ncM		NEGATIVE_REGULATION_OF_PROTEIN_BINDING	37	-0.411935	-1.74565	0.0121212	0.100352	1	776	tags=35%, list=14%, signal=41%
cM_ncM		REGULATION_OF_TISSUE_REMODELING	28	-0.42944	-1.74341	0.0207039	0.100498	1	473	tags=29%, list=9%, signal=31%
cM_ncM		CELL_MATRIX_ADHESION	87	-0.331855	-1.74589	0.00201613	0.100976	1	776	tags=30%, list=14%, signal=34%
cM_ncM		REGULATION_OF_BONE_REMODELING	18	-0.491169	-1.746	0.0181452	0.10171	1	473	tags=33%, list=9%, signal=36%
cM_ncM		POSITIVE_REGULATION_OF_CELL_ACTIVATION	165	-0.294295	-1.73815	0	0.10281	1	791	tags=25%, list=14%, signal=28%
cM_ncM		CENTRIOLE_ASSEMBLY	25	-0.465392	-1.73649	0.0145833	0.103281	1	1757	tags=68%, list=32%, signal=99%
cM_ncM		PHOSPHOLIPASE_C_ACTIVATING_G_PROTEIN_COUPLED_RECEPTOR_SIGNALING_PATHWAY	30	-0.42591	-1.73836	0.0120968	0.103404	1	288	tags=23%, list=5%, signal=24%
cM_ncM		REGULATION_OF_CELLULAR_COMPONENT_MOVEMENT	392	-0.264291	-1.73349	0	0.104622	1	851	tags=26%, list=15%, signal=29%
cM_ncM		NEGATIVE_REGULATION_OF_METAPHASE_ANAPHASE_TRANSITION_OF_CELL_CYCLE	19	-0.489765	-1.73219	0.0220884	0.104976	1	1395	tags=58%, list=25%, signal=77%
cM_ncM		REGULATION_OF_CELLULAR_RESPONSE_TO_GROWTH_FACTOR_STIMULUS	92	-0.321025	-1.71022	0.004329	0.107916	1	724	tags=27%, list=13%, signal=31%
cM_ncM		REGULATION_OF_CALCIUM_ION_TRANSPORT	77	-0.341447	-1.71168	0.00425532	0.108073	1	1019	tags=35%, list=18%, signal=42%
cM_ncM		REGULATION_OF_BIOMINERALIZATION	30	-0.429065	-1.71088	0.0208768	0.108155	1	1220	tags=47%, list=22%, signal=60%
cM_ncM		CELLULAR_EXTRAVASATION	39	-0.398336	-1.72398	0.0164609	0.10817	1	772	tags=36%, list=14%, signal=41%
cM_ncM		NEGATIVE_REGULATION_OF_LEUKOCYTE_MEDIATED_IMMUNITY	25	-0.445284	-1.72488	0.00856531	0.108273	1	1060	tags=52%, list=19%, signal=64%
cM_ncM		REGULATION_OF_PHOSPHOLIPASE_ACTIVITY	26	-0.441338	-1.71192	0.01002	0.108563	1	714	tags=42%, list=13%, signal=48%
cM_ncM		REGULATION_OF_LEUKOCYTE_MEDIATED_CYTOTOXICITY	23	-0.466215	-1.72533	0.0117188	0.108648	1	383	tags=30%, list=7%, signal=33%
cM_ncM		REGULATION_OF_CELL_AGING	15	-0.522441	-1.72021	0.0122951	0.108806	1	1150	tags=53%, list=21%, signal=67%
cM_ncM		REGULATION_OF_MYELOID_CELL_DIFFERENTIATION	79	-0.335912	-1.70802	0.00787402	0.10899	1	1094	tags=39%, list=20%, signal=48%
cM_ncM		RENAL_SYSTEM_PROCESS	35	-0.401948	-1.71192	0.00767754	0.109273	1	945	tags=40%, list=17%, signal=48%
cM_ncM		REGULATION_OF_WOUND_HEALING	43	-0.389115	-1.71385	0.012685	0.109432	1	530	tags=26%, list=10%, signal=28%
cM_ncM		REGULATION_OF_METAL_ION_TRANSPORT	116	-0.317994	-1.72533	0	0.109441	1	1045	tags=34%, list=19%, signal=42%
cM_ncM		BLOOD_VESSEL_MORPHOGENESIS	224	-0.279171	-1.72028	0	0.109517	1	636	tags=21%, list=11%, signal=22%
cM_ncM		RESPONSE_TO_FIBROBLAST_GROWTH_FACTOR	33	-0.417546	-1.71479	0.0180361	0.109542	1	568	tags=27%, list=10%, signal=30%
cM_ncM		REGULATION_OF_BLOOD_CIRCULATION	67	-0.349127	-1.70633	0.00779727	0.109588	1	988	tags=37%, list=18%, signal=45%
cM_ncM		ALPHA_BETA_T_CELL_PROLIFERATION	19	-0.507132	-1.71822	0.0116054	0.109625	1	696	tags=47%, list=13%, signal=54%
cM_ncM		METAL_ION_HOMEOSTASIS	218	-0.276005	-1.7123	0.00194932	0.109803	1	989	tags=28%, list=18%, signal=33%
cM_ncM		NEGATIVE_REGULATION_OF_CYTOKINE_PRODUCTION	117	-0.311753	-1.7205	0.0041841	0.110068	1	728	tags=27%, list=13%, signal=31%
cM_ncM		VASCULATURE_DEVELOPMENT	269	-0.270867	-1.71499	0	0.110122	1	636	tags=20%, list=11%, signal=22%
cM_ncM		RHO_PROTEIN_SIGNAL_TRANSDUCTION	61	-0.353427	-1.71616	0.00198413	0.110658	1	805	tags=30%, list=15%, signal=34%
cM_ncM		REGULATION_OF_STRIATED_MUSCLE_CONTRACTION	22	-0.471267	-1.71525	0.0344828	0.110674	1	258	tags=23%, list=5%, signal=24%
cM_ncM		REGULATION_OF_B_CELL_ACTIVATION	67	-0.347098	-1.70213	0.00407332	0.112116	1	1146	tags=42%, list=21%, signal=52%
cM_ncM		POSITIVE_REGULATION_OF_LYMPHOCYTE_DIFFERENTIATION	54	-0.368913	-1.69971	0.012959	0.112635	1	750	tags=30%, list=14%, signal=34%
cM_ncM		GASTRULATION	48	-0.367655	-1.70023	0.00616016	0.112787	1	248	tags=21%, list=4%, signal=22%
cM_ncM		CELLULAR_RESPONSE_TO_HORMONE_STIMULUS	207	-0.278392	-1.69732	0.00211416	0.113201	1	730	tags=23%, list=13%, signal=25%
cM_ncM		CELLULAR_SENESCENCE	32	-0.412268	-1.69534	0.0169492	0.113229	1	1150	tags=47%, list=21%, signal=59%
cM_ncM		GLIAL_CELL_MIGRATION	19	-0.472235	-1.69808	0.01222	0.113296	1	213	tags=21%, list=4%, signal=22%
cM_ncM		REGULATION_OF_HUMORAL_IMMUNE_RESPONSE	19	-0.482297	-1.69435	0.0287474	0.113306	1	710	tags=47%, list=13%, signal=54%
cM_ncM		REGULATION_OF_BONE_RESORPTION	18	-0.491169	-1.6954	0.02079	0.113868	1	473	tags=33%, list=9%, signal=36%
cM_ncM		LEUKOCYTE_MIGRATION	170	-0.285564	-1.69131	0.00218818	0.11427	1	851	tags=31%, list=15%, signal=35%
cM_ncM		CELL_SUBSTRATE_ADHESION	131	-0.305547	-1.68997	0.00437637	0.114638	1	776	tags=26%, list=14%, signal=29%
cM_ncM		POSITIVE_REGULATION_OF_LEUKOCYTE_CELL_CELL_ADHESION	112	-0.304978	-1.69157	0.00204918	0.114765	1	766	tags=28%, list=14%, signal=31%
cM_ncM		SPROUTING_ANGIOGENESIS	49	-0.366166	-1.68809	0.0158103	0.115346	1	819	tags=31%, list=15%, signal=36%
cM_ncM		CALCIUM_ION_TRANSMEMBRANE_TRANSPORT	90	-0.323145	-1.68117	0.00207469	0.115554	1	879	tags=30%, list=16%, signal=35%
cM_ncM		CYTOKINE_PRODUCTION	301	-0.264936	-1.67959	0	0.115627	1	772	tags=25%, list=14%, signal=27%
cM_ncM		REGULATION_OF_NEURAL_PRECURSOR_CELL_PROLIFERATION	20	-0.467631	-1.6816	0.0293542	0.115734	1	1350	tags=50%, list=24%, signal=66%
cM_ncM		NEGATIVE_REGULATION_OF_LEUKOCYTE_CELL_CELL_ADHESION	55	-0.358606	-1.68239	0.0141129	0.115823	1	718	tags=36%, list=13%, signal=41%
cM_ncM		ADENYLATE_CYCLASE_ACTIVATING_G_PROTEIN_COUPLED_RECEPTOR_SIGNALING_PATHWAY	45	-0.372925	-1.68658	0.00998004	0.11593	1	986	tags=42%, list=18%, signal=51%
cM_ncM		CELLULAR_RESPONSE_TO_ENDOGENOUS_STIMULUS	444	-0.249042	-1.67984	0	0.115986	1	923	tags=25%, list=17%, signal=27%
cM_ncM		LEUKOCYTE_TETHERING_OR_ROLLING	19	-0.478234	-1.68553	0.029661	0.116108	1	719	tags=37%, list=13%, signal=42%
cM_ncM		IMMUNE_SYSTEM_DEVELOPMENT	396	-0.251298	-1.67725	0	0.11622	1	1146	tags=32%, list=21%, signal=38%
cM_ncM		REGULATION_OF_CALCIUM_ION_TRANSMEMBRANE_TRANSPORT	46	-0.374696	-1.68439	0.0104167	0.116324	1	1001	tags=37%, list=18%, signal=45%
cM_ncM		REGULATION_OF_GLIAL_CELL_DIFFERENTIATION	22	-0.446643	-1.68242	0.0335968	0.116451	1	1019	tags=45%, list=18%, signal=55%
cM_ncM		NATURAL_KILLER_CELL_ACTIVATION	32	-0.410917	-1.68306	0.0194932	0.116649	1	199	tags=19%, list=4%, signal=19%
cM_ncM		NEGATIVE_REGULATION_OF_ION_TRANSPORT	39	-0.385968	-1.67731	0.0105263	0.116822	1	1019	tags=38%, list=18%, signal=47%
cM_ncM		REGULATION_OF_CELL_SUBSTRATE_ADHESION	73	-0.337855	-1.67046	0.00412371	0.120127	1	900	tags=33%, list=16%, signal=39%
cM_ncM		ADENYLATE_CYCLASE_MODULATING_G_PROTEIN_COUPLED_RECEPTOR_SIGNALING_PATHWAY	62	-0.347231	-1.67084	0.006	0.120503	1	913	tags=37%, list=16%, signal=44%
cM_ncM		REGULATION_OF_MYELINATION	17	-0.479856	-1.66802	0.0382979	0.121437	1	530	tags=29%, list=10%, signal=32%
cM_ncM		POSITIVE_REGULATION_OF_IMMUNE_RESPONSE	207	-0.273589	-1.66508	0.0020284	0.123406	1	766	tags=25%, list=14%, signal=28%
cM_ncM		REGULATION_OF_POTASSIUM_ION_TRANSMEMBRANE_TRANSPORTER_ACTIVITY	15	-0.507302	-1.66339	0.0380762	0.124091	1	663	tags=40%, list=12%, signal=45%
cM_ncM		TISSUE_MIGRATION	125	-0.296986	-1.66246	0.00211864	0.124232	1	914	tags=29%, list=16%, signal=34%
cM_ncM		RUFFLE_ORGANIZATION	32	-0.396755	-1.66005	0.0218254	0.125481	1	1323	tags=47%, list=24%, signal=61%
cM_ncM		REGULATION_OF_HISTONE_DEACETYLATION	15	-0.487487	-1.65402	0.0307377	0.127765	1	456	tags=33%, list=8%, signal=36%
cM_ncM		REGULATION_OF_SYSTEMIC_ARTERIAL_BLOOD_PRESSURE_MEDIATED_BY_A_CHEMICAL_SIGNAL	16	-0.501642	-1.65651	0.0304878	0.127934	1	913	tags=44%, list=16%, signal=52%
cM_ncM		CELLULAR_RESPONSE_TO_DNA_DAMAGE_STIMULUS	323	-0.256579	-1.65542	0	0.128089	1	1783	tags=47%, list=32%, signal=65%
cM_ncM		CELLULAR_DEFENSE_RESPONSE	18	-0.464305	-1.65403	0.022449	0.128428	1	135	tags=22%, list=2%, signal=23%
cM_ncM		IMMUNE_EFFECTOR_PROCESS	253	-0.26467	-1.64517	0	0.128863	1	1086	tags=31%, list=20%, signal=37%
cM_ncM		POSITIVE_REGULATION_OF_NEURON_DIFFERENTIATION	18	-0.474204	-1.64424	0.0320513	0.129209	1	1556	tags=61%, list=28%, signal=85%
cM_ncM		ACTIN_FILAMENT_BUNDLE_ORGANIZATION	71	-0.328458	-1.64519	0.0104167	0.129486	1	1426	tags=51%, list=26%, signal=67%
cM_ncM		EPITHELIAL_CELL_PROLIFERATION	127	-0.29479	-1.64097	0.00204499	0.129587	1	749	tags=24%, list=14%, signal=27%
cM_ncM		T_CELL_SELECTION	19	-0.4679	-1.64552	0.0301811	0.129834	1	1172	tags=53%, list=21%, signal=67%
cM_ncM		REGULATION_OF_LYMPHOCYTE_DIFFERENTIATION	89	-0.311903	-1.64941	0.00207469	0.129847	1	1206	tags=39%, list=22%, signal=49%
cM_ncM		TUBE_MORPHOGENESIS	300	-0.259844	-1.64129	0	0.129897	1	776	tags=22%, list=14%, signal=25%
cM_ncM		RESPONSE_TO_MOLECULE_OF_BACTERIAL_ORIGIN	147	-0.286007	-1.64997	0.00194932	0.130013	1	593	tags=23%, list=11%, signal=25%
cM_ncM		TRANSMEMBRANE_RECEPTOR_PROTEIN_TYROSINE_KINASE_SIGNALING_PATHWAY	221	-0.268224	-1.65053	0	0.130161	1	677	tags=21%, list=12%, signal=23%
cM_ncM		DEFENSE_RESPONSE_TO_SYMBIONT	106	-0.294986	-1.64144	0	0.130393	1	1298	tags=38%, list=23%, signal=48%
cM_ncM		LEUKOCYTE_DIFFERENTIATION	252	-0.260419	-1.6456	0	0.130422	1	916	tags=27%, list=17%, signal=31%
cM_ncM		REGULATION_OF_LIPASE_ACTIVITY	32	-0.40693	-1.64608	0.0227743	0.130589	1	714	tags=38%, list=13%, signal=43%
cM_ncM		DNA_DEPENDENT_DNA_REPLICATION_MAINTENANCE_OF_FIDELITY	18	-0.467675	-1.64693	0.0341365	0.130591	1	1591	tags=67%, list=29%, signal=93%
cM_ncM		REGULATION_OF_MONOCYTE_CHEMOTAXIS	16	-0.48992	-1.64152	0.0262626	0.130944	1	593	tags=44%, list=11%, signal=49%
cM_ncM		POSITIVE_REGULATION_OF_CELL_POPULATION_PROLIFERATION	304	-0.25737	-1.64713	0	0.1311	1	766	tags=21%, list=14%, signal=23%
cM_ncM		POSITIVE_REGULATION_OF_CELL_ADHESION	180	-0.278423	-1.63707	0.00198413	0.131588	1	766	tags=26%, list=14%, signal=29%
cM_ncM		NEGATIVE_REGULATION_OF_SMALL_GTPASE_MEDIATED_SIGNAL_TRANSDUCTION	26	-0.422282	-1.63764	0.0261044	0.131715	1	1402	tags=62%, list=25%, signal=82%
cM_ncM		RESPONSE_TO_TUMOR_CELL	16	-0.485285	-1.63532	0.0401606	0.132368	1	861	tags=50%, list=16%, signal=59%
cM_ncM		POSITIVE_REGULATION_OF_CELL_CELL_ADHESION	126	-0.291857	-1.63366	0.0020284	0.133154	1	766	tags=27%, list=14%, signal=31%
cM_ncM		NEUROBLAST_PROLIFERATION	17	-0.482172	-1.63265	0.0366379	0.133479	1	336	tags=24%, list=6%, signal=25%
cM_ncM		REGULATION_OF_T_CELL_MIGRATION	18	-0.46369	-1.63133	0.0286299	0.133482	1	593	tags=44%, list=11%, signal=50%
cM_ncM		REGULATION_OF_SYSTEMIC_ARTERIAL_BLOOD_PRESSURE	27	-0.415712	-1.63056	0.0254403	0.133552	1	913	tags=37%, list=16%, signal=44%
cM_ncM		REGULATION_OF_NERVOUS_SYSTEM_PROCESS	39	-0.383395	-1.63178	0.0204082	0.13368	1	1001	tags=33%, list=18%, signal=40%
cM_ncM		REGULATION_OF_CELL_ADHESION_MEDIATED_BY_INTEGRIN	18	-0.456836	-1.62869	0.027451	0.134652	1	772	tags=39%, list=14%, signal=45%
cM_ncM		REGULATION_OF_CELL_JUNCTION_ASSEMBLY	60	-0.342021	-1.62574	0.0122449	0.135984	1	749	tags=30%, list=14%, signal=34%
cM_ncM		LYMPHOCYTE_CHEMOTAXIS	23	-0.41928	-1.62482	0.0194384	0.136162	1	772	tags=43%, list=14%, signal=50%
cM_ncM		NEGATIVE_REGULATION_OF_COAGULATION	17	-0.468428	-1.62405	0.0348361	0.136216	1	473	tags=29%, list=9%, signal=32%
cM_ncM		ERK1_AND_ERK2_CASCADE	118	-0.28922	-1.62599	0.0063425	0.136357	1	749	tags=26%, list=14%, signal=30%
cM_ncM		GLYCOSPHINGOLIPID_METABOLIC_PROCESS	21	-0.447073	-1.62249	0.0379747	0.137177	1	432	tags=33%, list=8%, signal=36%
cM_ncM		REGULATION_OF_MYELOID_LEUKOCYTE_DIFFERENTIATION	51	-0.350603	-1.62119	0.0164609	0.137756	1	1094	tags=41%, list=20%, signal=51%
cM_ncM		REGULATION_OF_T_CELL_DIFFERENTIATION	70	-0.322799	-1.61594	0.0121212	0.139337	1	1206	tags=40%, list=22%, signal=50%
cM_ncM		ENDOCRINE_PROCESS	20	-0.44082	-1.61667	0.0382294	0.13944	1	608	tags=35%, list=11%, signal=39%
cM_ncM		NEGATIVE_REGULATION_OF_DNA_METABOLIC_PROCESS	39	-0.383727	-1.61836	0.018595	0.139819	1	2124	tags=82%, list=38%, signal=132%
cM_ncM		MYELOID_LEUKOCYTE_MEDIATED_IMMUNITY	51	-0.341905	-1.61691	0.0164271	0.139883	1	324	tags=16%, list=6%, signal=17%
cM_ncM		TORC1_SIGNALING	15	-0.486636	-1.6171	0.0451745	0.140345	1	1608	tags=60%, list=29%, signal=84%
cM_ncM		ENZYME_LINKED_RECEPTOR_PROTEIN_SIGNALING_PATHWAY	316	-0.251441	-1.61384	0	0.140551	1	677	tags=20%, list=12%, signal=22%
cM_ncM		EMBRYONIC_SKELETAL_SYSTEM_DEVELOPMENT	28	-0.411002	-1.61244	0.0201207	0.140598	1	243	tags=21%, list=4%, signal=22%
cM_ncM		DENDRITIC_SPINE_MORPHOGENESIS	19	-0.443421	-1.61183	0.0252101	0.140601	1	952	tags=37%, list=17%, signal=44%
cM_ncM		CD4_POSITIVE_ALPHA_BETA_T_CELL_ACTIVATION	54	-0.342311	-1.61245	0.016632	0.141201	1	1206	tags=44%, list=22%, signal=56%
cM_ncM		ARTERY_DEVELOPMENT	36	-0.382799	-1.60869	0.0140845	0.142804	1	1343	tags=50%, list=24%, signal=66%
cM_ncM		REGULATION_OF_MUSCLE_CELL_DIFFERENTIATION	49	-0.346475	-1.6075	0.00823045	0.143221	1	684	tags=27%, list=12%, signal=30%
cM_ncM		MUSCLE_SYSTEM_PROCESS	131	-0.283332	-1.60484	0.00622407	0.144921	1	942	tags=31%, list=17%, signal=36%
cM_ncM		NEGATIVE_REGULATION_OF_LOCOMOTION	118	-0.292233	-1.60286	0.00409836	0.145633	1	826	tags=30%, list=15%, signal=34%
cM_ncM		POSITIVE_REGULATION_OF_ENDOTHELIAL_CELL_PROLIFERATION	40	-0.37042	-1.60344	0.0220884	0.1457	1	450	tags=20%, list=8%, signal=22%
cM_ncM		REGULATION_OF_ACTIN_FILAMENT_BUNDLE_ASSEMBLY	43	-0.371897	-1.59968	0.0254403	0.148014	1	1426	tags=56%, list=26%, signal=75%
cM_ncM		ENDOTHELIUM_DEVELOPMENT	56	-0.32961	-1.59577	0.0169851	0.150886	1	627	tags=25%, list=11%, signal=28%
cM_ncM		NEGATIVE_REGULATION_OF_RESPONSE_TO_BIOTIC_STIMULUS	41	-0.353933	-1.59425	0.0184426	0.151992	1	799	tags=32%, list=14%, signal=37%
cM_ncM		NEGATIVE_REGULATION_OF_LEUKOCYTE_MIGRATION	19	-0.446987	-1.59299	0.0400844	0.152596	1	1554	tags=68%, list=28%, signal=95%
cM_ncM		REGULATION_OF_POTASSIUM_ION_TRANSPORT	23	-0.417887	-1.59004	0.045929	0.154766	1	900	tags=39%, list=16%, signal=47%
cM_ncM		CALCIUM_ION_TRANSPORT	125	-0.285844	-1.5878	0.00574713	0.155717	1	1019	tags=32%, list=18%, signal=38%
cM_ncM		REGULATION_OF_VIRAL_GENOME_REPLICATION	30	-0.39598	-1.58845	0.0308008	0.155734	1	568	tags=30%, list=10%, signal=33%
cM_ncM		CERAMIDE_BIOSYNTHETIC_PROCESS	22	-0.430423	-1.58698	0.0388548	0.155828	1	365	tags=27%, list=7%, signal=29%
cM_ncM		EMBRYONIC_CRANIAL_SKELETON_MORPHOGENESIS	15	-0.479375	-1.58591	0.0388548	0.156088	1	243	tags=27%, list=4%, signal=28%
cM_ncM		CENTRAL_NERVOUS_SYSTEM_NEURON_DIFFERENTIATION	33	-0.38848	-1.58429	0.0344168	0.15639	1	1175	tags=45%, list=21%, signal=57%
cM_ncM		RECOMBINATIONAL_REPAIR	56	-0.336258	-1.58454	0.0197628	0.156805	1	2036	tags=61%, list=37%, signal=95%
cM_ncM		NEGATIVE_REGULATION_OF_RESPONSE_TO_EXTERNAL_STIMULUS	139	-0.276732	-1.58314	0.00396825	0.156944	1	827	tags=29%, list=15%, signal=33%
cM_ncM		GLAND_MORPHOGENESIS	35	-0.377769	-1.57984	0.0255906	0.159679	1	1082	tags=46%, list=20%, signal=56%
cM_ncM		AORTA_DEVELOPMENT	22	-0.426707	-1.57808	0.0437376	0.160157	1	1310	tags=55%, list=24%, signal=71%
cM_ncM		REGULATION_OF_MULTICELLULAR_ORGANISMAL_DEVELOPMENT	461	-0.233905	-1.57866	0	0.16021	1	916	tags=25%, list=17%, signal=27%
cM_ncM		MACROPHAGE_ACTIVATION	48	-0.341385	-1.56437	0.0390625	0.16257	1	765	tags=31%, list=14%, signal=36%
cM_ncM		BLOOD_VESSEL_ENDOTHELIAL_CELL_MIGRATION	52	-0.348743	-1.57439	0.027451	0.162609	1	1007	tags=37%, list=18%, signal=44%
cM_ncM		CELLULAR_ION_HOMEOSTASIS	223	-0.252457	-1.56473	0.00390625	0.162756	1	989	tags=28%, list=18%, signal=32%
cM_ncM		REGULATION_OF_CELL_SUBSTRATE_JUNCTION_ORGANIZATION	25	-0.412184	-1.57245	0.0449898	0.16283	1	749	tags=40%, list=14%, signal=46%
cM_ncM		ENDOTHELIAL_CELL_PROLIFERATION	61	-0.328277	-1.5711	0.0173536	0.162834	1	621	tags=21%, list=11%, signal=24%
cM_ncM		NEGATIVE_REGULATION_OF_EPITHELIAL_CELL_MIGRATION	26	-0.395747	-1.5747	0.0453649	0.16288	1	606	tags=31%, list=11%, signal=34%
cM_ncM		REGULATION_OF_LEUKOCYTE_MEDIATED_IMMUNITY	97	-0.291814	-1.56513	0.0123457	0.162923	1	1060	tags=35%, list=19%, signal=43%
cM_ncM		CORONARY_VASCULATURE_DEVELOPMENT	20	-0.451114	-1.57298	0.0405117	0.162939	1	920	tags=45%, list=17%, signal=54%
cM_ncM		ION_HOMEOSTASIS	267	-0.247835	-1.5735	0	0.162975	1	989	tags=27%, list=18%, signal=31%
cM_ncM		CELL_CELL_JUNCTION_ORGANIZATION	61	-0.320527	-1.57112	0.0158103	0.163463	1	352	tags=20%, list=6%, signal=21%
cM_ncM		FIBROBLAST_GROWTH_FACTOR_RECEPTOR_SIGNALING_PATHWAY	23	-0.416357	-1.56513	0.0464135	0.163536	1	412	tags=26%, list=7%, signal=28%
cM_ncM		NEGATIVE_REGULATION_OF_SIGNALING	472	-0.232254	-1.56562	0	0.163688	1	761	tags=20%, list=14%, signal=21%
cM_ncM		ANATOMICAL_STRUCTURE_FORMATION_INVOLVED_IN_MORPHOGENESIS	380	-0.237809	-1.5619	0	0.163723	1	776	tags=21%, list=14%, signal=23%
cM_ncM		REPLICATION_FORK_PROCESSING	17	-0.449447	-1.56237	0.0432099	0.163939	1	1591	tags=65%, list=29%, signal=90%
cM_ncM		CELLULAR_RESPONSE_TO_VIRUS	37	-0.364322	-1.56583	0.0211132	0.164069	1	612	tags=30%, list=11%, signal=33%
cM_ncM		POSITIVE_REGULATION_OF_LOCOMOTION	229	-0.253304	-1.56824	0.00208768	0.164348	1	391	tags=17%, list=7%, signal=18%
cM_ncM		REGULATION_OF_ALPHA_BETA_T_CELL_ACTIVATION	52	-0.337462	-1.56623	0.0326531	0.164401	1	750	tags=31%, list=14%, signal=35%
cM_ncM		REGULATION_OF_PROTEIN_LOCALIZATION_TO_CELL_PERIPHERY	55	-0.337013	-1.56681	0.0178218	0.164453	1	530	tags=24%, list=10%, signal=26%
cM_ncM		REGULATION_OF_DNA_RECOMBINATION	46	-0.338513	-1.56061	0.0263158	0.164534	1	1329	tags=48%, list=24%, signal=62%
cM_ncM		ACTIN_CYTOSKELETON_REORGANIZATION	53	-0.33918	-1.56865	0.022449	0.164606	1	1249	tags=42%, list=23%, signal=53%
cM_ncM		NEGATIVE_REGULATION_OF_BINDING	59	-0.325759	-1.56721	0.035124	0.164728	1	520	tags=22%, list=9%, signal=24%
cM_ncM		LYMPHOCYTE_COSTIMULATION	20	-0.428171	-1.55952	0.0471092	0.165017	1	766	tags=35%, list=14%, signal=40%
cM_ncM		NEGATIVE_REGULATION_OF_DEFENSE_RESPONSE	91	-0.298825	-1.5588	0.00795229	0.165149	1	1158	tags=40%, list=21%, signal=49%
cM_ncM		SMOOTH_MUSCLE_CELL_DIFFERENTIATION	19	-0.439449	-1.55676	0.0532787	0.166468	1	1748	tags=68%, list=32%, signal=100%
cM_ncM		OLIGODENDROCYTE_DIFFERENTIATION	27	-0.400731	-1.55075	0.0474308	0.170665	1	1142	tags=44%, list=21%, signal=56%
cM_ncM		IMPORT_INTO_NUCLEUS	68	-0.311995	-1.55179	0.0243446	0.170915	1	1343	tags=41%, list=24%, signal=54%
cM_ncM		CELL_JUNCTION_ASSEMBLY	120	-0.277739	-1.55111	0.00988142	0.170976	1	538	tags=21%, list=10%, signal=23%
cM_ncM		REGULATION_OF_GTPASE_ACTIVITY	160	-0.264755	-1.54688	0.00845666	0.173971	1	994	tags=31%, list=18%, signal=36%
cM_ncM		NEGATIVE_REGULATION_OF_KINASE_ACTIVITY	106	-0.283826	-1.54476	0.00817996	0.174289	1	743	tags=25%, list=13%, signal=28%
cM_ncM		RESPONSE_TO_INTERFERON_GAMMA	60	-0.317001	-1.54518	0.0349794	0.174429	1	568	tags=30%, list=10%, signal=33%
cM_ncM		MESODERM_DEVELOPMENT	35	-0.364302	-1.54558	0.0301811	0.17468	1	406	tags=26%, list=7%, signal=28%
cM_ncM		CENTROSOME_DUPLICATION	33	-0.363081	-1.54162	0.0298507	0.177175	1	1781	tags=61%, list=32%, signal=89%
cM_ncM		REGULATION_OF_RESPONSE_TO_EXTERNAL_STIMULUS	364	-0.232815	-1.53938	0	0.179108	1	1086	tags=30%, list=20%, signal=35%
cM_ncM		METAL_ION_TRANSPORT	245	-0.242976	-1.53783	0	0.180095	1	1056	tags=29%, list=19%, signal=34%
cM_ncM		POSITIVE_REGULATION_OF_SMALL_GTPASE_MEDIATED_SIGNAL_TRANSDUCTION	34	-0.374115	-1.5354	0.0437637	0.18217	1	853	tags=35%, list=15%, signal=41%
cM_ncM		POSITIVE_REGULATION_OF_HYDROLASE_ACTIVITY	242	-0.244923	-1.53218	0.0019685	0.185101	1	914	tags=27%, list=16%, signal=31%
cM_ncM		FOCAL_ADHESION_ASSEMBLY	34	-0.367059	-1.53036	0.0489796	0.185218	1	749	tags=35%, list=14%, signal=41%
cM_ncM		REGULATION_OF_B_CELL_MEDIATED_IMMUNITY	29	-0.367908	-1.53052	0.0531697	0.185654	1	1146	tags=48%, list=21%, signal=61%
cM_ncM		EMBRYONIC_ORGAN_DEVELOPMENT	114	-0.275769	-1.53079	0.0103093	0.186027	1	1019	tags=29%, list=18%, signal=35%
cM_ncM		REGULATION_OF_CELL_CYCLE_CHECKPOINT	16	-0.452619	-1.52886	0.0395833	0.186261	1	1587	tags=63%, list=29%, signal=87%
cM_ncM		POSITIVE_REGULATION_OF_GTPASE_ACTIVITY	117	-0.277476	-1.52836	0.0121212	0.186274	1	1294	tags=38%, list=23%, signal=49%
cM_ncM		REGULATION_OF_COAGULATION	28	-0.381402	-1.52418	0.0567951	0.189037	1	500	tags=25%, list=9%, signal=27%
cM_ncM		B_CELL_ACTIVATION_INVOLVED_IN_IMMUNE_RESPONSE	43	-0.345566	-1.51472	0.0375	0.189131	1	1146	tags=47%, list=21%, signal=58%
cM_ncM		MUSCLE_CONTRACTION	95	-0.277596	-1.51356	0.0285714	0.189176	1	988	tags=33%, list=18%, signal=39%
cM_ncM		DNA_REPAIR	211	-0.247931	-1.52326	0.00410678	0.18936	1	2183	tags=57%, list=39%, signal=90%
cM_ncM		NEGATIVE_REGULATION_OF_DEVELOPMENTAL_PROCESS	274	-0.237186	-1.52443	0	0.189378	1	784	tags=22%, list=14%, signal=25%
cM_ncM		RUFFLE_ASSEMBLY	23	-0.401252	-1.51483	0.0643777	0.189649	1	1323	tags=48%, list=24%, signal=63%
cM_ncM		REGULATION_OF_HYDROLASE_ACTIVITY	376	-0.230127	-1.51533	0.00204918	0.189684	1	916	tags=26%, list=17%, signal=29%
cM_ncM		NEGATIVE_REGULATION_OF_CELL_DIFFERENTIATION	200	-0.251062	-1.51362	0.00809717	0.189744	1	784	tags=23%, list=14%, signal=26%
cM_ncM		TUBE_DEVELOPMENT	352	-0.232675	-1.52232	0	0.18988	1	1019	tags=26%, list=18%, signal=30%
cM_ncM		CELLULAR_RESPONSE_TO_INTERFERON_GAMMA	50	-0.326719	-1.52451	0.0226804	0.18991	1	568	tags=30%, list=10%, signal=33%
cM_ncM		B_CELL_HOMEOSTASIS	17	-0.440374	-1.5178	0.0584795	0.190033	1	1220	tags=53%, list=22%, signal=68%
cM_ncM		LONG_TERM_SYNAPTIC_POTENTIATION	21	-0.407767	-1.51819	0.0458333	0.190192	1	737	tags=33%, list=13%, signal=38%
cM_ncM		POSITIVE_REGULATION_OF_CYTOKINE_PRODUCTION	196	-0.250736	-1.51537	0.00655022	0.190244	1	561	tags=20%, list=10%, signal=22%
cM_ncM		REGULATION_OF_RESPONSE_TO_WOUNDING	54	-0.327456	-1.51631	0.0329218	0.190422	1	530	tags=22%, list=10%, signal=24%
cM_ncM		POSITIVE_CHEMOTAXIS	17	-0.444012	-1.51848	0.0681818	0.190477	1	749	tags=41%, list=14%, signal=47%
cM_ncM		ANIMAL_ORGAN_REGENERATION	24	-0.39457	-1.52019	0.0510638	0.190513	1	178	tags=21%, list=3%, signal=21%
cM_ncM		REGULATION_OF_HOMOTYPIC_CELL_CELL_ADHESION	17	-0.450216	-1.51556	0.0855397	0.190635	1	568	tags=35%, list=10%, signal=39%
cM_ncM		POSITIVE_REGULATION_OF_SYNAPTIC_TRANSMISSION	39	-0.353204	-1.51935	0.0308008	0.190717	1	1001	tags=38%, list=18%, signal=47%
cM_ncM		MEGAKARYOCYTE_DIFFERENTIATION	18	-0.439012	-1.51878	0.0603622	0.190746	1	865	tags=44%, list=16%, signal=52%
cM_ncM		REGULATION_OF_PROTEIN_DEACETYLATION	18	-0.433686	-1.52047	0.0578842	0.190792	1	456	tags=28%, list=8%, signal=30%
cM_ncM		MULTICELLULAR_ORGANISMAL_SIGNALING	43	-0.344186	-1.51642	0.0291667	0.190952	1	1001	tags=37%, list=18%, signal=45%
cM_ncM		POSITIVE_REGULATION_OF_ACTIN_FILAMENT_BUNDLE_ASSEMBLY	30	-0.369846	-1.52071	0.0477137	0.191174	1	1426	tags=53%, list=26%, signal=71%
cM_ncM		PROTEIN_MONOUBIQUITINATION	38	-0.355316	-1.50883	0.0393013	0.193968	1	1269	tags=42%, list=23%, signal=54%
cM_ncM		POSITIVE_REGULATION_OF_EXTRINSIC_APOPTOTIC_SIGNALING_PATHWAY	19	-0.423732	-1.50793	0.0553279	0.194405	1	530	tags=26%, list=10%, signal=29%
cM_ncM		REGULATION_OF_DENDRITIC_SPINE_MORPHOGENESIS	17	-0.434773	-1.5073	0.0789474	0.194507	1	743	tags=29%, list=13%, signal=34%
cM_ncM		RESPONSE_TO_TRANSFORMING_GROWTH_FACTOR_BETA	93	-0.283054	-1.50557	0.0272537	0.195758	1	1317	tags=37%, list=24%, signal=47%
cM_ncM		POSITIVE_REGULATION_OF_EPITHELIAL_CELL_PROLIFERATION	65	-0.30355	-1.50035	0.0404858	0.196104	1	819	tags=23%, list=15%, signal=27%
cM_ncM		CELLULAR_RESPONSE_TO_ALCOHOL	32	-0.365914	-1.49973	0.0442656	0.196275	1	558	tags=31%, list=10%, signal=35%
cM_ncM		REGULATION_OF_EXTRINSIC_APOPTOTIC_SIGNALING_PATHWAY	57	-0.31608	-1.50455	0.0402542	0.196279	1	530	tags=21%, list=10%, signal=23%
cM_ncM		CELLULAR_RESPONSE_TO_OXYGEN_CONTAINING_COMPOUND	431	-0.223825	-1.50117	0	0.196389	1	919	tags=25%, list=17%, signal=27%
cM_ncM		NEGATIVE_REGULATION_OF_PROTEIN_SERINE_THREONINE_KINASE_ACTIVITY	60	-0.311073	-1.50044	0.03125	0.196584	1	743	tags=27%, list=13%, signal=30%
cM_ncM		INORGANIC_ION_IMPORT_ACROSS_PLASMA_MEMBRANE	29	-0.371524	-1.50145	0.0560928	0.196674	1	832	tags=34%, list=15%, signal=40%
cM_ncM		AMINE_TRANSPORT	21	-0.414162	-1.50235	0.0519751	0.196839	1	825	tags=38%, list=15%, signal=45%
cM_ncM		SODIUM_ION_TRANSMEMBRANE_TRANSPORT	52	-0.316735	-1.50182	0.0402414	0.196845	1	1046	tags=37%, list=19%, signal=45%
cM_ncM		REGULATION_OF_DOUBLE_STRAND_BREAK_REPAIR	36	-0.357691	-1.50339	0.0456432	0.196894	1	1546	tags=50%, list=28%, signal=69%
cM_ncM		ARTERY_MORPHOGENESIS	23	-0.40347	-1.49667	0.0621359	0.196995	1	1175	tags=48%, list=21%, signal=60%
cM_ncM		NEGATIVE_REGULATION_OF_SECRETION	58	-0.31838	-1.50257	0.0380762	0.197185	1	1176	tags=40%, list=21%, signal=50%
cM_ncM		CELL_CELL_ADHESION_VIA_PLASMA_MEMBRANE_ADHESION_MOLECULES	48	-0.329436	-1.49846	0.0481928	0.197219	1	352	tags=21%, list=6%, signal=22%
cM_ncM		TOLL_LIKE_RECEPTOR_4_SIGNALING_PATHWAY	23	-0.390588	-1.49685	0.0334728	0.197383	1	742	tags=39%, list=13%, signal=45%
cM_ncM		RESPONSE_TO_LIPID	316	-0.231949	-1.49776	0.00214592	0.19741	1	664	tags=20%, list=12%, signal=22%
cM_ncM		NEGATIVE_REGULATION_OF_VIRAL_PROCESS	31	-0.367046	-1.49451	0.0560166	0.197664	1	568	tags=29%, list=10%, signal=32%
cM_ncM		NEGATIVE_REGULATION_OF_ERK1_AND_ERK2_CASCADE	27	-0.373855	-1.49397	0.0604167	0.197669	1	538	tags=33%, list=10%, signal=37%
cM_ncM		NEGATIVE_REGULATION_OF_CELL_POPULATION_PROLIFERATION	232	-0.242864	-1.49704	0.00195695	0.197723	1	718	tags=22%, list=13%, signal=24%
cM_ncM		G_PROTEIN_COUPLED_RECEPTOR_SIGNALING_PATHWAY	217	-0.243913	-1.49272	0.0160321	0.197939	1	630	tags=20%, list=11%, signal=22%
cM_ncM		CYTOPLASMIC_PATTERN_RECOGNITION_RECEPTOR_SIGNALING_PATHWAY_IN_RESPONSE_TO_VIRUS	16	-0.451326	-1.49319	0.0523139	0.197994	1	1748	tags=69%, list=32%, signal=100%
cM_ncM		CELLULAR_RESPONSE_TO_MOLECULE_OF_BACTERIAL_ORIGIN	99	-0.282917	-1.49457	0.0186722	0.198197	1	797	tags=28%, list=14%, signal=32%
cM_ncM		GLOMERULUS_DEVELOPMENT	24	-0.393623	-1.4946	0.0631579	0.198759	1	325	tags=25%, list=6%, signal=26%
cM_ncM		LEUKOCYTE_ADHESION_TO_VASCULAR_ENDOTHELIAL_CELL	25	-0.385661	-1.49113	0.0523013	0.199058	1	814	tags=32%, list=15%, signal=37%
cM_ncM		CELL_KILLING	54	-0.318476	-1.49043	0.0515464	0.199274	1	383	tags=19%, list=7%, signal=20%
cM_ncM		CELLULAR_RESPONSE_TO_BIOTIC_STIMULUS	113	-0.2699	-1.48794	0.0175055	0.199813	1	797	tags=27%, list=14%, signal=31%
cM_ncM		ACTION_POTENTIAL	44	-0.342652	-1.48881	0.0520833	0.199984	1	1001	tags=34%, list=18%, signal=41%
cM_ncM		SPHINGOLIPID_BIOSYNTHETIC_PROCESS	41	-0.337998	-1.48819	0.0327198	0.200084	1	1311	tags=41%, list=24%, signal=54%
cM_ncM		POSITIVE_REGULATION_OF_PROTEIN_TYROSINE_KINASE_ACTIVITY	23	-0.395998	-1.48299	0.0711462	0.200287	1	568	tags=30%, list=10%, signal=34%
cM_ncM		MUSCLE_ADAPTATION	41	-0.337757	-1.48692	0.0443975	0.200338	1	632	tags=27%, list=11%, signal=30%
cM_ncM		NEGATIVE_REGULATION_OF_TOLL_LIKE_RECEPTOR_SIGNALING_PATHWAY	17	-0.435317	-1.48445	0.0747475	0.200347	1	730	tags=35%, list=13%, signal=41%
cM_ncM		RESPONSE_TO_VIRUS	152	-0.257565	-1.48883	0.021645	0.20052	1	612	tags=21%, list=11%, signal=23%
cM_ncM		POSITIVE_REGULATION_OF_PEPTIDYL_SERINE_PHOSPHORYLATION	33	-0.357547	-1.48617	0.0445344	0.200601	1	1007	tags=42%, list=18%, signal=52%
cM_ncM		ODONTOGENESIS_OF_DENTIN_CONTAINING_TOOTH	22	-0.40062	-1.48063	0.0677618	0.200693	1	558	tags=32%, list=10%, signal=35%
cM_ncM		NEGATIVE_REGULATION_OF_TRANSMEMBRANE_TRANSPORT	43	-0.332706	-1.48465	0.0503018	0.200718	1	646	tags=26%, list=12%, signal=29%
cM_ncM		REGULATION_OF_HEART_CONTRACTION	52	-0.318962	-1.4791	0.040568	0.200777	1	988	tags=35%, list=18%, signal=42%
cM_ncM		REGULATION_OF_PROTEIN_LOCALIZATION_TO_PLASMA_MEMBRANE	45	-0.329594	-1.48106	0.0611814	0.200795	1	530	tags=22%, list=10%, signal=24%
cM_ncM		EXTRINSIC_APOPTOTIC_SIGNALING_PATHWAY	83	-0.285204	-1.48003	0.0301205	0.200827	1	441	tags=17%, list=8%, signal=18%
cM_ncM		ACTIVATED_T_CELL_PROLIFERATION	19	-0.413701	-1.48301	0.07	0.200837	1	661	tags=37%, list=12%, signal=42%
cM_ncM		POSITIVE_REGULATION_OF_VASCULATURE_DEVELOPMENT	72	-0.295594	-1.48151	0.034413	0.20084	1	248	tags=15%, list=4%, signal=16%
cM_ncM		REGULATION_OF_BONE_MINERALIZATION	26	-0.381407	-1.48197	0.0543933	0.200873	1	1343	tags=46%, list=24%, signal=61%
cM_ncM		RESPONSE_TO_ISCHEMIA	26	-0.378594	-1.48342	0.0541667	0.20091	1	431	tags=23%, list=8%, signal=25%
cM_ncM		POSITIVE_REGULATION_OF_DEVELOPMENTAL_PROCESS	440	-0.220868	-1.4848	0.00204082	0.201079	1	1023	tags=26%, list=18%, signal=29%
cM_ncM		DNA_SYNTHESIS_INVOLVED_IN_DNA_REPAIR	16	-0.434946	-1.47915	0.0587045	0.201281	1	1667	tags=63%, list=30%, signal=89%
cM_ncM		REGULATION_OF_SODIUM_ION_TRANSPORT	31	-0.357178	-1.47761	0.0686071	0.201342	1	1045	tags=35%, list=19%, signal=43%
cM_ncM		HEPATICOBILIARY_SYSTEM_DEVELOPMENT	49	-0.322946	-1.48502	0.0528455	0.201361	1	750	tags=31%, list=14%, signal=35%
cM_ncM		PROTEIN_LOCALIZATION_TO_CELL_PERIPHERY	135	-0.259838	-1.47795	0.00858369	0.20148	1	635	tags=21%, list=11%, signal=23%
cM_ncM		SODIUM_ION_TRANSPORT	73	-0.294745	-1.47552	0.0337302	0.202197	1	1046	tags=36%, list=19%, signal=43%
cM_ncM		REGULATION_OF_FAT_CELL_DIFFERENTIATION	43	-0.325478	-1.47343	0.0593047	0.202439	1	1089	tags=37%, list=20%, signal=46%
cM_ncM		MATURE_B_CELL_DIFFERENTIATION	18	-0.418709	-1.47294	0.0711462	0.202545	1	872	tags=39%, list=16%, signal=46%
cM_ncM		DIGESTIVE_SYSTEM_PROCESS	26	-0.36904	-1.47561	0.0703297	0.202645	1	989	tags=38%, list=18%, signal=47%
cM_ncM		DIGESTION	28	-0.369984	-1.476	0.0653061	0.202717	1	1113	tags=43%, list=20%, signal=53%
cM_ncM		CENTRAL_NERVOUS_SYSTEM_DEVELOPMENT	311	-0.231051	-1.47363	0.00628931	0.202754	1	1181	tags=30%, list=21%, signal=36%
cM_ncM		CD4_POSITIVE_ALPHA_BETA_T_CELL_DIFFERENTIATION	45	-0.325501	-1.47434	0.0621118	0.203072	1	1206	tags=44%, list=22%, signal=56%
cM_ncM		CELLULAR_RESPONSE_TO_AMYLOID_BETA	23	-0.3901	-1.47366	0.0675676	0.203284	1	1414	tags=57%, list=26%, signal=76%
cM_ncM		EMBRYONIC_HEART_TUBE_DEVELOPMENT	20	-0.408726	-1.46901	0.0800821	0.205	1	1414	tags=50%, list=26%, signal=67%
cM_ncM		NEGATIVE_REGULATION_OF_INNATE_IMMUNE_RESPONSE	29	-0.364383	-1.46915	0.0705645	0.205359	1	799	tags=31%, list=14%, signal=36%
cM_ncM		PEPTIDYL_TYROSINE_MODIFICATION	150	-0.251054	-1.46811	0.0178218	0.205586	1	1019	tags=29%, list=18%, signal=34%
cM_ncM		REGULATION_OF_DNA_REPLICATION	53	-0.317554	-1.4693	0.0377734	0.205716	1	2173	tags=58%, list=39%, signal=95%
cM_ncM		RESPONSE_TO_AMYLOID_BETA	23	-0.3901	-1.4697	0.066	0.205802	1	1414	tags=57%, list=26%, signal=76%
cM_ncM		AGING	104	-0.272443	-1.46724	0.0262097	0.206042	1	916	tags=27%, list=17%, signal=32%
cM_ncM		MULTICELLULAR_ORGANISM_GROWTH	49	-0.321315	-1.46299	0.0531915	0.206279	1	1004	tags=31%, list=18%, signal=37%
cM_ncM		REGULATION_OF_EPITHELIAL_CELL_APOPTOTIC_PROCESS	31	-0.359202	-1.46302	0.0890269	0.206788	1	928	tags=35%, list=17%, signal=42%
cM_ncM		CHEMICAL_HOMEOSTASIS	392	-0.221299	-1.46519	0.00212314	0.206863	1	989	tags=25%, list=18%, signal=29%
cM_ncM		MAPK_CASCADE	301	-0.229732	-1.46568	0.00402414	0.206906	1	916	tags=24%, list=17%, signal=27%
cM_ncM		HISTONE_UBIQUITINATION	20	-0.405982	-1.46325	0.0823293	0.207079	1	2122	tags=65%, list=38%, signal=105%
cM_ncM		REGULATION_OF_NOTCH_SIGNALING_PATHWAY	31	-0.353194	-1.46156	0.0601202	0.207302	1	619	tags=29%, list=11%, signal=32%
cM_ncM		INNATE_IMMUNE_RESPONSE	281	-0.232478	-1.46573	0.0019802	0.207368	1	872	tags=25%, list=16%, signal=28%
cM_ncM		EMBRYONIC_HEART_TUBE_MORPHOGENESIS	18	-0.418894	-1.46098	0.0807453	0.207432	1	1414	tags=50%, list=26%, signal=67%
cM_ncM		NEGATIVE_REGULATION_OF_LEUKOCYTE_APOPTOTIC_PROCESS	28	-0.365512	-1.46379	0.056962	0.207513	1	750	tags=29%, list=14%, signal=33%
cM_ncM		HOMEOSTASIS_OF_NUMBER_OF_CELLS	119	-0.263282	-1.46331	0.0160966	0.20755	1	1230	tags=36%, list=22%, signal=45%
cM_ncM		NEURAL_PRECURSOR_CELL_PROLIFERATION	42	-0.331595	-1.46406	0.0414938	0.207714	1	684	tags=21%, list=12%, signal=24%
cM_ncM		IMPORT_INTO_CELL	71	-0.290069	-1.45978	0.038	0.208359	1	899	tags=28%, list=16%, signal=33%
cM_ncM		INTERLEUKIN_10_PRODUCTION	25	-0.380702	-1.45895	0.0764818	0.208868	1	698	tags=32%, list=13%, signal=36%
cM_ncM		POSITIVE_REGULATION_OF_CALCIUM_ION_TRANSPORT	39	-0.340668	-1.45798	0.0504032	0.209476	1	988	tags=36%, list=18%, signal=43%
cM_ncM		MITOTIC_SISTER_CHROMATID_SEGREGATION	73	-0.285642	-1.45493	0.0263692	0.212144	1	1425	tags=40%, list=26%, signal=53%
cM_ncM		CRANIAL_SKELETAL_SYSTEM_DEVELOPMENT	20	-0.403165	-1.45413	0.100386	0.212468	1	316	tags=25%, list=6%, signal=26%
cM_ncM		GROWTH	299	-0.22709	-1.45497	0.00416667	0.212624	1	923	tags=25%, list=17%, signal=28%
cM_ncM		RESPONSE_TO_CYTOKINE	360	-0.223568	-1.45214	0.00801603	0.213247	1	597	tags=19%, list=11%, signal=20%
cM_ncM		STEROL_HOMEOSTASIS	29	-0.359575	-1.45261	0.0688259	0.213714	1	495	tags=28%, list=9%, signal=30%
cM_ncM		CIRCULATORY_SYSTEM_DEVELOPMENT	381	-0.21964	-1.45214	0.002079	0.213785	1	1023	tags=25%, list=18%, signal=28%
cM_ncM		NEGATIVE_REGULATION_OF_IMMUNE_RESPONSE	74	-0.288193	-1.44761	0.0336634	0.214794	1	1172	tags=43%, list=21%, signal=54%
cM_ncM		MYOTUBE_DIFFERENTIATION	40	-0.335399	-1.44788	0.0733753	0.215021	1	923	tags=35%, list=17%, signal=42%
cM_ncM		SENSORY_SYSTEM_DEVELOPMENT	87	-0.279857	-1.44904	0.0300601	0.215189	1	464	tags=17%, list=8%, signal=19%
cM_ncM		NEGATIVE_REGULATION_OF_ION_TRANSMEMBRANE_TRANSPORT	27	-0.374188	-1.44978	0.0572597	0.215378	1	646	tags=30%, list=12%, signal=33%
cM_ncM		REGULATION_OF_CENTROSOME_CYCLE	20	-0.399465	-1.448	0.0858283	0.215434	1	1781	tags=65%, list=32%, signal=95%
cM_ncM		POSITIVE_REGULATION_OF_MUSCLE_CELL_DIFFERENTIATION	24	-0.382929	-1.44396	0.0907173	0.215473	1	520	tags=29%, list=9%, signal=32%
cM_ncM		NEUROGENESIS	474	-0.21489	-1.44922	0.00197628	0.215496	1	925	tags=23%, list=17%, signal=25%
cM_ncM		BIOMINERALIZATION	52	-0.312507	-1.44572	0.0434783	0.215501	1	1007	tags=31%, list=18%, signal=37%
cM_ncM		POSITIVE_REGULATION_OF_STRESS_FIBER_ASSEMBLY	26	-0.374368	-1.44435	0.0907217	0.215582	1	907	tags=38%, list=16%, signal=46%
cM_ncM		CELL_GROWTH	160	-0.242592	-1.44472	0.0141988	0.215619	1	870	tags=26%, list=16%, signal=30%
cM_ncM		NEGATIVE_REGULATION_OF_TRANSPORTER_ACTIVITY	23	-0.385238	-1.44826	0.0750507	0.215647	1	1056	tags=39%, list=19%, signal=48%
cM_ncM		POSITIVE_REGULATION_OF_CHROMOSOME_ORGANIZATION	39	-0.333426	-1.44595	0.0635838	0.215784	1	1761	tags=51%, list=32%, signal=75%
cM_ncM		CARDIAC_MUSCLE_CELL_ACTION_POTENTIAL	22	-0.390766	-1.44497	0.0821643	0.215828	1	942	tags=36%, list=17%, signal=44%
cM_ncM		CELLULAR_RESPONSE_TO_KETONE	39	-0.33378	-1.44601	0.069869	0.216276	1	558	tags=26%, list=10%, signal=28%
cM_ncM		STRIATED_MUSCLE_CONTRACTION	46	-0.318294	-1.43936	0.0489796	0.220719	1	988	tags=33%, list=18%, signal=39%
cM_ncM		NUCLEOTIDE_EXCISION_REPAIR	24	-0.379967	-1.43775	0.0903955	0.222084	1	2137	tags=71%, list=39%, signal=115%
cM_ncM		DEFENSE_RESPONSE_TO_OTHER_ORGANISM	361	-0.220488	-1.43729	0.00203252	0.222105	1	872	tags=24%, list=16%, signal=27%
cM_ncM		RESPONSE_TO_GROWTH_FACTOR	235	-0.23225	-1.43646	0.00601202	0.222594	1	781	tags=21%, list=14%, signal=23%
cM_ncM		REGULATION_OF_PEPTIDYL_SERINE_PHOSPHORYLATION	50	-0.310135	-1.43437	0.0571429	0.224679	1	881	tags=32%, list=16%, signal=38%
cM_ncM		HEAD_DEVELOPMENT	240	-0.229952	-1.43383	0.0161943	0.224748	1	1136	tags=28%, list=20%, signal=34%
cM_ncM		LIPOPOLYSACCHARIDE_MEDIATED_SIGNALING_PATHWAY	39	-0.333133	-1.4297	0.102041	0.226321	1	568	tags=28%, list=10%, signal=31%
cM_ncM		NERVOUS_SYSTEM_PROCESS	237	-0.227837	-1.43205	0.00655022	0.226511	1	1001	tags=24%, list=18%, signal=29%
cM_ncM		MEMBRANE_LIPID_BIOSYNTHETIC_PROCESS	53	-0.305465	-1.42971	0.0553279	0.226838	1	1352	tags=40%, list=24%, signal=52%
cM_ncM		PROTEIN_DEPHOSPHORYLATION	110	-0.263111	-1.42843	0.0279441	0.226904	1	538	tags=17%, list=10%, signal=19%
cM_ncM		REGULATION_OF_VASCULATURE_DEVELOPMENT	117	-0.257464	-1.43124	0.0289855	0.22701	1	621	tags=20%, list=11%, signal=22%
cM_ncM		NEGATIVE_REGULATION_OF_PHOSPHORUS_METABOLIC_PROCESS	185	-0.241404	-1.4298	0.011811	0.227225	1	743	tags=22%, list=13%, signal=25%
cM_ncM		FAT_CELL_DIFFERENTIATION	78	-0.279093	-1.42852	0.0323887	0.227327	1	1019	tags=28%, list=18%, signal=34%
cM_ncM		REGULATION_OF_NATURAL_KILLER_CELL_ACTIVATION	19	-0.394689	-1.42981	0.101796	0.227756	1	199	tags=16%, list=4%, signal=16%
cM_ncM		ERYTHROCYTE_HOMEOSTASIS	58	-0.302538	-1.43008	0.0509165	0.227952	1	836	tags=31%, list=15%, signal=36%
cM_ncM		SIGNAL_TRANSDUCTION_IN_ABSENCE_OF_LIGAND	21	-0.392006	-1.42506	0.10625	0.229618	1	530	tags=24%, list=10%, signal=26%
cM_ncM		REGULATION_OF_GROWTH	214	-0.233162	-1.42545	0.012931	0.229665	1	916	tags=26%, list=17%, signal=30%
cM_ncM		POSITIVE_REGULATION_OF_NEURON_APOPTOTIC_PROCESS	15	-0.419255	-1.42586	0.0821643	0.229724	1	1122	tags=47%, list=20%, signal=58%
cM_ncM		REGULATION_OF_ION_TRANSPORT	184	-0.237897	-1.42396	0.0148936	0.230514	1	1019	tags=28%, list=18%, signal=33%
cM_ncM		NEGATIVE_REGULATION_OF_PHOSPHORYLATION	159	-0.2479	-1.42309	0.030426	0.231167	1	743	tags=23%, list=13%, signal=25%
cM_ncM		POSITIVE_REGULATION_OF_CELL_DIFFERENTIATION	299	-0.223494	-1.42171	0.0104603	0.232338	1	907	tags=24%, list=16%, signal=27%
cM_ncM		RECEPTOR_SIGNALING_PATHWAY_VIA_STAT	60	-0.292833	-1.42027	0.0604752	0.232699	1	1019	tags=30%, list=18%, signal=36%
cM_ncM		GLIOGENESIS	102	-0.268454	-1.42048	0.0408998	0.232944	1	730	tags=23%, list=13%, signal=25%
cM_ncM		MEIOTIC_CELL_CYCLE	68	-0.2834	-1.42083	0.0533597	0.233037	1	1688	tags=49%, list=30%, signal=69%
cM_ncM		STRESS_FIBER_ASSEMBLY	46	-0.314569	-1.41787	0.0727273	0.23316	1	1026	tags=37%, list=19%, signal=45%
cM_ncM		SKIN_EPIDERMIS_DEVELOPMENT	18	-0.398444	-1.41942	0.111111	0.233305	1	530	tags=39%, list=10%, signal=43%
cM_ncM		ACTIN_FILAMENT_BASED_PROCESS	311	-0.217572	-1.41732	0.00809717	0.233349	1	854	tags=23%, list=15%, signal=26%
cM_ncM		POSITIVE_T_CELL_SELECTION	16	-0.429934	-1.41788	0.105263	0.233679	1	1172	tags=50%, list=21%, signal=63%
cM_ncM		NEGATIVE_REGULATION_OF_MOLECULAR_FUNCTION	378	-0.213095	-1.41821	0.00869565	0.233763	1	547	tags=16%, list=10%, signal=17%
cM_ncM		REGULATION_OF_DOUBLE_STRAND_BREAK_REPAIR_VIA_HOMOLOGOUS_RECOMBINATION	18	-0.400362	-1.41643	0.0936255	0.233938	1	1463	tags=50%, list=26%, signal=68%
cM_ncM		REGULATION_OF_CATION_TRANSMEMBRANE_TRANSPORT	105	-0.264542	-1.41848	0.0253906	0.233985	1	1045	tags=30%, list=19%, signal=37%
cM_ncM		MONOCYTE_CHEMOTAXIS	30	-0.348878	-1.41465	0.0918803	0.23412	1	593	tags=33%, list=11%, signal=37%
cM_ncM		MEIOTIC_CELL_CYCLE_PROCESS	57	-0.295716	-1.41467	0.0659794	0.234617	1	1425	tags=44%, list=26%, signal=58%
cM_ncM		POSITIVE_REGULATION_OF_RESPONSE_TO_EXTERNAL_STIMULUS	172	-0.238902	-1.41481	0.0242424	0.234951	1	391	tags=16%, list=7%, signal=16%
cM_ncM		NEGATIVE_REGULATION_OF_EPITHELIAL_CELL_APOPTOTIC_PROCESS	16	-0.422646	-1.41489	0.108932	0.235388	1	282	tags=25%, list=5%, signal=26%
cM_ncM		REGULATION_OF_PLASMA_LIPOPROTEIN_PARTICLE_LEVELS	29	-0.349865	-1.41252	0.113043	0.235717	1	495	tags=31%, list=9%, signal=34%
cM_ncM		ENDOTHELIAL_CELL_MIGRATION	92	-0.272215	-1.4128	0.0511247	0.235885	1	842	tags=25%, list=15%, signal=29%
cM_ncM		REGULATION_OF_RESPONSE_TO_BIOTIC_STIMULUS	134	-0.249186	-1.41145	0.032538	0.236564	1	872	tags=27%, list=16%, signal=31%
cM_ncM		AMEBOIDAL_TYPE_CELL_MIGRATION	165	-0.244493	-1.40863	0.030426	0.237626	1	914	tags=25%, list=16%, signal=30%
cM_ncM		NEGATIVE_REGULATION_OF_LIPID_LOCALIZATION	23	-0.376627	-1.40877	0.0901639	0.237957	1	587	tags=30%, list=11%, signal=34%
cM_ncM		STRIATED_MUSCLE_ADAPTATION	16	-0.414345	-1.40888	0.104364	0.238363	1	632	tags=38%, list=11%, signal=42%
cM_ncM		SISTER_CHROMATID_SEGREGATION	82	-0.27834	-1.40655	0.0660194	0.238772	1	1476	tags=40%, list=27%, signal=54%
cM_ncM		POSITIVE_REGULATION_OF_ESTABLISHMENT_OF_PROTEIN_LOCALIZATION	129	-0.246554	-1.40894	0.04158	0.238823	1	558	tags=19%, list=10%, signal=20%
cM_ncM		PURINERGIC_NUCLEOTIDE_RECEPTOR_SIGNALING_PATHWAY	15	-0.423298	-1.40669	0.121535	0.239101	1	113	tags=20%, list=2%, signal=20%
cM_ncM		NEGATIVE_REGULATION_OF_ION_TRANSMEMBRANE_TRANSPORTER_ACTIVITY	21	-0.391418	-1.4091	0.111111	0.239137	1	1001	tags=38%, list=18%, signal=46%
cM_ncM		REGULATION_OF_SODIUM_ION_TRANSMEMBRANE_TRANSPORT	26	-0.357286	-1.40683	0.110879	0.239432	1	663	tags=27%, list=12%, signal=30%
cM_ncM		CELL_PART_MORPHOGENESIS	192	-0.231656	-1.40557	0.0260521	0.239504	1	870	tags=25%, list=16%, signal=29%
cM_ncM		CELLULAR_HOMEOSTASIS	306	-0.219443	-1.40397	0.00963391	0.241089	1	989	tags=25%, list=18%, signal=29%
cM_ncM		NEGATIVE_REGULATION_OF_CELLULAR_COMPONENT_ORGANIZATION	237	-0.227285	-1.40342	0.0165975	0.241242	1	1426	tags=38%, list=26%, signal=49%
cM_ncM		REGULATION_OF_CIRCADIAN_RHYTHM	34	-0.325596	-1.39994	0.105042	0.24459	1	1636	tags=50%, list=30%, signal=70%
cM_ncM		HEART_PROCESS	73	-0.278057	-1.40031	0.0565657	0.244672	1	988	tags=32%, list=18%, signal=38%
cM_ncM		REGULATION_OF_SYNAPTIC_PLASTICITY	49	-0.305218	-1.39747	0.0693277	0.247378	1	1001	tags=29%, list=18%, signal=35%
cM_ncM		COMPLEMENT_ACTIVATION	22	-0.382844	-1.39576	0.104294	0.248457	1	143	tags=18%, list=3%, signal=19%
cM_ncM		NEGATIVE_REGULATION_OF_EXTRINSIC_APOPTOTIC_SIGNALING_PATHWAY	37	-0.325583	-1.39591	0.0872211	0.248832	1	325	tags=19%, list=6%, signal=20%
cM_ncM		NEURON_DIFFERENTIATION	378	-0.211565	-1.39502	0.00641026	0.248874	1	1089	tags=26%, list=20%, signal=31%
cM_ncM		RESPONSE_TO_HORMONE	295	-0.218396	-1.39313	0.0165975	0.249715	1	661	tags=19%, list=12%, signal=20%
cM_ncM		EMBRYONIC_SKELETAL_SYSTEM_MORPHOGENESIS	21	-0.386709	-1.39237	0.102083	0.250229	1	243	tags=19%, list=4%, signal=20%
cM_ncM		DOUBLE_STRAND_BREAK_REPAIR	110	-0.254859	-1.39313	0.0528455	0.250248	1	2183	tags=58%, list=39%, signal=94%
cM_ncM		POSITIVE_REGULATION_OF_PROTEIN_LOCALIZATION_TO_NUCLEUS	38	-0.321529	-1.3933	0.0744467	0.250596	1	1669	tags=47%, list=30%, signal=67%
cM_ncM		NEGATIVE_REGULATION_OF_INFLAMMATORY_RESPONSE	62	-0.287627	-1.39106	0.0810811	0.250789	1	1086	tags=37%, list=20%, signal=46%
cM_ncM		REGULATION_OF_NERVOUS_SYSTEM_DEVELOPMENT	137	-0.243358	-1.39126	0.0316456	0.250994	1	907	tags=26%, list=16%, signal=31%
cM_ncM		NEGATIVE_REGULATION_OF_ENDOTHELIAL_CELL_PROLIFERATION	17	-0.399238	-1.3905	0.101365	0.25104	1	606	tags=29%, list=11%, signal=33%
cM_ncM		CORTICAL_ACTIN_CYTOSKELETON_ORGANIZATION	22	-0.369638	-1.38952	0.108607	0.251817	1	1091	tags=41%, list=20%, signal=51%
cM_ncM		SECONDARY_METABOLIC_PROCESS	18	-0.40011	-1.38587	0.111111	0.256152	1	1698	tags=67%, list=31%, signal=96%
cM_ncM		VIRAL_GENOME_REPLICATION	46	-0.302864	-1.38383	0.0826613	0.258341	1	568	tags=22%, list=10%, signal=24%
cM_ncM		REGULATION_OF_ACTIN_FILAMENT_BASED_PROCESS	150	-0.239763	-1.38165	0.0347648	0.260189	1	1039	tags=29%, list=19%, signal=34%
cM_ncM		T_CELL_MEDIATED_IMMUNITY	40	-0.311237	-1.38125	0.0897959	0.260193	1	383	tags=25%, list=7%, signal=27%
cM_ncM		SOMATIC_DIVERSIFICATION_OF_IMMUNOGLOBULINS_INVOLVED_IN_IMMUNE_RESPONSE	26	-0.356829	-1.38196	0.0991903	0.260262	1	1146	tags=50%, list=21%, signal=63%
cM_ncM		NEGATIVE_REGULATION_OF_PRODUCTION_OF_MOLECULAR_MEDIATOR_OF_IMMUNE_RESPONSE	15	-0.417135	-1.38024	0.140244	0.261077	1	1060	tags=53%, list=19%, signal=66%
cM_ncM		B_CELL_APOPTOTIC_PROCESS	17	-0.396071	-1.37968	0.129817	0.261312	1	881	tags=29%, list=16%, signal=35%
cM_ncM		REGULATION_OF_ESTABLISHMENT_OF_PROTEIN_LOCALIZATION	199	-0.228319	-1.37862	0.0230608	0.262209	1	1176	tags=29%, list=21%, signal=36%
cM_ncM		TISSUE_REMODELING	69	-0.27679	-1.37789	0.0693878	0.262681	1	277	tags=17%, list=5%, signal=18%
cM_ncM		PROTEIN_LOCALIZATION_TO_PLASMA_MEMBRANE	117	-0.248321	-1.37718	0.0494845	0.263226	1	622	tags=20%, list=11%, signal=22%
cM_ncM		POSITIVE_REGULATION_OF_RHO_PROTEIN_SIGNAL_TRANSDUCTION	19	-0.375457	-1.37628	0.11875	0.263913	1	805	tags=32%, list=15%, signal=37%
cM_ncM		REGULATION_OF_PROTEIN_PHOSPHORYLATION	423	-0.206713	-1.37572	0.0119048	0.264227	1	679	tags=18%, list=12%, signal=19%
cM_ncM		REGULATION_OF_LYMPHOCYTE_APOPTOTIC_PROCESS	31	-0.330284	-1.37449	0.117769	0.264879	1	881	tags=32%, list=16%, signal=38%
cM_ncM		REGULATION_OF_PROTEIN_BINDING	76	-0.27205	-1.37475	0.0689655	0.265006	1	913	tags=30%, list=16%, signal=36%
cM_ncM		CELLULAR_RESPONSE_TO_LIPID	215	-0.225076	-1.37231	0.0206186	0.265767	1	664	tags=19%, list=12%, signal=21%
cM_ncM		NEGATIVE_REGULATION_OF_NEURON_APOPTOTIC_PROCESS	44	-0.30645	-1.37269	0.0825147	0.265789	1	1241	tags=34%, list=22%, signal=44%
cM_ncM		NEURON_APOPTOTIC_PROCESS	79	-0.262776	-1.37272	0.0679825	0.26631	1	1241	tags=34%, list=22%, signal=43%
cM_ncM		REGULATION_OF_PROTEIN_LOCALIZATION_TO_MEMBRANE	67	-0.275812	-1.37277	0.0821355	0.266789	1	530	tags=19%, list=10%, signal=21%
cM_ncM		POSITIVE_REGULATION_OF_CELL_KILLING	17	-0.39771	-1.3681	0.134	0.271061	1	383	tags=29%, list=7%, signal=31%
cM_ncM		CHROMOSOME_SEPARATION	34	-0.327278	-1.36711	0.103774	0.271893	1	1395	tags=44%, list=25%, signal=59%
cM_ncM		MALE_SEX_DIFFERENTIATION	46	-0.305972	-1.36505	0.100642	0.27201	1	1122	tags=33%, list=20%, signal=41%
cM_ncM		GRANULOCYTE_DIFFERENTIATION	17	-0.396151	-1.36649	0.137795	0.272184	1	180	tags=18%, list=3%, signal=18%
cM_ncM		LIPOSACCHARIDE_METABOLIC_PROCESS	36	-0.319051	-1.36438	0.0989899	0.27233	1	1233	tags=39%, list=22%, signal=50%
cM_ncM		HOMOLOGOUS_RECOMBINATION	16	-0.404288	-1.36518	0.122222	0.27237	1	1653	tags=63%, list=30%, signal=89%
cM_ncM		NEUROINFLAMMATORY_RESPONSE	22	-0.357343	-1.36302	0.0985916	0.272623	1	1341	tags=55%, list=24%, signal=72%
cM_ncM		REGULATION_OF_TRANS_SYNAPTIC_SIGNALING	116	-0.249741	-1.36372	0.0516899	0.272717	1	1001	tags=28%, list=18%, signal=33%
cM_ncM		REGULATION_OF_ANATOMICAL_STRUCTURE_SIZE	163	-0.230375	-1.36531	0.0362173	0.272766	1	929	tags=28%, list=17%, signal=32%
cM_ncM		MUSCLE_HYPERTROPHY	33	-0.329265	-1.36314	0.0955414	0.273002	1	632	tags=24%, list=11%, signal=27%
cM_ncM		POSITIVE_REGULATION_OF_HEMOPOIESIS	85	-0.263549	-1.36195	0.0702128	0.273108	1	750	tags=25%, list=14%, signal=28%
cM_ncM		CYTOKINE_MEDIATED_SIGNALING_PATHWAY	178	-0.230294	-1.36542	0.035865	0.273159	1	593	tags=19%, list=11%, signal=20%
cM_ncM		SOMATIC_DIVERSIFICATION_OF_IMMUNOGLOBULINS	29	-0.33687	-1.362	0.111328	0.273579	1	1146	tags=48%, list=21%, signal=61%
cM_ncM		LAMELLIPODIUM_ASSEMBLY	25	-0.365281	-1.35975	0.135246	0.273652	1	247	tags=16%, list=4%, signal=17%
cM_ncM		NEGATIVE_REGULATION_OF_LIPID_METABOLIC_PROCESS	32	-0.330583	-1.36058	0.120163	0.274026	1	1023	tags=38%, list=18%, signal=46%
cM_ncM		MODULATION_BY_HOST_OF_SYMBIONT_PROCESS	27	-0.344967	-1.35983	0.108108	0.274088	1	317	tags=15%, list=6%, signal=16%
cM_ncM		BIOLOGICAL_PROCESS_INVOLVED_IN_INTRASPECIES_INTERACTION_BETWEEN_ORGANISMS	15	-0.400892	-1.35869	0.132797	0.274124	1	1025	tags=33%, list=18%, signal=41%
cM_ncM		RESPONSE_TO_ORGANIC_CYCLIC_COMPOUND	304	-0.211118	-1.35895	0.0197628	0.274286	1	772	tags=21%, list=14%, signal=23%
cM_ncM		VASCULAR_ENDOTHELIAL_GROWTH_FACTOR_PRODUCTION	17	-0.397335	-1.36003	0.138554	0.274349	1	530	tags=35%, list=10%, signal=39%
cM_ncM		REGULATION_OF_MUSCLE_CONTRACTION	46	-0.300273	-1.36067	0.0852273	0.274446	1	988	tags=30%, list=18%, signal=37%
cM_ncM		CELLULAR_RESPONSE_TO_NITROGEN_COMPOUND	242	-0.215414	-1.35687	0.0248963	0.276166	1	1001	tags=28%, list=18%, signal=32%
cM_ncM		NEGATIVE_REGULATION_OF_MAPK_CASCADE	69	-0.274288	-1.35586	0.0796813	0.277043	1	710	tags=26%, list=13%, signal=30%
cM_ncM		NEGATIVE_REGULATION_OF_IMMUNE_EFFECTOR_PROCESS	48	-0.302952	-1.3553	0.1	0.277272	1	1060	tags=42%, list=19%, signal=51%
cM_ncM		NEGATIVE_REGULATION_OF_SMOOTH_MUSCLE_CELL_PROLIFERATION	19	-0.381563	-1.35454	0.140816	0.277312	1	508	tags=26%, list=9%, signal=29%
cM_ncM		NEGATIVE_REGULATION_OF_LYMPHOCYTE_APOPTOTIC_PROCESS	19	-0.381378	-1.35409	0.142566	0.2774	1	750	tags=32%, list=14%, signal=36%
cM_ncM		PHAGOCYTOSIS	115	-0.244422	-1.35457	0.0530612	0.277802	1	918	tags=31%, list=17%, signal=37%
cM_ncM		REGULATION_OF_ACTOMYOSIN_STRUCTURE_ORGANIZATION	41	-0.305809	-1.35253	0.0952381	0.279138	1	1026	tags=37%, list=19%, signal=45%
cM_ncM		MEIOTIC_CHROMOSOME_SEGREGATION	29	-0.330607	-1.35089	0.128049	0.279749	1	1985	tags=62%, list=36%, signal=96%
cM_ncM		MYELOID_CELL_HOMEOSTASIS	72	-0.270129	-1.35097	0.0800821	0.28018	1	762	tags=28%, list=14%, signal=32%
cM_ncM		NEURON_PROJECTION_ORGANIZATION	28	-0.339774	-1.35106	0.124744	0.280573	1	743	tags=25%, list=13%, signal=29%
cM_ncM		THYMUS_DEVELOPMENT	16	-0.401547	-1.34915	0.125761	0.28073	1	1122	tags=50%, list=20%, signal=63%
cM_ncM		PEPTIDYL_SERINE_MODIFICATION	127	-0.242135	-1.34945	0.0682731	0.280782	1	907	tags=25%, list=16%, signal=29%
cM_ncM		POSITIVE_REGULATION_OF_TYROSINE_PHOSPHORYLATION_OF_STAT_PROTEIN	23	-0.360403	-1.34968	0.12426	0.280973	1	1158	tags=43%, list=21%, signal=55%
cM_ncM		HINDBRAIN_DEVELOPMENT	38	-0.317945	-1.34757	0.109208	0.282479	1	325	tags=18%, list=6%, signal=19%
cM_ncM		LIPID_TRANSLOCATION	17	-0.38862	-1.34639	0.1639	0.283096	1	492	tags=35%, list=9%, signal=39%
cM_ncM		PROTEIN_LOCALIZATION_TO_CELL_JUNCTION	25	-0.35045	-1.34515	0.135417	0.283369	1	323	tags=16%, list=6%, signal=17%
cM_ncM		POSITIVE_REGULATION_OF_INTRACELLULAR_PROTEIN_TRANSPORT	60	-0.281466	-1.34545	0.079922	0.28338	1	717	tags=22%, list=13%, signal=25%
cM_ncM		NEGATIVE_REGULATION_OF_ANTIGEN_RECEPTOR_MEDIATED_SIGNALING_PATHWAY	16	-0.396102	-1.34648	0.150407	0.283519	1	710	tags=38%, list=13%, signal=43%
cM_ncM		NEURON_PROJECTION_EXTENSION	54	-0.285157	-1.34561	0.0905512	0.28364	1	870	tags=33%, list=16%, signal=39%
cM_ncM		TOR_SIGNALING	48	-0.292876	-1.34395	0.111776	0.284063	1	1255	tags=38%, list=23%, signal=48%
cM_ncM		POSITIVE_REGULATION_OF_B_CELL_MEDIATED_IMMUNITY	20	-0.368695	-1.34104	0.158111	0.284086	1	1329	tags=50%, list=24%, signal=66%
cM_ncM		CERAMIDE_METABOLIC_PROCESS	34	-0.320407	-1.34208	0.113131	0.284173	1	432	tags=24%, list=8%, signal=25%
cM_ncM		LAMELLIPODIUM_ORGANIZATION	32	-0.317046	-1.34053	0.120482	0.28429	1	247	tags=13%, list=4%, signal=13%
cM_ncM		REGULATION_OF_BMP_SIGNALING_PATHWAY	21	-0.368195	-1.34126	0.153257	0.284305	1	1343	tags=43%, list=24%, signal=56%
cM_ncM		POSITIVE_REGULATION_OF_BIOMINERALIZATION	17	-0.380008	-1.34152	0.13189	0.284498	1	1343	tags=41%, list=24%, signal=54%
cM_ncM		ZYMOGEN_ACTIVATION	24	-0.344024	-1.344	0.136634	0.284534	1	345	tags=25%, list=6%, signal=27%
cM_ncM		MYELOID_LEUKOCYTE_ACTIVATION	117	-0.246285	-1.34252	0.0654762	0.284554	1	772	tags=26%, list=14%, signal=29%
cM_ncM		POSITIVE_REGULATION_OF_RECEPTOR_SIGNALING_PATHWAY_VIA_STAT	19	-0.380235	-1.34209	0.132438	0.284692	1	1363	tags=47%, list=25%, signal=63%
cM_ncM		MICROTUBULE_ORGANIZING_CENTER_ORGANIZATION	64	-0.278218	-1.34253	0.0896414	0.285078	1	1781	tags=52%, list=32%, signal=75%
cM_ncM		NEGATIVE_REGULATION_OF_EPITHELIAL_CELL_PROLIFERATION	43	-0.300034	-1.33822	0.116327	0.285153	1	718	tags=28%, list=13%, signal=32%
cM_ncM		NEGATIVE_REGULATION_OF_CELL_DEATH	362	-0.203313	-1.34276	0.0178218	0.285281	1	928	tags=22%, list=17%, signal=24%
cM_ncM		REGULATION_OF_EXTRINSIC_APOPTOTIC_SIGNALING_PATHWAY_IN_ABSENCE_OF_LIGAND	15	-0.397327	-1.33947	0.141129	0.285341	1	530	tags=27%, list=10%, signal=29%
cM_ncM		CELL_SUBSTRATE_JUNCTION_ORGANIZATION	43	-0.297991	-1.33837	0.105042	0.285448	1	749	tags=30%, list=14%, signal=35%
cM_ncM		TRANSMISSION_OF_NERVE_IMPULSE	19	-0.377542	-1.33895	0.132505	0.285636	1	1001	tags=42%, list=18%, signal=51%
cM_ncM		NEUROTRANSMITTER_TRANSPORT	50	-0.283914	-1.33851	0.135593	0.285732	1	1414	tags=40%, list=26%, signal=53%
cM_ncM		POSITIVE_REGULATION_OF_PHAGOCYTOSIS	34	-0.323027	-1.33604	0.103814	0.285746	1	1554	tags=59%, list=28%, signal=81%
cM_ncM		NEUROTRANSMITTER_SECRETION	38	-0.310364	-1.33523	0.126706	0.285853	1	1414	tags=42%, list=26%, signal=56%
cM_ncM		NEGATIVE_REGULATION_OF_OSTEOBLAST_DIFFERENTIATION	15	-0.403345	-1.33557	0.133065	0.285888	1	702	tags=33%, list=13%, signal=38%
cM_ncM		POSITIVE_REGULATION_OF_T_CELL_PROLIFERATION	47	-0.293758	-1.33618	0.0962343	0.286048	1	766	tags=30%, list=14%, signal=34%
cM_ncM		REGULATION_OF_CD4_POSITIVE_ALPHA_BETA_T_CELL_ACTIVATION	35	-0.310763	-1.33472	0.117417	0.286074	1	1206	tags=43%, list=22%, signal=54%
cM_ncM		NEGATIVE_REGULATION_OF_B_CELL_ACTIVATION	17	-0.394948	-1.33716	0.157791	0.286217	1	1121	tags=47%, list=20%, signal=59%
cM_ncM		DENDRITIC_SPINE_DEVELOPMENT	34	-0.31987	-1.33634	0.118952	0.286336	1	1414	tags=38%, list=26%, signal=51%
cM_ncM		MYELOID_CELL_DIFFERENTIATION	167	-0.228436	-1.33647	0.0352251	0.286696	1	1094	tags=30%, list=20%, signal=36%
cM_ncM		REGULATION_OF_TRANSPORTER_ACTIVITY	90	-0.256315	-1.33346	0.0755814	0.287424	1	1056	tags=30%, list=19%, signal=36%
cM_ncM		NEGATIVE_REGULATION_OF_CELL_CYCLE	144	-0.230793	-1.33215	0.0543478	0.288876	1	1667	tags=42%, list=30%, signal=58%
cM_ncM		REGULATION_OF_GLIOGENESIS	32	-0.32053	-1.33178	0.132924	0.28895	1	1019	tags=41%, list=18%, signal=49%
cM_ncM		REGULATION_OF_CHROMOSOME_ORGANIZATION	79	-0.261835	-1.33122	0.0639659	0.28927	1	2124	tags=56%, list=38%, signal=89%
cM_ncM		TRANSFORMING_GROWTH_FACTOR_BETA_RECEPTOR_SIGNALING_PATHWAY	73	-0.267951	-1.32971	0.0994264	0.290082	1	1468	tags=41%, list=26%, signal=55%
cM_ncM		LEUKOCYTE_APOPTOTIC_PROCESS	58	-0.278205	-1.32855	0.092	0.290253	1	750	tags=24%, list=14%, signal=28%
cM_ncM		SISTER_CHROMATID_COHESION	24	-0.347565	-1.32887	0.125	0.290281	1	1756	tags=54%, list=32%, signal=79%
cM_ncM		DEVELOPMENTAL_GROWTH	194	-0.221921	-1.3298	0.0452756	0.290478	1	923	tags=25%, list=17%, signal=29%
cM_ncM		NEGATIVE_REGULATION_OF_SYNAPTIC_TRANSMISSION	20	-0.368656	-1.32901	0.164927	0.290607	1	1001	tags=40%, list=18%, signal=49%
cM_ncM		MRNA_TRANSPORT	49	-0.288679	-1.32721	0.114286	0.290647	1	1743	tags=49%, list=31%, signal=71%
cM_ncM		CELLULAR_COMPONENT_DISASSEMBLY	158	-0.227755	-1.32993	0.0558882	0.290802	1	1091	tags=27%, list=20%, signal=33%
cM_ncM		CELL_FATE_COMMITMENT	64	-0.26857	-1.32747	0.101392	0.290814	1	325	tags=17%, list=6%, signal=18%
cM_ncM		HEART_GROWTH	29	-0.324934	-1.32783	0.122153	0.290817	1	505	tags=21%, list=9%, signal=23%
cM_ncM		POSITIVE_REGULATION_OF_PROTEIN_LOCALIZATION	179	-0.222757	-1.32659	0.0326531	0.291021	1	558	tags=17%, list=10%, signal=18%
cM_ncM		REGULATION_OF_MUSCLE_SYSTEM_PROCESS	73	-0.2619	-1.32593	0.0844794	0.291465	1	916	tags=25%, list=17%, signal=29%
cM_ncM		CELLULAR_COMPONENT_MORPHOGENESIS	214	-0.216387	-1.32559	0.0302419	0.29148	1	870	tags=24%, list=16%, signal=27%
cM_ncM		REGULATION_OF_T_CELL_APOPTOTIC_PROCESS	18	-0.379648	-1.32343	0.149378	0.294212	1	750	tags=39%, list=14%, signal=45%
cM_ncM		REGULATION_OF_CARDIAC_MUSCLE_CONTRACTION	19	-0.370143	-1.32258	0.152	0.294873	1	988	tags=32%, list=18%, signal=38%
cM_ncM		INTERLEUKIN_2_PRODUCTION	28	-0.338114	-1.32152	0.133475	0.296008	1	872	tags=36%, list=16%, signal=42%
cM_ncM		MAINTENANCE_OF_CELL_NUMBER	56	-0.274786	-1.32048	0.0927835	0.296995	1	1688	tags=50%, list=30%, signal=71%
cM_ncM		CELLULAR_RESPONSE_TO_PEPTIDE	138	-0.229995	-1.31952	0.0650888	0.297314	1	661	tags=21%, list=12%, signal=23%
cM_ncM		EMBRYO_DEVELOPMENT_ENDING_IN_BIRTH_OR_EGG_HATCHING	218	-0.218066	-1.31967	0.0437637	0.297654	1	771	tags=18%, list=14%, signal=20%
cM_ncM		POSITIVE_REGULATION_OF_CELL_DEATH	228	-0.211454	-1.31634	0.0435685	0.30109	1	928	tags=24%, list=17%, signal=27%
cM_ncM		REGULATION_OF_CELLULAR_LOCALIZATION	289	-0.205672	-1.31306	0.0175055	0.301359	1	1007	tags=24%, list=18%, signal=28%
cM_ncM		REGULATION_OF_DNA_DEPENDENT_DNA_REPLICATION	17	-0.384234	-1.31651	0.155378	0.301366	1	1668	tags=59%, list=30%, signal=84%
cM_ncM		POSITIVE_REGULATION_OF_INTRACELLULAR_TRANSPORT	72	-0.261175	-1.31539	0.0897959	0.301462	1	522	tags=18%, list=9%, signal=20%
cM_ncM		RESPONSE_TO_NERVE_GROWTH_FACTOR	17	-0.385793	-1.31243	0.157895	0.301759	1	1648	tags=59%, list=30%, signal=83%
cM_ncM		REGULATION_OF_GENE_EXPRESSION_EPIGENETIC	44	-0.295103	-1.31547	0.101871	0.301849	1	1667	tags=48%, list=30%, signal=68%
cM_ncM		MEIOSIS_I_CELL_CYCLE_PROCESS	35	-0.314227	-1.31307	0.108511	0.301866	1	1754	tags=54%, list=32%, signal=79%
cM_ncM		REGULATION_OF_PHOSPHATASE_ACTIVITY	35	-0.30804	-1.31178	0.142857	0.302175	1	560	tags=23%, list=10%, signal=25%
cM_ncM		NEGATIVE_REGULATION_OF_ALPHA_BETA_T_CELL_ACTIVATION	20	-0.362703	-1.31313	0.156904	0.302283	1	882	tags=45%, list=16%, signal=53%
cM_ncM		ENDOTHELIAL_CELL_DEVELOPMENT	30	-0.338897	-1.31415	0.123457	0.302343	1	282	tags=17%, list=5%, signal=17%
cM_ncM		EPITHELIAL_TUBE_MORPHOGENESIS	104	-0.240587	-1.31429	0.0792683	0.302642	1	1036	tags=29%, list=19%, signal=35%
cM_ncM		CARDIAC_SEPTUM_DEVELOPMENT	39	-0.301306	-1.31317	0.134694	0.30274	1	1224	tags=38%, list=22%, signal=49%
cM_ncM		VASCULAR_ENDOTHELIAL_GROWTH_FACTOR_SIGNALING_PATHWAY	17	-0.37719	-1.31348	0.159615	0.302763	1	749	tags=35%, list=14%, signal=41%
cM_ncM		EXOCRINE_SYSTEM_DEVELOPMENT	15	-0.39729	-1.31091	0.149495	0.302979	1	1007	tags=60%, list=18%, signal=73%
cM_ncM		POSITIVE_REGULATION_OF_PEPTIDYL_TYROSINE_PHOSPHORYLATION	73	-0.261577	-1.30792	0.0983936	0.30692	1	1019	tags=33%, list=18%, signal=40%
cM_ncM		REGULATION_OF_PHOSPHOLIPID_METABOLIC_PROCESS	15	-0.395962	-1.30756	0.163968	0.306957	1	560	tags=33%, list=10%, signal=37%
cM_ncM		CELL_MORPHOGENESIS	324	-0.202882	-1.30696	0.026694	0.307302	1	751	tags=19%, list=14%, signal=21%
cM_ncM		DNA_RECOMBINATION	118	-0.232481	-1.30655	0.093254	0.307437	1	2183	tags=58%, list=39%, signal=93%
cM_ncM		REGULATION_OF_PROTEIN_LOCALIZATION	310	-0.203442	-1.30595	0.0394191	0.307853	1	586	tags=16%, list=11%, signal=17%
cM_ncM		REGULATION_OF_EPITHELIAL_CELL_MIGRATION	102	-0.242097	-1.30558	0.0861345	0.307884	1	914	tags=26%, list=16%, signal=31%
cM_ncM		MEMORY	36	-0.308563	-1.30332	0.149789	0.310322	1	853	tags=28%, list=15%, signal=33%
cM_ncM		POSITIVE_REGULATION_OF_ISOTYPE_SWITCHING	15	-0.400088	-1.30364	0.177062	0.310335	1	1329	tags=53%, list=24%, signal=70%
cM_ncM		REGULATION_OF_DNA_METABOLIC_PROCESS	148	-0.223586	-1.30239	0.0809129	0.310775	1	1761	tags=45%, list=32%, signal=65%
cM_ncM		CELLULAR_RESPONSE_TO_EXTRACELLULAR_STIMULUS	92	-0.24698	-1.30269	0.0790021	0.310798	1	912	tags=27%, list=16%, signal=32%
cM_ncM		INORGANIC_ANION_TRANSMEMBRANE_TRANSPORT	25	-0.347109	-1.30123	0.174797	0.312062	1	832	tags=36%, list=15%, signal=42%
cM_ncM		NEGATIVE_REGULATION_OF_CELL_PROJECTION_ORGANIZATION	62	-0.267162	-1.30013	0.11609	0.312196	1	900	tags=31%, list=16%, signal=36%
cM_ncM		DNA_STRAND_ELONGATION	18	-0.362994	-1.30077	0.136082	0.312254	1	2083	tags=67%, list=38%, signal=106%
cM_ncM		CALCIUM_ION_IMPORT	25	-0.333369	-1.29976	0.170923	0.312338	1	821	tags=32%, list=15%, signal=37%
cM_ncM		CHONDROCYTE_DIFFERENTIATION	34	-0.31026	-1.29799	0.129897	0.3125	1	217	tags=18%, list=4%, signal=18%
cM_ncM		REGULATION_OF_TOLL_LIKE_RECEPTOR_SIGNALING_PATHWAY	34	-0.314207	-1.30024	0.149068	0.312511	1	834	tags=29%, list=15%, signal=34%
cM_ncM		POSITIVE_REGULATION_OF_PHOSPHATASE_ACTIVITY	16	-0.398694	-1.29762	0.186335	0.312523	1	1220	tags=44%, list=22%, signal=56%
cM_ncM		CELLULAR_RESPONSE_TO_NUTRIENT	16	-0.379893	-1.29891	0.165236	0.312575	1	594	tags=31%, list=11%, signal=35%
cM_ncM		SOMATIC_DIVERSIFICATION_OF_IMMUNE_RECEPTORS	39	-0.297065	-1.29814	0.144033	0.312799	1	1340	tags=49%, list=24%, signal=64%
cM_ncM		ENSHEATHMENT_OF_NEURONS	50	-0.278842	-1.29907	0.144958	0.312825	1	916	tags=28%, list=17%, signal=33%
cM_ncM		SENSORY_PERCEPTION_OF_CHEMICAL_STIMULUS	20	-0.364136	-1.29822	0.171375	0.313203	1	2189	tags=65%, list=39%, signal=107%
cM_ncM		MESODERM_MORPHOGENESIS	21	-0.353696	-1.2964	0.161224	0.313383	1	194	tags=19%, list=3%, signal=20%
cM_ncM		POSITIVE_REGULATION_OF_LIPID_KINASE_ACTIVITY	17	-0.375943	-1.29672	0.166	0.313384	1	324	tags=24%, list=6%, signal=25%
cM_ncM		ENDOTHELIAL_CELL_APOPTOTIC_PROCESS	22	-0.344193	-1.29492	0.151575	0.315096	1	530	tags=23%, list=10%, signal=25%
cM_ncM		CELL_ACTIVATION_INVOLVED_IN_IMMUNE_RESPONSE	143	-0.226017	-1.294	0.0747475	0.315576	1	1108	tags=33%, list=20%, signal=40%
cM_ncM		PROTEIN_LOCALIZATION_TO_CHROMOSOME	39	-0.294069	-1.29416	0.130064	0.315827	1	1380	tags=44%, list=25%, signal=58%
cM_ncM		REGULATION_OF_CHONDROCYTE_DIFFERENTIATION	15	-0.390861	-1.2928	0.16453	0.315948	1	184	tags=20%, list=3%, signal=21%
cM_ncM		DEPHOSPHORYLATION	164	-0.219718	-1.29296	0.0746269	0.316184	1	560	tags=15%, list=10%, signal=16%
cM_ncM		CHROMOSOME_ORGANIZATION_INVOLVED_IN_MEIOTIC_CELL_CYCLE	27	-0.333174	-1.29324	0.167339	0.316261	1	1754	tags=59%, list=32%, signal=86%
cM_ncM		ACTIN_FILAMENT_BASED_MOVEMENT	35	-0.308801	-1.29212	0.149495	0.31643	1	1098	tags=40%, list=20%, signal=50%
cM_ncM		REGULATION_OF_OSSIFICATION	37	-0.300364	-1.28835	0.159596	0.317679	1	516	tags=22%, list=9%, signal=24%
cM_ncM		NEURON_DEATH	118	-0.235896	-1.28854	0.0998043	0.317854	1	1350	tags=35%, list=24%, signal=45%
cM_ncM		POSITIVE_REGULATION_OF_WOUND_HEALING	23	-0.345329	-1.28871	0.163306	0.318094	1	157	tags=17%, list=3%, signal=18%
cM_ncM		POSITIVE_REGULATION_OF_AUTOPHAGY	66	-0.262165	-1.28738	0.140351	0.318179	1	1677	tags=47%, list=30%, signal=67%
cM_ncM		POSITIVE_REGULATION_OF_ERK1_AND_ERK2_CASCADE	76	-0.253744	-1.29061	0.0989899	0.318231	1	749	tags=24%, list=14%, signal=27%
cM_ncM		REGULATION_OF_PROTEIN_LOCALIZATION_TO_NUCLEUS	54	-0.271559	-1.2889	0.137931	0.318308	1	1669	tags=46%, list=30%, signal=66%
cM_ncM		NEGATIVE_REGULATION_OF_GENE_EXPRESSION_EPIGENETIC	26	-0.336071	-1.28695	0.173307	0.318331	1	1667	tags=50%, list=30%, signal=71%
cM_ncM		REGULATION_OF_CELL_SIZE	63	-0.265697	-1.28742	0.125	0.318594	1	907	tags=32%, list=16%, signal=38%
cM_ncM		ODONTOGENESIS	30	-0.310276	-1.28903	0.161885	0.318627	1	558	tags=23%, list=10%, signal=26%
cM_ncM		REGULATION_OF_RESPONSE_TO_DNA_DAMAGE_STIMULUS	95	-0.242522	-1.28627	0.110417	0.318856	1	1416	tags=42%, list=26%, signal=56%
cM_ncM		NEURON_DEVELOPMENT	316	-0.203126	-1.28921	0.035124	0.318872	1	920	tags=22%, list=17%, signal=25%
cM_ncM		EXPORT_FROM_CELL	284	-0.202262	-1.28946	0.0372671	0.319021	1	1179	tags=30%, list=21%, signal=36%
cM_ncM		REGULATION_OF_TOR_SIGNALING	38	-0.29115	-1.28519	0.138614	0.319041	1	1255	tags=37%, list=23%, signal=47%
cM_ncM		REGULATION_OF_ION_TRANSMEMBRANE_TRANSPORT	131	-0.227292	-1.28946	0.0976139	0.319531	1	1001	tags=27%, list=18%, signal=33%
cM_ncM		CORTICAL_CYTOSKELETON_ORGANIZATION	30	-0.318612	-1.2852	0.136546	0.319534	1	712	tags=27%, list=13%, signal=30%
cM_ncM		NEGATIVE_REGULATION_OF_GENE_EXPRESSION	363	-0.196606	-1.28525	0.0295858	0.31997	1	729	tags=17%, list=13%, signal=18%
cM_ncM		POSITIVE_REGULATION_OF_PROTEIN_LOCALIZATION_TO_CELL_PERIPHERY	29	-0.314853	-1.28321	0.152439	0.320752	1	530	tags=24%, list=10%, signal=27%
cM_ncM		REGULATION_OF_ANION_TRANSPORT	26	-0.323171	-1.28338	0.166324	0.320986	1	825	tags=31%, list=15%, signal=36%
cM_ncM		DEVELOPMENTAL_PIGMENTATION	19	-0.367243	-1.28268	0.190678	0.321119	1	1632	tags=58%, list=29%, signal=82%
cM_ncM		POSITIVE_REGULATION_OF_NEURON_DEATH	29	-0.320933	-1.28237	0.151452	0.321129	1	1238	tags=41%, list=22%, signal=53%
cM_ncM		PROTEIN_KINASE_B_SIGNALING	76	-0.249287	-1.28196	0.110417	0.32126	1	914	tags=26%, list=16%, signal=31%
cM_ncM		HEMATOPOIETIC_PROGENITOR_CELL_DIFFERENTIATION	45	-0.285356	-1.28346	0.157685	0.321366	1	1414	tags=42%, list=26%, signal=56%
cM_ncM		NEGATIVE_REGULATION_OF_TRANSPORT	155	-0.220936	-1.2813	0.0658436	0.321832	1	1341	tags=36%, list=24%, signal=46%
cM_ncM		EMBRYO_DEVELOPMENT	310	-0.199018	-1.27878	0.0546875	0.325282	1	750	tags=17%, list=14%, signal=19%
cM_ncM		REGULATION_OF_CARDIAC_MUSCLE_CELL_PROLIFERATION	16	-0.373129	-1.27819	0.196162	0.325637	1	505	tags=31%, list=9%, signal=34%
cM_ncM		REGULATION_OF_VASOCONSTRICTION	19	-0.358509	-1.27616	0.177083	0.326229	1	960	tags=37%, list=17%, signal=44%
cM_ncM		SODIUM_ION_HOMEOSTASIS	15	-0.386823	-1.27744	0.188034	0.326266	1	945	tags=40%, list=17%, signal=48%
cM_ncM		DETECTION_OF_STIMULUS_INVOLVED_IN_SENSORY_PERCEPTION	18	-0.361589	-1.2771	0.169811	0.326269	1	765	tags=33%, list=14%, signal=39%
cM_ncM		SPECIFICATION_OF_SYMMETRY	29	-0.317271	-1.27658	0.155689	0.326566	1	1414	tags=41%, list=26%, signal=55%
cM_ncM		POSITIVE_REGULATION_OF_TRANSPORT	319	-0.199103	-1.27619	0.0395257	0.326686	1	916	tags=24%, list=17%, signal=27%
cM_ncM		REGULATION_OF_RECEPTOR_SIGNALING_PATHWAY_VIA_STAT	34	-0.299583	-1.27555	0.163866	0.326731	1	1019	tags=32%, list=18%, signal=39%
cM_ncM		TOLL_LIKE_RECEPTOR_SIGNALING_PATHWAY	57	-0.261609	-1.27417	0.12549	0.326989	1	1040	tags=32%, list=19%, signal=38%
cM_ncM		REGULATION_OF_TRANSMEMBRANE_TRANSPORT	168	-0.213696	-1.27418	0.0981595	0.327473	1	1001	tags=26%, list=18%, signal=31%
cM_ncM		REGULATION_OF_MEMBRANE_LIPID_DISTRIBUTION	18	-0.363411	-1.27346	0.175403	0.327604	1	492	tags=33%, list=9%, signal=36%
cM_ncM		ANIMAL_ORGAN_MORPHOGENESIS	272	-0.203141	-1.27439	0.0501002	0.32763	1	1019	tags=24%, list=18%, signal=27%
cM_ncM		NEGATIVE_REGULATION_OF_TOR_SIGNALING	18	-0.36111	-1.27458	0.160825	0.327783	1	1667	tags=56%, list=30%, signal=79%
cM_ncM		REGULATION_OF_NUCLEOCYTOPLASMIC_TRANSPORT	41	-0.286647	-1.27035	0.1611	0.328346	1	1414	tags=41%, list=26%, signal=55%
cM_ncM		RESPONSE_TO_UV	63	-0.265323	-1.27036	0.138833	0.328821	1	2438	tags=70%, list=44%, signal=123%
cM_ncM		REGULATION_OF_LYMPHOCYTE_MEDIATED_IMMUNITY	64	-0.262972	-1.26909	0.128257	0.328876	1	1060	tags=34%, list=19%, signal=42%
cM_ncM		REGULATION_OF_OSTEOBLAST_DIFFERENTIATION	39	-0.290302	-1.26973	0.158095	0.328894	1	530	tags=18%, list=10%, signal=20%
cM_ncM		REGULATION_OF_PEPTIDYL_TYROSINE_PHOSPHORYLATION	105	-0.23593	-1.27058	0.109756	0.328991	1	1019	tags=29%, list=18%, signal=34%
cM_ncM		ESTABLISHMENT_OF_RNA_LOCALIZATION	61	-0.266137	-1.26929	0.136646	0.329046	1	1743	tags=48%, list=31%, signal=69%
cM_ncM		BONE_REMODELING	34	-0.302457	-1.27099	0.152401	0.329378	1	1007	tags=35%, list=18%, signal=43%
cM_ncM		POSITIVE_REGULATION_OF_ION_TRANSPORT	85	-0.242819	-1.2706	0.153527	0.329444	1	988	tags=29%, list=18%, signal=35%
cM_ncM		BONE_MINERALIZATION	40	-0.29497	-1.26834	0.16996	0.329548	1	1007	tags=30%, list=18%, signal=36%
cM_ncM		NEGATIVE_REGULATION_OF_INTERLEUKIN_1_PRODUCTION	16	-0.375219	-1.271	0.18618	0.329871	1	180	tags=19%, list=3%, signal=19%
cM_ncM		POSITIVE_REGULATION_OF_LEUKOCYTE_MEDIATED_IMMUNITY	54	-0.272502	-1.27149	0.158915	0.330174	1	1007	tags=31%, list=18%, signal=38%
cM_ncM		PROTEIN_LOCALIZATION_TO_NUCLEUS	118	-0.230238	-1.26763	0.0997921	0.330176	1	1610	tags=42%, list=29%, signal=57%
cM_ncM		MUSCLE_TISSUE_DEVELOPMENT	116	-0.229487	-1.27103	0.121807	0.330329	1	1082	tags=28%, list=20%, signal=34%
cM_ncM		NERVE_DEVELOPMENT	21	-0.344032	-1.26677	0.211207	0.330958	1	1019	tags=38%, list=18%, signal=46%
cM_ncM		PIGMENTATION	39	-0.291567	-1.26587	0.158215	0.331432	1	1632	tags=51%, list=29%, signal=72%
cM_ncM		REGULATION_OF_ANATOMICAL_STRUCTURE_MORPHOGENESIS	334	-0.195162	-1.26595	0.0569106	0.331778	1	438	tags=13%, list=8%, signal=14%
cM_ncM		NUCLEAR_TRANSPORT	121	-0.226381	-1.26371	0.109127	0.331971	1	1414	tags=35%, list=26%, signal=46%
cM_ncM		NUCLEAR_CHROMOSOME_SEGREGATION	103	-0.236672	-1.26425	0.120388	0.33206	1	1886	tags=47%, list=34%, signal=69%
cM_ncM		REGULATION_OF_ALPHA_BETA_T_CELL_DIFFERENTIATION	34	-0.305842	-1.26511	0.170732	0.332148	1	1206	tags=41%, list=22%, signal=52%
cM_ncM		POSITIVE_REGULATION_OF_NERVOUS_SYSTEM_DEVELOPMENT	85	-0.24246	-1.26388	0.122581	0.332162	1	907	tags=27%, list=16%, signal=32%
cM_ncM		REGULATION_OF_CELLULAR_COMPONENT_SIZE	126	-0.224598	-1.26441	0.103239	0.33229	1	929	tags=28%, list=17%, signal=33%
cM_ncM		REGULATION_OF_INTRACELLULAR_PROTEIN_TRANSPORT	85	-0.24595	-1.26317	0.120792	0.332365	1	1007	tags=26%, list=18%, signal=31%
cM_ncM		RESPONSE_TO_ALKALOID	23	-0.337447	-1.26465	0.193277	0.332382	1	1019	tags=35%, list=18%, signal=42%
cM_ncM		REGULATION_OF_DNA_REPAIR	49	-0.27644	-1.2614	0.160243	0.334568	1	1761	tags=51%, list=32%, signal=74%
cM_ncM		CARDIAC_MUSCLE_CELL_CONTRACTION	19	-0.361367	-1.25888	0.199161	0.334628	1	988	tags=42%, list=18%, signal=51%
cM_ncM		NEGATIVE_REGULATION_OF_INTERLEUKIN_6_PRODUCTION	23	-0.338653	-1.26028	0.183953	0.334827	1	1039	tags=43%, list=19%, signal=53%
cM_ncM		SYNAPTIC_SIGNALING	180	-0.211183	-1.25899	0.0838446	0.334927	1	1025	tags=26%, list=18%, signal=30%
cM_ncM		REGULATION_OF_OSTEOCLAST_DIFFERENTIATION	26	-0.326848	-1.26034	0.1875	0.335215	1	1094	tags=42%, list=20%, signal=52%
cM_ncM		REGULATION_OF_BODY_FLUID_LEVELS	143	-0.221997	-1.25937	0.0973085	0.335318	1	945	tags=25%, list=17%, signal=30%
cM_ncM		CATION_TRANSPORT	334	-0.192533	-1.25902	0.0464646	0.335359	1	1056	tags=26%, list=19%, signal=30%
cM_ncM		POSITIVE_REGULATION_OF_GRANULOCYTE_CHEMOTAXIS	15	-0.382104	-1.25953	0.194093	0.335517	1	1206	tags=47%, list=22%, signal=59%
cM_ncM		PRODUCTION_OF_MOLECULAR_MEDIATOR_INVOLVED_IN_INFLAMMATORY_RESPONSE	45	-0.278966	-1.26034	0.175869	0.335705	1	530	tags=20%, list=10%, signal=22%
cM_ncM		POSITIVE_REGULATION_OF_NUCLEOCYTOPLASMIC_TRANSPORT	26	-0.322342	-1.25714	0.178645	0.337132	1	520	tags=19%, list=9%, signal=21%
cM_ncM		DEVELOPMENTAL_MATURATION	92	-0.235976	-1.25593	0.128514	0.33861	1	1229	tags=29%, list=22%, signal=37%
cM_ncM		REGULATION_OF_ACTIN_FILAMENT_ORGANIZATION	105	-0.231314	-1.25508	0.122449	0.339495	1	1323	tags=37%, list=24%, signal=48%
cM_ncM		SEX_DIFFERENTIATION	73	-0.24828	-1.25412	0.146586	0.340524	1	1136	tags=30%, list=20%, signal=37%
cM_ncM		CELL_CYCLE_CHECKPOINT_SIGNALING	75	-0.245374	-1.25243	0.141921	0.341817	1	1398	tags=39%, list=25%, signal=51%
cM_ncM		REGULATION_OF_ADAPTIVE_IMMUNE_RESPONSE	79	-0.244267	-1.253	0.132114	0.341855	1	1220	tags=39%, list=22%, signal=50%
cM_ncM		TELOMERE_CAPPING	18	-0.353477	-1.2526	0.17284	0.342033	1	1761	tags=61%, list=32%, signal=89%
cM_ncM		REGULATION_OF_POSTSYNAPSE_ORGANIZATION	25	-0.315723	-1.25188	0.173469	0.342218	1	831	tags=24%, list=15%, signal=28%
cM_ncM		REGULATION_OF_MEMBRANE_DEPOLARIZATION	15	-0.373291	-1.25082	0.194981	0.34349	1	547	tags=27%, list=10%, signal=30%
cM_ncM		POSITIVE_REGULATION_OF_CELLULAR_COMPONENT_BIOGENESIS	190	-0.207281	-1.24967	0.0809717	0.344909	1	1464	tags=38%, list=26%, signal=50%
cM_ncM		REGULATION_OF_PHOSPHATIDYLINOSITOL_3_KINASE_ACTIVITY	25	-0.322134	-1.24785	0.183099	0.346986	1	324	tags=20%, list=6%, signal=21%
cM_ncM		MYELOID_LEUKOCYTE_DIFFERENTIATION	96	-0.235803	-1.24801	0.124748	0.347187	1	1094	tags=30%, list=20%, signal=37%
cM_ncM		REGULATION_OF_PROTEIN_IMPORT	24	-0.330052	-1.24737	0.210101	0.347275	1	410	tags=21%, list=7%, signal=22%
cM_ncM		REGULATION_OF_DEFENSE_RESPONSE	243	-0.201987	-1.24661	0.0775681	0.348115	1	827	tags=23%, list=15%, signal=26%
cM_ncM		RECEPTOR_METABOLIC_PROCESS	69	-0.249368	-1.246	0.149901	0.348562	1	1518	tags=43%, list=27%, signal=59%
cM_ncM		POSITIVE_REGULATION_OF_PROTEIN_IMPORT	16	-0.3691	-1.24397	0.195519	0.349439	1	352	tags=19%, list=6%, signal=20%
cM_ncM		CHEMICAL_SYNAPTIC_TRANSMISSION_POSTSYNAPTIC	20	-0.345721	-1.24505	0.222846	0.349656	1	1341	tags=40%, list=24%, signal=53%
cM_ncM		CELLULAR_RESPONSE_TO_HEAT	26	-0.317607	-1.24406	0.203704	0.34978	1	1174	tags=38%, list=21%, signal=49%
cM_ncM		PLASMA_LIPOPROTEIN_PARTICLE_CLEARANCE	18	-0.353965	-1.24415	0.201207	0.350146	1	495	tags=33%, list=9%, signal=36%
cM_ncM		BONE_RESORPTION	29	-0.311028	-1.24419	0.204918	0.350567	1	986	tags=34%, list=18%, signal=42%
cM_ncM		ACTOMYOSIN_STRUCTURE_ORGANIZATION	70	-0.248485	-1.24279	0.1341	0.350882	1	828	tags=24%, list=15%, signal=28%
cM_ncM		LYMPHOCYTE_ACTIVATION_INVOLVED_IN_IMMUNE_RESPONSE	94	-0.236157	-1.24185	0.153518	0.351463	1	1231	tags=40%, list=22%, signal=51%
cM_ncM		LYMPHOCYTE_APOPTOTIC_PROCESS	39	-0.298746	-1.2419	0.177515	0.351883	1	750	tags=26%, list=14%, signal=29%
cM_ncM		NEGATIVE_REGULATION_OF_ESTABLISHMENT_OF_PROTEIN_LOCALIZATION	47	-0.278935	-1.24125	0.175889	0.351976	1	1367	tags=40%, list=25%, signal=53%
cM_ncM		DNA_PACKAGING	59	-0.257484	-1.23947	0.175781	0.354358	1	1931	tags=51%, list=35%, signal=77%
cM_ncM		MYOBLAST_FUSION	16	-0.374013	-1.23847	0.223714	0.355043	1	692	tags=38%, list=12%, signal=43%
cM_ncM		REGULATION_OF_GRANULOCYTE_CHEMOTAXIS	25	-0.322677	-1.23807	0.189189	0.355227	1	689	tags=28%, list=12%, signal=32%
cM_ncM		REGULATION_OF_PROTEIN_TYROSINE_KINASE_ACTIVITY	42	-0.282804	-1.23865	0.179872	0.355244	1	568	tags=21%, list=10%, signal=24%
cM_ncM		POSITIVE_REGULATION_OF_INTERLEUKIN_2_PRODUCTION	21	-0.341437	-1.23682	0.219873	0.356882	1	872	tags=38%, list=16%, signal=45%
cM_ncM		CELL_CELL_SIGNALING	442	-0.185733	-1.23438	0.0504202	0.358416	1	1025	tags=23%, list=18%, signal=26%
cM_ncM		REGULATION_OF_PATTERN_RECOGNITION_RECEPTOR_SIGNALING_PATHWAY	49	-0.267404	-1.23512	0.192229	0.358704	1	834	tags=27%, list=15%, signal=31%
cM_ncM		FIBROBLAST_PROLIFERATION	28	-0.314644	-1.23482	0.2	0.358751	1	705	tags=32%, list=13%, signal=37%
cM_ncM		NEGATIVE_REGULATION_OF_TRANSFERASE_ACTIVITY	123	-0.220595	-1.23439	0.143451	0.358894	1	538	tags=18%, list=10%, signal=19%
cM_ncM		NEGATIVE_REGULATION_OF_CYSTEINE_TYPE_ENDOPEPTIDASE_ACTIVITY	31	-0.30198	-1.23515	0.201566	0.359158	1	881	tags=32%, list=16%, signal=38%
cM_ncM		IMPORT_ACROSS_PLASMA_MEMBRANE	58	-0.255724	-1.23217	0.158996	0.361198	1	899	tags=28%, list=16%, signal=33%
cM_ncM		MRNA_TRANSCRIPTION	19	-0.352089	-1.23227	0.234086	0.361494	1	491	tags=21%, list=9%, signal=23%
cM_ncM		DNA_CONFORMATION_CHANGE	108	-0.22917	-1.23129	0.137131	0.362109	1	2190	tags=58%, list=40%, signal=95%
cM_ncM		SENSORY_PERCEPTION_OF_PAIN	30	-0.304542	-1.23039	0.20911	0.363192	1	765	tags=23%, list=14%, signal=27%
cM_ncM		EPITHELIAL_CELL_APOPTOTIC_PROCESS	40	-0.273822	-1.22867	0.171548	0.365016	1	928	tags=30%, list=17%, signal=36%
cM_ncM		CELLULAR_RESPONSE_TO_PEPTIDE_HORMONE_STIMULUS	105	-0.2262	-1.22737	0.141935	0.365229	1	709	tags=21%, list=13%, signal=24%
cM_ncM		HEART_MORPHOGENESIS	78	-0.243182	-1.2279	0.159919	0.365249	1	1220	tags=35%, list=22%, signal=44%
cM_ncM		TRIGLYCERIDE_BIOSYNTHETIC_PROCESS	15	-0.370323	-1.22764	0.217565	0.36526	1	38	tags=13%, list=1%, signal=13%
cM_ncM		CARDIAC_CONDUCTION	24	-0.321768	-1.22812	0.206681	0.365386	1	988	tags=33%, list=18%, signal=40%
cM_ncM		GLIAL_CELL_DIFFERENTIATION	74	-0.246729	-1.22875	0.157371	0.365386	1	1019	tags=30%, list=18%, signal=36%
cM_ncM		REGULATION_OF_LIPID_METABOLIC_PROCESS	129	-0.219087	-1.22633	0.125541	0.366436	1	1023	tags=27%, list=18%, signal=32%
cM_ncM		COGNITION	90	-0.230455	-1.2248	0.147059	0.367331	1	975	tags=26%, list=18%, signal=31%
cM_ncM		MYELOID_CELL_ACTIVATION_INVOLVED_IN_IMMUNE_RESPONSE	50	-0.269695	-1.22497	0.207265	0.367565	1	324	tags=16%, list=6%, signal=17%
cM_ncM		REGULATION_OF_FIBROBLAST_MIGRATION	16	-0.364592	-1.22512	0.224242	0.367825	1	1320	tags=44%, list=24%, signal=57%
cM_ncM		RESPONSE_TO_XENOBIOTIC_STIMULUS	125	-0.220631	-1.22237	0.150826	0.370727	1	577	tags=20%, list=10%, signal=22%
cM_ncM		REGULATION_OF_CARTILAGE_DEVELOPMENT	20	-0.330034	-1.22142	0.207317	0.370895	1	184	tags=15%, list=3%, signal=15%
cM_ncM		RESPONSE_TO_STEROID_HORMONE	117	-0.219174	-1.2215	0.133603	0.371251	1	432	tags=16%, list=8%, signal=17%
cM_ncM		RESPONSE_TO_WOUNDING	212	-0.201714	-1.22171	0.0980769	0.371354	1	500	tags=16%, list=9%, signal=16%
cM_ncM		REGULATION_OF_CELLULAR_COMPONENT_BIOGENESIS	368	-0.187699	-1.22046	0.0671937	0.371606	1	1474	tags=35%, list=27%, signal=44%
cM_ncM		CHROMOSOME_ORGANIZATION	343	-0.18755	-1.2206	0.0633947	0.371866	1	2137	tags=50%, list=39%, signal=76%
cM_ncM		SEGMENTATION	26	-0.317558	-1.21878	0.223913	0.373445	1	1529	tags=50%, list=28%, signal=69%
cM_ncM		KIDNEY_EPITHELIUM_DEVELOPMENT	37	-0.288772	-1.21903	0.204322	0.373521	1	474	tags=19%, list=9%, signal=21%
cM_ncM		REGULATION_OF_TRIGLYCERIDE_METABOLIC_PROCESS	18	-0.344615	-1.218	0.225191	0.374311	1	38	tags=11%, list=1%, signal=11%
cM_ncM		AUTOPHAGY_OF_MITOCHONDRION	34	-0.290186	-1.21643	0.2	0.375886	1	1000	tags=29%, list=18%, signal=36%
cM_ncM		INORGANIC_ION_TRANSMEMBRANE_TRANSPORT	235	-0.194446	-1.21655	0.124454	0.376204	1	900	tags=22%, list=16%, signal=25%
cM_ncM		CYTOKINE_PRODUCTION_INVOLVED_IN_IMMUNE_RESPONSE	44	-0.276541	-1.21587	0.198312	0.376277	1	1007	tags=34%, list=18%, signal=41%
cM_ncM		CARDIAC_MUSCLE_CELL_PROLIFERATION	18	-0.341438	-1.21556	0.211297	0.376323	1	505	tags=28%, list=9%, signal=30%
cM_ncM		POSITIVE_REGULATION_OF_ALPHA_BETA_T_CELL_ACTIVATION	35	-0.290048	-1.2151	0.212302	0.376566	1	750	tags=26%, list=14%, signal=30%
cM_ncM		IN_UTERO_EMBRYONIC_DEVELOPMENT	137	-0.213272	-1.214	0.146	0.377914	1	771	tags=18%, list=14%, signal=20%
cM_ncM		PATTERN_RECOGNITION_RECEPTOR_SIGNALING_PATHWAY	83	-0.234385	-1.21314	0.158215	0.378315	1	914	tags=27%, list=16%, signal=31%
cM_ncM		ORGAN_GROWTH	49	-0.263285	-1.21323	0.192623	0.378659	1	325	tags=14%, list=6%, signal=15%
cM_ncM		CARDIAC_MUSCLE_CONTRACTION	38	-0.28542	-1.21232	0.213362	0.378773	1	988	tags=32%, list=18%, signal=38%
cM_ncM		REGULATION_OF_LIPID_KINASE_ACTIVITY	33	-0.291891	-1.21235	0.215321	0.379223	1	354	tags=18%, list=6%, signal=19%
cM_ncM		POSITIVE_REGULATION_OF_TOR_SIGNALING	16	-0.357558	-1.20964	0.256	0.382478	1	1039	tags=38%, list=19%, signal=46%
cM_ncM		MONOCARBOXYLIC_ACID_TRANSPORT	38	-0.280144	-1.20965	0.198732	0.382966	1	203	tags=16%, list=4%, signal=16%
cM_ncM		REGULATION_OF_LEUKOCYTE_APOPTOTIC_PROCESS	46	-0.267029	-1.20878	0.215569	0.383489	1	750	tags=24%, list=14%, signal=27%
cM_ncM		CELLULAR_RESPONSE_TO_LIPOPROTEIN_PARTICLE_STIMULUS	17	-0.352312	-1.20612	0.229675	0.383661	1	492	tags=24%, list=9%, signal=26%
cM_ncM		NEGATIVE_REGULATION_OF_LIPID_BIOSYNTHETIC_PROCESS	18	-0.348909	-1.20572	0.23614	0.383858	1	432	tags=22%, list=8%, signal=24%
cM_ncM		ACTIN_FILAMENT_ORGANIZATION	176	-0.205382	-1.20617	0.125506	0.384044	1	929	tags=25%, list=17%, signal=29%
cM_ncM		SECRETION	313	-0.189533	-1.2063	0.0981595	0.384294	1	869	tags=22%, list=16%, signal=25%
cM_ncM		PROTEIN_HOMOTETRAMERIZATION	24	-0.322501	-1.20794	0.23382	0.384423	1	1023	tags=42%, list=18%, signal=51%
cM_ncM		ANATOMICAL_STRUCTURE_MATURATION	76	-0.240031	-1.20695	0.172485	0.384686	1	1147	tags=28%, list=21%, signal=34%
cM_ncM		BIOLOGICAL_PROCESS_INVOLVED_IN_INTERACTION_WITH_SYMBIONT	35	-0.287778	-1.20631	0.202479	0.384772	1	317	tags=14%, list=6%, signal=15%
cM_ncM		NEGATIVE_REGULATION_OF_PROTEIN_LOCALIZATION	70	-0.241252	-1.20699	0.184959	0.385117	1	410	tags=14%, list=7%, signal=15%
cM_ncM		POSITIVE_REGULATION_OF_RESPONSE_TO_WOUNDING	28	-0.301528	-1.20633	0.227823	0.385234	1	989	tags=32%, list=18%, signal=39%
cM_ncM		SYNCYTIUM_FORMATION	25	-0.316012	-1.20703	0.209016	0.385559	1	692	tags=32%, list=12%, signal=36%
cM_ncM		REGULATION_OF_MUSCLE_HYPERTROPHY	24	-0.312475	-1.20185	0.238956	0.388114	1	632	tags=21%, list=11%, signal=23%
cM_ncM		DEVELOPMENT_OF_PRIMARY_SEXUAL_CHARACTERISTICS	62	-0.24222	-1.20292	0.182556	0.38819	1	1122	tags=31%, list=20%, signal=38%
cM_ncM		POSITIVE_REGULATION_OF_NEUROGENESIS	76	-0.234129	-1.20191	0.188641	0.388505	1	1019	tags=29%, list=18%, signal=35%
cM_ncM		RESPONSE_TO_BMP	41	-0.272154	-1.20196	0.224172	0.388911	1	1036	tags=27%, list=19%, signal=33%
cM_ncM		ION_TRANSPORT	443	-0.179035	-1.20216	0.0679012	0.389023	1	1063	tags=25%, list=19%, signal=28%
cM_ncM		HISTONE_MODIFICATION	176	-0.20124	-1.20026	0.145455	0.390417	1	1341	tags=29%, list=24%, signal=37%
cM_ncM		CELL_CYCLE_PROCESS	430	-0.178507	-1.19957	0.0872211	0.391133	1	1789	tags=43%, list=32%, signal=58%
cM_ncM		REGIONALIZATION	76	-0.237178	-1.19501	0.186858	0.398789	1	749	tags=21%, list=14%, signal=24%
cM_ncM		PROTEIN_IMPORT	81	-0.230676	-1.19419	0.197034	0.399726	1	1343	tags=33%, list=24%, signal=43%
cM_ncM		DIGESTIVE_SYSTEM_DEVELOPMENT	29	-0.287651	-1.19169	0.238589	0.399897	1	838	tags=34%, list=15%, signal=40%
cM_ncM		REGULATION_OF_IMMUNE_EFFECTOR_PROCESS	149	-0.206695	-1.19189	0.150101	0.400113	1	1060	tags=29%, list=19%, signal=35%
cM_ncM		RECEPTOR_INTERNALIZATION	43	-0.265615	-1.19362	0.208835	0.400207	1	1475	tags=47%, list=27%, signal=63%
cM_ncM		FILOPODIUM_ASSEMBLY	24	-0.306429	-1.19073	0.239837	0.400465	1	1536	tags=54%, list=28%, signal=75%
cM_ncM		REGULATION_OF_EPITHELIAL_CELL_DIFFERENTIATION	41	-0.270718	-1.19194	0.240404	0.400524	1	627	tags=22%, list=11%, signal=25%
cM_ncM		POSITIVE_REGULATION_OF_CELL_DIVISION	23	-0.314545	-1.19094	0.242545	0.400624	1	392	tags=17%, list=7%, signal=19%
cM_ncM		EPITHELIUM_DEVELOPMENT	310	-0.185424	-1.19218	0.106557	0.400651	1	702	tags=18%, list=13%, signal=19%
cM_ncM		SYNAPSE_ASSEMBLY	39	-0.275009	-1.1924	0.215447	0.400779	1	448	tags=18%, list=8%, signal=19%
cM_ncM		MAST_CELL_ACTIVATION_INVOLVED_IN_IMMUNE_RESPONSE	26	-0.307152	-1.19023	0.245399	0.400901	1	1084	tags=38%, list=20%, signal=48%
cM_ncM		BEHAVIOR	156	-0.207616	-1.19294	0.153374	0.400916	1	975	tags=24%, list=18%, signal=28%
cM_ncM		TYROSINE_PHOSPHORYLATION_OF_STAT_PROTEIN	30	-0.298792	-1.19248	0.240586	0.401161	1	1158	tags=37%, list=21%, signal=46%
cM_ncM		CELL_PROJECTION_ORGANIZATION	469	-0.173947	-1.18944	0.0876827	0.401252	1	920	tags=20%, list=17%, signal=22%
cM_ncM		RESPONSE_TO_TUMOR_NECROSIS_FACTOR	95	-0.224587	-1.18956	0.168605	0.401578	1	568	tags=20%, list=10%, signal=22%
cM_ncM		NEGATIVE_REGULATION_OF_ADAPTIVE_IMMUNE_RESPONSE	20	-0.333606	-1.18826	0.25567	0.402847	1	1172	tags=55%, list=21%, signal=69%
cM_ncM		REGULATION_OF_NEUROTRANSMITTER_TRANSPORT	24	-0.311265	-1.18789	0.266529	0.403023	1	1341	tags=42%, list=24%, signal=55%
cM_ncM		SYNAPTIC_TRANSMISSION_GLUTAMATERGIC	25	-0.3073	-1.18673	0.274841	0.40459	1	819	tags=32%, list=15%, signal=37%
cM_ncM		NEGATIVE_REGULATION_OF_ORGANELLE_ASSEMBLY	18	-0.328422	-1.18597	0.221519	0.404877	1	1341	tags=44%, list=24%, signal=58%
cM_ncM		SOMATIC_STEM_CELL_POPULATION_MAINTENANCE	15	-0.365047	-1.18624	0.271536	0.404911	1	1175	tags=53%, list=21%, signal=67%
cM_ncM		OSTEOBLAST_DIFFERENTIATION	81	-0.232723	-1.18545	0.191919	0.405312	1	530	tags=15%, list=10%, signal=16%
cM_ncM		LOCALIZATION_WITHIN_MEMBRANE	236	-0.190468	-1.18427	0.12395	0.406445	1	1025	tags=23%, list=18%, signal=27%
cM_ncM		RESPONSE_TO_PROGESTERONE	20	-0.327602	-1.1843	0.240426	0.406885	1	73	tags=15%, list=1%, signal=15%
cM_ncM		DNA_METABOLIC_PROCESS	342	-0.178663	-1.18256	0.106996	0.408502	1	1783	tags=41%, list=32%, signal=57%
cM_ncM		CELLULAR_RESPONSE_TO_INORGANIC_SUBSTANCE	73	-0.234973	-1.18283	0.224242	0.408523	1	1240	tags=34%, list=22%, signal=44%
cM_ncM		RESPONSE_TO_OXYGEN_LEVELS	122	-0.211209	-1.18145	0.18835	0.409048	1	776	tags=20%, list=14%, signal=23%
cM_ncM		OSTEOCLAST_DIFFERENTIATION	42	-0.26421	-1.18167	0.238095	0.409138	1	589	tags=21%, list=11%, signal=24%
cM_ncM		PROTEOGLYCAN_METABOLIC_PROCESS	27	-0.299791	-1.18102	0.253846	0.409336	1	243	tags=15%, list=4%, signal=15%
cM_ncM		CATION_TRANSMEMBRANE_TRANSPORT	257	-0.187891	-1.18179	0.112705	0.409468	1	1052	tags=25%, list=19%, signal=30%
cM_ncM		RESPONSE_TO_NITROGEN_COMPOUND	371	-0.180346	-1.1795	0.103158	0.409579	1	916	tags=22%, list=17%, signal=25%
cM_ncM		PIGMENT_CELL_DIFFERENTIATION	16	-0.350152	-1.18001	0.248509	0.409656	1	1632	tags=56%, list=29%, signal=79%
cM_ncM		EXOCYTIC_PROCESS	27	-0.298805	-1.17973	0.246988	0.409661	1	1179	tags=41%, list=21%, signal=51%
cM_ncM		SECOND_MESSENGER_MEDIATED_SIGNALING	95	-0.224188	-1.17884	0.225166	0.409801	1	907	tags=25%, list=16%, signal=30%
cM_ncM		CAMERA_TYPE_EYE_MORPHOGENESIS	27	-0.302046	-1.18007	0.256757	0.410045	1	724	tags=26%, list=13%, signal=30%
cM_ncM		POSITIVE_REGULATION_OF_PROTEIN_PHOSPHORYLATION	270	-0.185636	-1.1789	0.112245	0.410186	1	1129	tags=27%, list=20%, signal=32%
cM_ncM		REGULATION_OF_ISOTYPE_SWITCHING	21	-0.322319	-1.18025	0.249485	0.410222	1	1329	tags=52%, list=24%, signal=69%
cM_ncM		POSITIVE_REGULATION_OF_BONE_MINERALIZATION	16	-0.348683	-1.17832	0.258	0.410308	1	1343	tags=38%, list=24%, signal=49%
cM_ncM		MITOTIC_CELL_CYCLE_CHECKPOINT_SIGNALING	53	-0.24756	-1.17767	0.217573	0.410485	1	1395	tags=38%, list=25%, signal=50%
cM_ncM		DNA_REPLICATION_INITIATION	19	-0.325944	-1.17769	0.24902	0.410958	1	2081	tags=63%, list=38%, signal=101%
cM_ncM		POSITIVE_REGULATION_OF_OSSIFICATION	16	-0.348683	-1.17669	0.27439	0.411205	1	1343	tags=38%, list=24%, signal=49%
cM_ncM		SENSORY_ORGAN_DEVELOPMENT	128	-0.206504	-1.17677	0.183544	0.411555	1	464	tags=14%, list=8%, signal=15%
cM_ncM		CELLULAR_RESPONSE_TO_ORGANIC_CYCLIC_COMPOUND	204	-0.192767	-1.17557	0.161088	0.411711	1	958	tags=23%, list=17%, signal=27%
cM_ncM		CELLULAR_RESPONSE_TO_STEROID_HORMONE_STIMULUS	74	-0.228616	-1.17565	0.192771	0.412083	1	400	tags=15%, list=7%, signal=16%
cM_ncM		RESPONSE_TO_AXON_INJURY	28	-0.290304	-1.17568	0.264646	0.412526	1	916	tags=36%, list=17%, signal=43%
cM_ncM		RNA_PHOSPHODIESTER_BOND_HYDROLYSIS_EXONUCLEOLYTIC	19	-0.33086	-1.17166	0.267308	0.413827	1	3717	tags=100%, list=67%, signal=302%
cM_ncM		NEURAL_NUCLEUS_DEVELOPMENT	20	-0.318964	-1.17184	0.271429	0.414011	1	1210	tags=35%, list=22%, signal=45%
cM_ncM		REGULATED_EXOCYTOSIS	83	-0.225445	-1.17226	0.20935	0.414251	1	1117	tags=33%, list=20%, signal=40%
cM_ncM		ADHERENS_JUNCTION_ORGANIZATION	15	-0.36041	-1.17333	0.285132	0.414288	1	352	tags=33%, list=6%, signal=35%
cM_ncM		DEOXYRIBOSE_PHOSPHATE_METABOLIC_PROCESS	23	-0.316919	-1.17186	0.267081	0.414482	1	908	tags=35%, list=16%, signal=41%
cM_ncM		CELLULAR_RESPONSE_TO_INSULIN_STIMULUS	80	-0.228457	-1.17239	0.225597	0.414509	1	709	tags=21%, list=13%, signal=24%
cM_ncM		METAPHASE_ANAPHASE_TRANSITION_OF_CELL_CYCLE	26	-0.299345	-1.17372	0.247967	0.414551	1	1395	tags=42%, list=25%, signal=56%
cM_ncM		GLAND_DEVELOPMENT	140	-0.206243	-1.17341	0.175732	0.414651	1	1019	tags=26%, list=18%, signal=32%
cM_ncM		NOTCH_SIGNALING_PATHWAY	61	-0.243626	-1.17092	0.21692	0.414654	1	724	tags=21%, list=13%, signal=24%
cM_ncM		INFLAMMATORY_RESPONSE_TO_ANTIGENIC_STIMULUS	30	-0.290251	-1.17251	0.282565	0.414765	1	1158	tags=40%, list=21%, signal=50%
cM_ncM		MULTI_MULTICELLULAR_ORGANISM_PROCESS	61	-0.246296	-1.17261	0.228346	0.415073	1	325	tags=15%, list=6%, signal=16%
cM_ncM		REGULATION_OF_PROTEIN_KINASE_ACTIVITY	274	-0.184288	-1.16922	0.143737	0.417312	1	594	tags=15%, list=11%, signal=16%
cM_ncM		POSITIVE_REGULATION_OF_CALCIUM_ION_TRANSMEMBRANE_TRANSPORT	20	-0.340379	-1.16803	0.258586	0.41885	1	988	tags=35%, list=18%, signal=42%
cM_ncM		POSITIVE_REGULATION_OF_PROTEIN_KINASE_B_SIGNALING	43	-0.259231	-1.1668	0.230769	0.419106	1	858	tags=23%, list=15%, signal=27%
cM_ncM		STEROL_BIOSYNTHETIC_PROCESS	21	-0.31275	-1.16732	0.283186	0.419163	1	947	tags=33%, list=17%, signal=40%
cM_ncM		REGULATION_OF_LAMELLIPODIUM_ORGANIZATION	15	-0.348599	-1.16746	0.28373	0.419411	1	6	tags=7%, list=0%, signal=7%
cM_ncM		NEGATIVE_REGULATION_OF_NEURON_DEATH	61	-0.237867	-1.1669	0.227642	0.419427	1	360	tags=11%, list=6%, signal=12%
cM_ncM		PYRIDINE_CONTAINING_COMPOUND_METABOLIC_PROCESS	18	-0.335761	-1.16291	0.264887	0.425209	1	686	tags=28%, list=12%, signal=32%
cM_ncM		MUSCLE_CELL_DIFFERENTIATION	114	-0.213332	-1.1631	0.200837	0.425353	1	692	tags=20%, list=12%, signal=23%
cM_ncM		POSITIVE_REGULATION_OF_NEUTROPHIL_MIGRATION	20	-0.318143	-1.16064	0.283133	0.42887	1	304	tags=20%, list=5%, signal=21%
cM_ncM		REGULATION_OF_CELL_MIGRATION_INVOLVED_IN_SPROUTING_ANGIOGENESIS	16	-0.339662	-1.16034	0.290837	0.428923	1	1150	tags=50%, list=21%, signal=63%
cM_ncM		RESPONSE_TO_HEAT	40	-0.261177	-1.1592	0.243408	0.429104	1	1174	tags=35%, list=21%, signal=44%
cM_ncM		POSITIVE_REGULATION_OF_CALCIUM_MEDIATED_SIGNALING	15	-0.349185	-1.1593	0.293996	0.429439	1	872	tags=33%, list=16%, signal=39%
cM_ncM		POSITIVE_REGULATION_OF_PHOSPHORUS_METABOLIC_PROCESS	332	-0.178847	-1.15874	0.161736	0.429503	1	1158	tags=27%, list=21%, signal=31%
cM_ncM		REGULATION_OF_NEUTROPHIL_CHEMOTAXIS	19	-0.323105	-1.15967	0.267516	0.429725	1	1206	tags=42%, list=22%, signal=54%
cM_ncM		ASTROCYTE_DIFFERENTIATION	30	-0.286808	-1.15941	0.261811	0.429766	1	730	tags=30%, list=13%, signal=34%
cM_ncM		NEGATIVE_REGULATION_OF_PROTEIN_MODIFICATION_PROCESS	211	-0.190893	-1.1576	0.189583	0.430617	1	743	tags=19%, list=13%, signal=22%
cM_ncM		NEGATIVE_REGULATION_OF_PROTEIN_SECRETION	23	-0.307433	-1.1576	0.279022	0.431119	1	371	tags=17%, list=7%, signal=19%
cM_ncM		HEART_DEVELOPMENT	187	-0.194608	-1.15602	0.164241	0.432511	1	1127	tags=27%, list=20%, signal=32%
cM_ncM		VIRAL_TRANSCRIPTION	22	-0.310827	-1.15567	0.288703	0.432698	1	568	tags=23%, list=10%, signal=25%
cM_ncM		EYE_MORPHOGENESIS	33	-0.282248	-1.1562	0.286017	0.432712	1	724	tags=24%, list=13%, signal=28%
cM_ncM		POSITIVE_REGULATION_OF_DNA_RECOMBINATION	28	-0.293704	-1.1546	0.288344	0.433245	1	1329	tags=39%, list=24%, signal=51%
cM_ncM		VASCULOGENESIS	27	-0.28987	-1.15487	0.277992	0.433266	1	619	tags=19%, list=11%, signal=21%
cM_ncM		POSITIVE_REGULATION_OF_INSULIN_SECRETION	31	-0.281249	-1.15508	0.255061	0.433345	1	126	tags=13%, list=2%, signal=13%
cM_ncM		PATTERN_SPECIFICATION_PROCESS	105	-0.209153	-1.15355	0.221719	0.434611	1	1493	tags=38%, list=27%, signal=51%
cM_ncM		MUCOPOLYSACCHARIDE_METABOLIC_PROCESS	31	-0.285764	-1.15143	0.291581	0.438074	1	243	tags=16%, list=4%, signal=17%
cM_ncM		BIOLOGICAL_PROCESS_INVOLVED_IN_SYMBIOTIC_INTERACTION	113	-0.208053	-1.15086	0.224449	0.438107	1	455	tags=14%, list=8%, signal=15%
cM_ncM		SPLEEN_DEVELOPMENT	15	-0.343146	-1.15101	0.298056	0.438337	1	1122	tags=40%, list=20%, signal=50%
cM_ncM		ANTERIOR_POSTERIOR_PATTERN_SPECIFICATION	47	-0.2526	-1.14931	0.274428	0.440064	1	467	tags=17%, list=8%, signal=18%
cM_ncM		REGULATION_OF_MUSCLE_ADAPTATION	31	-0.282002	-1.14933	0.280561	0.440547	1	632	tags=19%, list=11%, signal=22%
cM_ncM		ANATOMICAL_STRUCTURE_HOMEOSTASIS	102	-0.214266	-1.14869	0.24109	0.440797	1	810	tags=22%, list=15%, signal=25%
cM_ncM		CELLULAR_PIGMENTATION	23	-0.3105	-1.14817	0.293542	0.441233	1	1632	tags=52%, list=29%, signal=74%
cM_ncM		MEMBRANE_LIPID_METABOLIC_PROCESS	79	-0.226056	-1.14638	0.226216	0.44362	1	1352	tags=35%, list=24%, signal=46%
cM_ncM		REGULATION_OF_SYNAPSE_ASSEMBLY	22	-0.316848	-1.14652	0.278455	0.443831	1	448	tags=18%, list=8%, signal=20%
cM_ncM		POSITIVE_REGULATION_OF_MYELOID_CELL_DIFFERENTIATION	48	-0.253259	-1.14567	0.255952	0.444418	1	1094	tags=35%, list=20%, signal=44%
cM_ncM		INTRINSIC_APOPTOTIC_SIGNALING_PATHWAY_IN_RESPONSE_TO_DNA_DAMAGE	45	-0.251042	-1.14377	0.278586	0.447683	1	1246	tags=38%, list=22%, signal=48%
cM_ncM		INOSITOL_LIPID_MEDIATED_SIGNALING	68	-0.234392	-1.14321	0.254818	0.448272	1	772	tags=25%, list=14%, signal=29%
cM_ncM		RESPONSE_TO_CALCIUM_ION	50	-0.249034	-1.14147	0.273305	0.451074	1	879	tags=24%, list=16%, signal=28%
cM_ncM		MESENCHYME_MORPHOGENESIS	17	-0.332461	-1.14108	0.281376	0.451297	1	299	tags=18%, list=5%, signal=19%
cM_ncM		REGULATION_OF_TRANSMEMBRANE_RECEPTOR_PROTEIN_SERINE_THREONINE_KINASE_SIGNALING_PATHWAY	68	-0.233514	-1.14056	0.248988	0.451752	1	1084	tags=28%, list=20%, signal=34%
cM_ncM		NEUTRAL_LIPID_BIOSYNTHETIC_PROCESS	18	-0.327713	-1.13997	0.292089	0.452314	1	38	tags=11%, list=1%, signal=11%
cM_ncM		EMBRYONIC_ORGAN_MORPHOGENESIS	68	-0.231239	-1.13922	0.2643	0.453239	1	1082	tags=26%, list=20%, signal=32%
cM_ncM		ORGANIC_CATION_TRANSPORT	16	-0.334534	-1.13848	0.281124	0.454132	1	1100	tags=44%, list=20%, signal=54%
cM_ncM		ACTIN_MEDIATED_CELL_CONTRACTION	23	-0.301135	-1.13815	0.271047	0.454277	1	988	tags=39%, list=18%, signal=47%
cM_ncM		REGULATION_OF_ACTION_POTENTIAL	17	-0.338014	-1.13717	0.295598	0.455608	1	1001	tags=35%, list=18%, signal=43%
cM_ncM		MOLTING_CYCLE	20	-0.319928	-1.1363	0.291089	0.456846	1	530	tags=30%, list=10%, signal=33%
cM_ncM		NEGATIVE_REGULATION_OF_TRANSCRIPTION_BY_RNA_POLYMERASE_II	298	-0.177983	-1.13587	0.191489	0.457175	1	1582	tags=36%, list=29%, signal=48%
cM_ncM		FATTY_ACID_BIOSYNTHETIC_PROCESS	51	-0.240154	-1.13523	0.293635	0.457938	1	1266	tags=37%, list=23%, signal=48%
cM_ncM		REGULATION_OF_DEFENSE_RESPONSE_TO_VIRUS	26	-0.295968	-1.13485	0.295359	0.458195	1	612	tags=27%, list=11%, signal=30%
cM_ncM		SPHINGOLIPID_METABOLIC_PROCESS	65	-0.235014	-1.13322	0.258064	0.460223	1	1245	tags=34%, list=22%, signal=43%
cM_ncM		NEURON_PROJECTION_REGENERATION	19	-0.313729	-1.13343	0.303093	0.460368	1	911	tags=37%, list=16%, signal=44%
cM_ncM		REGULATION_OF_BINDING	144	-0.19754	-1.13244	0.221774	0.461204	1	1040	tags=26%, list=19%, signal=31%
cM_ncM		RESPIRATORY_SYSTEM_DEVELOPMENT	61	-0.231672	-1.13046	0.291405	0.463016	1	530	tags=16%, list=10%, signal=18%
cM_ncM		LEUKOCYTE_DEGRANULATION	38	-0.266394	-1.13094	0.26226	0.463139	1	1084	tags=34%, list=20%, signal=42%
cM_ncM		EMBRYONIC_MORPHOGENESIS	148	-0.197508	-1.12902	0.232108	0.463219	1	1019	tags=24%, list=18%, signal=28%
cM_ncM		REGULATION_OF_INTRACELLULAR_TRANSPORT	115	-0.208184	-1.13113	0.251497	0.463294	1	1007	tags=24%, list=18%, signal=29%
cM_ncM		POSITIVE_REGULATION_OF_LYMPHOCYTE_MEDIATED_IMMUNITY	43	-0.254049	-1.13057	0.291581	0.463324	1	1007	tags=30%, list=18%, signal=37%
cM_ncM		CALCIUM_MEDIATED_SIGNALING	72	-0.227434	-1.12919	0.265934	0.463385	1	907	tags=25%, list=16%, signal=30%
cM_ncM		NEGATIVE_REGULATION_OF_LYMPHOCYTE_MEDIATED_IMMUNITY	18	-0.320167	-1.12925	0.303922	0.463758	1	1060	tags=44%, list=19%, signal=55%
cM_ncM		CHROMOSOME_CONDENSATION	15	-0.334243	-1.12964	0.295547	0.464089	1	1814	tags=60%, list=33%, signal=89%
cM_ncM		RESPONSE_TO_PURINE_CONTAINING_COMPOUND	53	-0.239157	-1.12929	0.287402	0.464227	1	916	tags=30%, list=17%, signal=36%
cM_ncM		REGULATION_OF_INSULIN_RECEPTOR_SIGNALING_PATHWAY	27	-0.28532	-1.12679	0.297872	0.46708	1	654	tags=26%, list=12%, signal=29%
cM_ncM		DEMETHYLATION	19	-0.315694	-1.1256	0.305155	0.467961	1	1074	tags=32%, list=19%, signal=39%
cM_ncM		CARDIAC_MUSCLE_TISSUE_DEVELOPMENT	67	-0.225083	-1.12607	0.278788	0.467987	1	1082	tags=25%, list=20%, signal=31%
cM_ncM		REGULATION_OF_TUBE_SIZE	38	-0.256914	-1.1257	0.285714	0.468271	1	960	tags=29%, list=17%, signal=35%
cM_ncM		REGULATION_OF_SECRETION	208	-0.185385	-1.12432	0.23956	0.469996	1	840	tags=22%, list=15%, signal=25%
cM_ncM		NEGATIVE_REGULATION_OF_ORGANELLE_ORGANIZATION	116	-0.201539	-1.12371	0.255864	0.470637	1	1395	tags=35%, list=25%, signal=46%
cM_ncM		REGULATION_OF_CELL_CYCLE	372	-0.169975	-1.1228	0.183044	0.471906	1	1398	tags=30%, list=25%, signal=38%
cM_ncM		SOMITE_DEVELOPMENT	20	-0.312555	-1.12249	0.305499	0.471997	1	1529	tags=55%, list=28%, signal=76%
cM_ncM		VASOCONSTRICTION	22	-0.305031	-1.12129	0.280561	0.472281	1	960	tags=32%, list=17%, signal=38%
cM_ncM		NEGATIVE_REGULATION_OF_DNA_BINDING	16	-0.3331	-1.12102	0.324895	0.472297	1	2011	tags=63%, list=36%, signal=98%
cM_ncM		VASCULAR_ENDOTHELIAL_GROWTH_FACTOR_RECEPTOR_SIGNALING_PATHWAY	25	-0.291451	-1.12141	0.305613	0.472573	1	749	tags=28%, list=14%, signal=32%
cM_ncM		INORGANIC_ANION_TRANSPORT	55	-0.238072	-1.12183	0.309478	0.472804	1	832	tags=27%, list=15%, signal=32%
cM_ncM		ASSOCIATIVE_LEARNING	24	-0.298197	-1.12153	0.32449	0.472851	1	364	tags=21%, list=7%, signal=22%
cM_ncM		MITOTIC_CELL_CYCLE	332	-0.172611	-1.12026	0.21087	0.473235	1	1846	tags=43%, list=33%, signal=61%
cM_ncM		CAMERA_TYPE_EYE_DEVELOPMENT	75	-0.218799	-1.1187	0.287611	0.473633	1	749	tags=20%, list=14%, signal=23%
cM_ncM		GOLGI_TO_PLASMA_MEMBRANE_PROTEIN_TRANSPORT	26	-0.284883	-1.11974	0.299029	0.473709	1	833	tags=27%, list=15%, signal=32%
cM_ncM		POSITIVE_REGULATION_OF_PROTEIN_LOCALIZATION_TO_MEMBRANE	41	-0.254732	-1.11933	0.312373	0.473981	1	530	tags=20%, list=10%, signal=21%
cM_ncM		NEPHRON_DEVELOPMENT	39	-0.261166	-1.11874	0.300613	0.474089	1	552	tags=21%, list=10%, signal=23%
cM_ncM		NEGATIVE_REGULATION_OF_CD4_POSITIVE_ALPHA_BETA_T_CELL_ACTIVATION	16	-0.334545	-1.11878	0.313883	0.474553	1	882	tags=44%, list=16%, signal=52%
cM_ncM		PROTEIN_TETRAMERIZATION	32	-0.274742	-1.11723	0.314	0.476042	1	1023	tags=34%, list=18%, signal=42%
cM_ncM		REGULATION_OF_MULTICELLULAR_ORGANISM_GROWTH	22	-0.298272	-1.11542	0.32563	0.47704	1	325	tags=18%, list=6%, signal=19%
cM_ncM		T_CELL_APOPTOTIC_PROCESS	24	-0.283726	-1.11551	0.324952	0.477345	1	750	tags=29%, list=14%, signal=34%
cM_ncM		ORGANIC_HYDROXY_COMPOUND_TRANSPORT	83	-0.216419	-1.11617	0.261719	0.477649	1	587	tags=18%, list=11%, signal=20%
cM_ncM		POSITIVE_REGULATION_OF_RESPONSE_TO_BIOTIC_STIMULUS	60	-0.232883	-1.1156	0.300203	0.47773	1	568	tags=20%, list=10%, signal=22%
cM_ncM		DEVELOPMENTAL_GROWTH_INVOLVED_IN_MORPHOGENESIS	70	-0.224178	-1.11575	0.299578	0.477956	1	870	tags=27%, list=16%, signal=32%
cM_ncM		NEGATIVE_REGULATION_OF_BLOOD_VESSEL_ENDOTHELIAL_CELL_MIGRATION	18	-0.32251	-1.11422	0.346639	0.478927	1	1007	tags=39%, list=18%, signal=47%
cM_ncM		REGULATION_OF_STEROID_METABOLIC_PROCESS	31	-0.274186	-1.11301	0.309129	0.479198	1	947	tags=32%, list=17%, signal=39%
cM_ncM		LONG_CHAIN_FATTY_ACID_TRANSPORT	23	-0.298442	-1.11366	0.325991	0.479479	1	417	tags=17%, list=8%, signal=19%
cM_ncM		MULTICELLULAR_ORGANISMAL_HOMEOSTASIS	176	-0.188039	-1.11225	0.249476	0.479608	1	1073	tags=26%, list=19%, signal=31%
cM_ncM		MONOVALENT_INORGANIC_CATION_HOMEOSTASIS	57	-0.232656	-1.11305	0.287149	0.479651	1	717	tags=23%, list=13%, signal=26%
cM_ncM		POSITIVE_REGULATION_OF_GROWTH	84	-0.220316	-1.11185	0.286013	0.479872	1	891	tags=27%, list=16%, signal=32%
cM_ncM		HETEROCHROMATIN_ORGANIZATION	25	-0.294631	-1.11155	0.319502	0.479952	1	1667	tags=52%, list=30%, signal=74%
cM_ncM		PORE_COMPLEX_ASSEMBLY	15	-0.336761	-1.11314	0.335953	0.479969	1	323	tags=13%, list=6%, signal=14%
cM_ncM		FOREBRAIN_DEVELOPMENT	97	-0.210563	-1.11233	0.260417	0.480002	1	826	tags=23%, list=15%, signal=26%
cM_ncM		DEVELOPMENTAL_CELL_GROWTH	71	-0.224522	-1.11045	0.286573	0.481638	1	870	tags=27%, list=16%, signal=31%
cM_ncM		VASCULAR_PROCESS_IN_CIRCULATORY_SYSTEM	87	-0.213791	-1.10927	0.300395	0.481877	1	1007	tags=29%, list=18%, signal=35%
cM_ncM		REGULATION_OF_SMOOTHENED_SIGNALING_PATHWAY	23	-0.294753	-1.10946	0.323144	0.482054	1	243	tags=17%, list=4%, signal=18%
cM_ncM		POSITIVE_REGULATION_OF_GLIAL_CELL_DIFFERENTIATION	15	-0.334319	-1.10863	0.334008	0.482207	1	1272	tags=47%, list=23%, signal=60%
cM_ncM		NUCLEUS_ORGANIZATION	57	-0.23583	-1.10954	0.311301	0.482423	1	1891	tags=47%, list=34%, signal=71%
cM_ncM		NEGATIVE_REGULATION_OF_MAP_KINASE_ACTIVITY	31	-0.270777	-1.10977	0.322034	0.482469	1	494	tags=23%, list=9%, signal=25%
cM_ncM		MUSCLE_CELL_PROLIFERATION	73	-0.217308	-1.10867	0.289979	0.482634	1	568	tags=19%, list=10%, signal=21%
cM_ncM		REGULATION_OF_CHROMOSOME_SEPARATION	27	-0.28842	-1.10659	0.352251	0.485777	1	1395	tags=41%, list=25%, signal=54%
cM_ncM		POSITIVE_REGULATION_OF_LIPID_METABOLIC_PROCESS	65	-0.221463	-1.10595	0.285106	0.486602	1	530	tags=17%, list=10%, signal=18%
cM_ncM		RESPONSE_TO_LIGHT_STIMULUS	109	-0.203503	-1.10502	0.307203	0.48796	1	1625	tags=40%, list=29%, signal=56%
cM_ncM		REGULATION_OF_PROTEIN_SECRETION	97	-0.206713	-1.10473	0.294737	0.488006	1	1176	tags=30%, list=21%, signal=37%
cM_ncM		NEGATIVE_REGULATION_OF_EPITHELIAL_CELL_DIFFERENTIATION	15	-0.332759	-1.10411	0.340206	0.488678	1	1636	tags=47%, list=30%, signal=66%
cM_ncM		MONOAMINE_TRANSPORT	16	-0.326936	-1.10324	0.343882	0.489847	1	743	tags=25%, list=13%, signal=29%
cM_ncM		STRIATED_MUSCLE_CELL_PROLIFERATION	20	-0.304678	-1.10223	0.339662	0.491301	1	505	tags=25%, list=9%, signal=27%
cM_ncM		HISTONE_DEACETYLATION	36	-0.257326	-1.10114	0.327381	0.492974	1	456	tags=17%, list=8%, signal=18%
cM_ncM		PROTEOGLYCAN_BIOSYNTHETIC_PROCESS	21	-0.299734	-1.09916	0.339468	0.495416	1	243	tags=14%, list=4%, signal=15%
cM_ncM		SMOOTH_MUSCLE_CELL_MIGRATION	30	-0.270454	-1.09962	0.329193	0.495565	1	325	tags=17%, list=6%, signal=18%
cM_ncM		CELLULAR_RESPONSE_TO_EXTERNAL_STIMULUS	122	-0.197491	-1.09933	0.268443	0.495597	1	648	tags=19%, list=12%, signal=21%
cM_ncM		MAINTENANCE_OF_LOCATION_IN_CELL	74	-0.214877	-1.09819	0.301229	0.496834	1	988	tags=27%, list=18%, signal=32%
cM_ncM		REGENERATION	64	-0.223315	-1.09723	0.298701	0.498251	1	923	tags=27%, list=17%, signal=32%
cM_ncM		CELL_PROJECTION_ASSEMBLY	199	-0.181129	-1.09501	0.240891	0.502205	1	1354	tags=31%, list=24%, signal=39%
cM_ncM		NEGATIVE_REGULATION_OF_DEVELOPMENTAL_GROWTH	36	-0.261052	-1.09381	0.319672	0.504104	1	913	tags=33%, list=16%, signal=40%
cM_ncM		NEGATIVE_REGULATION_OF_CYCLIN_DEPENDENT_PROTEIN_SERINE_THREONINE_KINASE_ACTIVITY	15	-0.332574	-1.09325	0.354906	0.504192	1	3245	tags=93%, list=59%, signal=224%
cM_ncM		LIPID_HOMEOSTASIS	53	-0.234199	-1.09333	0.321862	0.504568	1	841	tags=25%, list=15%, signal=29%
cM_ncM		REGULATION_OF_CELLULAR_EXTRAVASATION	22	-0.296057	-1.09266	0.328542	0.504833	1	569	tags=27%, list=10%, signal=30%
cM_ncM		DEOXYRIBOSE_PHOSPHATE_CATABOLIC_PROCESS	15	-0.332091	-1.09139	0.342612	0.50692	1	750	tags=33%, list=14%, signal=38%
cM_ncM		REGULATION_OF_VIRAL_PROCESS	61	-0.226179	-1.08995	0.3147	0.509334	1	1136	tags=31%, list=20%, signal=39%
cM_ncM		REGULATION_OF_STEROID_BIOSYNTHETIC_PROCESS	24	-0.283845	-1.08913	0.336842	0.510435	1	947	tags=33%, list=17%, signal=40%
cM_ncM		POSITIVE_REGULATION_OF_DEPHOSPHORYLATION	30	-0.265264	-1.08839	0.337553	0.511346	1	1220	tags=33%, list=22%, signal=43%
cM_ncM		DNA_INTEGRITY_CHECKPOINT_SIGNALING	54	-0.23002	-1.08734	0.330454	0.512355	1	1655	tags=44%, list=30%, signal=63%
cM_ncM		INSULIN_RECEPTOR_SIGNALING_PATHWAY	45	-0.247132	-1.08757	0.323529	0.512437	1	654	tags=22%, list=12%, signal=25%
cM_ncM		REGULATION_OF_PRODUCTION_OF_MOLECULAR_MEDIATOR_OF_IMMUNE_RESPONSE	73	-0.218786	-1.08677	0.339806	0.513012	1	1060	tags=32%, list=19%, signal=38%
cM_ncM		VIRAL_PROCESS	160	-0.18384	-1.0847	0.305447	0.516674	1	568	tags=14%, list=10%, signal=16%
cM_ncM		HORMONE_METABOLIC_PROCESS	46	-0.24165	-1.08424	0.331942	0.517123	1	764	tags=24%, list=14%, signal=28%
cM_ncM		VESICLE_MEDIATED_TRANSPORT_IN_SYNAPSE	54	-0.229244	-1.08271	0.325678	0.518095	1	1469	tags=37%, list=26%, signal=50%
cM_ncM		GOLGI_TO_PLASMA_MEMBRANE_TRANSPORT	35	-0.256486	-1.08351	0.334623	0.518098	1	833	tags=26%, list=15%, signal=30%
cM_ncM		POSITIVE_REGULATION_OF_CELL_MATRIX_ADHESION	16	-0.320795	-1.08291	0.358531	0.518201	1	1320	tags=44%, list=24%, signal=57%
cM_ncM		EXOCYTOSIS	125	-0.192988	-1.08236	0.303983	0.518295	1	1117	tags=30%, list=20%, signal=36%
cM_ncM		REGULATION_OF_AMYLOID_PRECURSOR_PROTEIN_CATABOLIC_PROCESS	24	-0.281226	-1.08305	0.35687	0.518467	1	549	tags=25%, list=10%, signal=28%
cM_ncM		TRANSMEMBRANE_RECEPTOR_PROTEIN_SERINE_THREONINE_KINASE_SIGNALING_PATHWAY	109	-0.199895	-1.08174	0.320641	0.519044	1	1586	tags=39%, list=29%, signal=54%
cM_ncM		POSITIVE_REGULATION_OF_DEVELOPMENTAL_GROWTH	57	-0.223425	-1.08145	0.347305	0.519111	1	876	tags=28%, list=16%, signal=33%
cM_ncM		NEGATIVE_REGULATION_OF_G_PROTEIN_COUPLED_RECEPTOR_SIGNALING_PATHWAY	23	-0.282972	-1.08112	0.364185	0.519226	1	913	tags=35%, list=16%, signal=41%
cM_ncM		NEGATIVE_REGULATION_OF_RESPONSE_TO_CYTOKINE_STIMULUS	36	-0.248901	-1.08073	0.358121	0.519506	1	1020	tags=31%, list=18%, signal=37%
cM_ncM		FEMALE_SEX_DIFFERENTIATION	36	-0.257455	-1.07817	0.346311	0.52327	1	325	tags=17%, list=6%, signal=18%
cM_ncM		REGULATION_OF_TYPE_I_INTERFERON_MEDIATED_SIGNALING_PATHWAY	16	-0.317569	-1.0786	0.385965	0.523394	1	1434	tags=44%, list=26%, signal=59%
cM_ncM		REGULATION_OF_MAST_CELL_ACTIVATION_INVOLVED_IN_IMMUNE_RESPONSE	15	-0.331767	-1.07751	0.350806	0.52354	1	968	tags=40%, list=17%, signal=48%
cM_ncM		NEGATIVE_REGULATION_OF_INTERFERON_GAMMA_PRODUCTION	15	-0.333476	-1.07822	0.348837	0.523676	1	465	tags=20%, list=8%, signal=22%
cM_ncM		SIGNAL_TRANSDUCTION_IN_RESPONSE_TO_DNA_DAMAGE	77	-0.208887	-1.07766	0.334677	0.523752	1	1667	tags=44%, list=30%, signal=62%
cM_ncM		HEMOSTASIS	93	-0.201991	-1.07674	0.336714	0.523942	1	914	tags=25%, list=16%, signal=29%
cM_ncM		POSITIVE_REGULATION_OF_PROTEIN_CONTAINING_COMPLEX_ASSEMBLY	88	-0.205741	-1.07686	0.337423	0.524256	1	1309	tags=38%, list=24%, signal=48%
cM_ncM		ENDOCRINE_SYSTEM_DEVELOPMENT	30	-0.262778	-1.07625	0.384458	0.524356	1	352	tags=17%, list=6%, signal=18%
cM_ncM		GAMETE_GENERATION	157	-0.18301	-1.07362	0.3125	0.52918	1	1147	tags=27%, list=21%, signal=33%
cM_ncM		MALE_GAMETE_GENERATION	120	-0.195104	-1.07268	0.339785	0.530083	1	1147	tags=28%, list=21%, signal=34%
cM_ncM		POSITIVE_REGULATION_OF_CYTOSKELETON_ORGANIZATION	83	-0.21082	-1.07292	0.327801	0.530129	1	1320	tags=34%, list=24%, signal=44%
cM_ncM		RNA_METHYLATION	28	-0.273682	-1.07222	0.364562	0.530523	1	3449	tags=93%, list=62%, signal=244%
cM_ncM		POSITIVE_REGULATION_OF_MRNA_METABOLIC_PROCESS	54	-0.230931	-1.0713	0.390946	0.531901	1	3796	tags=94%, list=68%, signal=297%
cM_ncM		MAINTENANCE_OF_BLOOD_BRAIN_BARRIER	15	-0.325674	-1.07098	0.370221	0.532009	1	46	tags=13%, list=1%, signal=13%
cM_ncM		REGULATION_OF_CYTOSKELETON_ORGANIZATION	204	-0.178478	-1.07009	0.314465	0.532226	1	929	tags=22%, list=17%, signal=25%
cM_ncM		REGULATION_OF_VASCULAR_ENDOTHELIAL_GROWTH_FACTOR_RECEPTOR_SIGNALING_PATHWAY	15	-0.32	-1.07054	0.371607	0.532357	1	618	tags=33%, list=11%, signal=37%
cM_ncM		EMBRYONIC_APPENDAGE_MORPHOGENESIS	27	-0.273011	-1.07018	0.371308	0.532601	1	2090	tags=63%, list=38%, signal=101%
cM_ncM		RESPONSE_TO_ATP	15	-0.316563	-1.06836	0.376518	0.535347	1	916	tags=33%, list=17%, signal=40%
cM_ncM		POSITIVE_REGULATION_OF_DOUBLE_STRAND_BREAK_REPAIR	26	-0.270467	-1.0679	0.367257	0.5357	1	1329	tags=38%, list=24%, signal=50%
cM_ncM		RESPONSE_TO_TYPE_I_INTERFERON	25	-0.278512	-1.06746	0.364026	0.536023	1	1434	tags=36%, list=26%, signal=48%
cM_ncM		REGULATION_OF_FILOPODIUM_ASSEMBLY	19	-0.310068	-1.06713	0.388655	0.536191	1	1309	tags=47%, list=24%, signal=62%
cM_ncM		OSSIFICATION	137	-0.18796	-1.06632	0.348643	0.537192	1	530	tags=15%, list=10%, signal=16%
cM_ncM		HISTONE_H3_ACETYLATION	27	-0.266062	-1.06305	0.378641	0.541283	1	602	tags=19%, list=11%, signal=21%
cM_ncM		HOMOLOGOUS_CHROMOSOME_SEGREGATION	20	-0.299958	-1.06357	0.388664	0.541297	1	1886	tags=60%, list=34%, signal=91%
cM_ncM		SKELETAL_MUSCLE_CELL_DIFFERENTIATION	19	-0.295045	-1.06217	0.359127	0.54156	1	928	tags=32%, list=17%, signal=38%
cM_ncM		CELLULAR_RESPONSE_TO_LIGHT_STIMULUS	50	-0.232854	-1.06371	0.373225	0.541564	1	1733	tags=44%, list=31%, signal=63%
cM_ncM		REGULATION_OF_POSTSYNAPTIC_MEMBRANE_POTENTIAL	22	-0.287849	-1.06313	0.359504	0.541653	1	1341	tags=36%, list=24%, signal=48%
cM_ncM		DENDRITE_MORPHOGENESIS	45	-0.236059	-1.06221	0.38843	0.541993	1	749	tags=22%, list=14%, signal=25%
cM_ncM		EXCRETION	18	-0.299925	-1.06374	0.391393	0.542058	1	945	tags=33%, list=17%, signal=40%
cM_ncM		NEGATIVE_REGULATION_OF_CELL_CYCLE_PROCESS	114	-0.196439	-1.06243	0.37	0.542071	1	1657	tags=40%, list=30%, signal=56%
cM_ncM		SKIN_DEVELOPMENT	60	-0.220043	-1.06158	0.364407	0.542215	1	530	tags=20%, list=10%, signal=22%
cM_ncM		ESTABLISHMENT_OF_ENDOTHELIAL_BARRIER	24	-0.278404	-1.05995	0.384298	0.544399	1	530	tags=21%, list=10%, signal=23%
cM_ncM		EPITHELIAL_CELL_DIFFERENTIATION	174	-0.18131	-1.0595	0.331276	0.544754	1	409	tags=12%, list=7%, signal=13%
cM_ncM		STRIATED_MUSCLE_CELL_DIFFERENTIATION	86	-0.20608	-1.05999	0.365169	0.544877	1	692	tags=19%, list=12%, signal=21%
cM_ncM		REGULATION_OF_ENDOTHELIAL_CELL_MIGRATION	74	-0.210553	-1.05912	0.371134	0.544965	1	1007	tags=27%, list=18%, signal=33%
cM_ncM		DETECTION_OF_ABIOTIC_STIMULUS	24	-0.281338	-1.05794	0.353783	0.546893	1	849	tags=29%, list=15%, signal=34%
cM_ncM		CELLULAR_RESPONSE_TO_CALCIUM_ION	30	-0.252795	-1.05737	0.397959	0.546956	1	879	tags=27%, list=16%, signal=32%
cM_ncM		VESICLE_MEDIATED_TRANSPORT_TO_THE_PLASMA_MEMBRANE	61	-0.215531	-1.05753	0.377399	0.547185	1	833	tags=21%, list=15%, signal=25%
cM_ncM		REGULATION_OF_CHROMOSOME_SEGREGATION	33	-0.257044	-1.05698	0.387476	0.547245	1	3170	tags=88%, list=57%, signal=204%
cM_ncM		NEGATIVE_REGULATION_OF_EXOCYTOSIS	15	-0.320093	-1.05623	0.379921	0.548243	1	1039	tags=47%, list=19%, signal=57%
cM_ncM		DOPAMINE_RECEPTOR_SIGNALING_PATHWAY	16	-0.314457	-1.05549	0.402062	0.548723	1	1341	tags=50%, list=24%, signal=66%
cM_ncM		CELL_MATURATION	52	-0.226781	-1.05559	0.376842	0.549094	1	1431	tags=35%, list=26%, signal=46%
cM_ncM		MONOCARBOXYLIC_ACID_BIOSYNTHETIC_PROCESS	67	-0.215481	-1.05203	0.382536	0.551574	1	1266	tags=34%, list=23%, signal=44%
cM_ncM		REGULATION_OF_INNATE_IMMUNE_RESPONSE	88	-0.204942	-1.05268	0.373196	0.551825	1	568	tags=18%, list=10%, signal=20%
cM_ncM		REGULATION_OF_CELLULAR_RESPONSE_TO_STRESS	280	-0.16334	-1.05211	0.324675	0.551943	1	1350	tags=32%, list=24%, signal=40%
cM_ncM		VIRAL_LIFE_CYCLE	120	-0.189757	-1.0523	0.37721	0.552103	1	568	tags=16%, list=10%, signal=17%
cM_ncM		POSITIVE_REGULATION_OF_PROTEIN_MODIFICATION_PROCESS	375	-0.159196	-1.05357	0.323467	0.552151	1	1158	tags=25%, list=21%, signal=30%
cM_ncM		METENCEPHALON_DEVELOPMENT	27	-0.271645	-1.05142	0.390593	0.552308	1	325	tags=15%, list=6%, signal=16%
cM_ncM		MUSCLE_CELL_MIGRATION	32	-0.253755	-1.05269	0.374741	0.552348	1	869	tags=28%, list=16%, signal=33%
cM_ncM		NEGATIVE_REGULATION_OF_PROTEIN_METABOLIC_PROCESS	384	-0.158087	-1.05115	0.331169	0.552349	1	538	tags=13%, list=10%, signal=13%
cM_ncM		BLOOD_VESSEL_REMODELING	22	-0.284234	-1.05058	0.389121	0.552455	1	277	tags=18%, list=5%, signal=19%
cM_ncM		MESONEPHROS_DEVELOPMENT	20	-0.290715	-1.05279	0.387234	0.552695	1	474	tags=20%, list=9%, signal=22%
cM_ncM		REGULATION_OF_MEMBRANE_POTENTIAL	103	-0.193272	-1.05301	0.373358	0.552825	1	1001	tags=25%, list=18%, signal=30%
cM_ncM		REGULATION_OF_NEUTROPHIL_MIGRATION	29	-0.261397	-1.05065	0.363636	0.552846	1	689	tags=24%, list=12%, signal=27%
cM_ncM		VIRAL_GENE_EXPRESSION	37	-0.243103	-1.04945	0.396341	0.554273	1	568	tags=16%, list=10%, signal=18%
cM_ncM		MAINTENANCE_OF_LOCATION	116	-0.188159	-1.04877	0.393474	0.555144	1	1103	tags=28%, list=20%, signal=34%
cM_ncM		ICOSANOID_TRANSPORT	19	-0.292465	-1.04799	0.409736	0.556317	1	203	tags=16%, list=4%, signal=16%
cM_ncM		POSITIVE_REGULATION_OF_DNA_METABOLIC_PROCESS	95	-0.19894	-1.04566	0.366864	0.560643	1	1761	tags=44%, list=32%, signal=64%
cM_ncM		INNER_EAR_MORPHOGENESIS	20	-0.2919	-1.04335	0.39834	0.562805	1	947	tags=30%, list=17%, signal=36%
cM_ncM		POSITIVE_REGULATION_OF_ALPHA_BETA_T_CELL_DIFFERENTIATION	25	-0.268092	-1.04431	0.40748	0.562947	1	1206	tags=36%, list=22%, signal=46%
cM_ncM		NEGATIVE_REGULATION_OF_COLD_INDUCED_THERMOGENESIS	21	-0.28125	-1.04304	0.393075	0.562964	1	730	tags=24%, list=13%, signal=27%
cM_ncM		POSITIVE_REGULATION_OF_ACTIN_FILAMENT_POLYMERIZATION	26	-0.267096	-1.04347	0.397119	0.563097	1	1309	tags=42%, list=24%, signal=55%
cM_ncM		PROTEIN_MATURATION	110	-0.18785	-1.04348	0.36214	0.563608	1	377	tags=12%, list=7%, signal=12%
cM_ncM		CHROMOSOME_SEGREGATION	120	-0.188956	-1.04233	0.383698	0.563874	1	1985	tags=48%, list=36%, signal=72%
cM_ncM		NEGATIVE_REGULATION_OF_CELL_CYCLE_PHASE_TRANSITION	99	-0.194404	-1.04353	0.369388	0.564067	1	1657	tags=41%, list=30%, signal=58%
cM_ncM		NEGATIVE_REGULATION_OF_CELLULAR_RESPONSE_TO_GROWTH_FACTOR_STIMULUS	28	-0.264772	-1.04164	0.40625	0.564742	1	606	tags=21%, list=11%, signal=24%
cM_ncM		POSTSYNAPSE_ORGANIZATION	45	-0.233682	-1.0395	0.401186	0.567782	1	1341	tags=36%, list=24%, signal=47%
cM_ncM		ENDOCARDIAL_CUSHION_DEVELOPMENT	16	-0.298108	-1.03969	0.416016	0.567915	1	299	tags=19%, list=5%, signal=20%
cM_ncM		SENSORY_ORGAN_MORPHOGENESIS	55	-0.222914	-1.03974	0.398798	0.568343	1	947	tags=24%, list=17%, signal=28%
cM_ncM		MACROPHAGE_DIFFERENTIATION	22	-0.278769	-1.03855	0.409563	0.568735	1	201	tags=14%, list=4%, signal=14%
cM_ncM		REGULATION_OF_LIPID_STORAGE	26	-0.266576	-1.03861	0.393411	0.569155	1	1103	tags=35%, list=20%, signal=43%
cM_ncM		RESPONSE_TO_STARVATION	70	-0.2087	-1.0375	0.417537	0.5704	1	1010	tags=27%, list=18%, signal=33%
cM_ncM		PROTEIN_DESTABILIZATION	16	-0.30725	-1.03476	0.421053	0.574039	1	1401	tags=44%, list=25%, signal=58%
cM_ncM		REGULATION_OF_DEPHOSPHORYLATION	54	-0.222891	-1.035	0.433054	0.574058	1	560	tags=17%, list=10%, signal=18%
cM_ncM		NEGATIVE_REGULATION_OF_PEPTIDYL_SERINE_PHOSPHORYLATION	15	-0.308769	-1.03419	0.428291	0.574168	1	117	tags=13%, list=2%, signal=14%
cM_ncM		AMYLOID_BETA_METABOLIC_PROCESS	28	-0.259849	-1.035	0.410506	0.574597	1	549	tags=21%, list=10%, signal=24%
cM_ncM		CYTOPLASMIC_MICROTUBULE_ORGANIZATION	24	-0.267193	-1.0342	0.410678	0.57471	1	2095	tags=63%, list=38%, signal=100%
cM_ncM		ESTABLISHMENT_OR_MAINTENANCE_OF_CELL_POLARITY	85	-0.200248	-1.03501	0.396857	0.575124	1	358	tags=13%, list=6%, signal=14%
cM_ncM		REGULATION_OF_MAST_CELL_ACTIVATION	16	-0.303297	-1.033	0.408451	0.576156	1	968	tags=38%, list=17%, signal=45%
cM_ncM		MORPHOGENESIS_OF_AN_EPITHELIAL_SHEET	21	-0.278945	-1.03168	0.416667	0.578367	1	907	tags=33%, list=16%, signal=40%
cM_ncM		PROTEIN_LOCALIZATION_TO_EXTRACELLULAR_REGION	122	-0.186038	-1.03085	0.416	0.578431	1	1179	tags=30%, list=21%, signal=38%
cM_ncM		MIDBRAIN_DEVELOPMENT	28	-0.261235	-1.03098	0.40619	0.578696	1	243	tags=14%, list=4%, signal=15%
cM_ncM		REGULATION_OF_CELLULAR_RESPONSE_TO_INSULIN_STIMULUS	24	-0.268838	-1.03109	0.428	0.578993	1	654	tags=25%, list=12%, signal=28%
cM_ncM		REGULATION_OF_SYNAPTIC_TRANSMISSION_GLUTAMATERGIC	17	-0.304162	-1.02977	0.401235	0.579543	1	1594	tags=53%, list=29%, signal=74%
cM_ncM		FOAM_CELL_DIFFERENTIATION	17	-0.299474	-1.02949	0.42029	0.579572	1	1103	tags=35%, list=20%, signal=44%
cM_ncM		POSITIVE_REGULATION_OF_RESPONSE_TO_CYTOKINE_STIMULUS	27	-0.261284	-1.02983	0.40257	0.579958	1	1546	tags=48%, list=28%, signal=66%
cM_ncM		SPINAL_CORD_DEVELOPMENT	20	-0.283559	-1.02868	0.424431	0.580744	1	1312	tags=40%, list=24%, signal=52%
cM_ncM		IMMUNOGLOBULIN_PRODUCTION_INVOLVED_IN_IMMUNOGLOBULIN_MEDIATED_IMMUNE_RESPONSE	31	-0.250959	-1.02654	0.411178	0.584771	1	1146	tags=42%, list=21%, signal=53%
cM_ncM		TELENCEPHALON_DEVELOPMENT	63	-0.209086	-1.02621	0.425	0.584918	1	826	tags=22%, list=15%, signal=26%
cM_ncM		REGULATION_OF_MRNA_PROCESSING	44	-0.227576	-1.02567	0.420842	0.585522	1	2523	tags=64%, list=46%, signal=116%
cM_ncM		RECEPTOR_CATABOLIC_PROCESS	15	-0.31149	-1.02519	0.425403	0.585961	1	432	tags=20%, list=8%, signal=22%
cM_ncM		POSITIVE_REGULATION_OF_ION_TRANSMEMBRANE_TRANSPORT	53	-0.219578	-1.02453	0.429126	0.586799	1	988	tags=28%, list=18%, signal=34%
cM_ncM		NEGATIVE_REGULATION_OF_NUCLEOBASE_CONTAINING_COMPOUND_METABOLIC_PROCESS	474	-0.150665	-1.02406	0.403922	0.587276	1	1761	tags=39%, list=32%, signal=52%
cM_ncM		ORGANELLE_DISASSEMBLY	43	-0.23069	-1.0222	0.420408	0.589501	1	1085	tags=26%, list=20%, signal=32%
cM_ncM		REGULATION_OF_ERBB_SIGNALING_PATHWAY	32	-0.249811	-1.02268	0.419283	0.589577	1	538	tags=19%, list=10%, signal=21%
cM_ncM		PRODUCTION_OF_MOLECULAR_MEDIATOR_OF_IMMUNE_RESPONSE	87	-0.198925	-1.02226	0.427992	0.589943	1	1146	tags=33%, list=21%, signal=41%
cM_ncM		MITOTIC_CELL_CYCLE_PROCESS	285	-0.161199	-1.02156	0.415507	0.59035	1	1785	tags=41%, list=32%, signal=57%
cM_ncM		NEGATIVE_REGULATION_OF_DNA_BINDING_TRANSCRIPTION_FACTOR_ACTIVITY	64	-0.206234	-1.02088	0.439834	0.590728	1	1507	tags=39%, list=27%, signal=53%
cM_ncM		CARDIAC_CHAMBER_DEVELOPMENT	53	-0.223414	-1.02094	0.403651	0.591159	1	1224	tags=32%, list=22%, signal=41%
cM_ncM		GLYCOPROTEIN_METABOLIC_PROCESS	126	-0.182874	-1.01994	0.428287	0.591491	1	564	tags=14%, list=10%, signal=16%
cM_ncM		POSITIVE_REGULATION_OF_SMOOTH_MUSCLE_CELL_PROLIFERATION	40	-0.228724	-1.01996	0.407115	0.592007	1	1343	tags=40%, list=24%, signal=52%
cM_ncM		CELL_CYCLE_PHASE_TRANSITION	192	-0.169291	-1.01812	0.403101	0.594722	1	1423	tags=33%, list=26%, signal=43%
cM_ncM		UROGENITAL_SYSTEM_DEVELOPMENT	101	-0.191175	-1.01706	0.42	0.595311	1	345	tags=12%, list=6%, signal=12%
cM_ncM		REPRODUCTION	358	-0.156116	-1.01678	0.418891	0.595395	1	1147	tags=25%, list=21%, signal=29%
cM_ncM		REGULATION_OF_CELL_PROJECTION_ASSEMBLY	84	-0.196008	-1.01747	0.448343	0.595504	1	1654	tags=39%, list=30%, signal=55%
cM_ncM		REGULATION_OF_NEUROTRANSMITTER_LEVELS	54	-0.215966	-1.01708	0.458753	0.595835	1	1472	tags=37%, list=27%, signal=50%
cM_ncM		EPITHELIAL_CELL_DEVELOPMENT	66	-0.206749	-1.01632	0.421965	0.595849	1	376	tags=12%, list=7%, signal=13%
cM_ncM		POSITIVE_REGULATION_OF_OSTEOBLAST_DIFFERENTIATION	22	-0.277791	-1.01559	0.425703	0.596313	1	277	tags=14%, list=5%, signal=14%
cM_ncM		POSITIVE_REGULATION_OF_SUPRAMOLECULAR_FIBER_ORGANIZATION	75	-0.201533	-1.01572	0.433684	0.596603	1	386	tags=13%, list=7%, signal=14%
cM_ncM		AMYLOID_PRECURSOR_PROTEIN_METABOLIC_PROCESS	37	-0.234775	-1.01481	0.448819	0.597467	1	549	tags=22%, list=10%, signal=24%
cM_ncM		CELLULAR_RESPONSE_TO_RADIATION	76	-0.200102	-1.01131	0.454918	0.601526	1	1313	tags=33%, list=24%, signal=43%
cM_ncM		NEUROMUSCULAR_PROCESS	32	-0.250601	-1.01208	0.4334	0.601596	1	1749	tags=44%, list=32%, signal=64%
cM_ncM		REGULATION_OF_CALCIUM_MEDIATED_SIGNALING	30	-0.24681	-1.01172	0.439394	0.601784	1	1144	tags=33%, list=21%, signal=42%
cM_ncM		POSITIVE_REGULATION_OF_TRANSPORTER_ACTIVITY	42	-0.224107	-1.01086	0.456	0.601892	1	913	tags=26%, list=16%, signal=31%
cM_ncM		REGULATION_OF_MACROPHAGE_ACTIVATION	24	-0.263562	-1.01219	0.43659	0.601893	1	730	tags=25%, list=13%, signal=29%
cM_ncM		BASE_EXCISION_REPAIR	24	-0.266939	-1.01138	0.438525	0.601956	1	2155	tags=67%, list=39%, signal=109%
cM_ncM		SENSORY_PERCEPTION	105	-0.187595	-1.01227	0.43459	0.602289	1	630	tags=16%, list=11%, signal=18%
cM_ncM		REGULATION_OF_PLATELET_ACTIVATION	20	-0.277837	-1.0098	0.457265	0.603139	1	473	tags=20%, list=9%, signal=22%
cM_ncM		VESICLE_CYTOSKELETAL_TRAFFICKING	24	-0.261832	-1.00995	0.454732	0.603368	1	1510	tags=42%, list=27%, signal=57%
cM_ncM		LONG_CHAIN_FATTY_ACID_METABOLIC_PROCESS	32	-0.240683	-1.00859	0.418067	0.604061	1	630	tags=22%, list=11%, signal=25%
cM_ncM		NEGATIVE_REGULATION_OF_MITOTIC_CELL_CYCLE_PHASE_TRANSITION	69	-0.203887	-1.00883	0.425703	0.604105	1	1657	tags=42%, list=30%, signal=59%
cM_ncM		I_KAPPAB_KINASE_NF_KAPPAB_SIGNALING	146	-0.176873	-1.00904	0.464583	0.6042	1	1158	tags=29%, list=21%, signal=35%
cM_ncM		REGULATION_OF_STEROL_TRANSPORT	22	-0.273344	-1.00729	0.444015	0.605718	1	492	tags=23%, list=9%, signal=25%
cM_ncM		REGULATION_OF_SYNAPSE_STRUCTURE_OR_ACTIVITY	59	-0.207489	-1.00742	0.453799	0.606018	1	876	tags=22%, list=16%, signal=26%
cM_ncM		REGULATION_OF_NITRIC_OXIDE_METABOLIC_PROCESS	31	-0.25199	-1.00648	0.443089	0.606822	1	802	tags=23%, list=14%, signal=26%
cM_ncM		REACTIVE_NITROGEN_SPECIES_METABOLIC_PROCESS	37	-0.240974	-1.00579	0.446028	0.607757	1	530	tags=16%, list=10%, signal=18%
cM_ncM		REGULATION_OF_CHOLESTEROL_EFFLUX	17	-0.291632	-1.00423	0.45082	0.610499	1	492	tags=24%, list=9%, signal=26%
cM_ncM		REGULATION_OF_HEART_GROWTH	24	-0.263998	-1.00195	0.465066	0.614213	1	505	tags=21%, list=9%, signal=23%
cM_ncM		REGULATION_OF_SUPRAMOLECULAR_FIBER_ORGANIZATION	142	-0.175604	-1.00211	0.443798	0.614447	1	1426	tags=33%, list=26%, signal=43%
cM_ncM		RESPONSE_TO_RADIATION	159	-0.169488	-1.0012	0.465517	0.615189	1	1247	tags=30%, list=22%, signal=37%
cM_ncM		REGULATION_OF_CYTOKINESIS	31	-0.244764	-1.00013	0.463002	0.616355	1	2085	tags=52%, list=38%, signal=82%
cM_ncM		REGULATION_OF_CELLULAR_CARBOHYDRATE_METABOLIC_PROCESS	52	-0.215217	-1.00016	0.47561	0.616832	1	1091	tags=27%, list=20%, signal=33%
cM_ncM		LEARNING	42	-0.223517	-0.999312	0.470226	0.617533	1	1025	tags=31%, list=18%, signal=38%
cM_ncM		REGULATION_OF_MYELOID_LEUKOCYTE_MEDIATED_IMMUNITY	29	-0.253539	-0.99733	0.45929	0.621197	1	324	tags=14%, list=6%, signal=15%
cM_ncM		REGULATION_OF_ENDOTHELIAL_CELL_DIFFERENTIATION	18	-0.285024	-0.996483	0.469136	0.622394	1	627	tags=28%, list=11%, signal=31%
cM_ncM		RESPONSE_TO_TEMPERATURE_STIMULUS	63	-0.208417	-0.99611	0.469729	0.622646	1	1174	tags=32%, list=21%, signal=40%
cM_ncM		ORGANELLE_FISSION	169	-0.172206	-0.995621	0.474645	0.623125	1	1441	tags=34%, list=26%, signal=44%
cM_ncM		CELLULAR_RESPONSE_TO_STARVATION	59	-0.205547	-0.994015	0.485169	0.624925	1	912	tags=25%, list=16%, signal=30%
cM_ncM		AXIS_SPECIFICATION	18	-0.289258	-0.994262	0.479675	0.624974	1	1529	tags=56%, list=28%, signal=76%
cM_ncM		NEGATIVE_REGULATION_OF_INTRACELLULAR_TRANSPORT	21	-0.277172	-0.994414	0.469729	0.625228	1	1341	tags=43%, list=24%, signal=56%
cM_ncM		POSITIVE_REGULATION_OF_ANION_TRANSPORT	18	-0.289637	-0.992397	0.486166	0.625494	1	825	tags=28%, list=15%, signal=33%
cM_ncM		MITOTIC_CELL_CYCLE_PHASE_TRANSITION	158	-0.169826	-0.992584	0.454357	0.62568	1	1423	tags=33%, list=26%, signal=43%
cM_ncM		SMOOTHENED_SIGNALING_PATHWAY	34	-0.238772	-0.992801	0.473573	0.625769	1	1159	tags=35%, list=21%, signal=44%
cM_ncM		RESPONSE_TO_ABIOTIC_STIMULUS	391	-0.150479	-0.993322	0.474895	0.625824	1	1247	tags=26%, list=22%, signal=32%
cM_ncM		POSITIVE_REGULATION_OF_INTERLEUKIN_12_PRODUCTION	21	-0.270903	-0.991914	0.448637	0.626038	1	209	tags=14%, list=4%, signal=15%
cM_ncM		PROTEIN_LOCALIZATION_TO_ORGANELLE	329	-0.154485	-0.990831	0.490946	0.626134	1	1610	tags=34%, list=29%, signal=45%
cM_ncM		POSITIVE_REGULATION_OF_INTERLEUKIN_10_PRODUCTION	19	-0.278675	-0.991586	0.466667	0.626173	1	186	tags=16%, list=3%, signal=16%
cM_ncM		CELLULAR_KETONE_METABOLIC_PROCESS	69	-0.199737	-0.992842	0.476483	0.626261	1	730	tags=17%, list=13%, signal=20%
cM_ncM		REGULATION_OF_CD4_POSITIVE_ALPHA_BETA_T_CELL_DIFFERENTIATION	28	-0.253498	-0.990975	0.47505	0.626377	1	1206	tags=39%, list=22%, signal=50%
cM_ncM		POSITIVE_REGULATION_OF_TRANSMEMBRANE_RECEPTOR_PROTEIN_SERINE_THREONINE_KINASE_SIGNALING_PATHWAY	33	-0.23748	-0.990384	0.474206	0.626557	1	1551	tags=42%, list=28%, signal=59%
cM_ncM		DNA_BIOSYNTHETIC_PROCESS	85	-0.192835	-0.991101	0.449485	0.62664	1	1773	tags=44%, list=32%, signal=63%
cM_ncM		REGULATION_OF_MRNA_SPLICING_VIA_SPLICEOSOME	33	-0.239929	-0.989778	0.470588	0.627272	1	2523	tags=67%, list=46%, signal=122%
cM_ncM		CELLULAR_RESPONSE_TO_UV	43	-0.222561	-0.98941	0.473054	0.627512	1	1313	tags=35%, list=24%, signal=45%
cM_ncM		SMOOTH_MUSCLE_CONTRACTION	32	-0.241181	-0.988541	0.501018	0.628797	1	916	tags=28%, list=17%, signal=33%
cM_ncM		REGULATION_OF_POSTSYNAPTIC_MEMBRANE_NEUROTRANSMITTER_RECEPTOR_LEVELS	15	-0.301733	-0.987688	0.45	0.630059	1	1160	tags=40%, list=21%, signal=50%
cM_ncM		POSITIVE_REGULATION_OF_LEUKOCYTE_APOPTOTIC_PROCESS	15	-0.296659	-0.985096	0.467505	0.63329	1	568	tags=27%, list=10%, signal=30%
cM_ncM		SOMITOGENESIS	17	-0.295035	-0.985865	0.48	0.633342	1	51	tags=12%, list=1%, signal=12%
cM_ncM		MULTI_ORGANISM_REPRODUCTIVE_PROCESS	239	-0.158812	-0.985277	0.49359	0.633486	1	1147	tags=25%, list=21%, signal=30%
cM_ncM		REGULATION_OF_FATTY_ACID_BIOSYNTHETIC_PROCESS	18	-0.278737	-0.985302	0.470942	0.634002	1	1266	tags=39%, list=23%, signal=50%
cM_ncM		MYELOID_CELL_DEVELOPMENT	30	-0.2443	-0.984473	0.50297	0.634058	1	1094	tags=33%, list=20%, signal=41%
cM_ncM		POSITIVE_REGULATION_OF_CELLULAR_CARBOHYDRATE_METABOLIC_PROCESS	20	-0.274925	-0.983842	0.474747	0.634857	1	632	tags=20%, list=11%, signal=22%
cM_ncM		REGULATION_OF_LIPID_BIOSYNTHETIC_PROCESS	67	-0.19972	-0.98317	0.478541	0.635768	1	530	tags=15%, list=10%, signal=16%
cM_ncM		RENAL_TUBULE_DEVELOPMENT	21	-0.265478	-0.982646	0.450106	0.636316	1	1343	tags=43%, list=24%, signal=56%
cM_ncM		FIBROBLAST_MIGRATION	23	-0.261941	-0.981801	0.459883	0.637467	1	1415	tags=39%, list=26%, signal=52%
cM_ncM		SUBSTANTIA_NIGRA_DEVELOPMENT	17	-0.290812	-0.98144	0.461698	0.637672	1	508	tags=18%, list=9%, signal=19%
cM_ncM		REGULATION_OF_DNA_BIOSYNTHETIC_PROCESS	51	-0.209521	-0.981131	0.499093	0.637729	1	1761	tags=43%, list=32%, signal=63%
cM_ncM		APOPTOTIC_CELL_CLEARANCE	24	-0.262113	-0.980377	0.508097	0.63815	1	358	tags=17%, list=6%, signal=18%
cM_ncM		EAR_DEVELOPMENT	47	-0.214739	-0.978467	0.502982	0.638153	1	1019	tags=28%, list=18%, signal=34%
cM_ncM		REGULATION_OF_ALCOHOL_BIOSYNTHETIC_PROCESS	19	-0.274797	-0.977636	0.453416	0.638259	1	1091	tags=37%, list=20%, signal=46%
cM_ncM		PHOSPHATIDYLCHOLINE_METABOLIC_PROCESS	29	-0.248977	-0.978662	0.506122	0.638289	1	136	tags=10%, list=2%, signal=11%
cM_ncM		VENTRICULAR_SEPTUM_DEVELOPMENT	28	-0.2489	-0.98057	0.495575	0.638299	1	299	tags=11%, list=5%, signal=11%
cM_ncM		NEGATIVE_REGULATION_OF_MITOTIC_CELL_CYCLE	89	-0.188535	-0.978733	0.477551	0.638698	1	1395	tags=35%, list=25%, signal=46%
cM_ncM		NEGATIVE_REGULATION_OF_AUTOPHAGY	37	-0.23388	-0.977646	0.501014	0.638792	1	928	tags=32%, list=17%, signal=39%
cM_ncM		SYNAPTIC_VESICLE_EXOCYTOSIS	28	-0.245719	-0.977808	0.495798	0.638975	1	1414	tags=39%, list=26%, signal=52%
cM_ncM		REGULATION_OF_ORGANELLE_ASSEMBLY	98	-0.181801	-0.978822	0.527383	0.639081	1	1757	tags=42%, list=32%, signal=60%
cM_ncM		REGULATION_OF_CELLULAR_RESPONSE_TO_TRANSFORMING_GROWTH_FACTOR_BETA_STIMULUS	42	-0.218584	-0.979641	0.454167	0.639138	1	627	tags=19%, list=11%, signal=21%
cM_ncM		TRANSCRIPTION_BY_RNA_POLYMERASE_I	22	-0.267705	-0.978872	0.50099	0.639539	1	1499	tags=45%, list=27%, signal=62%
cM_ncM		LUNG_ALVEOLUS_DEVELOPMENT	15	-0.303078	-0.979056	0.485549	0.639751	1	882	tags=27%, list=16%, signal=32%
cM_ncM		LIPID_BIOSYNTHETIC_PROCESS	238	-0.157703	-0.972749	0.531187	0.648027	1	1196	tags=26%, list=22%, signal=32%
cM_ncM		EXPORT_ACROSS_PLASMA_MEMBRANE	19	-0.271588	-0.971073	0.519507	0.650414	1	1103	tags=37%, list=20%, signal=46%
cM_ncM		POSITIVE_REGULATION_OF_CATABOLIC_PROCESS	219	-0.159756	-0.97124	0.515217	0.650607	1	1146	tags=23%, list=21%, signal=28%
cM_ncM		CHROMATIN_ORGANIZATION	175	-0.162715	-0.970423	0.516966	0.650678	1	2122	tags=47%, list=38%, signal=74%
cM_ncM		ACIDIC_AMINO_ACID_TRANSPORT	23	-0.253957	-0.970644	0.521042	0.650763	1	899	tags=30%, list=16%, signal=36%
cM_ncM		RESPONSE_TO_INSULIN	103	-0.17867	-0.968588	0.514344	0.653902	1	709	tags=18%, list=13%, signal=21%
cM_ncM		BIOLOGICAL_PROCESS_INVOLVED_IN_INTERACTION_WITH_HOST	82	-0.190584	-0.966945	0.536585	0.656745	1	455	tags=15%, list=8%, signal=16%
cM_ncM		AMYLOID_PRECURSOR_PROTEIN_CATABOLIC_PROCESS	33	-0.230998	-0.966187	0.514735	0.657203	1	549	tags=21%, list=10%, signal=23%
cM_ncM		POSITIVE_REGULATION_OF_NOTCH_SIGNALING_PATHWAY	15	-0.292737	-0.966346	0.496746	0.657441	1	619	tags=27%, list=11%, signal=30%
cM_ncM		RESPONSE_TO_DSRNA	19	-0.264055	-0.965611	0.509921	0.657825	1	597	tags=21%, list=11%, signal=24%
cM_ncM		NEGATIVE_REGULATION_OF_APOPTOTIC_SIGNALING_PATHWAY	96	-0.182652	-0.965295	0.526205	0.657915	1	325	tags=9%, list=6%, signal=10%
cM_ncM		POSITIVE_REGULATION_OF_RESPONSE_TO_DNA_DAMAGE_STIMULUS	56	-0.206614	-0.964414	0.523346	0.659243	1	1329	tags=38%, list=24%, signal=49%
cM_ncM		SMOOTH_MUSCLE_CELL_PROLIFERATION	59	-0.201758	-0.96212	0.516441	0.663505	1	1343	tags=36%, list=24%, signal=46%
cM_ncM		REGULATION_OF_CARBOHYDRATE_METABOLIC_PROCESS	69	-0.194129	-0.96147	0.544148	0.663741	1	1138	tags=28%, list=21%, signal=34%
cM_ncM		REGULATION_OF_PROTEIN_TARGETING	25	-0.248844	-0.961603	0.520492	0.664023	1	1341	tags=36%, list=24%, signal=47%
cM_ncM		MAST_CELL_ACTIVATION	30	-0.237724	-0.960381	0.507071	0.665523	1	1084	tags=37%, list=20%, signal=45%
cM_ncM		POSITIVE_REGULATION_OF_STEROL_TRANSPORT	18	-0.283316	-0.959615	0.521912	0.665954	1	492	tags=22%, list=9%, signal=24%
cM_ncM		PROTEIN_DNA_COMPLEX_ASSEMBLY	45	-0.214824	-0.95964	0.537975	0.666497	1	2015	tags=49%, list=36%, signal=76%
cM_ncM		NEGATIVE_REGULATION_OF_VASCULATURE_DEVELOPMENT	37	-0.221654	-0.957975	0.520256	0.668223	1	593	tags=19%, list=11%, signal=21%
cM_ncM		TRANSFORMING_GROWTH_FACTOR_BETA_PRODUCTION	16	-0.285113	-0.958237	0.486258	0.668262	1	248	tags=13%, list=4%, signal=13%
cM_ncM		REGULATION_OF_HISTONE_MODIFICATION	69	-0.192631	-0.957652	0.539095	0.668296	1	1341	tags=30%, list=24%, signal=40%
cM_ncM		MITOTIC_DNA_INTEGRITY_CHECKPOINT_SIGNALING	33	-0.229915	-0.957318	0.51875	0.668413	1	1313	tags=36%, list=24%, signal=47%
cM_ncM		POSITIVE_REGULATION_OF_STRIATED_MUSCLE_CELL_DIFFERENTIATION	18	-0.273149	-0.956219	0.519038	0.670097	1	1544	tags=50%, list=28%, signal=69%
cM_ncM		ERBB_SIGNALING_PATHWAY	44	-0.209409	-0.955482	0.532653	0.670444	1	1148	tags=30%, list=21%, signal=37%
cM_ncM		POSITIVE_REGULATION_OF_ORGAN_GROWTH	16	-0.282882	-0.955543	0.508265	0.670898	1	299	tags=19%, list=5%, signal=20%
cM_ncM		POSITIVE_REGULATION_OF_MACROAUTOPHAGY	36	-0.224666	-0.954904	0.496032	0.671056	1	1677	tags=47%, list=30%, signal=67%
cM_ncM		REGULATION_OF_GLUCOSE_IMPORT	24	-0.253191	-0.95336	0.522822	0.673639	1	587	tags=21%, list=11%, signal=23%
cM_ncM		PROTEIN_LOCALIZATION_TO_GOLGI_APPARATUS	16	-0.279616	-0.952768	0.509398	0.674275	1	833	tags=25%, list=15%, signal=29%
cM_ncM		DNA_GEOMETRIC_CHANGE	48	-0.210052	-0.951957	0.530526	0.675411	1	2151	tags=60%, list=39%, signal=98%
cM_ncM		REGULATION_OF_CATION_CHANNEL_ACTIVITY	48	-0.207328	-0.94911	0.538462	0.680806	1	1001	tags=29%, list=18%, signal=35%
cM_ncM		NEPHRON_EPITHELIUM_DEVELOPMENT	27	-0.242069	-0.948044	0.518447	0.682446	1	474	tags=19%, list=9%, signal=20%
cM_ncM		CHLORIDE_TRANSPORT	27	-0.243365	-0.947636	0.561475	0.682696	1	1123	tags=33%, list=20%, signal=42%
cM_ncM		POSITIVE_REGULATION_OF_CYTOKINE_PRODUCTION_INVOLVED_IN_IMMUNE_RESPONSE	30	-0.232956	-0.946635	0.55144	0.683553	1	989	tags=27%, list=18%, signal=32%
cM_ncM		NEGATIVE_REGULATION_OF_ENDOCYTOSIS	28	-0.242671	-0.945944	0.548255	0.683789	1	968	tags=32%, list=17%, signal=39%
cM_ncM		REGULATION_OF_SMALL_MOLECULE_METABOLIC_PROCESS	121	-0.169717	-0.946204	0.596386	0.683854	1	651	tags=17%, list=12%, signal=18%
cM_ncM		REGULATION_OF_AUTOPHAGY	145	-0.166792	-0.946689	0.557143	0.684035	1	1144	tags=28%, list=21%, signal=35%
cM_ncM		NEGATIVE_REGULATION_OF_MUSCLE_CELL_DIFFERENTIATION	22	-0.253636	-0.945513	0.510163	0.684044	1	299	tags=14%, list=5%, signal=14%
cM_ncM		NUCLEAR_TRANSCRIBED_MRNA_CATABOLIC_PROCESS_DEADENYLATION_DEPENDENT_DECAY	32	-0.226754	-0.944661	0.519841	0.684589	1	3796	tags=94%, list=68%, signal=296%
cM_ncM		RNA_DESTABILIZATION	43	-0.213669	-0.944808	0.551257	0.684885	1	3796	tags=93%, list=68%, signal=293%
cM_ncM		REGULATION_OF_GLUCOSE_TRANSMEMBRANE_TRANSPORT	31	-0.235772	-0.943539	0.529865	0.685214	1	816	tags=26%, list=15%, signal=30%
cM_ncM		HORMONE_MEDIATED_SIGNALING_PATHWAY	59	-0.198022	-0.944022	0.541582	0.68535	1	1464	tags=34%, list=26%, signal=46%
cM_ncM		PROTEIN_MODIFICATION_BY_SMALL_PROTEIN_CONJUGATION	317	-0.145954	-0.943715	0.610998	0.685448	1	1526	tags=32%, list=28%, signal=41%
cM_ncM		GMP_METABOLIC_PROCESS	15	-0.289415	-0.942632	0.517671	0.686624	1	1211	tags=47%, list=22%, signal=60%
cM_ncM		ESTABLISHMENT_OF_PROTEIN_LOCALIZATION_TO_PLASMA_MEMBRANE	31	-0.230993	-0.942273	0.526733	0.686805	1	1048	tags=29%, list=19%, signal=36%
cM_ncM		REGULATION_OF_ORGANIC_ACID_TRANSPORT	26	-0.237652	-0.940869	0.528184	0.689195	1	825	tags=23%, list=15%, signal=27%
cM_ncM		MEMBRANE_DEPOLARIZATION	25	-0.236237	-0.938933	0.552894	0.691975	1	692	tags=20%, list=12%, signal=23%
cM_ncM		MRNA_EXPORT_FROM_NUCLEUS	27	-0.244909	-0.938959	0.549783	0.692495	1	2193	tags=56%, list=40%, signal=91%
cM_ncM		RNA_EXPORT_FROM_NUCLEUS	31	-0.226122	-0.936107	0.536383	0.69702	1	3792	tags=94%, list=68%, signal=294%
cM_ncM		NEGATIVE_REGULATION_OF_RECEPTOR_MEDIATED_ENDOCYTOSIS	15	-0.283108	-0.93454	0.512766	0.699757	1	1414	tags=53%, list=26%, signal=71%
cM_ncM		REGULATION_OF_STRIATED_MUSCLE_CELL_DIFFERENTIATION	30	-0.239334	-0.933656	0.543021	0.701074	1	325	tags=13%, list=6%, signal=14%
cM_ncM		PEPTIDYL_AMINO_ACID_MODIFICATION	470	-0.139269	-0.932932	0.688755	0.701942	1	1344	tags=27%, list=24%, signal=33%
cM_ncM		POSITIVE_REGULATION_OF_CARBOHYDRATE_METABOLIC_PROCESS	30	-0.233044	-0.932536	0.559838	0.702209	1	632	tags=20%, list=11%, signal=22%
cM_ncM		RESPONSE_TO_ESTROGEN	24	-0.245623	-0.931611	0.54386	0.702896	1	248	tags=13%, list=4%, signal=13%
cM_ncM		CELL_DIVISION	228	-0.151288	-0.931758	0.636179	0.703198	1	2085	tags=47%, list=38%, signal=72%
cM_ncM		REGULATION_OF_PROTEIN_SERINE_THREONINE_KINASE_ACTIVITY	163	-0.158039	-0.92988	0.613924	0.705908	1	530	tags=13%, list=10%, signal=14%
cM_ncM		PROTEIN_LIPID_COMPLEX_SUBUNIT_ORGANIZATION	16	-0.270253	-0.928164	0.565217	0.70889	1	1474	tags=50%, list=27%, signal=68%
cM_ncM		ESTABLISHMENT_OF_ORGANELLE_LOCALIZATION	154	-0.159706	-0.92635	0.616016	0.711975	1	1415	tags=31%, list=26%, signal=40%
cM_ncM		AMINOGLYCAN_METABOLIC_PROCESS	47	-0.204714	-0.923881	0.546809	0.715842	1	243	tags=11%, list=4%, signal=11%
cM_ncM		PLATELET_ACTIVATION	55	-0.195298	-0.924182	0.594203	0.715849	1	914	tags=24%, list=16%, signal=28%
cM_ncM		MUSCLE_CELL_DEVELOPMENT	52	-0.198958	-0.922472	0.567623	0.718096	1	497	tags=17%, list=9%, signal=19%
cM_ncM		POSITIVE_REGULATION_OF_GLIOGENESIS	22	-0.250621	-0.921933	0.555066	0.71859	1	1019	tags=36%, list=18%, signal=44%
cM_ncM		LOCOMOTORY_BEHAVIOR	48	-0.201722	-0.920403	0.572025	0.719941	1	952	tags=23%, list=17%, signal=27%
cM_ncM		PEPTIDYL_THREONINE_MODIFICATION	48	-0.203422	-0.920857	0.558824	0.720201	1	1341	tags=35%, list=24%, signal=46%
cM_ncM		NEGATIVE_REGULATION_OF_CYTOSKELETON_ORGANIZATION	46	-0.202917	-0.920536	0.577689	0.720249	1	1395	tags=37%, list=25%, signal=49%
cM_ncM		GLYCOPROTEIN_BIOSYNTHETIC_PROCESS	107	-0.168366	-0.919846	0.640082	0.720464	1	675	tags=15%, list=12%, signal=17%
cM_ncM		CELLULAR_RESPONSE_TO_GLUCOSE_STARVATION	20	-0.25243	-0.917473	0.555056	0.724712	1	648	tags=25%, list=12%, signal=28%
cM_ncM		POSITIVE_REGULATION_OF_TRANSCRIPTION_BY_RNA_POLYMERASE_II	385	-0.139284	-0.915997	0.702355	0.726408	1	1081	tags=21%, list=19%, signal=24%
cM_ncM		PROTEIN_O_LINKED_GLYCOSYLATION	30	-0.226601	-0.916254	0.576087	0.726501	1	757	tags=20%, list=14%, signal=23%
cM_ncM		SPINDLE_LOCALIZATION	18	-0.258498	-0.914854	0.56	0.726898	1	1401	tags=39%, list=25%, signal=52%
cM_ncM		MUSCLE_ORGAN_MORPHOGENESIS	19	-0.254279	-0.914461	0.578629	0.727087	1	299	tags=11%, list=5%, signal=11%
cM_ncM		LYMPHOCYTE_HOMEOSTASIS	28	-0.229401	-0.914873	0.572895	0.727452	1	1220	tags=39%, list=22%, signal=50%
cM_ncM		TUBE_FORMATION	50	-0.201545	-0.914901	0.593939	0.727994	1	1343	tags=36%, list=24%, signal=47%
cM_ncM		REGULATION_OF_INSULIN_SECRETION	52	-0.198132	-0.912725	0.617769	0.730002	1	1175	tags=29%, list=21%, signal=36%
cM_ncM		NEGATIVE_REGULATION_OF_SMALL_MOLECULE_METABOLIC_PROCESS	26	-0.235492	-0.911451	0.606122	0.732025	1	1316	tags=42%, list=24%, signal=55%
cM_ncM		REGULATION_OF_MITOTIC_CELL_CYCLE_PHASE_TRANSITION	120	-0.16222	-0.90903	0.675	0.736214	1	1458	tags=33%, list=26%, signal=44%
cM_ncM		PROTEIN_MODIFICATION_BY_SMALL_PROTEIN_CONJUGATION_OR_REMOVAL	360	-0.139015	-0.906394	0.742678	0.740297	1	1526	tags=31%, list=28%, signal=40%
cM_ncM		CELL_SURFACE_RECEPTOR_SIGNALING_PATHWAY_INVOLVED_IN_CELL_CELL_SIGNALING	158	-0.154479	-0.906437	0.642127	0.740811	1	508	tags=12%, list=9%, signal=13%
cM_ncM		VITAMIN_METABOLIC_PROCESS	31	-0.226314	-0.903473	0.579439	0.745646	1	530	tags=16%, list=10%, signal=18%
cM_ncM		POSITIVE_REGULATION_OF_CHOLESTEROL_EFFLUX	15	-0.274057	-0.901713	0.566794	0.748606	1	492	tags=20%, list=9%, signal=22%
cM_ncM		DEVELOPMENT_OF_PRIMARY_FEMALE_SEXUAL_CHARACTERISTICS	30	-0.225857	-0.900169	0.622881	0.7498	1	325	tags=17%, list=6%, signal=18%
cM_ncM		CIRCADIAN_RHYTHM	68	-0.1795	-0.900683	0.618182	0.750039	1	1198	tags=29%, list=22%, signal=37%
cM_ncM		POSITIVE_REGULATION_OF_PRODUCTION_OF_MOLECULAR_MEDIATOR_OF_IMMUNE_RESPONSE	55	-0.193222	-0.89937	0.641434	0.750196	1	1007	tags=27%, list=18%, signal=33%
cM_ncM		REGULATION_OF_TELOMERE_MAINTENANCE_VIA_TELOMERE_LENGTHENING	24	-0.236051	-0.899633	0.610204	0.750267	1	4242	tags=100%, list=77%, signal=424%
cM_ncM		PYRIMIDINE_CONTAINING_COMPOUND_METABOLIC_PROCESS	33	-0.216912	-0.900179	0.59481	0.750394	1	1110	tags=33%, list=20%, signal=41%
cM_ncM		GLIAL_CELL_PROLIFERATION	19	-0.250083	-0.894873	0.599585	0.757177	1	594	tags=26%, list=11%, signal=29%
cM_ncM		NEURAL_TUBE_DEVELOPMENT	56	-0.188733	-0.895366	0.618221	0.757473	1	1541	tags=39%, list=28%, signal=54%
cM_ncM		NEURAL_TUBE_FORMATION	42	-0.198145	-0.894877	0.609856	0.757784	1	1343	tags=36%, list=24%, signal=47%
cM_ncM		REGULATION_OF_CELL_DIVISION	54	-0.190707	-0.894069	0.629278	0.758139	1	409	tags=11%, list=7%, signal=12%
cM_ncM		WATER_SOLUBLE_VITAMIN_METABOLIC_PROCESS	22	-0.238513	-0.891839	0.613227	0.761972	1	329	tags=14%, list=6%, signal=14%
cM_ncM		TRNA_METHYLATION	16	-0.26305	-0.890461	0.589147	0.763999	1	3446	tags=94%, list=62%, signal=247%
cM_ncM		BODY_FLUID_SECRETION	34	-0.214512	-0.890138	0.619522	0.764001	1	869	tags=21%, list=16%, signal=24%
cM_ncM		PHOSPHOLIPID_METABOLIC_PROCESS	140	-0.156699	-0.888884	0.693957	0.765878	1	895	tags=19%, list=16%, signal=22%
cM_ncM		REGULATION_OF_INFLAMMATORY_RESPONSE_TO_ANTIGENIC_STIMULUS	17	-0.251546	-0.888018	0.613306	0.767028	1	1158	tags=41%, list=21%, signal=52%
cM_ncM		PROTEIN_AUTOUBIQUITINATION	28	-0.219178	-0.887707	0.636929	0.767047	1	2331	tags=64%, list=42%, signal=110%
cM_ncM		L_AMINO_ACID_TRANSPORT	21	-0.247822	-0.887359	0.604839	0.767119	1	836	tags=29%, list=15%, signal=34%
cM_ncM		RESPONSE_TO_RETINOIC_ACID	28	-0.222542	-0.886183	0.607069	0.768146	1	530	tags=18%, list=10%, signal=20%
cM_ncM		MORPHOGENESIS_OF_EMBRYONIC_EPITHELIUM	46	-0.194893	-0.8865	0.640816	0.768186	1	1485	tags=39%, list=27%, signal=53%
cM_ncM		CARDIAC_CHAMBER_MORPHOGENESIS	41	-0.204937	-0.883962	0.637681	0.770658	1	1220	tags=29%, list=22%, signal=37%
cM_ncM		REGULATION_OF_CELL_CYCLE_PROCESS	239	-0.143863	-0.884482	0.746421	0.770869	1	1781	tags=40%, list=32%, signal=57%
cM_ncM		POSITIVE_REGULATION_OF_WNT_SIGNALING_PATHWAY	46	-0.198528	-0.884138	0.644172	0.770963	1	456	tags=15%, list=8%, signal=16%
cM_ncM		DSRNA_PROCESSING	23	-0.236629	-0.883343	0.59322	0.771237	1	1416	tags=30%, list=26%, signal=41%
cM_ncM		INOSITOL_PHOSPHATE_MEDIATED_SIGNALING	26	-0.223223	-0.882404	0.628	0.77246	1	907	tags=27%, list=16%, signal=32%
cM_ncM		SELECTIVE_AUTOPHAGY	33	-0.209447	-0.881488	0.646365	0.772965	1	1608	tags=39%, list=29%, signal=55%
cM_ncM		REGULATION_OF_CELL_CYCLE_PHASE_TRANSITION	154	-0.153229	-0.881675	0.713043	0.773223	1	1423	tags=32%, list=26%, signal=42%
cM_ncM		REGULATION_OF_CATABOLIC_PROCESS	393	-0.1335	-0.879511	0.76506	0.775566	1	1158	tags=23%, list=21%, signal=27%
cM_ncM		CARDIAC_MUSCLE_CELL_DIFFERENTIATION	41	-0.201612	-0.879721	0.647558	0.77577	1	340	tags=12%, list=6%, signal=13%
cM_ncM		EPIBOLY	15	-0.269043	-0.878975	0.616183	0.77599	1	907	tags=33%, list=16%, signal=40%
cM_ncM		MITOTIC_NUCLEAR_DIVISION	121	-0.158881	-0.878293	0.738523	0.776029	1	1425	tags=32%, list=26%, signal=42%
cM_ncM		CYTOPLASMIC_PATTERN_RECOGNITION_RECEPTOR_SIGNALING_PATHWAY	29	-0.218306	-0.878556	0.628	0.776151	1	1748	tags=52%, list=32%, signal=75%
cM_ncM		ALCOHOL_BIOSYNTHETIC_PROCESS	45	-0.196566	-0.877079	0.645544	0.777716	1	950	tags=29%, list=17%, signal=35%
cM_ncM		INTRACELLULAR_RECEPTOR_SIGNALING_PATHWAY	96	-0.164275	-0.87651	0.680171	0.778171	1	827	tags=18%, list=15%, signal=20%
cM_ncM		REGULATION_OF_HEART_RATE	29	-0.215455	-0.874983	0.63147	0.780381	1	765	tags=21%, list=14%, signal=24%
cM_ncM		PATHWAY_RESTRICTED_SMAD_PROTEIN_PHOSPHORYLATION	23	-0.23182	-0.874158	0.633947	0.78128	1	232	tags=13%, list=4%, signal=14%
cM_ncM		VACUOLAR_LOCALIZATION	33	-0.210946	-0.873036	0.644135	0.781547	1	1084	tags=30%, list=20%, signal=37%
cM_ncM		REGULATION_OF_B_CELL_DIFFERENTIATION	16	-0.263509	-0.873598	0.634387	0.781728	1	1039	tags=38%, list=19%, signal=46%
cM_ncM		POSITIVE_REGULATION_OF_ORGANIC_ACID_TRANSPORT	17	-0.256949	-0.87306	0.622309	0.782123	1	825	tags=24%, list=15%, signal=28%
cM_ncM		CELLULAR_MODIFIED_AMINO_ACID_BIOSYNTHETIC_PROCESS	20	-0.239624	-0.870832	0.645349	0.784413	1	108	tags=10%, list=2%, signal=10%
cM_ncM		NEGATIVE_REGULATION_OF_PHOSPHATASE_ACTIVITY	18	-0.250772	-0.870428	0.613227	0.784545	1	530	tags=22%, list=10%, signal=24%
cM_ncM		POSITIVE_REGULATION_OF_DNA_BIOSYNTHETIC_PROCESS	34	-0.21159	-0.87093	0.650307	0.784847	1	1761	tags=47%, list=32%, signal=69%
cM_ncM		VASCULAR_ASSOCIATED_SMOOTH_MUSCLE_CELL_PROLIFERATION	21	-0.236353	-0.866566	0.63035	0.791148	1	530	tags=19%, list=10%, signal=21%
cM_ncM		POSITIVE_REGULATION_OF_TELOMERE_MAINTENANCE	21	-0.235923	-0.865213	0.631687	0.79306	1	4242	tags=100%, list=77%, signal=424%
cM_ncM		ORGANELLE_LOCALIZATION	202	-0.140819	-0.86064	0.794179	0.800965	1	1415	tags=30%, list=26%, signal=39%
cM_ncM		CALCINEURIN_MEDIATED_SIGNALING	21	-0.23972	-0.859863	0.6639	0.801174	1	907	tags=29%, list=16%, signal=34%
cM_ncM		RNA_LOCALIZATION	75	-0.169974	-0.860093	0.710359	0.801341	1	1743	tags=39%, list=31%, signal=56%
cM_ncM		TEMPERATURE_HOMEOSTASIS	72	-0.168825	-0.858369	0.714286	0.802613	1	1512	tags=35%, list=27%, signal=47%
cM_ncM		POST_EMBRYONIC_DEVELOPMENT	34	-0.203355	-0.858527	0.655738	0.802978	1	337	tags=12%, list=6%, signal=12%
cM_ncM		T_HELPER_17_TYPE_IMMUNE_RESPONSE	20	-0.24187	-0.857116	0.650099	0.804255	1	322	tags=15%, list=6%, signal=16%
cM_ncM		CELLULAR_NITROGEN_COMPOUND_CATABOLIC_PROCESS	176	-0.144692	-0.856414	0.796407	0.804265	1	761	tags=16%, list=14%, signal=18%
cM_ncM		NEGATIVE_REGULATION_OF_INTRACELLULAR_PROTEIN_TRANSPORT	16	-0.259326	-0.856495	0.655378	0.804765	1	1341	tags=44%, list=24%, signal=58%
cM_ncM		NUCLEAR_MEMBRANE_ORGANIZATION	17	-0.244553	-0.852799	0.649351	0.810053	1	932	tags=24%, list=17%, signal=28%
cM_ncM		RAC_PROTEIN_SIGNAL_TRANSDUCTION	25	-0.222271	-0.851588	0.6841	0.811496	1	1309	tags=36%, list=24%, signal=47%
cM_ncM		OLEFINIC_COMPOUND_METABOLIC_PROCESS	37	-0.197819	-0.850825	0.672065	0.811574	1	692	tags=19%, list=12%, signal=21%
cM_ncM		RELEASE_OF_CYTOCHROME_C_FROM_MITOCHONDRIA	19	-0.235694	-0.851013	0.651116	0.811868	1	441	tags=16%, list=8%, signal=17%
cM_ncM		REGULATION_OF_SMOOTH_MUSCLE_CONTRACTION	20	-0.236641	-0.849735	0.668008	0.812873	1	916	tags=30%, list=17%, signal=36%
cM_ncM		LABYRINTHINE_LAYER_DEVELOPMENT	17	-0.246262	-0.848847	0.663736	0.813797	1	1019	tags=29%, list=18%, signal=36%
cM_ncM		HOMOTYPIC_CELL_CELL_ADHESION	40	-0.193387	-0.846168	0.705155	0.817735	1	900	tags=25%, list=16%, signal=30%
cM_ncM		NUCLEAR_ENVELOPE_ORGANIZATION	21	-0.231626	-0.845268	0.649505	0.818728	1	942	tags=24%, list=17%, signal=29%
cM_ncM		CHROMATIN_ASSEMBLY_OR_DISASSEMBLY	59	-0.178031	-0.844418	0.725051	0.819519	1	1670	tags=37%, list=30%, signal=53%
cM_ncM		MACROMOLECULE_DEACYLATION	47	-0.180181	-0.840728	0.740964	0.822771	1	456	tags=13%, list=8%, signal=14%
cM_ncM		INTERFERON_BETA_PRODUCTION	24	-0.222984	-0.842206	0.682474	0.822792	1	1434	tags=42%, list=26%, signal=56%
cM_ncM		INTERLEUKIN_12_PRODUCTION	33	-0.196628	-0.839867	0.701195	0.823049	1	989	tags=24%, list=18%, signal=29%
cM_ncM		PEPTIDYL_LYSINE_METHYLATION	49	-0.183284	-0.840926	0.703549	0.823075	1	2373	tags=57%, list=43%, signal=99%
cM_ncM		RNA_SPLICING_VIA_TRANSESTERIFICATION_REACTIONS	98	-0.158093	-0.841226	0.756592	0.8232	1	3881	tags=90%, list=70%, signal=294%
cM_ncM		THIOESTER_BIOSYNTHETIC_PROCESS	21	-0.231652	-0.84004	0.66457	0.82339	1	1245	tags=38%, list=22%, signal=49%
cM_ncM		REGULATION_OF_CELL_CYCLE_G2_M_PHASE_TRANSITION	38	-0.195517	-0.841322	0.680085	0.823686	1	1507	tags=37%, list=27%, signal=50%
cM_ncM		RESPONSE_TO_COLD	21	-0.231585	-0.838383	0.663951	0.825045	1	1040	tags=33%, list=19%, signal=41%
cM_ncM		POSITIVE_REGULATION_OF_CELL_CYCLE	108	-0.151469	-0.834997	0.783964	0.830306	1	1493	tags=32%, list=27%, signal=43%
cM_ncM		AXONAL_TRANSPORT	18	-0.244007	-0.834499	0.695565	0.830515	1	1401	tags=39%, list=25%, signal=52%
cM_ncM		POSITIVE_REGULATION_OF_HISTONE_METHYLATION	21	-0.230661	-0.833565	0.690619	0.831511	1	2223	tags=62%, list=40%, signal=103%
cM_ncM		PRESYNAPTIC_ENDOCYTOSIS	20	-0.231006	-0.832636	0.661972	0.832426	1	1341	tags=35%, list=24%, signal=46%
cM_ncM		TRNA_MODIFICATION	27	-0.212219	-0.831449	0.68125	0.833818	1	3446	tags=89%, list=62%, signal=234%
cM_ncM		REGULATION_OF_ORGAN_GROWTH	31	-0.207008	-0.830236	0.692623	0.835157	1	1220	tags=32%, list=22%, signal=41%
cM_ncM		MITOTIC_G2_M_TRANSITION_CHECKPOINT	17	-0.24187	-0.828144	0.69574	0.83792	1	1507	tags=41%, list=27%, signal=56%
cM_ncM		COLUMNAR_CUBOIDAL_EPITHELIAL_CELL_DIFFERENTIATION	18	-0.23479	-0.825704	0.675325	0.841373	1	248	tags=11%, list=4%, signal=12%
cM_ncM		POSITIVE_REGULATION_OF_ORGANELLE_ORGANIZATION	205	-0.137414	-0.825115	0.859756	0.841731	1	1485	tags=32%, list=27%, signal=42%
cM_ncM		NEGATIVE_REGULATION_OF_CELL_CYCLE_G2_M_PHASE_TRANSITION	24	-0.218979	-0.823528	0.723711	0.841822	1	1657	tags=42%, list=30%, signal=59%
cM_ncM		OUTFLOW_TRACT_MORPHOGENESIS	29	-0.20535	-0.822622	0.729167	0.841969	1	1343	tags=41%, list=24%, signal=54%
cM_ncM		POSITIVE_REGULATION_OF_ORGANELLE_ASSEMBLY	38	-0.186712	-0.822187	0.709552	0.842023	1	1852	tags=53%, list=33%, signal=78%
cM_ncM		FEMALE_GAMETE_GENERATION	32	-0.197846	-0.82372	0.705637	0.842145	1	1372	tags=38%, list=25%, signal=50%
cM_ncM		REGULATION_OF_ORGANELLE_ORGANIZATION	439	-0.122933	-0.824059	0.924152	0.842211	1	1395	tags=28%, list=25%, signal=34%
cM_ncM		REGULATION_OF_REACTIVE_OXYGEN_SPECIES_BIOSYNTHETIC_PROCESS	17	-0.236547	-0.824443	0.692759	0.842226	1	1576	tags=47%, list=28%, signal=66%
cM_ncM		GENE_SILENCING_BY_RNA	41	-0.18669	-0.822796	0.725646	0.842347	1	49	tags=5%, list=1%, signal=5%
cM_ncM		NEGATIVE_REGULATION_OF_CARBOHYDRATE_METABOLIC_PROCESS	15	-0.250574	-0.821242	0.67551	0.842942	1	1323	tags=40%, list=24%, signal=52%
cM_ncM		MAMMARY_GLAND_EPITHELIUM_DEVELOPMENT	18	-0.23756	-0.817896	0.706349	0.847724	1	982	tags=28%, list=18%, signal=34%
cM_ncM		RETINA_DEVELOPMENT_IN_CAMERA_TYPE_EYE	37	-0.195117	-0.816761	0.72	0.848855	1	749	tags=19%, list=14%, signal=22%
cM_ncM		SPINDLE_ORGANIZATION	77	-0.160412	-0.812547	0.784067	0.854944	1	1789	tags=44%, list=32%, signal=64%
cM_ncM		CARDIOCYTE_DIFFERENTIATION	51	-0.174631	-0.810957	0.769068	0.856793	1	340	tags=12%, list=6%, signal=12%
cM_ncM		PROTEIN_POLYUBIQUITINATION	73	-0.16186	-0.80916	0.782077	0.858907	1	2122	tags=49%, list=38%, signal=79%
cM_ncM		TRIGLYCERIDE_METABOLIC_PROCESS	32	-0.193951	-0.807572	0.733198	0.860744	1	38	tags=6%, list=1%, signal=6%
cM_ncM		EAR_MORPHOGENESIS	25	-0.209162	-0.807167	0.726166	0.860754	1	947	tags=24%, list=17%, signal=29%
cM_ncM		ESTABLISHMENT_OF_PROTEIN_LOCALIZATION_TO_ORGANELLE	170	-0.137878	-0.806673	0.861723	0.860829	1	455	tags=10%, list=8%, signal=11%
cM_ncM		EPITHELIAL_TUBE_FORMATION	46	-0.179041	-0.804514	0.775	0.863466	1	1343	tags=35%, list=24%, signal=46%
cM_ncM		RESPONSE_TO_CATECHOLAMINE	30	-0.197921	-0.803234	0.738095	0.863467	1	1426	tags=40%, list=26%, signal=54%
cM_ncM		POSITIVE_REGULATION_OF_PROTEIN_CATABOLIC_PROCESS	93	-0.154047	-0.803556	0.806911	0.863613	1	632	tags=15%, list=11%, signal=17%
cM_ncM		POSITIVE_REGULATION_OF_TELOMERE_MAINTENANCE_VIA_TELOMERE_LENGTHENING	17	-0.235752	-0.803717	0.703158	0.863998	1	4242	tags=100%, list=77%, signal=425%
cM_ncM		REGULATION_OF_CARBOHYDRATE_BIOSYNTHETIC_PROCESS	32	-0.195182	-0.802302	0.714876	0.864237	1	1091	tags=25%, list=20%, signal=31%
cM_ncM		REGULATION_OF_EPIDERMIS_DEVELOPMENT	16	-0.237879	-0.800755	0.724947	0.8659	1	1781	tags=50%, list=32%, signal=73%
cM_ncM		REGULATION_OF_DENDRITIC_SPINE_DEVELOPMENT	22	-0.216453	-0.79917	0.725252	0.867694	1	1414	tags=36%, list=26%, signal=49%
cM_ncM		TRANSCRIPTION_BY_RNA_POLYMERASE_III	22	-0.219044	-0.798534	0.740079	0.86797	1	2112	tags=59%, list=38%, signal=95%
cM_ncM		SYNAPTIC_VESICLE_RECYCLING	21	-0.216066	-0.797684	0.714859	0.86857	1	1341	tags=33%, list=24%, signal=44%
cM_ncM		REGULATION_OF_PROTEIN_CATABOLIC_PROCESS	156	-0.135582	-0.797064	0.896552	0.868851	1	632	tags=13%, list=11%, signal=15%
cM_ncM		MULTICELLULAR_ORGANISMAL_RESPONSE_TO_STRESS	25	-0.204213	-0.795371	0.744467	0.870591	1	1410	tags=36%, list=25%, signal=48%
cM_ncM		REGULATION_OF_DNA_DAMAGE_RESPONSE_SIGNAL_TRANSDUCTION_BY_P53_CLASS_MEDIATOR	15	-0.242574	-0.794448	0.742915	0.871285	1	203	tags=13%, list=4%, signal=14%
cM_ncM		REGULATION_OF_CELLULAR_KETONE_METABOLIC_PROCESS	43	-0.180391	-0.792944	0.787321	0.872146	1	1316	tags=30%, list=24%, signal=39%
cM_ncM		REGULATION_OF_CALCIUM_ION_TRANSMEMBRANE_TRANSPORTER_ACTIVITY	27	-0.200761	-0.793108	0.735586	0.872539	1	1001	tags=26%, list=18%, signal=31%
cM_ncM		NUCLEAR_TRANSCRIBED_MRNA_CATABOLIC_PROCESS	49	-0.171181	-0.79057	0.787194	0.874916	1	3796	tags=90%, list=68%, signal=282%
cM_ncM		PEPTIDYL_LYSINE_MODIFICATION	127	-0.141543	-0.790082	0.863636	0.874945	1	1329	tags=27%, list=24%, signal=34%
cM_ncM		NEGATIVE_REGULATION_OF_DEPHOSPHORYLATION	22	-0.210707	-0.787936	0.727642	0.876686	1	530	tags=18%, list=10%, signal=20%
cM_ncM		CARDIAC_SEPTUM_MORPHOGENESIS	27	-0.199818	-0.788201	0.736626	0.876987	1	1175	tags=33%, list=21%, signal=42%
cM_ncM		PHOSPHATIDYLINOSITOL_METABOLIC_PROCESS	62	-0.161262	-0.78519	0.825364	0.879885	1	1121	tags=27%, list=20%, signal=34%
cM_ncM		HISTONE_PHOSPHORYLATION	18	-0.21987	-0.784346	0.747863	0.880429	1	1221	tags=39%, list=22%, signal=50%
cM_ncM		REGULATION_OF_HISTONE_METHYLATION	32	-0.195289	-0.783376	0.768932	0.88107	1	2311	tags=59%, list=42%, signal=101%
cM_ncM		REGULATION_OF_DNA_TEMPLATED_TRANSCRIPTION_IN_RESPONSE_TO_STRESS	24	-0.206574	-0.781459	0.773006	0.881741	1	648	tags=21%, list=12%, signal=23%
cM_ncM		DENDRITE_DEVELOPMENT	72	-0.155382	-0.78157	0.833333	0.882244	1	749	tags=15%, list=14%, signal=17%
cM_ncM		REGULATION_OF_ESTABLISHMENT_OF_PROTEIN_LOCALIZATION_TO_MITOCHONDRION	16	-0.229574	-0.781773	0.731161	0.882619	1	1999	tags=50%, list=36%, signal=78%
cM_ncM		STEROID_HORMONE_MEDIATED_SIGNALING_PATHWAY	46	-0.171914	-0.77871	0.806262	0.884946	1	1464	tags=35%, list=26%, signal=47%
cM_ncM		POSITIVE_REGULATION_OF_INTERFERON_BETA_PRODUCTION	16	-0.228129	-0.773478	0.741273	0.891448	1	1774	tags=56%, list=32%, signal=82%
cM_ncM		MITOTIC_SPINDLE_ASSEMBLY	29	-0.192617	-0.772852	0.776699	0.891623	1	3425	tags=86%, list=62%, signal=224%
cM_ncM		POSITIVE_REGULATION_OF_DNA_REPAIR	35	-0.178735	-0.771998	0.811203	0.892105	1	1329	tags=34%, list=24%, signal=45%
cM_ncM		REGULATION_OF_NEURONAL_SYNAPTIC_PLASTICITY	19	-0.215328	-0.771262	0.760077	0.892407	1	992	tags=26%, list=18%, signal=32%
cM_ncM		APOPTOTIC_MITOCHONDRIAL_CHANGES	35	-0.177352	-0.770331	0.788066	0.892939	1	441	tags=11%, list=8%, signal=12%
cM_ncM		REGULATION_OF_MITOTIC_CELL_CYCLE	179	-0.128351	-0.769256	0.921212	0.893692	1	1395	tags=29%, list=25%, signal=38%
cM_ncM		CARBOHYDRATE_BIOSYNTHETIC_PROCESS	74	-0.157056	-0.768056	0.843254	0.894613	1	365	tags=11%, list=7%, signal=11%
cM_ncM		MICROTUBULE_DEPOLYMERIZATION	15	-0.235358	-0.766231	0.755601	0.896343	1	2790	tags=80%, list=50%, signal=161%
cM_ncM		PHOSPHOLIPID_BIOSYNTHETIC_PROCESS	96	-0.14356	-0.765603	0.867816	0.896524	1	1474	tags=30%, list=27%, signal=40%
cM_ncM		PROTEIN_CATABOLIC_PROCESS	370	-0.117169	-0.764599	0.973684	0.896567	1	1507	tags=28%, list=27%, signal=36%
cM_ncM		REGULATION_OF_GLUCOSE_METABOLIC_PROCESS	38	-0.177653	-0.764985	0.797595	0.896724	1	1023	tags=21%, list=18%, signal=26%
cM_ncM		WATER_HOMEOSTASIS	17	-0.22217	-0.762624	0.758065	0.898444	1	891	tags=29%, list=16%, signal=35%
cM_ncM		POST_GOLGI_VESICLE_MEDIATED_TRANSPORT	56	-0.161861	-0.75983	0.858509	0.900702	1	833	tags=20%, list=15%, signal=23%
cM_ncM		HISTONE_H4_ACETYLATION	31	-0.183064	-0.755818	0.828261	0.900981	1	2311	tags=52%, list=42%, signal=88%
cM_ncM		REGULATION_OF_MEMBRANE_PERMEABILITY	27	-0.193026	-0.756304	0.768293	0.901035	1	325	tags=7%, list=6%, signal=8%
cM_ncM		CARDIAC_CELL_DEVELOPMENT	31	-0.186524	-0.759915	0.771429	0.901266	1	340	tags=13%, list=6%, signal=14%
cM_ncM		REGULATION_OF_PHOSPHOPROTEIN_PHOSPHATASE_ACTIVITY	23	-0.205412	-0.756461	0.78692	0.901486	1	530	tags=17%, list=10%, signal=19%
cM_ncM		REGULATION_OF_NECROTIC_CELL_DEATH	17	-0.221196	-0.756827	0.780488	0.901723	1	928	tags=24%, list=17%, signal=28%
cM_ncM		NEGATIVE_REGULATION_OF_TRANSMEMBRANE_RECEPTOR_PROTEIN_SERINE_THREONINE_KINASE_SIGNALING_PATHWAY	33	-0.181153	-0.757221	0.817021	0.901909	1	575	tags=15%, list=10%, signal=17%
cM_ncM		AUTOPHAGOSOME_ORGANIZATION	46	-0.169138	-0.758202	0.825	0.902081	1	1531	tags=37%, list=28%, signal=51%
cM_ncM		HISTONE_METHYLATION	57	-0.159185	-0.757443	0.829868	0.902318	1	2373	tags=54%, list=43%, signal=94%
cM_ncM		CYTOKINESIS	63	-0.154054	-0.752519	0.873294	0.904384	1	2085	tags=46%, list=38%, signal=73%
cM_ncM		ADAPTIVE_THERMOGENESIS	62	-0.154829	-0.751408	0.844864	0.904406	1	1512	tags=34%, list=27%, signal=46%
cM_ncM		REGULATION_OF_ALTERNATIVE_MRNA_SPLICING_VIA_SPLICEOSOME	18	-0.22081	-0.751853	0.755102	0.904545	1	1012	tags=28%, list=18%, signal=34%
cM_ncM		SECONDARY_ALCOHOL_METABOLIC_PROCESS	52	-0.160483	-0.748456	0.86	0.907311	1	558	tags=15%, list=10%, signal=17%
cM_ncM		GLYCOSYLATION	83	-0.143151	-0.744255	0.893491	0.91147	1	564	tags=12%, list=10%, signal=13%
cM_ncM		PROCESS_UTILIZING_AUTOPHAGIC_MECHANISM	213	-0.122526	-0.743104	0.934066	0.912196	1	1144	tags=23%, list=21%, signal=28%
cM_ncM		MICROTUBULE_CYTOSKELETON_ORGANIZATION_INVOLVED_IN_MITOSIS	59	-0.155759	-0.7375	0.868263	0.915871	1	1825	tags=41%, list=33%, signal=60%
cM_ncM		VESICLE_LOCALIZATION	73	-0.147039	-0.737769	0.874525	0.916233	1	1414	tags=30%, list=26%, signal=40%
cM_ncM		NCRNA_TRANSCRIPTION	23	-0.196944	-0.737814	0.821721	0.916857	1	1534	tags=39%, list=28%, signal=54%
cM_ncM		GLYCEROPHOSPHOLIPID_BIOSYNTHETIC_PROCESS	83	-0.139396	-0.735505	0.923387	0.917489	1	1474	tags=31%, list=27%, signal=42%
cM_ncM		PLATELET_AGGREGATION	33	-0.176802	-0.73783	0.817248	0.91751	1	900	tags=24%, list=16%, signal=29%
cM_ncM		AMYLOID_BETA_FORMATION	27	-0.189488	-0.733477	0.815842	0.918453	1	549	tags=19%, list=10%, signal=20%
cM_ncM		REGULATION_OF_DNA_TEMPLATED_TRANSCRIPTION_ELONGATION	19	-0.203943	-0.73284	0.8	0.918482	1	1636	tags=37%, list=30%, signal=52%
cM_ncM		POSITIVE_REGULATION_OF_MITOTIC_CELL_CYCLE	46	-0.159816	-0.733982	0.854772	0.918549	1	866	tags=20%, list=16%, signal=23%
cM_ncM		PLACENTA_BLOOD_VESSEL_DEVELOPMENT	15	-0.22154	-0.72637	0.776618	0.924184	1	1019	tags=27%, list=18%, signal=33%
cM_ncM		UNSATURATED_FATTY_ACID_BIOSYNTHETIC_PROCESS	20	-0.199513	-0.726611	0.818363	0.924582	1	1245	tags=35%, list=22%, signal=45%
cM_ncM		POSITIVE_REGULATION_OF_PROTEIN_MODIFICATION_BY_SMALL_PROTEIN_CONJUGATION_OR_REMOVAL	60	-0.152535	-0.724957	0.858025	0.925028	1	1512	tags=37%, list=27%, signal=50%
cM_ncM		PEPTIDYL_LYSINE_TRIMETHYLATION	23	-0.191797	-0.722098	0.821206	0.925987	1	2832	tags=74%, list=51%, signal=150%
cM_ncM		REGULATION_OF_GENE_SILENCING_BY_RNA	19	-0.202659	-0.723338	0.806202	0.92608	1	1416	tags=37%, list=26%, signal=49%
cM_ncM		ENDOCHONDRAL_BONE_MORPHOGENESIS	20	-0.196552	-0.722382	0.841046	0.926396	1	213	tags=10%, list=4%, signal=10%
cM_ncM		TELOMERE_ORGANIZATION	54	-0.154889	-0.720611	0.878723	0.926906	1	2131	tags=54%, list=38%, signal=86%
cM_ncM		REGULATION_OF_IMMUNOGLOBULIN_PRODUCTION	35	-0.172627	-0.719805	0.87251	0.927083	1	1146	tags=31%, list=21%, signal=39%
cM_ncM		REGULATION_OF_PROTEIN_CONTAINING_COMPLEX_DISASSEMBLY	34	-0.170623	-0.715132	0.810651	0.93114	1	1242	tags=32%, list=22%, signal=41%
cM_ncM		REGULATION_OF_TELOMERE_MAINTENANCE	30	-0.178459	-0.713001	0.842105	0.932607	1	2124	tags=53%, list=38%, signal=86%
cM_ncM		HISTONE_H3_K4_METHYLATION	24	-0.179016	-0.710325	0.865702	0.933835	1	2373	tags=67%, list=43%, signal=116%
cM_ncM		REGULATION_OF_SYNAPTIC_VESICLE_EXOCYTOSIS	16	-0.212112	-0.71062	0.813187	0.934211	1	1341	tags=38%, list=24%, signal=49%
cM_ncM		PERIPHERAL_NERVOUS_SYSTEM_DEVELOPMENT	19	-0.195589	-0.705198	0.824152	0.934808	1	916	tags=26%, list=17%, signal=31%
cM_ncM		NUCLEAR_EXPORT	58	-0.149269	-0.706638	0.909283	0.935446	1	1457	tags=29%, list=26%, signal=39%
cM_ncM		PROTEASOME_MEDIATED_UBIQUITIN_DEPENDENT_PROTEIN_CATABOLIC_PROCESS	151	-0.123252	-0.705214	0.961373	0.93547	1	1684	tags=34%, list=30%, signal=47%
cM_ncM		EMBRYONIC_PLACENTA_DEVELOPMENT	27	-0.18039	-0.705753	0.852552	0.935642	1	1019	tags=26%, list=18%, signal=32%
cM_ncM		CELLULAR_PROTEIN_CATABOLIC_PROCESS	302	-0.109173	-0.706874	0.989817	0.935913	1	1507	tags=28%, list=27%, signal=37%
cM_ncM		REGULATION_OF_MRNA_METABOLIC_PROCESS	104	-0.130062	-0.707248	0.929006	0.936185	1	2576	tags=59%, list=46%, signal=108%
cM_ncM		REGULATION_OF_FATTY_ACID_METABOLIC_PROCESS	33	-0.16736	-0.701507	0.882591	0.93698	1	1316	tags=30%, list=24%, signal=39%
cM_ncM		HISTONE_H3_K9_MODIFICATION	25	-0.17902	-0.701821	0.851685	0.937349	1	1902	tags=44%, list=34%, signal=67%
cM_ncM		HISTONE_H3_K9_METHYLATION	18	-0.199982	-0.699365	0.832985	0.937603	1	2596	tags=72%, list=47%, signal=135%
cM_ncM		NEGATIVE_REGULATION_OF_PROTEIN_CONTAINING_COMPLEX_DISASSEMBLY	21	-0.190567	-0.698503	0.844444	0.937723	1	1395	tags=38%, list=25%, signal=51%
cM_ncM		VESICLE_DOCKING	22	-0.18946	-0.697532	0.846311	0.937936	1	1179	tags=32%, list=21%, signal=40%
cM_ncM		PROTEASOMAL_PROTEIN_CATABOLIC_PROCESS	183	-0.11773	-0.699366	0.965306	0.938273	1	1625	tags=32%, list=29%, signal=43%
cM_ncM		TELOMERE_MAINTENANCE_VIA_TELOMERE_LENGTHENING	32	-0.169811	-0.692211	0.869835	0.941362	1	4609	tags=100%, list=83%, signal=590%
cM_ncM		METAPHASE_PLATE_CONGRESSION	23	-0.182582	-0.692793	0.871227	0.941509	1	1146	tags=26%, list=21%, signal=33%
cM_ncM		MODIFICATION_DEPENDENT_MACROMOLECULE_CATABOLIC_PROCESS	236	-0.111202	-0.690449	0.976891	0.942276	1	1733	tags=35%, list=31%, signal=48%
cM_ncM		ALTERNATIVE_MRNA_SPLICING_VIA_SPLICEOSOME	21	-0.186632	-0.683313	0.864811	0.945785	1	2523	tags=62%, list=46%, signal=113%
cM_ncM		MITOTIC_CYTOKINESIS	27	-0.173934	-0.683625	0.863158	0.946189	1	1785	tags=44%, list=32%, signal=65%
cM_ncM		TELOMERE_MAINTENANCE	53	-0.147535	-0.681726	0.902335	0.946465	1	2131	tags=53%, list=38%, signal=85%
cM_ncM		SPINDLE_ASSEMBLY	51	-0.145029	-0.684752	0.913386	0.9466	1	1789	tags=41%, list=32%, signal=60%
cM_ncM		LUNG_MORPHOGENESIS	15	-0.212821	-0.683641	0.851779	0.946848	1	1343	tags=33%, list=24%, signal=44%
cM_ncM		REGULATION_OF_MACROAUTOPHAGY	72	-0.136369	-0.677944	0.932099	0.948195	1	1754	tags=42%, list=32%, signal=60%
cM_ncM		REGULATION_OF_CYCLIN_DEPENDENT_PROTEIN_KINASE_ACTIVITY	40	-0.155483	-0.678005	0.886364	0.948807	1	940	tags=18%, list=17%, signal=21%
cM_ncM		RNA_DEPENDENT_DNA_BIOSYNTHETIC_PROCESS	28	-0.169688	-0.675022	0.882	0.949838	1	4609	tags=100%, list=83%, signal=590%
cM_ncM		TRNA_METABOLIC_PROCESS	54	-0.142805	-0.668984	0.917505	0.953851	1	4761	tags=100%, list=86%, signal=701%
cM_ncM		PROTEIN_LOCALIZATION_TO_CILIUM	18	-0.190378	-0.667565	0.886228	0.954273	1	992	tags=28%, list=18%, signal=34%
cM_ncM		NUCLEOBASE_CONTAINING_COMPOUND_TRANSPORT	84	-0.128902	-0.665827	0.945233	0.954979	1	1743	tags=37%, list=31%, signal=53%
cM_ncM		POSITIVE_REGULATION_OF_PLASMA_MEMBRANE_BOUNDED_CELL_PROJECTION_ASSEMBLY	41	-0.152662	-0.664462	0.896	0.955337	1	1539	tags=39%, list=28%, signal=54%
cM_ncM		REGULATION_OF_STEM_CELL_DIFFERENTIATION	19	-0.185321	-0.662936	0.875984	0.955822	1	277	tags=11%, list=5%, signal=11%
cM_ncM		CELLULAR_COMPONENT_MAINTENANCE	18	-0.186344	-0.660621	0.880228	0.956896	1	1675	tags=44%, list=30%, signal=63%
cM_ncM		PIGMENT_METABOLIC_PROCESS	33	-0.156708	-0.656729	0.90495	0.959097	1	1709	tags=42%, list=31%, signal=61%
cM_ncM		DOUBLE_STRAND_BREAK_REPAIR_VIA_NONHOMOLOGOUS_END_JOINING	34	-0.155194	-0.650494	0.906114	0.96071	1	2170	tags=56%, list=39%, signal=91%
cM_ncM		REGULATION_OF_MITOTIC_NUCLEAR_DIVISION	45	-0.141738	-0.651296	0.938819	0.960838	1	1395	tags=33%, list=25%, signal=44%
cM_ncM		POSITIVE_REGULATION_OF_CELL_CYCLE_PROCESS	80	-0.127387	-0.651311	0.949904	0.961504	1	1476	tags=31%, list=27%, signal=42%
cM_ncM		PROTEIN_MODIFICATION_BY_SMALL_PROTEIN_REMOVAL	49	-0.143375	-0.648125	0.93361	0.961619	1	1133	tags=24%, list=20%, signal=31%
cM_ncM		PHOSPHATIDYLINOSITOL_BIOSYNTHETIC_PROCESS	52	-0.138407	-0.651953	0.92986	0.961724	1	1352	tags=31%, list=24%, signal=40%
cM_ncM		POSITIVE_REGULATION_OF_DENDRITIC_SPINE_DEVELOPMENT	15	-0.194248	-0.636603	0.883436	0.963143	1	1001	tags=27%, list=18%, signal=32%
cM_ncM		MICROTUBULE_CYTOSKELETON_ORGANIZATION	211	-0.10516	-0.635517	0.991786	0.963163	1	1846	tags=38%, list=33%, signal=55%
cM_ncM		MRNA_PROCESSING	154	-0.109471	-0.637351	0.982353	0.963337	1	3881	tags=88%, list=70%, signal=284%
cM_ncM		NEGATIVE_REGULATION_OF_RESPONSE_TO_ENDOPLASMIC_RETICULUM_STRESS	22	-0.167334	-0.637892	0.889362	0.96366	1	891	tags=18%, list=16%, signal=22%
cM_ncM		REGULATION_OF_INTRACELLULAR_STEROID_HORMONE_RECEPTOR_SIGNALING_PATHWAY	24	-0.166791	-0.637921	0.912424	0.964316	1	1925	tags=46%, list=35%, signal=70%
cM_ncM		POSITIVE_REGULATION_OF_PROTEIN_DEPHOSPHORYLATION	24	-0.168569	-0.642999	0.906122	0.964413	1	383	tags=13%, list=7%, signal=13%
cM_ncM		HISTONE_H4_K16_ACETYLATION	15	-0.191319	-0.631637	0.899384	0.964886	1	941	tags=20%, list=17%, signal=24%
cM_ncM		AMINO_SUGAR_METABOLIC_PROCESS	16	-0.192846	-0.640215	0.852697	0.964888	1	442	tags=13%, list=8%, signal=14%
cM_ncM		MITOTIC_SPINDLE_ORGANIZATION	49	-0.134885	-0.638076	0.945833	0.964905	1	1784	tags=39%, list=32%, signal=57%
cM_ncM		RESPONSE_TO_DOPAMINE	23	-0.173973	-0.63898	0.895277	0.964993	1	1426	tags=39%, list=26%, signal=52%
cM_ncM		CYTOSKELETON_DEPENDENT_INTRACELLULAR_TRANSPORT	63	-0.131477	-0.640928	0.956612	0.965125	1	1098	tags=22%, list=20%, signal=27%
cM_ncM		NEGATIVE_REGULATION_OF_CELLULAR_MACROMOLECULE_BIOSYNTHETIC_PROCESS	99	-0.116874	-0.626962	0.983573	0.965607	1	2169	tags=47%, list=39%, signal=77%
cM_ncM		RNA_CATABOLIC_PROCESS	107	-0.114309	-0.627594	0.974	0.965913	1	2217	tags=48%, list=40%, signal=78%
cM_ncM		POSITIVE_REGULATION_OF_CELLULAR_AMIDE_METABOLIC_PROCESS	65	-0.127381	-0.628081	0.95842	0.966301	1	648	tags=15%, list=12%, signal=17%
cM_ncM		RESPONSE_TO_IONIZING_RADIATION	57	-0.134041	-0.623741	0.958696	0.966795	1	1340	tags=32%, list=24%, signal=41%
cM_ncM		CENTRAL_NERVOUS_SYSTEM_NEURON_DEVELOPMENT	21	-0.167967	-0.621085	0.929752	0.966934	1	1142	tags=29%, list=21%, signal=36%
cM_ncM		AXO_DENDRITIC_TRANSPORT	22	-0.165682	-0.617214	0.924949	0.967052	1	916	tags=23%, list=17%, signal=27%
cM_ncM		NEURON_MIGRATION	37	-0.144924	-0.612112	0.933602	0.967123	1	336	tags=8%, list=6%, signal=9%
cM_ncM		ENDOSOMAL_TRANSPORT	85	-0.120161	-0.621477	0.97955	0.96739	1	1103	tags=21%, list=20%, signal=26%
cM_ncM		REGULATION_OF_MRNA_CATABOLIC_PROCESS	69	-0.125668	-0.618812	0.971134	0.96754	1	2576	tags=59%, list=46%, signal=110%
cM_ncM		MITOCHONDRIAL_RNA_METABOLIC_PROCESS	18	-0.173494	-0.612545	0.924644	0.96757	1	1503	tags=39%, list=27%, signal=53%
cM_ncM		CELL_CYCLE_G2_M_PHASE_TRANSITION	53	-0.13173	-0.617313	0.97286	0.96767	1	1657	tags=36%, list=30%, signal=51%
cM_ncM		REGULATION_OF_PROTEIN_DEPHOSPHORYLATION	38	-0.143752	-0.613303	0.938124	0.967835	1	530	tags=13%, list=10%, signal=14%
cM_ncM		PHOSPHATIDYLINOSITOL_PHOSPHATE_BIOSYNTHETIC_PROCESS	29	-0.153114	-0.614336	0.916996	0.967959	1	1121	tags=28%, list=20%, signal=34%
cM_ncM		VESICLE_MEDIATED_TRANSPORT_BETWEEN_ENDOSOMAL_COMPARTMENTS	15	-0.181148	-0.59961	0.927983	0.969488	1	1013	tags=27%, list=18%, signal=33%
cM_ncM		MACROAUTOPHAGY	123	-0.109926	-0.605814	0.989858	0.969709	1	1754	tags=35%, list=32%, signal=50%
cM_ncM		SCF_DEPENDENT_PROTEASOMAL_UBIQUITIN_DEPENDENT_PROTEIN_CATABOLIC_PROCESS	17	-0.17713	-0.604259	0.929293	0.969816	1	4566	tags=100%, list=82%, signal=565%
cM_ncM		POSITIVE_REGULATION_OF_IMMUNOGLOBULIN_PRODUCTION	25	-0.155863	-0.602678	0.944112	0.969963	1	1329	tags=32%, list=24%, signal=42%
cM_ncM		CHROMOSOME_LOCALIZATION	31	-0.148377	-0.599944	0.938429	0.969988	1	4727	tags=100%, list=85%, signal=675%
cM_ncM		DNA_TEMPLATED_TRANSCRIPTION_ELONGATION	23	-0.163091	-0.60084	0.924025	0.970229	1	1636	tags=35%, list=30%, signal=49%
cM_ncM		UBIQUITIN_DEPENDENT_ERAD_PATHWAY	29	-0.145811	-0.595442	0.921488	0.970825	1	1684	tags=38%, list=30%, signal=54%
cM_ncM		MITOTIC_METAPHASE_PLATE_CONGRESSION	18	-0.169459	-0.587155	0.948413	0.973872	1	1027	tags=22%, list=19%, signal=27%
cM_ncM		NUCLEOSOME_ASSEMBLY	17	-0.16647	-0.574455	0.938735	0.978492	1	513	tags=12%, list=9%, signal=13%
cM_ncM		LIPOPROTEIN_BIOSYNTHETIC_PROCESS	38	-0.131839	-0.571509	0.948936	0.978953	1	1605	tags=37%, list=29%, signal=51%
cM_ncM		PROTEIN_EXPORT_FROM_NUCLEUS	24	-0.150346	-0.566458	0.945148	0.980271	1	1396	tags=29%, list=25%, signal=39%
cM_ncM		REGULATION_OF_ATP_DEPENDENT_ACTIVITY	28	-0.143887	-0.564456	0.963039	0.980317	1	915	tags=18%, list=17%, signal=21%
cM_ncM		REGULATION_OF_NUCLEAR_DIVISION	52	-0.119217	-0.557056	0.979466	0.981613	1	1395	tags=31%, list=25%, signal=41%
cM_ncM		OOGENESIS	15	-0.168968	-0.557109	0.957983	0.98227	1	1350	tags=33%, list=24%, signal=44%
cM_ncM		POSITIVE_REGULATION_OF_HISTONE_MODIFICATION	46	-0.120109	-0.534139	0.979123	0.987375	1	1341	tags=26%, list=24%, signal=34%
cM_ncM		PROTEIN_METHYLATION	67	-0.108634	-0.536038	0.97451	0.987538	1	2373	tags=54%, list=43%, signal=93%
cM_ncM		REGULATION_OF_ENDOPLASMIC_RETICULUM_STRESS_INDUCED_INTRINSIC_APOPTOTIC_SIGNALING_PATHWAY	17	-0.153974	-0.521716	0.971074	0.989958	1	2178	tags=59%, list=39%, signal=97%
cM_ncM		MRNA_CATABOLIC_PROCESS	92	-0.0950907	-0.512216	0.998012	0.990903	1	2202	tags=46%, list=40%, signal=74%
cM_ncM		MICROTUBULE_NUCLEATION	17	-0.152543	-0.515001	0.971429	0.990929	1	2258	tags=53%, list=41%, signal=89%
cM_ncM		PROTEIN_ACETYLATION	78	-0.097395	-0.491342	0.997996	0.994436	1	1695	tags=32%, list=31%, signal=46%
cM_ncM		REGULATION_OF_PROTEASOMAL_PROTEIN_CATABOLIC_PROCESS	69	-0.0982561	-0.48505	0.995859	0.994852	1	1506	tags=29%, list=27%, signal=39%
cM_ncM		MRNA_METABOLIC_PROCESS	239	-0.0727754	-0.446966	1	0.995334	1	2600	tags=54%, list=47%, signal=97%
cM_ncM		TRANSCRIPTION_ELONGATION_FROM_RNA_POLYMERASE_II_PROMOTER	17	-0.133135	-0.449081	0.991935	0.995803	1	171	tags=6%, list=3%, signal=6%
cM_ncM		RETROGRADE_TRANSPORT_ENDOSOME_TO_GOLGI	34	-0.108673	-0.454308	0.996078	0.995833	1	1431	tags=26%, list=26%, signal=35%
cM_ncM		RNA_SPLICING	134	-0.0803679	-0.45472	1	0.996458	1	3881	tags=87%, list=70%, signal=282%
cM_ncM		MRNA_3_END_PROCESSING	21	-0.124877	-0.457869	0.985263	0.99677	1	4328	tags=95%, list=78%, signal=433%
cM_ncM		PHOSPHOLIPID_DEPHOSPHORYLATION	15	-0.140099	-0.458655	0.99604	0.99735	1	810	tags=20%, list=15%, signal=23%
cM_ncM		PEPTIDYL_LYSINE_ACETYLATION	69	-0.0935159	-0.459022	0.996109	0.997992	1	1695	tags=30%, list=31%, signal=43%
cM_ncM		CYTOSKELETON_DEPENDENT_CYTOKINESIS	37	-0.0928297	-0.398729	0.997942	0.998164	1	1852	tags=38%, list=33%, signal=56%

## Sheet: #1 
CYTOPLASMIC_TRANSLATION
NAME	SYMBOL	RANK IN GENE LIST	RANK METRIC SCORE	RUNNING ES	CORE ENRICHMENT
row_0	RPLP1	30	17.1339	0.0124294	Yes
row_1	RPS8	51	15.8462	0.0253463	Yes
row_2	RPSA	65	15.4668	0.039151	Yes
row_3	RPS26	70	15.244	0.0543744	Yes
row_4	RPS24	72	15.0952	0.0699927	Yes
row_5	RPL27A	73	15.0617	0.0857595	Yes
row_6	RPL31	77	14.9329	0.100841	Yes
row_7	RPL27	84	14.7251	0.115154	Yes
row_8	RPS27A	87	14.6502	0.130123	Yes
row_9	RPL11	89	14.5776	0.145199	Yes
row_10	RPS9	94	14.4453	0.159587	Yes
row_11	RPS18	95	14.4438	0.174707	Yes
row_12	RPL8	97	14.3736	0.18957	Yes
row_13	RPL10	100	14.2865	0.204158	Yes
row_14	RPLP0	102	14.2707	0.218913	Yes
row_15	RPS7	103	14.2133	0.233792	Yes
row_16	RPS17	106	14.124	0.24821	Yes
row_17	RPL7A	109	14.0351	0.262535	Yes
row_18	RPS12	117	13.7074	0.275599	Yes
row_19	RPL28	123	13.4718	0.288784	Yes
row_20	RPL24	125	13.3756	0.302602	Yes
row_21	RPS10	132	13.2265	0.315346	Yes
row_22	RPL17	140	13.1018	0.327777	Yes
row_23	RPLP2	141	13.0922	0.341482	Yes
row_24	RPL30	147	12.8409	0.354006	Yes
row_25	RPL18	149	12.7488	0.367168	Yes
row_26	RPL13A	151	12.7109	0.38029	Yes
row_27	RPS3A	160	12.5493	0.391959	Yes
row_28	RPL21	164	12.4217	0.404411	Yes
row_29	RPL23	169	12.3483	0.416604	Yes
row_30	RPL18A	174	12.3154	0.428761	Yes
row_31	RPL22L1	176	12.2559	0.441407	Yes
row_32	RPL13	182	12.1589	0.453218	Yes
row_33	RPL15	194	11.8694	0.463624	Yes
row_34	RPL14	205	11.6636	0.473998	Yes
row_35	RPL5	206	11.6525	0.486196	Yes
row_36	RPS3	212	11.5612	0.49738	Yes
row_37	RPS14	226	11.4475	0.506978	Yes
row_38	RPL23A	228	11.4153	0.518744	Yes
row_39	RPL6	229	11.3899	0.530667	Yes
row_40	RPS28	230	11.3858	0.542586	Yes
row_41	RPL36	237	11.3027	0.553316	Yes
row_42	RPL4	243	11.1768	0.564098	Yes
row_43	RPS23	254	10.99	0.573767	Yes
row_44	RPS27	263	10.8349	0.583641	Yes
row_45	RPL35A	266	10.8223	0.594603	Yes
row_46	RPL29	271	10.7306	0.605102	Yes
row_47	RPL37A	274	10.7143	0.61595	Yes
row_48	RPL32	275	10.7084	0.62716	Yes
row_49	RPS5	279	10.6624	0.637771	Yes
row_50	RPL35	280	10.6309	0.648899	Yes
row_51	RPS11	285	10.5787	0.659239	Yes
row_52	RPL38	304	10.364	0.666784	Yes
row_53	RPS21	305	10.3455	0.677614	Yes
row_54	UBA52	306	10.339	0.688437	Yes
row_55	RPS25	308	10.3255	0.699063	Yes
row_56	RPL7	323	10.1672	0.707136	Yes
row_57	RPL34	330	10.0932	0.716601	Yes
row_58	RPL9	331	10.0851	0.727158	Yes
row_59	RPL12	346	9.92684	0.73498	Yes
row_60	RPL10A	369	9.69165	0.741087	Yes
row_61	RPL19	371	9.65503	0.75101	Yes
row_62	RPS2	384	9.48419	0.758736	Yes
row_63	RPS16	387	9.44783	0.768259	Yes
row_64	RPL3	403	9.24993	0.775189	Yes
row_65	ZNF385A	428	9.03069	0.780237	Yes
row_66	RPL37	471	8.6597	0.781593	Yes
row_67	RPS19	474	8.63856	0.790269	Yes
row_68	RPS15	475	8.62936	0.799302	Yes
row_69	RPL26	495	8.44046	0.80465	Yes
row_70	RPL36A	496	8.43475	0.81348	Yes
row_71	RPS20	505	8.34823	0.82075	Yes
row_72	EIF4B	510	8.31935	0.828725	Yes
row_73	EIF4A1	815	6.71102	0.77995	No
row_74	EIF3M	1158	5.25486	0.722675	No
row_75	RPS29	1261	4.99591	0.709183	No
row_76	EIF3I	1443	4.41983	0.680586	No
row_77	EIF2S3	1581	4.09153	0.659722	No
row_78	PABPC1	1749	3.76225	0.633007	No
row_79	EIF3D	1869	3.54413	0.614874	No
row_80	EIF4G1	1933	3.42535	0.606896	No
row_81	DHX9	1941	3.40995	0.609181	No
row_82	MCTS1	2027	3.2696	0.597001	No
row_83	EIF2S2	2400	2.71443	0.531561	No
row_84	YBX1	2535	2.55242	0.509637	No
row_85	CPEB3	3029	-2.53829	0.421802	No
row_86	METTL3	3209	-2.74676	0.391821	No
row_87	YBX3	3343	-2.90816	0.370453	No
row_88	NCK1	3367	-2.92994	0.369298	No
row_89	UNK	3378	-2.9428	0.370543	No
row_90	DHX36	3471	-3.07578	0.356876	No
row_91	PAIP1	3550	-3.19819	0.345907	No
row_92	ZCCHC13	3723	-3.48677	0.317986	No
row_93	SLBP	3832	-3.6942	0.302029	No
row_94	FMR1	4544	-5.37561	0.17715	No
row_95	MTOR	4638	-5.76694	0.166116	No

## Sheet: #2
PEPTIDE_BIOSYNTHETIC_PROCESS
NAME	SYMBOL	RANK IN GENE LIST	RANK METRIC SCORE	RUNNING ES	CORE ENRICHMENT
row_0	EIF4G3	22	18.0897	0.00593936	Yes
row_1	VIM	28	17.3613	0.014695	Yes
row_2	RPLP1	30	17.1339	0.0240819	Yes
row_3	RPS8	51	15.8462	0.0291465	Yes
row_4	RPSA	65	15.4668	0.0353264	Yes
row_5	RPS26	70	15.244	0.0430882	Yes
row_6	RPS24	72	15.0952	0.0513356	Yes
row_7	RPL27A	73	15.0617	0.059754	Yes
row_8	RPL31	77	14.9329	0.0675315	Yes
row_9	RPL27	84	14.7251	0.0746241	Yes
row_10	RPS27A	87	14.6502	0.0824332	Yes
row_11	RPL11	89	14.5776	0.0903914	Yes
row_12	RPS9	94	14.4453	0.0977068	Yes
row_13	RPS18	95	14.4438	0.10578	Yes
row_14	RPL8	97	14.3736	0.113624	Yes
row_15	RPL10	100	14.2865	0.12123	Yes
row_16	RPLP0	102	14.2707	0.129016	Yes
row_17	RPS7	103	14.2133	0.136961	Yes
row_18	RPS17	106	14.124	0.144476	Yes
row_19	RPL7A	109	14.0351	0.151941	Yes
row_20	RPS12	117	13.7074	0.158275	Yes
row_21	GAPDH	119	13.6757	0.165729	Yes
row_22	RPL28	123	13.4718	0.17269	Yes
row_23	RPL24	125	13.3756	0.179976	Yes
row_24	RPS10	132	13.2265	0.186231	Yes
row_25	EEF1G	139	13.1144	0.192424	Yes
row_26	RPL17	140	13.1018	0.199746	Yes
row_27	RPLP2	141	13.0922	0.207064	Yes
row_28	RPL30	147	12.8409	0.213293	Yes
row_29	RPL18	149	12.7488	0.220229	Yes
row_30	RPL13A	151	12.7109	0.227144	Yes
row_31	RPS3A	160	12.5493	0.232641	Yes
row_32	RPL21	164	12.4217	0.239015	Yes
row_33	RPL23	169	12.3483	0.245158	Yes
row_34	RPL18A	174	12.3154	0.251283	Yes
row_35	RPL22L1	176	12.2559	0.257944	Yes
row_36	RPL13	182	12.1589	0.263792	Yes
row_37	RPL15	194	11.8694	0.26834	Yes
row_38	RPL14	205	11.6636	0.272963	Yes
row_39	RPL5	206	11.6525	0.279476	Yes
row_40	RPS3	212	11.5612	0.28499	Yes
row_41	RPS14	226	11.4475	0.288923	Yes
row_42	RPL23A	228	11.4153	0.295114	Yes
row_43	RPL6	229	11.3899	0.30148	Yes
row_44	RPS28	230	11.3858	0.307844	Yes
row_45	RPL36	237	11.3027	0.313023	Yes
row_46	RACK1	238	11.274	0.319325	Yes
row_47	RPL4	243	11.1768	0.324813	Yes
row_48	RPS23	254	10.99	0.32906	Yes
row_49	RPS27	263	10.8349	0.333599	Yes
row_50	RPL35A	266	10.8223	0.339268	Yes
row_51	RPL29	271	10.7306	0.344508	Yes
row_52	RPL37A	274	10.7143	0.350117	Yes
row_53	RPL32	275	10.7084	0.356102	Yes
row_54	RPS5	279	10.6624	0.361493	Yes
row_55	RPL35	280	10.6309	0.367434	Yes
row_56	RPS11	285	10.5787	0.372589	Yes
row_57	RPL38	304	10.364	0.374968	Yes
row_58	RPS21	305	10.3455	0.380751	Yes
row_59	UBA52	306	10.339	0.38653	Yes
row_60	IGHMBP2	307	10.3331	0.392305	Yes
row_61	RPS25	308	10.3255	0.398076	Yes
row_62	RPL7	323	10.1672	0.401104	Yes
row_63	RPL34	330	10.0932	0.405608	Yes
row_64	RPL9	331	10.0851	0.411245	Yes
row_65	EEF1A1	344	9.9276	0.414518	Yes
row_66	RPL12	346	9.92684	0.419877	Yes
row_67	RPL10A	369	9.69165	0.421123	Yes
row_68	RPL19	371	9.65503	0.426329	Yes
row_69	BZW2	378	9.52298	0.430514	Yes
row_70	RPS2	384	9.48419	0.434867	Yes
row_71	RPS16	387	9.44783	0.439769	Yes
row_72	RPL3	403	9.24993	0.442095	Yes
row_73	GGT5	406	9.23532	0.446877	Yes
row_74	EEF1D	421	9.0744	0.449294	Yes
row_75	ZNF385A	428	9.03069	0.453204	Yes
row_76	RPL37	471	8.6597	0.450081	Yes
row_77	EIF4E3	472	8.65916	0.454921	Yes
row_78	RPS19	474	8.63856	0.459559	Yes
row_79	RPS15	475	8.62936	0.464383	Yes
row_80	RIDA	483	8.56864	0.467844	Yes
row_81	RPL26	495	8.44046	0.470476	Yes
row_82	RPL36A	496	8.43475	0.475191	Yes
row_83	RPS20	505	8.34823	0.47834	Yes
row_84	EIF4B	510	8.31935	0.482231	Yes
row_85	MRPS15	533	8.19975	0.482643	Yes
row_86	CNOT11	590	7.87369	0.476426	Yes
row_87	NEURL1	620	7.69831	0.47523	Yes
row_88	EIF3E	626	7.68167	0.478575	Yes
row_89	EIF3G	644	7.59848	0.479599	Yes
row_90	NOD2	647	7.59025	0.483462	Yes
row_91	APP	651	7.56681	0.487122	Yes
row_92	EEF2	700	7.252	0.482074	No
row_93	MRPL51	715	7.15904	0.483421	No
row_94	MKNK1	743	7.03733	0.482235	No
row_95	WARS2	784	6.82722	0.478467	No
row_96	EIF4A1	815	6.71102	0.476529	No
row_97	PPP1R15A	825	6.66809	0.47855	No
row_98	EIF3K	901	6.31091	0.467856	No
row_99	EIF3L	925	6.2284	0.466977	No
row_100	NFE2L2	927	6.21827	0.470263	No
row_101	PINK1	959	6.06398	0.467774	No
row_102	ACO1	1024	5.77719	0.458868	No
row_103	PTAFR	1032	5.75307	0.460756	No
row_104	POLR2G	1038	5.73187	0.463012	No
row_105	EIF3H	1110	5.42848	0.452584	No
row_106	SRP9	1155	5.26628	0.447184	No
row_107	EIF3M	1158	5.25486	0.449742	No
row_108	EIF3F	1169	5.23659	0.450773	No
row_109	RPS29	1261	4.99591	0.436311	No
row_110	STAT3	1265	4.98077	0.438526	No
row_111	SLC1A1	1285	4.93972	0.437684	No
row_112	MRPL3	1319	4.81199	0.434117	No
row_113	MRPS12	1323	4.79647	0.436229	No
row_114	SAMD4A	1341	4.73568	0.435652	No
row_115	CTIF	1346	4.71058	0.437527	No
row_116	PAIP2B	1351	4.70037	0.439395	No
row_117	MRPL10	1363	4.67457	0.439922	No
row_118	EIF3I	1443	4.41983	0.427414	No
row_119	DNAJC3	1575	4.10754	0.404871	No
row_120	EIF2S3	1581	4.09153	0.406209	No
row_121	PPP1R15B	1592	4.0732	0.40659	No
row_122	TMED2	1602	4.03729	0.40714	No
row_123	MRPL11	1649	3.92981	0.400614	No
row_124	TUFM	1716	3.82096	0.390236	No
row_125	EIF5A	1730	3.79541	0.389892	No
row_126	PABPC1	1749	3.76225	0.388582	No
row_127	NPM1	1753	3.75458	0.390112	No
row_128	ZNF706	1754	3.75319	0.39221	No
row_129	BDH2	1761	3.74358	0.393164	No
row_130	EIF1AD	1778	3.69712	0.392197	No
row_131	DCPS	1828	3.61381	0.384926	No
row_132	MRPL16	1841	3.59116	0.384658	No
row_133	EIF3D	1869	3.54413	0.381519	No
row_134	POLR2D	1896	3.49566	0.378543	No
row_135	SARS2	1920	3.4454	0.376108	No
row_136	MRPL24	1928	3.43252	0.376699	No
row_137	EIF4G1	1933	3.42535	0.377855	No
row_138	DHX9	1941	3.40995	0.378434	No
row_139	CNOT7	1973	3.35288	0.37443	No
row_140	NDUFA7	1979	3.34202	0.37535	No
row_141	DCP2	1989	3.32103	0.3755	No
row_142	PATL1	1990	3.31836	0.377354	No
row_143	IARS2	1994	3.31369	0.378638	No
row_144	AIMP1	1996	3.31068	0.380298	No
row_145	MCTS1	2027	3.2696	0.376438	No
row_146	MRPL41	2038	3.25569	0.376361	No
row_147	MRPL9	2054	3.22512	0.37532	No
row_148	RBM3	2059	3.21759	0.37636	No
row_149	RPS4Y1	2083	3.17267	0.373772	No
row_150	THBS1	2095	3.15331	0.373449	No
row_151	PAN2	2110	3.13099	0.372544	No
row_152	LARP1B	2125	3.10504	0.371625	No
row_153	PUS7	2129	3.10112	0.372789	No
row_154	RPUSD4	2155	3.0515	0.369755	No
row_155	HSPB1	2226	2.95892	0.358136	No
row_156	EIF2B2	2270	2.89763	0.351602	No
row_157	ZNF598	2289	2.86748	0.349792	No
row_158	BCL3	2315	2.83198	0.346635	No
row_159	C1QBP	2324	2.82058	0.346694	No
row_160	MRPL27	2336	2.80432	0.346176	No
row_161	LARP1	2380	2.74818	0.339559	No
row_162	AKT2	2397	2.71669	0.338043	No
row_163	EIF2S2	2400	2.71443	0.339181	No
row_164	AGO4	2408	2.71009	0.339369	No
row_165	ILF3	2438	2.67929	0.335368	No
row_166	CNOT6	2460	2.65405	0.332869	No
row_167	MRPL13	2469	2.64476	0.332831	No
row_168	EARS2	2475	2.63719	0.333357	No
row_169	IGF2BP3	2483	2.623	0.333495	No
row_170	YBX1	2535	2.55242	0.325252	No
row_171	MRPL37	2543	2.54737	0.325348	No
row_172	MRPL58	2559	2.52524	0.323916	No
row_173	MRPS28	2584	2.49019	0.320757	No
row_174	TSFM	2591	2.48021	0.321006	No
row_175	SAMD4B	2632	2.42579	0.314777	No
row_176	PDE12	2652	2.3973	0.312514	No
row_177	MRPS34	2702	2.3327	0.304527	No
row_178	SEPSECS	2709	2.32767	0.304691	No
row_179	NCBP2	2712	2.32271	0.30561	No
row_180	MRPL34	2744	2.28705	0.30101	No
row_181	BZW1	2754	2.2791	0.300577	No
row_182	TNRC6B	2779	-2.29753	0.297311	No
row_183	CNOT6L	2848	-2.35124	0.285732	No
row_184	ASCC2	2867	-2.37096	0.283644	No
row_185	KBTBD8	2871	-2.37393	0.284402	No
row_186	TPR	2875	-2.38097	0.285164	No
row_187	RARA	2911	-2.42316	0.279882	No
row_188	ALKBH1	2915	-2.42797	0.28067	No
row_189	EIF3C	2959	-2.46725	0.273896	No
row_190	FTO	2969	-2.47671	0.273574	No
row_191	PAN3	2973	-2.48009	0.274391	No
row_192	NSUN3	2976	-2.48427	0.2754	No
row_193	AASDH	3014	-2.52266	0.269795	No
row_194	CPEB3	3029	-2.53829	0.268559	No
row_195	SHMT2	3032	-2.5401	0.269599	No
row_196	EIF2AK3	3106	-2.61909	0.257222	No
row_197	PABPC4	3115	-2.63101	0.257176	No
row_198	PTCD3	3153	-2.67468	0.251655	No
row_199	METTL3	3209	-2.74676	0.242762	No
row_200	ASCC3	3297	-2.85041	0.227859	No
row_201	HARS2	3313	-2.88228	0.226626	No
row_202	YBX3	3343	-2.90816	0.222752	No
row_203	METTL17	3353	-2.91925	0.222678	No
row_204	NCK1	3367	-2.92994	0.22185	No
row_205	BTG2	3376	-2.94035	0.221977	No
row_206	UNK	3378	-2.9428	0.223432	No
row_207	TRIP4	3396	-2.97048	0.221869	No
row_208	VARS2	3419	-3.00857	0.219379	No
row_209	XRN1	3421	-3.0116	0.220873	No
row_210	DHX36	3471	-3.07578	0.213301	No
row_211	EXOSC9	3492	-3.10179	0.211242	No
row_212	GTPBP2	3540	-3.18355	0.20411	No
row_213	PAIP1	3550	-3.19819	0.204191	No
row_214	HBS1L	3572	-3.23093	0.202015	No
row_215	NCK2	3589	-3.26702	0.200808	No
row_216	NCL	3591	-3.26819	0.202445	No
row_217	TNRC6A	3630	-3.34293	0.197108	No
row_218	DCP1A	3642	-3.36701	0.196904	No
row_219	HABP4	3654	-3.3855	0.196711	No
row_220	METTL16	3710	-3.46742	0.18822	No
row_221	ZCCHC13	3723	-3.48677	0.187894	No
row_222	EIF2AK1	3745	-3.52824	0.185884	No
row_223	ROCK2	3764	-3.55805	0.18446	No
row_224	TYMS	3772	-3.57382	0.18513	No
row_225	EIF2B1	3809	-3.64507	0.180341	No
row_226	DNAJC1	3815	-3.66714	0.181443	No
row_227	EXOSC8	3826	-3.68573	0.181607	No
row_228	SLBP	3832	-3.6942	0.182724	No
row_229	PUM1	3856	-3.74194	0.180454	No
row_230	ZFP36L2	3896	-3.79724	0.175182	No
row_231	DMD	3915	-3.845	0.173918	No
row_232	SESN2	3937	-3.88321	0.172106	No
row_233	MARS2	3939	-3.88806	0.17409	No
row_234	METTL14	3955	-3.90528	0.173428	No
row_235	EXOSC2	4075	-4.13144	0.153174	No
row_236	CNOT1	4081	-4.14317	0.154542	No
row_237	CNOT2	4090	-4.15593	0.155348	No
row_238	GEMIN5	4093	-4.16454	0.157296	No
row_239	AARS2	4183	-4.35021	0.142852	No
row_240	FOXO3	4195	-4.39113	0.143221	No
row_241	DDX1	4254	-4.52825	0.134755	No
row_242	CHAC2	4258	-4.5362	0.136721	No
row_243	NCBP1	4262	-4.54051	0.13869	No
row_244	MRPL47	4264	-4.54762	0.141042	No
row_245	DARS2	4291	-4.6209	0.138695	No
row_246	RBM4B	4360	-4.76775	0.128467	No
row_247	SOX4	4370	-4.78903	0.129437	No
row_248	METTL18	4381	-4.82261	0.130236	No
row_249	MLH1	4399	-4.88719	0.129744	No
row_250	ELANE	4459	-5.06314	0.121387	No
row_251	FMR1	4544	-5.37561	0.108465	No
row_252	GLE1	4548	-5.39069	0.110909	No
row_253	GSS	4614	-5.67261	0.101755	No
row_254	MTOR	4638	-5.76694	0.100617	No
row_255	RC3H2	4663	-5.85355	0.0993381	No
row_256	TCOF1	4678	-5.92533	0.0999954	No
row_257	TARS2	4682	-5.94405	0.102749	No
row_258	DAPK1	4684	-5.96953	0.105896	No
row_259	CIRBP	4700	-6.07544	0.106447	No
row_260	IMPACT	4897	-7.0254	0.0732105	No
row_261	CCL5	4977	-7.55859	0.0624561	No
row_262	MRPS6	4997	-7.69591	0.0631549	No
row_263	TNF	5015	-7.82916	0.0643075	No
row_264	FXR2	5052	-8.13865	0.0620304	No
row_265	EEF2K	5119	-8.57304	0.0543079	No
row_266	ZFP36L1	5145	-8.81036	0.054492	No
row_267	ZC3H12D	5184	-9.38086	0.05253	No
row_268	PLXNB2	5209	-9.65847	0.0533777	No
row_269	MOV10	5496	-17.4662	0.00891174	No

## Sheet: #3
RIBOSOME_ASSEMBLY
NAME	SYMBOL	RANK IN GENE LIST	RANK METRIC SCORE	RUNNING ES	CORE ENRICHMENT
row_0	RPSA	65	15.4668	0.0552215	Yes
row_1	RPL11	89	14.5776	0.114204	Yes
row_2	RPL10	100	14.2865	0.174281	Yes
row_3	RPLP0	102	14.2707	0.235921	Yes
row_4	RPL24	125	13.3756	0.289878	Yes
row_5	RPL5	206	11.6525	0.325856	Yes
row_6	RPS14	226	11.4475	0.372004	Yes
row_7	RPL23A	228	11.4153	0.421274	Yes
row_8	RPL6	229	11.3899	0.470616	Yes
row_9	RPS28	230	11.3858	0.51994	Yes
row_10	RPS27	263	10.8349	0.561077	Yes
row_11	RPS5	279	10.6624	0.604548	Yes
row_12	RPL38	304	10.364	0.645095	Yes
row_13	RPL3	403	9.24993	0.667403	Yes
row_14	RPS19	474	8.63856	0.692138	Yes
row_15	RPS15	475	8.62936	0.729521	Yes
row_16	NOP53	703	7.22838	0.719689	No
row_17	PPAN	1330	4.77496	0.626907	No
row_18	MRTO4	1625	3.98649	0.590887	No
row_19	DHX30	1668	3.90016	0.60017	No
row_20	NPM1	1753	3.75458	0.601209	No
row_21	C1QBP	2324	2.82058	0.510111	No
row_22	ERAL1	2955	-2.46388	0.406592	No
row_23	TRAF7	3039	-2.5457	0.402576	No
row_24	MDN1	3275	-2.82969	0.372239	No
row_25	NOP2	3981	-3.95888	0.261602	No
row_26	XRCC5	4416	-4.9264	0.204278	No

## Sheet: #4
PEPTIDE_METABOLIC_PROCESS
NAME	SYMBOL	RANK IN GENE LIST	RANK METRIC SCORE	RUNNING ES	CORE ENRICHMENT
row_0	EIF4G3	22	18.0897	0.00417583	Yes
row_1	VIM	28	17.3613	0.0112735	Yes
row_2	RPLP1	30	17.1339	0.0190327	Yes
row_3	GSTP1	37	16.5286	0.0255522	Yes
row_4	TMED10	49	15.9394	0.0308395	Yes
row_5	RPS8	51	15.8462	0.0380011	Yes
row_6	RPSA	65	15.4668	0.0426856	Yes
row_7	RPS26	70	15.244	0.0489924	Yes
row_8	RPS24	72	15.0952	0.0558055	Yes
row_9	RPL27A	73	15.0617	0.0627948	Yes
row_10	RPL31	77	14.9329	0.0691491	Yes
row_11	RPL27	84	14.7251	0.0748317	Yes
row_12	RPS27A	87	14.6502	0.0812466	Yes
row_13	RPL11	89	14.5776	0.0878195	Yes
row_14	RPS9	94	14.4453	0.0937557	Yes
row_15	RPS18	95	14.4438	0.100458	Yes
row_16	RPL8	97	14.3736	0.106937	Yes
row_17	RPL10	100	14.2865	0.113183	Yes
row_18	RPLP0	102	14.2707	0.119613	Yes
row_19	RPS7	103	14.2133	0.126209	Yes
row_20	RPS17	106	14.124	0.132379	Yes
row_21	RPL7A	109	14.0351	0.138509	Yes
row_22	RPS12	117	13.7074	0.143527	Yes
row_23	GAPDH	119	13.6757	0.149682	Yes
row_24	RPL28	123	13.4718	0.155358	Yes
row_25	RPL24	125	13.3756	0.161373	Yes
row_26	RPS10	132	13.2265	0.16636	Yes
row_27	EEF1G	139	13.1144	0.171295	Yes
row_28	RPL17	140	13.1018	0.177375	Yes
row_29	RPLP2	141	13.0922	0.183451	Yes
row_30	ETHE1	143	12.9811	0.189283	Yes
row_31	RPL30	147	12.8409	0.194666	Yes
row_32	RPL18	149	12.7488	0.20039	Yes
row_33	RPL13A	151	12.7109	0.206097	Yes
row_34	RPS3A	160	12.5493	0.210387	Yes
row_35	RPL21	164	12.4217	0.215576	Yes
row_36	RPL23	169	12.3483	0.220539	Yes
row_37	RPL18A	174	12.3154	0.225487	Yes
row_38	RPL22L1	176	12.2559	0.230982	Yes
row_39	RPL13	182	12.1589	0.235666	Yes
row_40	RPL15	194	11.8694	0.239064	Yes
row_41	RPL14	205	11.6636	0.242559	Yes
row_42	RPL5	206	11.6525	0.247966	Yes
row_43	RPS3	212	11.5612	0.252373	Yes
row_44	RPS14	226	11.4475	0.255192	Yes
row_45	RPL23A	228	11.4153	0.260297	Yes
row_46	RPL6	229	11.3899	0.265583	Yes
row_47	RPS28	230	11.3858	0.270866	Yes
row_48	RPL36	237	11.3027	0.274961	Yes
row_49	RACK1	238	11.274	0.280192	Yes
row_50	RPL4	243	11.1768	0.284612	Yes
row_51	RPS23	254	10.99	0.287794	Yes
row_52	RPS27	263	10.8349	0.291288	Yes
row_53	RPL35A	266	10.8223	0.295927	Yes
row_54	RPL29	271	10.7306	0.300139	Yes
row_55	RPL37A	274	10.7143	0.304727	Yes
row_56	RPL32	275	10.7084	0.309697	Yes
row_57	RPS5	279	10.6624	0.314069	Yes
row_58	RPL35	280	10.6309	0.319002	Yes
row_59	RPS11	285	10.5787	0.323144	Yes
row_60	RPL38	304	10.364	0.324502	Yes
row_61	RPS21	305	10.3455	0.329303	Yes
row_62	UBA52	306	10.339	0.334101	Yes
row_63	IGHMBP2	307	10.3331	0.338896	Yes
row_64	RPS25	308	10.3255	0.343687	Yes
row_65	ABCA7	316	10.2545	0.347104	Yes
row_66	RPL7	323	10.1672	0.350671	Yes
row_67	RPL34	330	10.0932	0.354204	Yes
row_68	RPL9	331	10.0851	0.358884	Yes
row_69	EEF1A1	344	9.9276	0.36119	Yes
row_70	RPL12	346	9.92684	0.365605	Yes
row_71	GSR	348	9.88764	0.370001	Yes
row_72	RPL10A	369	9.69165	0.370664	Yes
row_73	RPL19	371	9.65503	0.374952	Yes
row_74	BZW2	378	9.52298	0.378221	Yes
row_75	RPS2	384	9.48419	0.381663	Yes
row_76	RPS16	387	9.44783	0.385664	Yes
row_77	RPL3	403	9.24993	0.38708	Yes
row_78	GGT5	406	9.23532	0.390982	Yes
row_79	EEF1D	421	9.0744	0.392508	Yes
row_80	ZNF385A	428	9.03069	0.395549	Yes
row_81	HM13	436	8.97406	0.398371	Yes
row_82	ERO1A	441	8.90938	0.401738	Yes
row_83	PTGES2	444	8.87128	0.405471	Yes
row_84	RPL37	471	8.6597	0.404504	Yes
row_85	EIF4E3	472	8.65916	0.408522	Yes
row_86	RPS19	474	8.63856	0.412339	Yes
row_87	RPS15	475	8.62936	0.416344	Yes
row_88	RIDA	483	8.56864	0.418978	Yes
row_89	RPL26	495	8.44046	0.420785	Yes
row_90	RPL36A	496	8.43475	0.424699	Yes
row_91	RPS20	505	8.34823	0.427039	Yes
row_92	EIF4B	510	8.31935	0.430133	Yes
row_93	CPD	518	8.29599	0.43264	Yes
row_94	MRPS15	533	8.19975	0.43376	Yes
row_95	CNOT11	590	7.87369	0.426676	No
row_96	NEURL1	620	7.69831	0.424687	No
row_97	EIF3E	626	7.68167	0.427293	No
row_98	EIF3G	644	7.59848	0.42756	No
row_99	NOD2	647	7.59025	0.430698	No
row_100	APP	651	7.56681	0.433634	No
row_101	EEF2	700	7.252	0.427795	No
row_102	MRPL51	715	7.15904	0.428433	No
row_103	MKNK1	743	7.03733	0.426521	No
row_104	WARS2	784	6.82722	0.422019	No
row_105	EIF4A1	815	6.71102	0.419381	No
row_106	PLA2G7	817	6.69561	0.422296	No
row_107	PPP1R15A	825	6.66809	0.424048	No
row_108	ARL6IP5	877	6.45106	0.417262	No
row_109	EIF3K	901	6.31091	0.41578	No
row_110	EIF3L	925	6.2284	0.41426	No
row_111	NFE2L2	927	6.21827	0.416954	No
row_112	BACE1	947	6.10766	0.416145	No
row_113	PINK1	959	6.06398	0.41685	No
row_114	LTA4H	989	5.89758	0.414025	No
row_115	ACO1	1024	5.77719	0.410187	No
row_116	PTAFR	1032	5.75307	0.411514	No
row_117	POLR2G	1038	5.73187	0.413215	No
row_118	CPM	1044	5.70325	0.414903	No
row_119	EIF3H	1110	5.42848	0.404958	No
row_120	SRP9	1155	5.26628	0.398965	No
row_121	EIF3M	1158	5.25486	0.40102	No
row_122	G6PD	1161	5.24924	0.403072	No
row_123	EIF3F	1169	5.23659	0.40416	No
row_124	IDH1	1226	5.06931	0.395774	No
row_125	XPNPEP1	1250	5.02948	0.393697	No
row_126	RPS29	1261	4.99591	0.394098	No
row_127	STAT3	1265	4.98077	0.395834	No
row_128	SLC1A1	1285	4.93972	0.394483	No
row_129	MRPL3	1319	4.81199	0.390388	No
row_130	PAM	1320	4.80732	0.392619	No
row_131	MRPS12	1323	4.79647	0.394461	No
row_132	APH1A	1339	4.74732	0.393788	No
row_133	SAMD4A	1341	4.73568	0.395794	No
row_134	CTIF	1346	4.71058	0.397213	No
row_135	PAIP2B	1351	4.70037	0.398627	No
row_136	MRPL10	1363	4.67457	0.398687	No
row_137	PIN1	1406	4.54006	0.39274	No
row_138	EIF3I	1443	4.41983	0.387888	No
row_139	SPCS3	1480	4.32635	0.382992	No
row_140	RTN4	1490	4.30467	0.383264	No
row_141	GSTT1	1523	4.2262	0.379089	No
row_142	DNAJC3	1575	4.10754	0.371216	No
row_143	EIF2S3	1581	4.09153	0.372155	No
row_144	PPP1R15B	1592	4.0732	0.372128	No
row_145	TMED2	1602	4.03729	0.372276	No
row_146	MRPL11	1649	3.92981	0.365279	No
row_147	NCSTN	1685	3.87837	0.360367	No
row_148	TUFM	1716	3.82096	0.356387	No
row_149	EIF5A	1730	3.79541	0.355656	No
row_150	PABPC1	1749	3.76225	0.35395	No
row_151	NPM1	1753	3.75458	0.355117	No
row_152	ZNF706	1754	3.75319	0.356859	No
row_153	BDH2	1761	3.74358	0.357445	No
row_154	EIF1AD	1778	3.69712	0.356093	No
row_155	DCPS	1828	3.61381	0.348374	No
row_156	MRPL16	1841	3.59116	0.347739	No
row_157	EIF3D	1869	3.54413	0.344207	No
row_158	SLC2A13	1891	3.5101	0.341809	No
row_159	POLR2D	1896	3.49566	0.342664	No
row_160	SARS2	1920	3.4454	0.339852	No
row_161	MRPL24	1928	3.43252	0.340103	No
row_162	EIF4G1	1933	3.42535	0.340925	No
row_163	DHX9	1941	3.40995	0.341165	No
row_164	CNOT7	1973	3.35288	0.336777	No
row_165	NDUFA7	1979	3.34202	0.337369	No
row_166	DCP2	1989	3.32103	0.337184	No
row_167	PATL1	1990	3.31836	0.338724	No
row_168	IARS2	1994	3.31369	0.339687	No
row_169	AIMP1	1996	3.31068	0.341031	No
row_170	MCTS1	2027	3.2696	0.336796	No
row_171	MRPL41	2038	3.25569	0.336389	No
row_172	MRPL9	2054	3.22512	0.335009	No
row_173	CLU	2057	3.22083	0.33612	No
row_174	RBM3	2059	3.21759	0.337422	No
row_175	RPS4Y1	2083	3.17267	0.334484	No
row_176	THBS1	2095	3.15331	0.333838	No
row_177	PAN2	2110	3.13099	0.332606	No
row_178	LARP1B	2125	3.10504	0.331362	No
row_179	PUS7	2129	3.10112	0.332226	No
row_180	RPUSD4	2155	3.0515	0.328848	No
row_181	APH1B	2170	3.03773	0.327573	No
row_182	HSPB1	2226	2.95892	0.3184	No
row_183	EIF2B2	2270	2.89763	0.311499	No
row_184	ZNF598	2289	2.86748	0.309378	No
row_185	BCL3	2315	2.83198	0.305899	No
row_186	C1QBP	2324	2.82058	0.305673	No
row_187	MRPL27	2336	2.80432	0.304865	No
row_188	SORL1	2377	2.75014	0.298471	No
row_189	LARP1	2380	2.74818	0.299363	No
row_190	AKT2	2397	2.71669	0.297556	No
row_191	EIF2S2	2400	2.71443	0.298432	No
row_192	AGO4	2408	2.71009	0.298347	No
row_193	ATP6AP2	2411	2.70537	0.299219	No
row_194	GGA3	2423	2.69582	0.298361	No
row_195	ILF3	2438	2.67929	0.29692	No
row_196	CNOT6	2460	2.65405	0.294124	No
row_197	MRPL13	2469	2.64476	0.293818	No
row_198	EARS2	2475	2.63719	0.294083	No
row_199	IGF2BP3	2483	2.623	0.293957	No
row_200	SEC11C	2528	2.55924	0.286708	No
row_201	YBX1	2535	2.55242	0.286742	No
row_202	MRPL37	2543	2.54737	0.286582	No
row_203	MRPL58	2559	2.52524	0.284877	No
row_204	SLC30A5	2562	2.51859	0.285662	No
row_205	GSK3A	2564	2.51287	0.286637	No
row_206	ECE2	2565	2.51201	0.287802	No
row_207	MRPS28	2584	2.49019	0.285506	No
row_208	TSFM	2591	2.48021	0.285507	No
row_209	SAMD4B	2632	2.42579	0.278962	No
row_210	PDE12	2652	2.3973	0.276431	No
row_211	MRPS34	2702	2.3327	0.268118	No
row_212	SEPSECS	2709	2.32767	0.268047	No
row_213	NCBP2	2712	2.32271	0.268742	No
row_214	CTSH	2732	2.30001	0.266166	No
row_215	MRPL34	2744	2.28705	0.265118	No
row_216	BZW1	2754	2.2791	0.26445	No
row_217	TNRC6B	2779	-2.29753	0.260914	No
row_218	CNOT6L	2848	-2.35124	0.248965	No
row_219	ASCC2	2867	-2.37096	0.246614	No
row_220	KBTBD8	2871	-2.37393	0.24714	No
row_221	TPR	2875	-2.38097	0.24767	No
row_222	RARA	2911	-2.42316	0.242083	No
row_223	ALKBH1	2915	-2.42797	0.242634	No
row_224	EIF3C	2959	-2.46725	0.235534	No
row_225	FTO	2969	-2.47671	0.234957	No
row_226	PAN3	2973	-2.48009	0.235533	No
row_227	NSUN3	2976	-2.48427	0.236302	No
row_228	AASDH	3014	-2.52266	0.230378	No
row_229	CPEB3	3029	-2.53829	0.228871	No
row_230	SHMT2	3032	-2.5401	0.229667	No
row_231	EFNA1	3058	-2.56757	0.226064	No
row_232	RTN2	3073	-2.5844	0.224579	No
row_233	EIF2AK3	3106	-2.61909	0.219658	No
row_234	PABPC4	3115	-2.63101	0.219345	No
row_235	PTCD3	3153	-2.67468	0.213491	No
row_236	PGLYRP2	3164	-2.68845	0.212821	No
row_237	METTL3	3209	-2.74676	0.205659	No
row_238	ASCC3	3297	-2.85041	0.190299	No
row_239	HARS2	3313	-2.88228	0.18876	No
row_240	YBX3	3343	-2.90816	0.184549	No
row_241	METTL17	3353	-2.91925	0.184177	No
row_242	NCK1	3367	-2.92994	0.183044	No
row_243	BTG2	3376	-2.94035	0.182875	No
row_244	UNK	3378	-2.9428	0.184049	No
row_245	IGF1	3379	-2.94327	0.185414	No
row_246	TRIP4	3396	-2.97048	0.183725	No
row_247	VARS2	3419	-3.00857	0.180902	No
row_248	XRN1	3421	-3.0116	0.182108	No
row_249	DHX36	3471	-3.07578	0.174139	No
row_250	EXOSC9	3492	-3.10179	0.171744	No
row_251	GTPBP2	3540	-3.18355	0.164208	No
row_252	PAIP1	3550	-3.19819	0.163967	No
row_253	HBS1L	3572	-3.23093	0.161439	No
row_254	CASP3	3588	-3.26558	0.160078	No
row_255	NCK2	3589	-3.26702	0.161594	No
row_256	NCL	3591	-3.26819	0.162919	No
row_257	TNRC6A	3630	-3.34293	0.157184	No
row_258	DCP1A	3642	-3.36701	0.156637	No
row_259	HABP4	3654	-3.3855	0.156099	No
row_260	METTL16	3710	-3.46742	0.147161	No
row_261	ZCCHC13	3723	-3.48677	0.146478	No
row_262	EIF2AK1	3745	-3.52824	0.144089	No
row_263	ROCK2	3764	-3.55805	0.142288	No
row_264	TYMS	3772	-3.57382	0.142604	No
row_265	EIF2B1	3809	-3.64507	0.137393	No
row_266	DNAJC1	3815	-3.66714	0.138135	No
row_267	EXOSC8	3826	-3.68573	0.137928	No
row_268	SLBP	3832	-3.6942	0.138684	No
row_269	PUM1	3856	-3.74194	0.13601	No
row_270	ZFP36L2	3896	-3.79724	0.130293	No
row_271	DMD	3915	-3.845	0.128626	No
row_272	SESN2	3937	-3.88321	0.126401	No
row_273	MARS2	3939	-3.88806	0.128014	No
row_274	CLIC1	3949	-3.90014	0.128098	No
row_275	METTL14	3955	-3.90528	0.128951	No
row_276	CTNS	3969	-3.93825	0.128286	No
row_277	SP1	4015	-4.03313	0.121529	No
row_278	EXOSC2	4075	-4.13144	0.112132	No
row_279	CNOT1	4081	-4.14317	0.113096	No
row_280	CNOT2	4090	-4.15593	0.113491	No
row_281	GEMIN5	4093	-4.16454	0.11504	No
row_282	CLN5	4114	-4.1945	0.113151	No
row_283	PSEN1	4131	-4.21535	0.112039	No
row_284	AARS2	4183	-4.35021	0.104278	No
row_285	FOXO3	4195	-4.39113	0.104207	No
row_286	PSEN2	4217	-4.4432	0.102242	No
row_287	DDX1	4254	-4.52825	0.0974398	No
row_288	CHAC2	4258	-4.5362	0.0989695	No
row_289	NCBP1	4262	-4.54051	0.100501	No
row_290	MRPL47	4264	-4.54762	0.10242	No
row_291	BIN1	4273	-4.57009	0.103007	No
row_292	DARS2	4291	-4.6209	0.101891	No
row_293	RBM4B	4360	-4.76775	0.0910641	No
row_294	SOX4	4370	-4.78903	0.0915607	No
row_295	METTL18	4381	-4.82261	0.091881	No
row_296	MLH1	4399	-4.88719	0.0908891	No
row_297	GDAP1	4436	-4.99882	0.0863056	No
row_298	ELANE	4459	-5.06314	0.0844365	No
row_299	FMR1	4544	-5.37561	0.0708237	No
row_300	GLE1	4548	-5.39069	0.0727499	No
row_301	GSS	4614	-5.67261	0.0629182	No
row_302	SOD1	4629	-5.71717	0.0628867	No
row_303	MTOR	4638	-5.76694	0.0640288	No
row_304	RC3H2	4663	-5.85355	0.062143	No
row_305	TCOF1	4678	-5.92533	0.062208	No
row_306	TARS2	4682	-5.94405	0.0643911	No
row_307	DAPK1	4684	-5.96953	0.0669695	No
row_308	CIRBP	4700	-6.07544	0.0669124	No
row_309	IMPACT	4897	-7.0254	0.0325886	No
row_310	ECE1	4937	-7.24695	0.0284731	No
row_311	CCL5	4977	-7.55859	0.0245022	No
row_312	IFNGR1	4996	-7.69397	0.024621	No
row_313	MRPS6	4997	-7.69591	0.0281922	No
row_314	TNF	5015	-7.82916	0.0285655	No
row_315	CPA3	5019	-7.87563	0.0316449	No
row_316	GSAP	5047	-8.08304	0.0302184	No
row_317	FXR2	5052	-8.13865	0.0332281	No
row_318	ABCG1	5053	-8.13947	0.0370052	No
row_319	ABCA2	5113	-8.55685	0.0296624	No
row_320	EEF2K	5119	-8.57304	0.0326819	No
row_321	ZFP36L1	5145	-8.81036	0.0319765	No
row_322	ZC3H12D	5184	-9.38086	0.0290429	No
row_323	PLXNB2	5209	-9.65847	0.0289228	No
row_324	CLIC2	5287	-10.8366	0.0191864	No
row_325	CTSZ	5408	-13.5771	0.00247622	No
row_326	ACE	5451	-15.3086	0.00152639	No
row_327	NLN	5478	-16.4344	0.00416707	No
row_328	MOV10	5496	-17.4662	0.00901236	No

## Sheet: #5
AMIDE_BIOSYNTHETIC_PROCESS
NAME	SYMBOL	RANK IN GENE LIST	RANK METRIC SCORE	RUNNING ES	CORE ENRICHMENT
row_0	ASS1	8	21.4265	0.00857345	Yes
row_1	EIF4G3	22	18.0897	0.0146161	Yes
row_2	VIM	28	17.3613	0.0218467	Yes
row_3	RPLP1	30	17.1339	0.0297357	Yes
row_4	SPHK1	36	16.5759	0.0365959	Yes
row_5	RPS8	51	15.8462	0.0413891	Yes
row_6	RPSA	65	15.4668	0.0461948	Yes
row_7	RPS26	70	15.244	0.0526183	Yes
row_8	RPS24	72	15.0952	0.0595458	Yes
row_9	RPL27A	73	15.0617	0.066649	Yes
row_10	RPL31	77	14.9329	0.0731171	Yes
row_11	RPL27	84	14.7251	0.078913	Yes
row_12	RPS27A	87	14.6502	0.0854393	Yes
row_13	RPL11	89	14.5776	0.0921228	Yes
row_14	RPS9	94	14.4453	0.0981695	Yes
row_15	RPS18	95	14.4438	0.104981	Yes
row_16	RPL8	97	14.3736	0.111569	Yes
row_17	RPL10	100	14.2865	0.117923	Yes
row_18	RPLP0	102	14.2707	0.124462	Yes
row_19	RPS7	103	14.2133	0.131165	Yes
row_20	RPS17	106	14.124	0.137443	Yes
row_21	RPL7A	109	14.0351	0.143679	Yes
row_22	RPS12	117	13.7074	0.148804	Yes
row_23	GAPDH	119	13.6757	0.155062	Yes
row_24	RPL28	123	13.4718	0.160841	Yes
row_25	RPL24	125	13.3756	0.166958	Yes
row_26	RPS10	132	13.2265	0.172047	Yes
row_27	EEF1G	139	13.1144	0.177083	Yes
row_28	RPL17	140	13.1018	0.183262	Yes
row_29	RPLP2	141	13.0922	0.189436	Yes
row_30	RPL30	147	12.8409	0.194535	Yes
row_31	RPL18	149	12.7488	0.200356	Yes
row_32	RPL13A	151	12.7109	0.206159	Yes
row_33	PPT1	156	12.5962	0.211334	Yes
row_34	RPS3A	160	12.5493	0.216678	Yes
row_35	RPL21	164	12.4217	0.221962	Yes
row_36	ACSL6	167	12.3567	0.227406	Yes
row_37	RPL23	169	12.3483	0.233039	Yes
row_38	RPL18A	174	12.3154	0.238081	Yes
row_39	RPL22L1	176	12.2559	0.243669	Yes
row_40	RPL13	182	12.1589	0.248446	Yes
row_41	RPL15	194	11.8694	0.251938	Yes
row_42	RPL14	205	11.6636	0.255525	Yes
row_43	RPL5	206	11.6525	0.26102	Yes
row_44	RPS3	212	11.5612	0.265515	Yes
row_45	RPS14	226	11.4475	0.268426	Yes
row_46	RPL23A	228	11.4153	0.273618	Yes
row_47	RPL6	229	11.3899	0.278989	Yes
row_48	RPS28	230	11.3858	0.284359	Yes
row_49	RPL36	237	11.3027	0.288541	Yes
row_50	RACK1	238	11.274	0.293858	Yes
row_51	RPL4	243	11.1768	0.298363	Yes
row_52	RPS23	254	10.99	0.301632	Yes
row_53	RPS27	263	10.8349	0.30521	Yes
row_54	RPL35A	266	10.8223	0.309931	Yes
row_55	RPL29	271	10.7306	0.314226	Yes
row_56	RPL37A	274	10.7143	0.318896	Yes
row_57	RPL32	275	10.7084	0.323946	Yes
row_58	RPS5	279	10.6624	0.3284	Yes
row_59	RPL35	280	10.6309	0.333414	Yes
row_60	RPS11	285	10.5787	0.337637	Yes
row_61	RPL38	304	10.364	0.339079	Yes
row_62	RPS21	305	10.3455	0.343958	Yes
row_63	UBA52	306	10.339	0.348834	Yes
row_64	IGHMBP2	307	10.3331	0.353707	Yes
row_65	RPS25	308	10.3255	0.358577	Yes
row_66	RPL7	323	10.1672	0.360692	Yes
row_67	RPL34	330	10.0932	0.364303	Yes
row_68	RPL9	331	10.0851	0.36906	Yes
row_69	EEF1A1	344	9.9276	0.371444	Yes
row_70	RPL12	346	9.92684	0.375935	Yes
row_71	RPL10A	369	9.69165	0.376294	Yes
row_72	RPL19	371	9.65503	0.380656	Yes
row_73	BZW2	378	9.52298	0.383998	Yes
row_74	RPS2	384	9.48419	0.387514	Yes
row_75	RPS16	387	9.44783	0.391587	Yes
row_76	RPL3	403	9.24993	0.393078	Yes
row_77	GGT5	406	9.23532	0.39705	Yes
row_78	EEF1D	421	9.0744	0.39865	Yes
row_79	ZNF385A	428	9.03069	0.40176	Yes
row_80	RPL37	471	8.6597	0.397804	Yes
row_81	EIF4E3	472	8.65916	0.401888	Yes
row_82	RPS19	474	8.63856	0.405771	Yes
row_83	RPS15	475	8.62936	0.40984	Yes
row_84	RIDA	483	8.56864	0.412541	Yes
row_85	RPL26	495	8.44046	0.414416	Yes
row_86	RPL36A	496	8.43475	0.418394	Yes
row_87	RPS20	505	8.34823	0.4208	Yes
row_88	EIF4B	510	8.31935	0.423958	Yes
row_89	MRPS15	533	8.19975	0.423613	Yes
row_90	CNOT11	590	7.87369	0.416607	Yes
row_91	ACSS1	607	7.76197	0.417205	Yes
row_92	NEURL1	620	7.69831	0.418538	Yes
row_93	EIF3E	626	7.68167	0.421204	Yes
row_94	EIF3G	644	7.59848	0.421533	Yes
row_95	NOD2	647	7.59025	0.42473	Yes
row_96	APP	651	7.56681	0.427724	Yes
row_97	ASL	662	7.47954	0.429337	Yes
row_98	EEF2	700	7.252	0.425675	No
row_99	MRPL51	715	7.15904	0.426371	No
row_100	MKNK1	743	7.03733	0.424521	No
row_101	WARS2	784	6.82722	0.420084	No
row_102	EIF4A1	815	6.71102	0.417506	No
row_103	PPP1R15A	825	6.66809	0.418928	No
row_104	EIF3K	901	6.31091	0.407548	No
row_105	PDK3	920	6.24211	0.407046	No
row_106	EIF3L	925	6.2284	0.409218	No
row_107	NFE2L2	927	6.21827	0.411959	No
row_108	PINK1	959	6.06398	0.408884	No
row_109	MPC2	967	6.03387	0.41039	No
row_110	ACO1	1024	5.77719	0.402395	No
row_111	PTAFR	1032	5.75307	0.403768	No
row_112	POLR2G	1038	5.73187	0.405514	No
row_113	HACD1	1060	5.63297	0.404151	No
row_114	EIF3H	1110	5.42848	0.397331	No
row_115	SRP9	1155	5.26628	0.391392	No
row_116	EIF3M	1158	5.25486	0.393487	No
row_117	EIF3F	1169	5.23659	0.394043	No
row_118	RPS29	1261	4.99591	0.378979	No
row_119	STAT3	1265	4.98077	0.380754	No
row_120	SLC1A1	1285	4.93972	0.379446	No
row_121	MRPL3	1319	4.81199	0.375399	No
row_122	PAM	1320	4.80732	0.377666	No
row_123	MRPS12	1323	4.79647	0.379545	No
row_124	SPHK2	1332	4.77131	0.380264	No
row_125	SAMD4A	1341	4.73568	0.380966	No
row_126	CTIF	1346	4.71058	0.382422	No
row_127	PAIP2B	1351	4.70037	0.383873	No
row_128	MRPL10	1363	4.67457	0.383972	No
row_129	EIF3I	1443	4.41983	0.370934	No
row_130	DNAJC3	1575	4.10754	0.347794	No
row_131	EIF2S3	1581	4.09153	0.348767	No
row_132	PPP1R15B	1592	4.0732	0.348773	No
row_133	TMED2	1602	4.03729	0.348954	No
row_134	ACSF3	1643	3.94222	0.343157	No
row_135	MRPL11	1649	3.92981	0.344053	No
row_136	TUFM	1716	3.82096	0.333221	No
row_137	EIF5A	1730	3.79541	0.332522	No
row_138	PABPC1	1749	3.76225	0.330851	No
row_139	NPM1	1753	3.75458	0.332047	No
row_140	ZNF706	1754	3.75319	0.333817	No
row_141	BDH2	1761	3.74358	0.334434	No
row_142	EIF1AD	1778	3.69712	0.333115	No
row_143	CERS2	1793	3.68048	0.332171	No
row_144	ACSL1	1796	3.67441	0.333521	No
row_145	DCPS	1828	3.61381	0.329291	No
row_146	MRPL16	1841	3.59116	0.328688	No
row_147	EIF3D	1869	3.54413	0.325191	No
row_148	NAGS	1876	3.53563	0.325709	No
row_149	POLR2D	1896	3.49566	0.323721	No
row_150	SARS2	1920	3.4454	0.320943	No
row_151	MRPL24	1928	3.43252	0.321222	No
row_152	EIF4G1	1933	3.42535	0.322072	No
row_153	DHX9	1941	3.40995	0.32234	No
row_154	GCDH	1968	3.36797	0.318951	No
row_155	CNOT7	1973	3.35288	0.319767	No
row_156	NDUFA7	1979	3.34202	0.320386	No
row_157	DCP2	1989	3.32103	0.320229	No
row_158	PATL1	1990	3.31836	0.321794	No
row_159	IARS2	1994	3.31369	0.322782	No
row_160	AIMP1	1996	3.31068	0.324152	No
row_161	MCTS1	2027	3.2696	0.319952	No
row_162	MRPL41	2038	3.25569	0.319573	No
row_163	MRPL9	2054	3.22512	0.318222	No
row_164	RBM3	2059	3.21759	0.318974	No
row_165	RPS4Y1	2083	3.17267	0.316068	No
row_166	THBS1	2095	3.15331	0.315449	No
row_167	PAN2	2110	3.13099	0.314246	No
row_168	LARP1B	2125	3.10504	0.31303	No
row_169	PUS7	2129	3.10112	0.313918	No
row_170	PDHX	2150	3.05989	0.311533	No
row_171	RPUSD4	2155	3.0515	0.312206	No
row_172	HACD2	2168	3.03807	0.311342	No
row_173	ORMDL3	2180	3.0245	0.310663	No
row_174	ASAH1	2196	3.00587	0.309209	No
row_175	HSPB1	2226	2.95892	0.305053	No
row_176	EIF2B2	2270	2.89763	0.298188	No
row_177	ZNF598	2289	2.86748	0.296095	No
row_178	BCL3	2315	2.83198	0.292645	No
row_179	C1QBP	2324	2.82058	0.292444	No
row_180	MRPL27	2336	2.80432	0.291661	No
row_181	SPTLC2	2355	2.77401	0.289523	No
row_182	LARP1	2380	2.74818	0.286225	No
row_183	AKT2	2397	2.71669	0.284444	No
row_184	EIF2S2	2400	2.71443	0.285341	No
row_185	AGO4	2408	2.71009	0.285279	No
row_186	OSBP	2415	2.70274	0.285405	No
row_187	ASNS	2422	2.6961	0.285528	No
row_188	ILF3	2438	2.67929	0.28392	No
row_189	CNOT6	2460	2.65405	0.281152	No
row_190	MRPL13	2469	2.64476	0.280868	No
row_191	EARS2	2475	2.63719	0.281154	No
row_192	IGF2BP3	2483	2.623	0.281052	No
row_193	YBX1	2535	2.55242	0.272493	No
row_194	MRPL37	2543	2.54737	0.272354	No
row_195	MRPL58	2559	2.52524	0.270674	No
row_196	MRPS28	2584	2.49019	0.267254	No
row_197	TSFM	2591	2.48021	0.267275	No
row_198	SAMD4B	2632	2.42579	0.260762	No
row_199	PDE12	2652	2.3973	0.258256	No
row_200	TECR	2681	2.35269	0.254005	No
row_201	MRPS34	2702	2.3327	0.251277	No
row_202	SEPSECS	2709	2.32767	0.251226	No
row_203	NCBP2	2712	2.32271	0.251939	No
row_204	MRPL34	2744	2.28705	0.247083	No
row_205	BZW1	2754	2.2791	0.246435	No
row_206	TNRC6B	2779	-2.29753	0.242924	No
row_207	CNOT6L	2848	-2.35124	0.231016	No
row_208	ASCC2	2867	-2.37096	0.228689	No
row_209	KBTBD8	2871	-2.37393	0.229234	No
row_210	TPR	2875	-2.38097	0.229783	No
row_211	RARA	2911	-2.42316	0.224226	No
row_212	ALKBH1	2915	-2.42797	0.224797	No
row_213	EIF3C	2959	-2.46725	0.217729	No
row_214	FTO	2969	-2.47671	0.217174	No
row_215	PAN3	2973	-2.48009	0.217769	No
row_216	NSUN3	2976	-2.48427	0.218558	No
row_217	AASDH	3014	-2.52266	0.212665	No
row_218	CPEB3	3029	-2.53829	0.211182	No
row_219	SHMT2	3032	-2.5401	0.211997	No
row_220	EIF2AK3	3106	-2.61909	0.199259	No
row_221	PABPC4	3115	-2.63101	0.198968	No
row_222	PTCD3	3153	-2.67468	0.193147	No
row_223	CYP4F22	3204	-2.74083	0.184868	No
row_224	METTL3	3209	-2.74676	0.185398	No
row_225	ASCC3	3297	-2.85041	0.170088	No
row_226	HARS2	3313	-2.88228	0.168576	No
row_227	PLA2G6	3342	-2.90718	0.164587	No
row_228	YBX3	3343	-2.90816	0.165959	No
row_229	SMPD1	3344	-2.90838	0.16733	No
row_230	METTL17	3353	-2.91925	0.167176	No
row_231	NCK1	3367	-2.92994	0.166069	No
row_232	BTG2	3376	-2.94035	0.165924	No
row_233	UNK	3378	-2.9428	0.167121	No
row_234	TRIP4	3396	-2.97048	0.165267	No
row_235	VARS2	3419	-3.00857	0.162475	No
row_236	XRN1	3421	-3.0116	0.163704	No
row_237	ORMDL1	3456	-3.05409	0.158636	No
row_238	DHX36	3471	-3.07578	0.157406	No
row_239	EXOSC9	3492	-3.10179	0.155041	No
row_240	ELOVL4	3518	-3.14583	0.151739	No
row_241	GTPBP2	3540	-3.18355	0.14922	No
row_242	PAIP1	3550	-3.19819	0.149005	No
row_243	HBS1L	3572	-3.23093	0.146509	No
row_244	SAMD8	3581	-3.24934	0.14651	No
row_245	NCK2	3589	-3.26702	0.146711	No
row_246	NCL	3591	-3.26819	0.148061	No
row_247	TNRC6A	3630	-3.34293	0.142363	No
row_248	DCP1A	3642	-3.36701	0.141846	No
row_249	HABP4	3654	-3.3855	0.141337	No
row_250	METTL16	3710	-3.46742	0.132443	No
row_251	ZCCHC13	3723	-3.48677	0.131791	No
row_252	EIF2AK1	3745	-3.52824	0.129435	No
row_253	ROCK2	3764	-3.55805	0.127667	No
row_254	B4GALT3	3770	-3.57041	0.128394	No
row_255	TYMS	3772	-3.57382	0.129888	No
row_256	EIF2B1	3809	-3.64507	0.124716	No
row_257	DNAJC1	3815	-3.66714	0.125488	No
row_258	EXOSC8	3826	-3.68573	0.125312	No
row_259	SLBP	3832	-3.6942	0.126097	No
row_260	PUM1	3856	-3.74194	0.123459	No
row_261	ZFP36L2	3896	-3.79724	0.117784	No
row_262	DMD	3915	-3.845	0.116152	No
row_263	SESN2	3937	-3.88321	0.113963	No
row_264	MARS2	3939	-3.88806	0.115606	No
row_265	METTL14	3955	-3.90528	0.114576	No
row_266	EXOSC2	4075	-4.13144	0.0937449	No
row_267	CNOT1	4081	-4.14317	0.0947417	No
row_268	CNOT2	4090	-4.15593	0.0951703	No
row_269	GEMIN5	4093	-4.16454	0.0967515	No
row_270	AARS2	4183	-4.35021	0.0817663	No
row_271	FOXO3	4195	-4.39113	0.0817315	No
row_272	CERS6	4234	-4.47906	0.0765697	No
row_273	DDX1	4254	-4.52825	0.0750682	No
row_274	CHAC2	4258	-4.5362	0.0766332	No
row_275	NCBP1	4262	-4.54051	0.0782003	No
row_276	MRPL47	4264	-4.54762	0.0801536	No
row_277	DARS2	4291	-4.6209	0.0773558	No
row_278	ELOVL6	4300	-4.64788	0.0780163	No
row_279	PPT2	4341	-4.74257	0.072596	No
row_280	ELOVL5	4350	-4.75547	0.0733073	No
row_281	RBM4B	4360	-4.76775	0.073833	No
row_282	SOX4	4370	-4.78903	0.0743687	No
row_283	METTL18	4381	-4.82261	0.0747288	No
row_284	MLH1	4399	-4.88719	0.0737794	No
row_285	B4GALT5	4403	-4.89188	0.0755122	No
row_286	ELANE	4459	-5.06314	0.0673717	No
row_287	CERS5	4483	-5.16062	0.0654027	No
row_288	DEGS1	4488	-5.17797	0.067079	No
row_289	ACACB	4522	-5.28495	0.0632544	No
row_290	ACAT1	4535	-5.34578	0.0634784	No
row_291	FMR1	4544	-5.37561	0.0644822	No
row_292	GLE1	4548	-5.39069	0.0664502	No
row_293	GSS	4614	-5.67261	0.0566828	No
row_294	MTOR	4638	-5.76694	0.0549998	No
row_295	RC3H2	4663	-5.85355	0.0531662	No
row_296	TCOF1	4678	-5.92533	0.0532807	No
row_297	TARS2	4682	-5.94405	0.0555096	No
row_298	DAPK1	4684	-5.96953	0.0581335	No
row_299	CIRBP	4700	-6.07544	0.0581273	No
row_300	PDK1	4894	-7.00193	0.0244846	No
row_301	IMPACT	4897	-7.0254	0.027415	No
row_302	CCL5	4977	-7.55859	0.0158571	No
row_303	MRPS6	4997	-7.69591	0.0158495	No
row_304	TNF	5015	-7.82916	0.0162876	No
row_305	FXR2	5052	-8.13865	0.0132345	No
row_306	EEF2K	5119	-8.57304	0.00464362	No
row_307	ZFP36L1	5145	-8.81036	0.00401303	No
row_308	B3GALT2	5180	-9.3313	0.0019053	No
row_309	ZC3H12D	5184	-9.38086	0.0057551	No
row_310	ST6GALNAC6	5195	-9.52384	0.00833235	No
row_311	PLXNB2	5209	-9.65847	0.0103988	No
row_312	UGCG	5240	-10.1408	0.00943856	No
row_313	PRKCD	5248	-10.2428	0.0129292	No
row_314	ARG2	5331	-11.596	0.00270112	No
row_315	ACSL3	5409	-13.5897	-0.00562955	No
row_316	P2RX1	5432	-14.5904	-0.00295999	No
row_317	ACSL4	5461	-15.8572	-0.000841532	No
row_318	ST3GAL5	5482	-16.7894	0.00324797	No
row_319	MOV10	5496	-17.4662	0.00899661	No

## Sheet: #6
RIBOSOMAL_SMALL_SUBUNIT_BIOGENESIS
NAME	SYMBOL	RANK IN GENE LIST	RANK METRIC SCORE	RUNNING ES	CORE ENRICHMENT
row_0	RPS8	51	15.8462	0.057289	Yes
row_1	RPSA	65	15.4668	0.119878	Yes
row_2	RPS24	72	15.0952	0.182176	Yes
row_3	RPS7	103	14.2133	0.236418	Yes
row_4	RPS17	106	14.124	0.295363	Yes
row_5	RPS14	226	11.4475	0.321847	Yes
row_6	RPS28	230	11.3858	0.369113	Yes
row_7	RPS27	263	10.8349	0.408806	Yes
row_8	RPS5	279	10.6624	0.450858	Yes
row_9	RPL38	304	10.364	0.490024	Yes
row_10	RPS21	305	10.3455	0.533466	Yes
row_11	RPS25	308	10.3255	0.576461	Yes
row_12	RPS16	387	9.44783	0.601985	Yes
row_13	RPS19	474	8.63856	0.62266	Yes
row_14	RPS15	475	8.62936	0.658896	Yes
row_15	BYSL	1611	4.01022	0.469858	No
row_16	EMG1	1687	3.87579	0.472529	No
row_17	NPM1	1753	3.75458	0.476504	No
row_18	SURF6	1834	3.59699	0.477098	No
row_19	RCL1	1954	3.38829	0.46974	No
row_20	LSM6	2076	3.18639	0.461172	No
row_21	TBL3	2491	2.61072	0.397039	No
row_22	SNU13	2664	2.37758	0.375824	No
row_23	ERAL1	2955	-2.46388	0.333567	No
row_24	METTL17	3353	-2.91925	0.273814	No
row_25	WDR46	3415	-2.99553	0.275328	No
row_26	UTP6	4013	-4.02598	0.183944	No
row_27	XRCC5	4416	-4.9264	0.131712	No
row_28	KRI1	4479	-5.13258	0.142018	No
row_29	DDX52	4586	-5.53538	0.146034	No
row_30	UTP3	4789	-6.51899	0.136768	No

## Sheet: #7
RIBOSOMAL_LARGE_SUBUNIT_BIOGENESIS
NAME	SYMBOL	RANK IN GENE LIST	RANK METRIC SCORE	RUNNING ES	CORE ENRICHMENT
row_0	RPL11	89	14.5776	0.0414985	Yes
row_1	RPL10	100	14.2865	0.0961781	Yes
row_2	RPLP0	102	14.2707	0.152428	Yes
row_3	RPL7A	109	14.0351	0.20684	Yes
row_4	RPL24	125	13.3756	0.25701	Yes
row_5	RPL14	205	11.6636	0.2888	Yes
row_6	RPL5	206	11.6525	0.334878	Yes
row_7	RPL23A	228	11.4153	0.376208	Yes
row_8	RPL6	229	11.3899	0.421248	Yes
row_9	RPL35A	266	10.8223	0.457512	Yes
row_10	RPL35	280	10.6309	0.497192	Yes
row_11	RPL38	304	10.364	0.534002	Yes
row_12	RPL7	323	10.1672	0.570942	Yes
row_13	RPL10A	369	9.69165	0.601102	Yes
row_14	RPL3	403	9.24993	0.631692	Yes
row_15	RPL26	495	8.44046	0.64856	Yes
row_16	NOP53	703	7.22838	0.639589	Yes
row_17	ZNF622	756	6.99156	0.657802	Yes
row_18	RSL1D1	992	5.89494	0.638479	No
row_19	PPAN	1330	4.77496	0.596221	No
row_20	NHP2	1404	4.54485	0.600949	No
row_21	MRTO4	1625	3.98649	0.5768	No
row_22	DHX30	1668	3.90016	0.584603	No
row_23	NIFK	1736	3.79189	0.587443	No
row_24	NPM1	1753	3.75458	0.599387	No
row_25	SURF6	1834	3.59699	0.599097	No
row_26	HEATR3	2069	3.20183	0.569305	No
row_27	SNU13	2664	2.37758	0.470942	No
row_28	TRAF7	3039	-2.5457	0.413157	No
row_29	MDN1	3275	-2.82969	0.381712	No
row_30	GTPBP4	3715	-3.47365	0.315804	No
row_31	NOP2	3981	-3.95888	0.283382	No

## Sheet: #8
ANTIMICROBIAL_HUMORAL_IMMUNE_RESPONSE_MEDIATED_BY_ANTIMICROBIAL_PEPTIDE
NAME	SYMBOL	RANK IN GENE LIST	RANK METRIC SCORE	RUNNING ES	CORE ENRICHMENT
row_0	S100A12	4	24.4975	0.144023	Yes
row_1	S100A9	24	17.8349	0.245965	Yes
row_2	GAPDH	119	13.6757	0.309759	Yes
row_3	DEFB4A	135	13.1753	0.384892	Yes
row_4	RPL30	147	12.8409	0.458774	Yes
row_5	RNASE6	314	10.272	0.489427	Yes
row_6	CXCL3	370	9.67667	0.536651	Yes
row_7	S100A7	376	9.52916	0.59205	Yes
row_8	CXCL2	451	8.81378	0.630736	Yes
row_9	RPS19	474	8.63856	0.677797	Yes
row_10	NOD2	647	7.59025	0.691519	Yes
row_11	PF4	908	6.28522	0.681606	Yes
row_12	CXCL6	943	6.12062	0.711618	Yes
row_13	PGLYRP1	2082	3.17306	0.524431	No
row_14	LTF	2661	2.38182	0.433908	No
row_15	CXCL13	2703	2.33257	0.440271	No
row_16	ELANE	4459	-5.06314	0.152597	No
row_17	CXCL10	4952	-7.34268	0.106949	No

[truncated: 81 more sheets: #9, #10, #11, #12, #13, #14, #15, #16, #17, #18, #19, #20, #21, #22, #23, #24, #25, #26, #27, #28 …]
