# Supplementary material for: Monocyte biology conserved across species: Functional insights from cattle
Source: Front Immunol. 2022 Jul 29;13:889175. doi: 10.3389/fimmu.2022.889175 (PMC9373011; doi:10.3389/fimmu.2022.889175)
Supplement: Supplementary file 10 [file DataSheet_10.xlsx]

## Sheet: c0
gene	p_val	avg_log2FC	pct.1	pct.2	p_val_adj	cluster
VIM	6.50978e-94	1.00858	1	0.984	8.62285e-90	0
TAGLN2	9.46049e-85	1.02704	0.975	0.626	1.25314e-80	0
AHNAK	3.04451e-55	0.897087	0.982	0.816	4.03275e-51	0
LYZ	9.3811e-55	0.681995	1	0.935	1.24262e-50	0
FCN1	4.03966e-53	0.548636	0.991	0.649	5.35094e-49	0
ANXA1	1.06299e-51	0.683116	0.991	0.885	1.40803e-47	0
S100A10	2.69331e-51	0.739704	0.98	0.772	3.56755e-47	0
MYADM	1.02222e-47	0.673513	0.736	0.419	1.35403e-43	0
LGALS3	1.30959e-44	0.557118	0.722	0.381	1.73468e-40	0
UCP2	2.32786e-41	0.637232	0.986	0.936	3.08348e-37	0
CSF3R	1.53256e-40	0.634392	0.7	0.379	2.03003e-36	0
CEBPD	8.29063e-40	0.498551	1	0.893	1.09818e-35	0
ANXA2	2.39598e-39	0.652658	0.935	0.773	3.17372e-35	0
FTL	1.94589e-38	0.532861	1	0.961	2.57753e-34	0
TPT1	2.61166e-38	0.408566	1	0.999	3.4594e-34	0
TGFBI	3.73157e-37	0.551771	0.908	0.609	4.94284e-33	0
ENSBTAG00000048980	9.89355e-37	0.501372	1	0.975	1.3105e-32	0
F13A1	1.96223e-36	0.518111	1	0.814	2.59917e-32	0
CYBB	7.49444e-34	0.520712	0.895	0.658	9.92713e-30	0
ASRGL1	5.17742e-33	0.462931	0.982	0.828	6.85801e-29	0
BCL2L15	8.86229e-31	0.462485	0.861	0.568	1.1739e-26	0
COX1	1.73758e-30	0.339581	1	1	2.3016e-26	0
CD44	3.60811e-30	0.531077	0.761	0.506	4.7793e-26	0
FGL2	5.34244e-30	0.492086	0.953	0.762	7.07659e-26	0
RAMP2	6.4054e-30	0.475049	0.897	0.614	8.4846e-26	0
ENSBTAG00000004714	6.76136e-30	0.488161	0.763	0.493	8.9561e-26	0
LAMP1	1.2001e-29	0.447034	0.996	0.903	1.58965e-25	0
BOLA-DMB	1.27338e-28	0.438982	0.993	0.909	1.68672e-24	0
NFE2	2.49341e-28	0.42337	0.709	0.424	3.30277e-24	0
MT-CYB	1.42576e-27	0.372659	1	0.998	1.88857e-23	0
SUB1	1.60275e-27	0.447925	0.928	0.751	2.12301e-23	0
CST3	2.31403e-27	0.397751	0.976	0.848	3.06516e-23	0
RNASE6	5.52355e-26	0.381716	0.966	0.684	7.31649e-22	0
SULT1A1	1.11798e-25	0.443958	0.929	0.7	1.48088e-21	0
CRIP1	1.33608e-25	0.60091	0.976	0.866	1.76978e-21	0
PLBD1	1.38516e-25	0.332605	0.83	0.528	1.83478e-21	0
COX3	6.01371e-25	0.313892	1	1	7.96577e-21	0
SMC6	6.03878e-25	0.478671	0.658	0.414	7.99896e-21	0
UBA52	6.57949e-25	0.349392	0.998	0.998	8.7152e-21	0
VNN2	8.37916e-24	0.613804	0.599	0.365	1.1099e-19	0
PSAP	4.86247e-23	0.362759	0.998	0.946	6.44083e-19	0
ARHGAP18	8.06487e-23	0.355472	0.387	0.181	1.06827e-18	0
EPHX1	1.09144e-22	0.269457	0.26	0.089	1.44572e-18	0
HPRT1	2.44737e-22	0.399132	0.743	0.519	3.24179e-18	0
CAPN2	6.39577e-22	0.416678	0.801	0.625	8.47184e-18	0
IL1RN	1.04333e-21	0.350716	0.725	0.504	1.382e-17	0
GSTP1.1	4.14107e-21	0.419708	0.875	0.69	5.48526e-17	0
CHI3L1	5.27857e-21	0.395491	0.644	0.42	6.99199e-17	0
FAU	8.50015e-21	0.298853	1	0.998	1.12593e-16	0
MTCH1	3.54117e-20	0.376108	0.758	0.549	4.69063e-16	0
TALDO1	6.55735e-20	0.312262	0.996	0.963	8.68587e-16	0
KDELR1	1.83487e-19	0.389519	0.857	0.683	2.43046e-15	0
ANTXR2	2.67525e-19	0.366342	0.495	0.3	3.54363e-15	0
NPAS2	3.17919e-19	0.340091	1	0.986	4.21115e-15	0
GAS2L1	6.51855e-19	0.280711	0.36	0.179	8.63447e-15	0
CAPG	6.88187e-19	0.317062	0.656	0.428	9.11573e-15	0
ENSBTAG00000004043	6.99781e-19	0.350784	0.673	0.46	9.26929e-15	0
MYL6	9.15152e-19	0.298674	0.991	0.986	1.21221e-14	0
IQGAP2	5.82661e-18	0.409401	0.593	0.407	7.71793e-14	0
KHK	9.11763e-18	0.299199	0.454	0.26	1.20772e-13	0
SHISA5	3.53655e-17	0.369021	0.893	0.753	4.68452e-13	0
RBPJ	5.44153e-17	0.317742	0.542	0.347	7.20785e-13	0
FGR	6.01905e-17	0.341409	0.759	0.571	7.97283e-13	0
CD14	9.62415e-17	0.252795	0.353	0.179	1.27482e-12	0
NPC2	1.14382e-16	0.343716	0.785	0.585	1.5151e-12	0
SH3BGRL3	2.57573e-16	0.261707	1	0.985	3.41182e-12	0
RAC1	1.20035e-15	0.307874	0.989	0.934	1.58999e-11	0
PYGL	1.23525e-15	0.337455	0.604	0.428	1.63621e-11	0
GAPDH	2.07173e-15	0.271325	0.996	0.981	2.74421e-11	0
FUCA1	4.15478e-15	0.276348	0.584	0.395	5.50342e-11	0
RACK1	5.24888e-15	0.291529	0.998	0.946	6.95267e-11	0
ENSBTAG00000048631	7.48169e-15	0.273702	0.418	0.251	9.91025e-11	0
GAS7	7.53347e-15	0.298686	0.387	0.227	9.97884e-11	0
NUDT4	7.60816e-15	0.317504	0.468	0.279	1.00778e-10	0
BOLA-DMA	1.67404e-14	0.290836	0.908	0.755	2.21744e-10	0
GLIPR2	2.26364e-14	0.331254	0.881	0.764	2.99842e-10	0
C3	2.88446e-14	0.300127	0.468	0.286	3.82076e-10	0
PGD	2.13863e-13	0.282817	0.761	0.586	2.83283e-09	0
PEBP1	3.30785e-13	0.285735	0.747	0.564	4.38158e-09	0
SELL	4.63321e-13	0.277155	0.819	0.617	6.13715e-09	0
NCF4	6.31177e-13	0.284061	0.839	0.708	8.36057e-09	0
ARL4A	9.52943e-13	0.334288	0.807	0.659	1.26227e-08	0
TRPV2	1.91337e-12	0.263103	0.432	0.275	2.53445e-08	0
PLEC	1.94855e-12	0.25623	0.752	0.584	2.58105e-08	0
IQGAP1	1.99221e-11	0.277509	0.814	0.711	2.63888e-07	0
RGS10	7.43843e-11	0.260034	0.743	0.574	9.85295e-07	0
PLA2G7	1.82809e-10	0.270803	0.642	0.493	2.42148e-06	0
ANXA5	3.08801e-10	0.284184	0.828	0.702	4.09038e-06	0
KLF6	2.62815e-09	0.39192	0.882	0.795	3.48124e-05	0
SNX10	4.26772e-09	0.252099	0.906	0.782	5.65303e-05	0
SERPINB1	4.66378e-09	0.277347	0.732	0.599	6.17764e-05	0
CXCL2	4.82943e-09	0.434837	0.304	0.183	6.39707e-05	0
C11H9orf16	2.65496e-08	0.449902	0.913	0.838	0.000351676	0
NAPSA	3.79112e-07	0.252472	0.727	0.613	0.00502171	0
STAT1	7.69721e-07	0.285941	0.667	0.557	0.0101957	0
GRO1	0.000423931	0.333302	0.302	0.225	1	0
FTH1	2.64436e-60	0.747562	1	1	3.50272e-56	1
CFD	2.21319e-47	0.674758	1	0.999	2.9316e-43	1
CD1E	7.92101e-45	0.535659	0.355	0.08	1.04922e-40	1
CD74	3.86281e-42	0.459858	1	0.996	5.11667e-38	1
ENSBTAG00000013919	7.8146e-39	0.483815	0.998	0.991	1.03512e-34	1
ANXA3	6.46551e-38	0.61876	0.948	0.774	8.56422e-34	1
BOLA-DRA	7.43437e-38	0.406882	1	0.995	9.84757e-34	1
ENSBTAG00000039366	1.44373e-35	0.359285	0.372	0.11	1.91237e-31	1
BLA-DQB	9.76462e-30	0.3828	1	0.982	1.29342e-25	1
LGALS9	7.76335e-29	0.539403	0.98	0.837	1.02833e-24	1
GNG11	3.93618e-27	0.542045	0.67	0.392	5.21387e-23	1
SELENOP	3.58097e-25	0.474197	0.531	0.269	4.74335e-21	1
ENSBTAG00000010155	3.49696e-23	0.426786	0.199	0.047	4.63208e-19	1
EHD4	2.46619e-20	0.341247	0.573	0.322	3.26672e-16	1
XDH	1.96974e-19	0.442106	0.926	0.792	2.60912e-15	1
AHCY	2.14795e-19	0.425024	0.898	0.706	2.84517e-15	1
TREM2	3.16738e-19	0.478645	0.501	0.276	4.19552e-15	1
BOLA-DQA1	4.8089e-19	0.379164	0.985	0.948	6.36986e-15	1
MPP1	6.08868e-19	0.377263	0.784	0.549	8.06507e-15	1
GBP2	1.64052e-18	0.53486	0.496	0.277	2.17303e-14	1
CD63	1.76105e-18	0.40978	0.893	0.716	2.33269e-14	1
ENSBTAG00000001143	3.06437e-18	0.364487	0.608	0.365	4.05907e-14	1
RETN	9.43867e-17	0.792948	0.752	0.53	1.25025e-12	1
LGALS1	1.05324e-16	0.418421	0.985	0.882	1.39513e-12	1
NPC2	1.1872e-16	0.392588	0.797	0.603	1.57256e-12	1
C2	1.97553e-15	0.260154	0.355	0.17	2.61678e-11	1
FGL2	1.21623e-14	0.348455	0.931	0.789	1.61102e-10	1
SYNE2	3.43514e-13	0.263756	0.308	0.149	4.55019e-09	1
CRIP1	4.84947e-13	0.469487	0.953	0.884	6.4236e-09	1
ENSBTAG00000024960	7.24772e-13	0.335136	0.65	0.452	9.60032e-09	1
RAC1	1.69126e-12	0.277583	0.99	0.94	2.24024e-08	1
CTSH	1.9929e-12	0.326528	0.973	0.888	2.6398e-08	1
ENSBTAG00000009656	2.01711e-12	0.349296	0.806	0.63	2.67186e-08	1
FHL3	2.96587e-12	0.286364	0.467	0.289	3.9286e-08	1
DUSP6	6.03511e-12	0.350409	0.655	0.465	7.9941e-08	1
ITM2C	8.90654e-12	0.290405	0.906	0.804	1.17976e-07	1
IFT27	2.00241e-11	0.32199	0.65	0.468	2.6524e-07	1
TRAFD1	3.33778e-11	0.255851	0.437	0.262	4.42123e-07	1
MARCKS	5.90766e-11	0.267129	0.241	0.115	7.82528e-07	1
FGD2	1.5649e-10	0.25262	0.516	0.345	2.07287e-06	1
MGST1	3.15122e-10	0.299442	0.762	0.574	4.17411e-06	1
ZFP36L1	4.63861e-10	0.371997	0.898	0.804	6.14431e-06	1
RGS10	7.75752e-10	0.272393	0.752	0.589	1.02756e-05	1
ENSBTAG00000004714	1.23254e-09	0.317119	0.72	0.534	1.63262e-05	1
SNX10	1.31069e-09	0.277539	0.923	0.79	1.73613e-05	1
OAS1Y	2.02741e-09	0.35753	0.685	0.527	2.6855e-05	1
MX1	2.22245e-09	0.470959	0.591	0.424	2.94386e-05	1
PDCD4	3.25202e-09	0.263656	0.655	0.498	4.30762e-05	1
CSTB.1	3.88506e-09	0.284801	0.918	0.819	5.14615e-05	1
TNIP1	4.50939e-09	0.288601	0.6	0.431	5.97314e-05	1
LAP3	6.52817e-09	0.296212	0.67	0.499	8.64721e-05	1
SHISA5	6.89615e-09	0.25579	0.901	0.766	9.13464e-05	1
CTSB	7.29271e-09	0.279495	0.95	0.832	9.65993e-05	1
CD83	6.48657e-08	0.263781	0.365	0.233	0.000859211	1
IFI6	7.3021e-07	0.259415	0.62	0.468	0.00967237	1
PSMB10	1.88093e-06	0.265175	0.797	0.677	0.0249148	1
IL1B	8.38352e-06	0.336515	0.251	0.155	0.111048	1
PLAC8B	1.14237e-05	0.298558	0.814	0.707	0.151319	1
MX2	2.16675e-05	0.28575	0.407	0.298	0.287008	1
ISG15	5.4214e-05	0.355218	0.362	0.254	0.718118	1
IL1RN	0.000524358	0.259159	0.67	0.544	1	1
FCGR3A	5.80968e-235	3.00812	0.972	0.208	7.6955e-231	2
MS4A7	7.62891e-195	2.83588	0.969	0.35	1.01053e-190	2
PNP	8.56283e-182	3.04337	0.997	0.739	1.13423e-177	2
AIF1	2.57984e-162	2.00998	1	0.989	3.41726e-158	2
BCL2A1	2.10867e-154	1.61961	0.712	0.109	2.79315e-150	2
SRGN	5.48576e-151	1.84455	1	0.992	7.26644e-147	2
C1QC	7.47653e-147	4.97319	0.491	0.018	9.90341e-143	2
C1QB	2.90899e-145	4.43959	0.45	0.007	3.85325e-141	2
SAT1	3.85151e-143	2.14351	1	0.92	5.10171e-139	2
C1QA	1.34641e-142	5.52074	0.519	0.032	1.78346e-138	2
CCL3	6.81135e-132	1.84671	0.46	0.02	9.02231e-128	2
TCF7L2	1.69902e-131	1.44995	0.725	0.164	2.25052e-127	2
ITGAL	8.35921e-125	1.74355	0.892	0.473	1.10726e-120	2
CD68	1.12973e-123	1.33974	0.648	0.124	1.49644e-119	2
CD300H	9.49513e-116	1.40756	0.686	0.165	1.25772e-111	2
STX2	1.75867e-105	1.53796	0.936	0.683	2.32954e-101	2
CTNNAL1	2.29533e-99	0.925758	0.416	0.037	3.0404e-95	2
PFN1	3.42368e-92	1.37178	0.982	0.973	4.535e-88	2
RAP1B	3.34176e-90	1.42827	0.964	0.838	4.4265e-86	2
ENSBTAG00000046944	1.67954e-89	1.13236	0.267	0	2.22472e-85	2
PGA5	9.94405e-87	0.821332	0.416	0.049	1.31719e-82	2
CKB	2.74887e-81	1.49327	0.895	0.636	3.64115e-77	2
ENO3	8.0891e-79	1.57703	0.712	0.338	1.07148e-74	2
PECAM1	4.55755e-75	0.875577	0.445	0.08	6.03694e-71	2
GUCY1B1	9.97734e-75	0.590554	0.247	0.005	1.3216e-70	2
LRRC25	1.23426e-70	1.27641	0.73	0.371	1.6349e-66	2
ITGA4	9.1341e-69	1.28418	0.658	0.291	1.2099e-64	2
EBI3	3.41022e-68	0.514213	0.244	0.009	4.51717e-64	2
CALD1	1.20567e-67	1.13235	0.393	0.07	1.59703e-63	2
LGMN	4.57364e-66	1.19381	0.74	0.415	6.05824e-62	2
TSPAN33	6.43294e-65	0.649915	0.352	0.052	8.52107e-61	2
ST6GALNAC2	4.95279e-64	1.12352	0.689	0.349	6.56046e-60	2
SIRPA	5.0058e-64	1.12615	0.925	0.863	6.63068e-60	2
PTPRC	8.83541e-62	1.09001	0.967	0.909	1.17034e-57	2
SLC44A2	2.40368e-59	0.928185	0.638	0.287	3.18391e-55	2
ITGB1	5.84804e-59	1.10331	0.797	0.534	7.74631e-55	2
TIMP2	6.2432e-58	1.24137	0.797	0.564	8.26975e-54	2
EZR	3.14988e-55	1.02977	0.866	0.709	4.17233e-51	2
ITGB2	1.04155e-53	0.943051	0.936	0.882	1.37964e-49	2
CYFIP2	1.06154e-53	0.736759	0.416	0.108	1.40611e-49	2
ADRB3	3.49913e-51	0.399379	0.154	0	4.63495e-47	2
JUN	1.68889e-50	1.1967	0.972	0.871	2.23711e-46	2
NR1H3	2.55046e-49	0.9698	0.509	0.204	3.37833e-45	2
BoLA	2.12306e-48	1.56238	0.797	0.568	2.8122e-44	2
PTP4A2	5.34346e-48	0.902516	0.918	0.851	7.07794e-44	2
HMOX1	6.21216e-47	1.7837	0.661	0.395	8.22863e-43	2
TLN1	3.10916e-46	0.786624	0.961	0.947	4.1184e-42	2
ABI3	2.56631e-45	0.597748	0.311	0.065	3.39934e-41	2
CTSZ	5.59104e-45	0.994	0.823	0.695	7.40589e-41	2
B2M	1.58521e-44	0.541221	1	1	2.09977e-40	2
FXYD6	1.95179e-43	0.939569	0.692	0.442	2.58534e-39	2
FCER1G	2.60025e-43	0.727157	1	0.999	3.4443e-39	2
SGK1	3.92061e-43	0.824242	0.44	0.147	5.19324e-39	2
LY75	5.12664e-43	0.429133	0.19	0.015	6.79075e-39	2
BANK1	3.3696e-42	0.621009	0.321	0.075	4.46338e-38	2
CD79A	2.31682e-40	0.510869	0.231	0.034	3.06886e-36	2
ADGRE5	1.38131e-39	0.918861	0.797	0.622	1.82969e-35	2
LIMD2	5.14785e-39	1.07101	0.769	0.619	6.81884e-35	2
VAV3	2.42632e-38	0.706107	0.458	0.189	3.2139e-34	2
CX3CR1	3.04194e-38	0.79163	0.44	0.174	4.02935e-34	2
CSK	4.15922e-38	0.856085	0.74	0.596	5.5093e-34	2
EPS8L2	2.27489e-37	0.35539	0.167	0.014	3.01332e-33	2
SLAMF6	3.46588e-37	0.324864	0.131	0.004	4.5909e-33	2
ENSBTAG00000011437	1.3536e-35	0.664072	0.332	0.101	1.79298e-31	2
ENSBTAG00000007901	1.99345e-35	0.417781	0.154	0.012	2.64053e-31	2
TAL1	3.80993e-35	0.514031	0.278	0.067	5.04663e-31	2
JUND	3.74729e-34	0.732175	0.915	0.892	4.96366e-30	2
TBXAS1	3.95599e-33	0.73307	0.458	0.215	5.2401e-29	2
CD63	3.64106e-32	0.824719	0.848	0.73	4.82295e-28	2
RIN3	7.13058e-32	0.67454	0.447	0.202	9.44516e-28	2
DUSP1	1.42745e-31	1.03724	0.763	0.611	1.8908e-27	2
UBB	3.71676e-31	0.708483	0.995	0.994	4.92322e-27	2
IER5L	6.10711e-31	0.978157	0.712	0.563	8.08948e-27	2
ENSBTAG00000054870	1.87175e-30	0.312785	0.116	0.006	2.47932e-26	2
IFI30	4.35598e-30	0.761438	0.692	0.456	5.76994e-26	2
FCER2	4.72791e-30	0.681183	0.514	0.274	6.26259e-26	2
CD55	5.97963e-30	0.662376	0.638	0.443	7.92062e-26	2
ENSBTAG00000048782	2.14069e-29	0.415589	1	0.999	2.83555e-25	2
BOLA	4.66472e-29	0.469266	1	0.998	6.17889e-25	2
LYN	9.32676e-29	0.651194	0.961	0.951	1.23542e-24	2
PRDX2	8.94903e-28	0.837427	0.635	0.457	1.18539e-23	2
PHF2	6.2714e-27	0.485563	0.308	0.111	8.3071e-23	2
CD300LB	1.5283e-26	0.547865	0.321	0.118	2.02439e-22	2
SARS	1.70353e-26	0.717152	0.882	0.828	2.25649e-22	2
NEDD9	1.99156e-26	0.56426	0.334	0.13	2.63802e-22	2
ENSBTAG00000054755	4.02238e-26	0.609326	0.352	0.145	5.32805e-22	2
PLD4	5.3658e-26	0.708308	0.856	0.789	7.10754e-22	2
UBD	9.02625e-26	0.489358	0.234	0.063	1.19562e-21	2
HES1	1.59275e-24	0.281144	0.139	0.019	2.10976e-20	2
BCL2	2.15021e-24	0.292954	0.149	0.024	2.84816e-20	2
EIF1	5.4538e-24	0.477401	0.992	0.992	7.22411e-20	2
ECM1	5.766e-24	0.628886	0.406	0.206	7.63765e-20	2
OSBPL8	2.48357e-23	0.62905	0.64	0.505	3.28974e-19	2
ID2	4.49891e-23	0.835941	0.746	0.631	5.95926e-19	2
LAT2	6.72346e-23	0.655812	0.73	0.65	8.9059e-19	2
ISG15	2.14149e-22	1.06465	0.442	0.234	2.83662e-18	2
RASGRP2	2.17422e-22	0.630775	0.483	0.298	2.87997e-18	2
FAM89B	8.54087e-22	0.410918	0.224	0.068	1.13132e-17	2
PRKCE	1.07054e-21	0.306951	0.177	0.042	1.41804e-17	2
IL2RG	1.97314e-21	0.613038	0.483	0.298	2.61363e-17	2
HCK	3.92803e-21	0.6614	0.524	0.369	5.20306e-17	2
PLA2G16	6.61352e-21	0.528736	0.437	0.26	8.76027e-17	2
CD37	9.49963e-21	0.64772	0.823	0.8	1.25832e-16	2
ZBTB47	1.03377e-20	0.290557	0.154	0.032	1.36934e-16	2
ITPR2	1.23614e-20	0.598843	0.452	0.276	1.6374e-16	2
TUT4	2.12632e-20	0.594192	0.383	0.201	2.81652e-16	2
RXRA	4.98078e-20	0.585589	0.586	0.445	6.59754e-16	2
EHBP1L1	5.33663e-20	0.561539	0.602	0.467	7.06889e-16	2
UNC119	9.24173e-20	0.579023	0.877	0.869	1.22416e-15	2
FLNA	1.2532e-19	0.692216	0.853	0.833	1.65998e-15	2
GRK5	1.33546e-19	0.366494	0.203	0.062	1.76895e-15	2
TBC1D8	1.36438e-19	0.516434	0.434	0.26	1.80725e-15	2
SLC2A6	2.1918e-19	0.661842	0.632	0.518	2.90326e-15	2
DDIT4	4.28101e-19	0.384485	0.293	0.122	5.67063e-15	2
MYO1G	4.47395e-19	0.659247	0.532	0.389	5.92619e-15	2
VAMP5	5.7274e-19	0.638888	0.609	0.484	7.58652e-15	2
TNFRSF21	5.30467e-18	0.414259	0.265	0.11	7.02657e-14	2
MALT1	1.30442e-17	0.355948	0.198	0.065	1.72784e-13	2
RHOG	1.3547e-17	0.521068	0.843	0.848	1.79444e-13	2
CALM2	2.0219e-17	0.51183	0.923	0.916	2.67821e-13	2
PEAK1	2.90628e-17	0.427013	0.347	0.182	3.84966e-13	2
SH2B2	4.55396e-17	0.468183	0.352	0.188	6.03218e-13	2
LY86	7.01083e-17	0.566466	0.746	0.687	9.28655e-13	2
PADI4	7.09237e-17	0.541838	0.386	0.215	9.39455e-13	2
SLC12A7	7.16322e-17	0.537772	0.47	0.333	9.48841e-13	2
SNX18	7.89669e-17	0.42162	0.303	0.147	1.046e-12	2
PMEPA1	8.2096e-17	0.286952	0.144	0.035	1.08744e-12	2
TNFRSF1B	4.89867e-16	0.572772	0.743	0.711	6.48878e-12	2
PILRA	1.00232e-15	0.601313	0.635	0.555	1.32767e-11	2
ARGLU1	1.28988e-15	0.598965	0.83	0.802	1.70857e-11	2
H3F3A	1.32045e-15	0.426746	0.977	0.988	1.74907e-11	2
CAMK2D	1.77249e-15	0.502225	0.36	0.214	2.34784e-11	2
USP12	4.46182e-15	0.518879	0.488	0.356	5.91013e-11	2
ADAM10	5.7221e-15	0.589686	0.488	0.369	7.57949e-11	2
STX11	6.8039e-15	0.405404	0.252	0.108	9.01245e-11	2
SMAP2	7.04835e-15	0.462184	0.342	0.198	9.33625e-11	2
PRR13	1.12364e-14	0.574557	0.56	0.474	1.48838e-10	2
ZFAND6	1.57455e-14	0.462169	0.429	0.291	2.08565e-10	2
ARRDC2	2.03844e-14	0.385729	0.267	0.132	2.70012e-10	2
ZFP36L1	2.23757e-14	0.556811	0.859	0.816	2.96388e-10	2
SELPLG	4.40949e-14	0.570997	0.576	0.491	5.84081e-10	2
PTPN6	7.72662e-14	0.483369	0.835	0.838	1.02347e-09	2
MTHFS	1.92526e-13	0.289017	0.239	0.109	2.5502e-09	2
CLEC14A	2.02296e-13	0.251508	0.123	0.033	2.67961e-09	2
LAP3	2.06953e-13	0.57927	0.612	0.517	2.7413e-09	2
H3F3B	2.70335e-13	0.458295	0.946	0.946	3.58086e-09	2
IKZF1	4.17222e-13	0.36509	0.29	0.154	5.52652e-09	2
FBXO3	1.89653e-12	0.290391	0.188	0.077	2.51214e-08	2
CYTIP	2.22542e-12	0.469528	0.432	0.317	2.94779e-08	2
RAB11FIP1	2.48344e-12	0.252005	0.121	0.034	3.28957e-08	2
JAK3	2.76506e-12	0.288433	0.211	0.093	3.6626e-08	2
MYO9B	2.92527e-12	0.391813	0.388	0.262	3.87482e-08	2
SSBP4	4.30922e-12	0.340468	0.244	0.122	5.708e-08	2
TP53INP1	6.32022e-12	0.254199	0.162	0.061	8.37177e-08	2
TCIRG1	7.19988e-12	0.504269	0.604	0.525	9.53696e-08	2
FGD3	7.7119e-12	0.284112	0.221	0.102	1.02152e-07	2
CLIC1	1.07556e-11	0.354721	0.866	0.859	1.42469e-07	2
SMAGP	1.22255e-11	0.284169	0.141	0.049	1.61939e-07	2
ANKRD12	1.50099e-11	0.520182	0.686	0.665	1.98821e-07	2
NCOR2	3.12298e-11	0.46157	0.437	0.338	4.1367e-07	2
VASP	4.72656e-11	0.536041	0.586	0.541	6.2608e-07	2
ARL6IP1	5.15666e-11	0.48557	0.689	0.662	6.83051e-07	2
CFD	6.80526e-11	0.745499	0.997	0.999	9.01425e-07	2
TOR4A	7.69387e-11	0.376621	0.468	0.362	1.01913e-06	2
COIL	8.98341e-11	0.36639	0.203	0.097	1.18994e-06	2
HSP90AA1	1.03491e-10	0.437137	0.956	0.961	1.37084e-06	2
SRRM2	1.1372e-10	0.404962	0.874	0.882	1.50633e-06	2
BIN2	1.21606e-10	0.407962	0.458	0.359	1.61079e-06	2
MAP3K8	1.2696e-10	0.366271	0.213	0.108	1.68171e-06	2
PEA15	1.34439e-10	0.297268	0.224	0.113	1.78079e-06	2
GNG7	1.44734e-10	0.428645	0.424	0.325	1.91714e-06	2
STK38	1.46107e-10	0.497534	0.535	0.471	1.93533e-06	2
SPAG7	1.67622e-10	0.466269	0.416	0.316	2.22032e-06	2
ZBTB7A	2.46536e-10	0.518211	0.756	0.773	3.26562e-06	2
ARID4B	3.19761e-10	0.501827	0.476	0.39	4.23555e-06	2
CSF1R	3.62319e-10	0.559359	0.702	0.691	4.79928e-06	2
NCEH1	3.69519e-10	0.303904	0.193	0.091	4.89465e-06	2
ORAI1	5.2863e-10	0.422561	0.398	0.297	7.00224e-06	2
SYNGR2	5.70369e-10	0.321374	0.866	0.87	7.55511e-06	2
CEACAM1	8.40996e-10	0.260238	0.201	0.097	1.11398e-05	2
ASIP	8.95582e-10	0.287704	0.229	0.122	1.18629e-05	2
NFKBIZ	1.00579e-09	0.428289	0.447	0.344	1.33228e-05	2
ENSBTAG00000032603	1.23473e-09	0.275037	0.17	0.075	1.63552e-05	2
LIMA1	2.05002e-09	0.250858	0.134	0.051	2.71546e-05	2
ECE1	2.57346e-09	0.382355	0.424	0.324	3.40881e-05	2
GSAP	2.59916e-09	0.336389	0.306	0.198	3.44285e-05	2
FAM107B	2.8932e-09	0.26345	0.201	0.103	3.83233e-05	2
DDX5	2.98878e-09	0.416232	0.982	0.977	3.95894e-05	2
CD72	3.58967e-09	0.284792	0.185	0.089	4.75488e-05	2
SH2D3C	4.37996e-09	0.322514	0.231	0.128	5.8017e-05	2
ENSBTAG00000046324	4.53101e-09	0.414193	0.548	0.511	6.00178e-05	2
ENSBTAG00000055145	5.71876e-09	0.292857	0.224	0.123	7.57507e-05	2
UBC	1.01335e-08	0.409409	0.789	0.795	0.000134228	2
NUPR1	1.43254e-08	0.689067	0.27	0.166	0.000189754	2
RAN	1.59662e-08	0.423307	0.53	0.491	0.000211489	2
JDP2	1.64405e-08	0.315589	0.27	0.167	0.00021777	2
GPX1	2.06503e-08	0.326038	0.982	0.997	0.000273534	2
LAPTM5	3.30295e-08	0.262756	0.985	0.992	0.000437509	2
PRKCD	4.78112e-08	0.282925	0.234	0.141	0.000633307	2
HLTF	4.98464e-08	0.302942	0.183	0.096	0.000660265	2
TRIM8	5.43517e-08	0.278687	0.239	0.144	0.000719942	2
ST3GAL5	5.49422e-08	0.256998	0.177	0.091	0.000727765	2
NFE2L3	6.32486e-08	0.333105	0.406	0.315	0.000837791	2
SLC43A2	7.16305e-08	0.265269	0.195	0.108	0.000948818	2
CALR	7.46118e-08	0.510032	0.835	0.856	0.000988308	2
ENSBTAG00000034366	7.54807e-08	0.397803	0.188	0.099	0.000999818	2
AK3	9.56328e-08	0.326169	0.28	0.185	0.00126675	2
ST6GALNAC4	1.56834e-07	0.465883	0.463	0.414	0.00207743	2
NFKB2	1.66204e-07	0.274901	0.231	0.141	0.00220154	2
DNASE2	1.96388e-07	0.382578	0.398	0.324	0.00260136	2
DOCK10	2.33848e-07	0.367454	0.326	0.241	0.00309755	2
CIRBP	2.50709e-07	0.415008	0.44	0.384	0.00332089	2
SRI	2.97109e-07	0.4339	0.658	0.687	0.0039355	2
MTSS1	3.10697e-07	0.368214	0.455	0.395	0.00411549	2
CCDC88C	3.63198e-07	0.379096	0.38	0.3	0.00481092	2
ARID5B	4.67054e-07	0.344326	0.368	0.286	0.00618659	2
ADAM15	5.19059e-07	0.40916	0.386	0.321	0.00687545	2
MYOF	5.9495e-07	0.275199	0.19	0.11	0.00788071	2
CD47	6.09597e-07	0.332544	0.506	0.469	0.00807472	2
RASSF5	9.28553e-07	0.322657	0.306	0.227	0.0122996	2
COMMD9	1.03323e-06	0.330386	0.352	0.273	0.0136861	2
SPN	1.04806e-06	0.280213	0.206	0.127	0.0138826	2
CD300A	1.08804e-06	0.27895	0.249	0.165	0.0144122	2
SOD1	1.25821e-06	0.408392	0.463	0.416	0.0166662	2
ATF3	1.30391e-06	0.256718	0.224	0.139	0.0172715	2
MYLIP	1.35986e-06	0.269693	0.224	0.141	0.0180127	2
HSH2D	1.45369e-06	0.332626	0.357	0.287	0.0192556	2
HMGN1	1.61862e-06	0.347308	0.252	0.17	0.0214402	2
IFIH1	2.79412e-06	0.359219	0.321	0.244	0.037011	2
FTH1	3.12268e-06	0.264053	1	1	0.041363	2
TAX1BP1	4.02476e-06	0.335358	0.596	0.593	0.053312	2
PKIB	4.16781e-06	0.308876	0.35	0.275	0.0552069	2
ND5	4.31866e-06	0.293451	0.763	0.792	0.0572049	2
JAK1	4.68013e-06	0.364	0.64	0.642	0.061993	2
METRNL	4.85546e-06	0.372675	0.36	0.296	0.0643154	2
PLCB2	4.88588e-06	0.320375	0.249	0.175	0.0647183	2
NFKBIA	5.1465e-06	0.338816	0.92	0.919	0.0681705	2
RAC2	5.49292e-06	0.351484	0.609	0.621	0.0727592	2
CLCN7	5.97791e-06	0.344453	0.368	0.304	0.0791834	2
CORO1A	7.26744e-06	0.286457	0.956	0.976	0.0962645	2
RETREG2	8.8847e-06	0.302007	0.368	0.311	0.117687	2
SON	1.45288e-05	0.311399	0.866	0.894	0.192449	2
RNASET2	1.51208e-05	0.25405	0.185	0.115	0.20029	2
TRIM47	3.65715e-05	0.271086	0.278	0.202	0.484426	2
LITAF	4.38804e-05	0.283508	0.319	0.26	0.581239	2
RAPGEF1	4.49521e-05	0.306506	0.262	0.2	0.595435	2
CD53	4.57836e-05	0.298695	0.347	0.296	0.60645	2
TMEM14C	5.03863e-05	0.368348	0.427	0.402	0.667417	2
NINJ1	5.15797e-05	0.258052	0.332	0.267	0.683224	2
SQSTM1	5.69787e-05	0.360629	0.509	0.489	0.75474	2
GLUL	6.132e-05	0.326167	0.676	0.685	0.812244	2
NUB1	6.21056e-05	0.329236	0.386	0.346	0.822651	2
RAB24	6.25877e-05	0.350382	0.596	0.647	0.829036	2
TMEM59	6.55022e-05	0.281148	0.416	0.384	0.867642	2
UTP3	7.57794e-05	0.269186	0.293	0.234	1	2
PPIG	8.19688e-05	0.38759	0.411	0.37	1	2
TAOK3	8.95876e-05	0.285263	0.357	0.31	1	2
SMARCA5	0.000163871	0.276553	0.491	0.476	1	2
ANXA3	0.000164347	0.403676	0.771	0.824	1	2
SFRS18	0.00018561	0.332588	0.661	0.714	1	2
CDKN2D	0.000212582	0.392456	0.368	0.328	1	2
PRRC2C	0.000383986	0.285524	0.817	0.835	1	2
ENSBTAG00000048353	0.000474127	0.315584	0.612	0.647	1	2
TUBA1B	0.000781902	0.343186	0.537	0.567	1	2
TARS	0.000867391	0.299459	0.411	0.391	1	2
CMBL	0.00098337	0.289251	0.347	0.315	1	2
ATP1A1	0.00110961	0.282972	0.386	0.357	1	2
MAN1A1	0.00113052	0.263663	0.504	0.514	1	2
TMEM189	0.00115779	0.252427	0.326	0.289	1	2
CDC5L	0.00130104	0.267606	0.468	0.476	1	2
PRKCB	0.00152337	0.301258	0.488	0.495	1	2
GNB1	0.00172849	0.25456	0.584	0.64	1	2
DOK2	0.00195697	0.293742	0.491	0.505	1	2
FUS	0.00203952	0.29203	0.393	0.381	1	2
MYO9A	0.00211408	0.291178	0.239	0.197	1	2
YWHAH	0.00405425	0.34099	0.344	0.336	1	2
OCIAD1	0.00433481	0.289811	0.355	0.346	1	2
CTNNA1	0.0046588	0.300367	0.391	0.384	1	2
TMCO1	0.0068933	0.27692	0.352	0.345	1	2
LFNG	0.00724034	0.319003	0.542	0.605	1	2
SF3B2	0.00892959	0.263789	0.537	0.559	1	2
F13A1	9.24778e-78	1.32256	1	0.851	1.22496e-73	3
S100A12	3.38193e-70	1.30233	1	0.898	4.47971e-66	3
S100A9	1.04735e-61	1.17668	1	0.698	1.38732e-57	3
S100A8	2.70268e-56	1.10718	0.987	0.655	3.57997e-52	3
ENO1	9.60158e-56	0.936344	1	0.929	1.27183e-51	3
LYZ	6.36749e-53	0.94123	1	0.948	8.43438e-49	3
PLBD1	7.59952e-51	0.956675	0.958	0.569	1.00663e-46	3
FCN1	1.60599e-48	0.972226	1	0.716	2.1273e-44	3
PKM	1.89387e-48	0.837148	0.996	0.896	2.50862e-44	3
ASRGL1	9.77921e-47	0.918086	1	0.856	1.29535e-42	3
NPAS2	1.89561e-39	0.676972	1	0.989	2.51093e-35	3
GAPDH	6.58603e-38	0.713469	1	0.983	8.72386e-34	3
EEF1A1	1.53089e-35	0.694893	1	0.983	2.02782e-31	3
SSR4	2.20635e-34	0.687194	0.996	0.828	2.92254e-30	3
VCAN	1.11523e-32	0.582197	0.836	0.413	1.47723e-28	3
RNASE6	4.68478e-32	0.719484	0.987	0.737	6.20546e-28	3
PGAM1	6.55161e-30	0.639053	0.966	0.762	8.67827e-26	3
RACK1	1.16428e-28	0.602143	1	0.956	1.54221e-24	3
EEF1G	4.63652e-28	0.613317	0.992	0.874	6.14153e-24	3
TALDO1	1.18809e-26	0.554788	1	0.969	1.57375e-22	3
RNASE4	2.25295e-26	0.525239	0.752	0.377	2.98426e-22	3
TGFBI	2.58483e-26	0.59626	0.971	0.659	3.42387e-22	3
SLC25A6	6.76119e-26	0.507637	1	0.978	8.95587e-22	3
FTL	5.03253e-25	0.57353	1	0.969	6.66609e-21	3
STAB1	9.8037e-23	0.274564	0.303	0.084	1.2986e-18	3
SLC11A1	1.02787e-22	0.502386	0.769	0.432	1.36151e-18	3
RIDA	1.22126e-22	0.542736	0.983	0.844	1.61768e-18	3
DUT	1.66364e-22	0.373776	0.403	0.139	2.20366e-18	3
EEF1B2	4.68986e-22	0.541026	0.958	0.746	6.21219e-18	3
TPI1	8.05187e-21	0.508035	0.924	0.642	1.06655e-16	3
UBA52	2.69512e-20	0.392833	1	0.997	3.56995e-16	3
UQCRH	2.79923e-20	0.53253	0.983	0.875	3.70787e-16	3
FAU	6.13389e-20	0.362435	1	0.999	8.12495e-16	3
LDHB	9.20265e-20	0.482999	0.966	0.818	1.21898e-15	3
SULT1A1	1.17622e-19	0.46585	0.975	0.739	1.55803e-15	3
CEBPD	6.66327e-19	0.45059	0.992	0.916	8.82617e-15	3
NFAM1	1.50931e-18	0.382569	0.756	0.439	1.99924e-14	3
ELN	2.42114e-18	0.266086	0.34	0.118	3.20705e-14	3
CLECL1	2.96828e-18	0.343022	0.634	0.321	3.93178e-14	3
PYCARD	1.13782e-17	0.494528	0.908	0.712	1.50716e-13	3
CHCHD2	1.24752e-17	0.492375	0.941	0.793	1.65246e-13	3
HNMT	3.44587e-17	0.331405	0.576	0.28	4.56441e-13	3
ANG2	7.57627e-17	0.315698	0.412	0.17	1.00355e-12	3
CHI3L1	1.95486e-16	0.33304	0.79	0.443	2.58941e-12	3
BCL2L15	2.35037e-16	0.376939	0.899	0.621	3.1133e-12	3
SMIM4	2.97208e-16	0.357556	0.559	0.28	3.93682e-12	3
SELL	5.81405e-16	0.476763	0.887	0.648	7.70129e-12	3
HMGB2	7.15163e-16	0.458169	0.807	0.549	9.47306e-12	3
MDH2	1.53885e-15	0.397727	0.735	0.457	2.03836e-11	3
CREG1	1.86783e-15	0.309616	0.697	0.371	2.47412e-11	3
ZC3H10	2.43306e-15	0.514382	0.958	0.795	3.22283e-11	3
TXN	2.60201e-15	0.361068	0.739	0.45	3.44662e-11	3
PGD	4.12428e-15	0.426845	0.849	0.608	5.46302e-11	3
NDUFS8	5.87802e-15	0.436276	0.924	0.725	7.78602e-11	3
PSAP	1.24183e-14	0.38779	0.996	0.957	1.64492e-10	3
NACA	1.71997e-14	0.463875	0.975	0.88	2.27827e-10	3
S100A11	2.38766e-14	0.308404	0.996	0.993	3.16269e-10	3
COX5A	3.07738e-14	0.369137	0.916	0.724	4.07629e-10	3
ATP5ME	6.00153e-14	0.407865	0.941	0.752	7.94962e-10	3
CYP27A1	7.21967e-14	0.350556	0.5	0.257	9.56318e-10	3
SSR2	2.34019e-13	0.405711	0.992	0.883	3.09982e-09	3
PPIB	2.47514e-13	0.356386	0.966	0.837	3.27857e-09	3
COX4I1	2.70868e-13	0.378182	1	0.957	3.58792e-09	3
ATP5MPL	3.4317e-13	0.384472	0.849	0.642	4.54562e-09	3
ATP5F1A	4.12085e-13	0.366297	0.903	0.741	5.45848e-09	3
NFE2	5.26234e-13	0.298085	0.731	0.478	6.97049e-09	3
ATP5MG	5.99091e-13	0.369889	0.983	0.904	7.93556e-09	3
EEF2	7.18275e-13	0.411282	0.983	0.897	9.51428e-09	3
EMC3	8.12654e-13	0.283325	0.601	0.326	1.07644e-08	3
ATP5MC1	8.8536e-13	0.284759	0.563	0.309	1.17275e-08	3
ENSBTAG00000005315	9.50719e-13	0.283491	0.63	0.356	1.25932e-08	3
LCP1	1.23396e-12	0.32624	0.983	0.9	1.63451e-08	3
CYBB	1.48511e-12	0.351262	0.945	0.698	1.96717e-08	3
AK2	3.23893e-12	0.258539	0.555	0.295	4.29029e-08	3
RAMP2	4.9766e-12	0.366778	0.924	0.667	6.592e-08	3
CFL1	5.0002e-12	0.35892	0.992	0.949	6.62326e-08	3
LGALS3	5.57155e-12	0.288322	0.756	0.444	7.38007e-08	3
BLVRB	1.1939e-11	0.341687	0.681	0.429	1.58144e-07	3
HK3	2.46805e-11	0.313221	0.626	0.363	3.26918e-07	3
SND1	3.28932e-11	0.277221	0.605	0.354	4.35703e-07	3
EEF1D	5.55673e-11	0.33453	0.924	0.72	7.36045e-07	3
PRDX1	6.47801e-11	0.327192	0.777	0.527	8.58078e-07	3
ETHE1	6.9062e-11	0.268727	0.647	0.396	9.14795e-07	3
GPI	8.77721e-11	0.250635	0.592	0.337	1.16263e-06	3
BRB	1.02753e-10	0.343675	0.202	0.072	1.36106e-06	3
ENSBTAG00000039555	1.24244e-10	0.303246	0.866	0.625	1.64573e-06	3
ENSBTAG00000025385	2.15243e-10	0.390066	0.836	0.615	2.8511e-06	3
HSP90AB1	3.86503e-10	0.365474	0.966	0.854	5.11961e-06	3
ALDOA	8.64476e-10	0.370832	0.966	0.885	1.14508e-05	3
EIF4B	1.0862e-09	0.278043	0.769	0.51	1.43878e-05	3
NUDT4	1.38107e-09	0.313037	0.521	0.309	1.82936e-05	3
MCFD2	1.41208e-09	0.252286	0.529	0.323	1.87043e-05	3
UQCRC1	1.73809e-09	0.260006	0.744	0.496	2.30227e-05	3
TMA7	1.74756e-09	0.265748	0.727	0.463	2.31482e-05	3
ATP5IF1	1.82008e-09	0.304326	0.769	0.539	2.41088e-05	3
MGC148714	1.88607e-09	0.28791	0.903	0.702	2.49829e-05	3
ATP5PF	2.29755e-09	0.259628	0.693	0.462	3.04334e-05	3
RNF181	3.04077e-09	0.256563	0.908	0.687	4.0278e-05	3
SLC25A3	4.57048e-09	0.312938	0.857	0.698	6.05405e-05	3
LAMP1	6.25247e-09	0.259391	0.992	0.922	8.28202e-05	3
NME2	7.53827e-09	0.284028	0.866	0.641	9.9852e-05	3
APRT	1.972e-08	0.282711	0.971	0.861	0.000261211	3
PRELID1	3.54461e-08	0.271301	0.979	0.857	0.000469519	3
PLA2G7	3.74531e-08	0.258827	0.739	0.508	0.000496103	3
ANKRD11	3.89712e-08	0.346354	0.916	0.798	0.000516213	3
SUCLG1	5.5255e-08	0.266442	0.618	0.407	0.000731908	3
BOLA-DMB	6.79118e-08	0.272939	1	0.924	0.00089956	3
BOLA-DMA	8.29902e-08	0.263866	0.975	0.775	0.00109929	3
GATD3A	1.05301e-07	0.2775	0.672	0.454	0.00139482	3
COX5B	1.4785e-07	0.259434	0.95	0.833	0.00195842	3
ATP1B3	1.5844e-07	0.260257	0.899	0.723	0.0020987	3
ANXA5	2.80308e-07	0.256172	0.899	0.717	0.00371296	3
ATP5MF	5.1369e-07	0.250425	0.878	0.689	0.00680434	3
NDUFA3	2.52296e-06	0.270864	0.668	0.476	0.0334191	3
COX6A1	2.6349e-06	0.252509	0.912	0.74	0.0349019	3
C11H9orf16	4.91148e-05	0.338269	0.962	0.845	0.650574	3
DEFB7	1.10244e-191	4.44215	0.947	0.077	1.46029e-187	4
DEFB10	9.90149e-165	3.56766	0.962	0.109	1.31155e-160	4
ENSBTAG00000052826	1.26e-134	1.31434	0.474	0.012	1.669e-130	4
DEFB13	4.08634e-124	5.29829	0.421	0.009	5.41277e-120	4
DEFB1	2.60476e-94	2.39953	0.805	0.151	3.45026e-90	4
HP	2.15422e-75	3.12179	0.782	0.165	2.85348e-71	4
S100A8	2.28079e-71	3.18034	1	0.675	3.02113e-67	4
S100A9	1.29036e-70	3.24675	1	0.717	1.70921e-66	4
S100A12	2.25113e-67	2.65635	1	0.905	2.98184e-63	4
FCN1	1.662e-62	2.2298	0.992	0.735	2.20148e-58	4
LYZ	4.99105e-60	1.56079	1	0.951	6.61115e-56	4
VCAN	2.77264e-50	1.95281	0.91	0.434	3.67264e-46	4
HOPX	1.90748e-41	0.518508	0.165	0.006	2.52665e-37	4
TYROBP	1.24548e-40	1.15281	1	0.995	1.64977e-36	4
RNASE6	4.69913e-36	1.29888	0.977	0.754	6.22447e-32	4
CEBPD	2.44684e-35	1.30708	1	0.92	3.24108e-31	4
ENSBTAG00000048980	2.88385e-35	1.01301	1	0.981	3.81994e-31	4
S100A11	1.00518e-34	0.934411	1	0.993	1.33146e-30	4
THBS1	3.39898e-32	1.14354	0.398	0.082	4.50228e-28	4
DEFB4A	4.81552e-27	0.6469	0.316	0.062	6.37864e-23	4
PKM	1.82295e-24	0.896434	0.97	0.904	2.41468e-20	4
NFE2	5.94929e-24	0.935197	0.82	0.487	7.88043e-20	4
JAML	1.10464e-23	0.773772	0.511	0.182	1.46321e-19	4
CSF3R	3.49063e-23	1.14625	0.789	0.452	4.62369e-19	4
ALOX5AP	3.792e-23	0.948805	0.647	0.313	5.02289e-19	4
BCL2L15	8.99986e-23	1.04253	0.857	0.642	1.19212e-18	4
MAPK13	2.65704e-21	0.293107	0.128	0.011	3.51951e-17	4
GAPDH	5.06519e-21	0.649606	0.985	0.986	6.70935e-17	4
UPP1	1.03478e-20	0.665411	0.278	0.064	1.37066e-16	4
TALDO1	3.57102e-19	0.721903	0.992	0.972	4.73017e-15	4
PLBD1	4.6405e-18	1.00334	0.812	0.605	6.1468e-14	4
TSPO	1.23122e-16	0.58687	1	0.994	1.63087e-12	4
RIDA	3.26578e-15	0.722844	0.932	0.856	4.32585e-11	4
CST3	6.57827e-15	0.643538	0.985	0.88	8.71358e-11	4
FTL	2.81157e-14	0.797305	1	0.971	3.72421e-10	4
LGALS3	7.20717e-14	0.752781	0.684	0.469	9.54662e-10	4
IL1B	1.84793e-13	0.94418	0.391	0.159	2.44776e-09	4
MSRB1	1.89288e-13	0.685251	0.586	0.351	2.50731e-09	4
TMSB4X	2.46382e-13	0.544216	1	0.993	3.26358e-09	4
DYSF	6.28376e-13	0.295814	0.203	0.051	8.32347e-09	4
SERINC2	1.27917e-12	0.273069	0.12	0.019	1.69439e-08	4
SLC2A3	1.58487e-12	1.11043	0.624	0.45	2.09932e-08	4
TNFSF14	3.01218e-12	0.617195	0.226	0.066	3.98993e-08	4
TMSB10	3.14765e-12	0.364607	1	1	4.16938e-08	4
CDC42EP3	3.85743e-12	0.339169	0.165	0.037	5.10955e-08	4
ENSBTAG00000004043	5.61522e-12	0.781665	0.692	0.512	7.43792e-08	4
TPT1	6.96277e-12	0.409856	1	0.999	9.22288e-08	4
CYBA	7.80717e-12	0.508047	1	0.998	1.03414e-07	4
ASRGL1	9.50704e-12	0.577497	0.962	0.868	1.2593e-07	4
PRDX5	2.89609e-11	0.715034	0.617	0.45	3.83617e-07	4
NFAM1	3.3158e-11	0.738895	0.639	0.468	4.3921e-07	4
COTL1	4.47642e-11	0.533709	0.985	0.955	5.92946e-07	4
BTG1	6.65854e-11	0.797563	0.925	0.852	8.8199e-07	4
CXCL8	1.08984e-10	1.17744	0.128	0.026	1.4436e-06	4
ANXA1	2.16525e-10	0.600598	0.962	0.914	2.86809e-06	4
HMGB2	3.20751e-10	0.613733	0.729	0.571	4.24866e-06	4
ENSBTAG00000049346	4.29888e-10	0.655866	0.556	0.368	5.6943e-06	4
FKBP11	7.20246e-10	0.632028	0.481	0.299	9.54037e-06	4
PADI4	7.58528e-10	0.61435	0.459	0.236	1.00475e-05	4
CD82	7.79384e-10	0.487609	0.211	0.069	1.03237e-05	4
ASS1	1.20424e-09	0.292704	0.165	0.045	1.59513e-05	4
WIPI1	1.21782e-09	0.321628	0.158	0.042	1.61313e-05	4
NUDT4	1.49327e-09	0.654099	0.519	0.323	1.97799e-05	4
COX3	2.14253e-09	0.277577	1	1	2.83799e-05	4
FGL2	4.38394e-09	0.799853	0.917	0.813	5.80697e-05	4
LDHB	5.61955e-09	0.593758	0.827	0.838	7.44366e-05	4
CAPG	6.11269e-09	0.586778	0.639	0.487	8.09687e-05	4
CD81	6.96453e-09	0.54312	0.91	0.875	9.22521e-05	4
F13A1	1.41154e-08	0.475459	0.97	0.863	0.000186973	4
SRGN	1.7297e-08	0.872379	1	0.993	0.000229116	4
PTMA.1	2.13065e-08	0.361961	0.992	0.998	0.000282226	4
PGD	3.13065e-08	0.55731	0.737	0.632	0.000414686	4
SLC38A2	3.26202e-08	0.575808	0.767	0.671	0.000432087	4
HSPB1	3.50717e-08	0.455878	0.962	0.966	0.00046456	4
CHI3L1	3.91565e-08	0.543608	0.617	0.478	0.000518666	4
RAMP2	5.189e-08	0.545808	0.85	0.689	0.000687335	4
IL1RN	5.24045e-08	0.45724	0.729	0.559	0.00069415	4
ATG3	1.51659e-07	0.536656	0.744	0.652	0.00200887	4
SUB1	1.74911e-07	0.543322	0.857	0.801	0.00231688	4
MYL6	1.94396e-07	0.303738	0.985	0.988	0.00257497	4
MT-ATP6	2.21108e-07	0.275735	1	1	0.0029288	4
VNN2	2.64696e-07	0.982342	0.579	0.425	0.00350617	4
TGFBI	2.87481e-07	0.534052	0.797	0.692	0.00380797	4
LCP1	3.18545e-07	0.40058	0.94	0.909	0.00421945	4
PSAP	4.91418e-07	0.348833	0.977	0.961	0.00650932	4
TREM1	5.78477e-07	0.326851	0.18	0.067	0.0076625	4
LAMP1	5.94544e-07	0.422655	0.977	0.928	0.00787533	4
LIPA	8.49077e-07	0.448077	0.82	0.747	0.0112469	4
ENO1	9.24347e-07	0.46487	0.917	0.94	0.0122439	4
TMBIM6	1.1885e-06	0.384554	0.977	0.959	0.0157429	4
ALDOA	1.6013e-06	0.416676	0.872	0.897	0.0212108	4
FAU	2.10545e-06	0.291155	1	0.999	0.0278887	4
RHOQ	2.71093e-06	0.510293	0.541	0.428	0.035909	4
PSTPIP1	3.00097e-06	0.664436	0.669	0.618	0.0397508	4
VMP1	4.38374e-06	0.649674	0.684	0.61	0.0580671	4
ADAM8	4.55705e-06	0.261971	0.18	0.073	0.0603627	4
SLC11A1	6.43128e-06	0.458679	0.571	0.469	0.0851888	4
SLC9A3R1	6.89596e-06	0.399149	0.609	0.473	0.0913439	4
CCPG1	7.02375e-06	0.505411	0.714	0.648	0.0930365	4
CYBB	9.92443e-06	0.479012	0.812	0.724	0.131459	4
CD14	1.18428e-05	0.445284	0.353	0.222	0.15687	4
FGR	1.64684e-05	0.444729	0.722	0.621	0.218141	4
ND1	2.11569e-05	0.286225	0.992	0.999	0.280244	4
LGALS3BP	2.41731e-05	0.51536	0.519	0.413	0.320197	4
TRIB1	2.59481e-05	0.640278	0.459	0.326	0.343709	4
CD37	2.7225e-05	0.452032	0.85	0.801	0.360622	4
TRPS1	3.41402e-05	0.51571	0.391	0.28	0.452221	4
GMFG	3.96511e-05	0.389088	0.97	0.949	0.525219	4
MYO1F	4.18475e-05	0.536183	0.677	0.656	0.554312	4
VIM	4.26035e-05	0.333545	1	0.988	0.564325	4
GPX4	4.65402e-05	0.44006	0.579	0.507	0.616472	4
EMC3	4.95429e-05	0.360705	0.466	0.354	0.656245	4
SERF2	9.03679e-05	0.411875	0.865	0.884	1	4
SULT1A1	0.000112186	0.376966	0.842	0.764	1	4
GGT5	0.000126659	0.488566	0.316	0.203	1	4
SH3BGRL3	0.00017152	0.285414	0.992	0.989	1	4
TMSB4	0.000211042	0.392633	0.707	0.644	1	4
CCR1	0.000223996	0.419398	0.368	0.267	1	4
C11H9orf16	0.000233109	0.626571	0.827	0.863	1	4
PPP2R5A	0.000236238	0.617272	0.534	0.486	1	4
MAP2K2	0.00024115	0.381622	0.632	0.585	1	4
BOLA-DMB	0.000250774	0.297593	0.947	0.933	1	4
SLC26A6	0.000257387	0.272621	0.233	0.133	1	4
SAMSN1	0.000277539	0.512422	0.301	0.196	1	4
TUT7	0.000331994	0.436947	0.654	0.627	1	4
CYSTM1	0.000338923	0.397486	0.586	0.518	1	4
ASPSCR1	0.000374092	0.322087	0.346	0.246	1	4
UBL5	0.000404018	0.320306	0.774	0.794	1	4
ARF3	0.000445333	0.372537	0.519	0.45	1	4
NCLN	0.000505938	0.291268	0.346	0.246	1	4
SELL	0.000627497	0.328394	0.737	0.674	1	4
CTSD	0.000702638	0.272561	0.925	0.917	1	4
SEC61B	0.000777928	0.387288	0.752	0.757	1	4
TAGLN2	0.000814608	0.335001	0.842	0.724	1	4
GLIPR2	0.000930809	0.31039	0.842	0.796	1	4
RNF10	0.00102464	0.358217	0.654	0.626	1	4
HM13	0.00113118	0.363933	0.436	0.361	1	4
PGAM1	0.00132093	0.322804	0.82	0.787	1	4
HSP90B1	0.00132445	0.302677	0.602	0.521	1	4
RNF181	0.00151874	0.283634	0.714	0.716	1	4
ENSBTAG00000004472	0.00184589	0.301001	0.414	0.331	1	4
ANKRD11	0.00184822	0.342251	0.827	0.813	1	4
YPEL3	0.00187623	0.479646	0.564	0.528	1	4
BLOC1S1	0.00204641	0.387985	0.586	0.561	1	4
NT5C	0.00218172	0.328437	0.534	0.462	1	4
OTULINL	0.00246648	0.343394	0.338	0.256	1	4
LRPAP1	0.0029121	0.408135	0.504	0.46	1	4
RNPEPL1	0.00302227	0.332919	0.489	0.438	1	4
HNMT	0.00304689	0.27641	0.398	0.312	1	4
SMIM4	0.00308198	0.433418	0.376	0.312	1	4
UFC1	0.00360589	0.290986	0.564	0.5	1	4
GADD45A	0.00389074	0.305042	0.346	0.258	1	4
PPT1	0.00391587	0.410533	0.624	0.58	1	4
DEDD2	0.00431338	0.281787	0.241	0.161	1	4
ATP6V0D1	0.00444539	0.26262	0.692	0.711	1	4
CHCHD2	0.00447439	0.30136	0.767	0.816	1	4
RAP2B	0.00461652	0.363608	0.654	0.634	1	4
PLP2	0.00487174	0.320776	0.812	0.828	1	4
C7H19orf38	0.00530976	0.393796	0.451	0.401	1	4
SLC35G1	0.00543808	0.327975	0.226	0.148	1	4
ARRB2	0.00553624	0.419171	0.526	0.519	1	4
ATP6V1E1	0.00606971	0.278861	0.609	0.577	1	4
CARHSP1	0.0062838	0.320757	0.398	0.339	1	4
IL13RA1	0.0070088	0.328934	0.429	0.385	1	4
CNN2	0.00831782	0.334256	0.406	0.346	1	4
TMEM160	0.00923792	0.314636	0.504	0.481	1	4
LDHA	0.00933607	0.360808	0.835	0.839	1	4
FCER1A	3.82943e-185	2.65601	0.489	0.001	5.07247e-181	5
PPP1R14A	2.12409e-159	0.973293	0.489	0.005	2.81357e-155	5
VSIG2	3.64129e-78	0.397304	0.202	0	4.82326e-74	5
C16H1orf21	7.89313e-75	0.295303	0.277	0.006	1.04552e-70	5
C18H19orf33	1.78427e-67	0.712175	0.362	0.019	2.36344e-63	5
ANXA6	6.34562e-66	1.14314	0.809	0.15	8.40541e-62	5
LRRC1	7.80251e-63	0.279608	0.191	0.002	1.03352e-58	5
OSBP2	4.87236e-60	0.33024	0.234	0.006	6.45393e-56	5
ENSBTAG00000000964	4.9405e-55	0.819237	0.628	0.096	6.54419e-51	5
NTNG2	6.7869e-55	0.278764	0.213	0.005	8.98993e-51	5
CD1B	8.21232e-54	0.354647	0.149	0.001	1.0878e-49	5
SPINT2	2.55667e-51	0.643147	0.404	0.038	3.38657e-47	5
ENSBTAG00000049808	4.84994e-51	0.428049	0.223	0.008	6.42423e-47	5
ADCY4	4.77678e-50	0.316139	0.287	0.016	6.32733e-46	5
ACTG1	1.8834e-44	2.01642	1	0.933	2.49475e-40	5
PXDC1	4.78705e-43	0.269068	0.213	0.009	6.34093e-39	5
F2RL2	1.60103e-42	0.272039	0.223	0.011	2.12072e-38	5
BOLA-DOB	7.37164e-42	0.773733	0.649	0.136	9.76448e-38	5
CD74	1.5261e-37	1.2113	1	0.997	2.02147e-33	5
CCSER1	1.16646e-36	0.268377	0.266	0.022	1.54509e-32	5
P2RY6	9.76508e-36	0.328747	0.245	0.019	1.29348e-31	5
ZBTB16	1.68527e-34	0.267824	0.106	0.001	2.23231e-30	5
HSP90AB1	2.38969e-34	1.46581	1	0.862	3.16539e-30	5
BOLA-DOA	5.02663e-34	0.567269	0.606	0.136	6.65827e-30	5
NPAS2	1.60113e-33	1.05162	1	0.99	2.12085e-29	5
ACTB	2.99127e-32	0.873963	1	1	3.96223e-28	5
SSR4	4.44275e-31	1.17355	1	0.842	5.88487e-27	5
DUT	5.35988e-31	0.942745	0.585	0.151	7.09969e-27	5
EEF1A1	1.41333e-30	1.11737	1	0.985	1.8721e-26	5
ENSBTAG00000013919	1.57836e-30	1.46998	1	0.992	2.09069e-26	5
EEF1B2	8.72979e-30	1.10269	1	0.761	1.15635e-25	5
BLA-DQB	2.06397e-29	1.38454	1	0.985	2.73393e-25	5
RACK1	4.49211e-28	0.916648	1	0.96	5.95025e-24	5
NACA	5.77061e-28	0.994079	0.989	0.888	7.64375e-24	5
PTMS	1.0399e-27	1.80598	0.979	0.699	1.37745e-23	5
EEF1G	2.56357e-27	1.00277	1	0.883	3.39571e-23	5
SLC25A6	7.21823e-27	0.816621	1	0.98	9.56127e-23	5
IFI30	1.02241e-26	1.30699	0.936	0.483	1.35428e-22	5
BOLA-DQA1	1.20733e-26	1.20997	1	0.954	1.59924e-22	5
GDI2	3.059e-26	1.12663	0.872	0.464	4.05195e-22	5
ABRACL	4.95494e-26	0.685223	0.628	0.198	6.56331e-22	5
PEBP1	5.24227e-26	1.11817	0.947	0.602	6.94391e-22	5
CNN2	1.71927e-25	0.814294	0.798	0.326	2.27734e-21	5
NCALD	1.70053e-24	0.292632	0.33	0.054	2.25252e-20	5
MIF	3.13034e-23	0.993619	0.904	0.499	4.14645e-19	5
PABPC1	4.51279e-23	0.944937	1	0.875	5.97764e-19	5
EEF1D	6.21943e-23	0.904693	0.979	0.734	8.23826e-19	5
UBA52	1.06607e-22	0.648762	1	0.998	1.41211e-18	5
ADH5	1.96144e-22	0.354309	0.415	0.09	2.59812e-18	5
ATXN10	1.78333e-21	0.311555	0.383	0.082	2.3622e-17	5
PAK1	2.94048e-21	0.82127	0.691	0.275	3.89496e-17	5
RPA3	8.29718e-21	0.312679	0.372	0.078	1.09904e-16	5
RNASEH2A	9.14655e-21	0.282806	0.309	0.055	1.21155e-16	5
HNRNPA1	1.18135e-20	0.865629	0.947	0.726	1.56481e-16	5
TES	2.81949e-20	0.252824	0.298	0.052	3.73469e-16	5
H2AFY	3.10153e-20	0.741055	0.809	0.383	4.10829e-16	5
LIMA1	4.25829e-20	0.264465	0.309	0.056	5.64053e-16	5
PDLIM2	2.69923e-19	0.479367	0.532	0.162	3.5754e-15	5
ABCA6	2.74636e-19	0.4789	0.426	0.112	3.63783e-15	5
SYNGR2	1.1862e-18	1.1519	0.989	0.862	1.57124e-14	5
BOLA-DRA	1.54931e-18	1.00802	1	0.996	2.05222e-14	5
NET1	2.07339e-18	0.322737	0.319	0.066	2.74641e-14	5
GSN	5.29838e-18	0.737941	0.883	0.51	7.01823e-14	5
RASAL2	6.10236e-18	0.293857	0.309	0.064	8.08319e-14	5
EEF2	7.67784e-18	0.703773	1	0.903	1.01701e-13	5
ENSBTAG00000051845	8.73785e-17	0.933347	0.564	0.223	1.15742e-12	5
NAP1L1	1.6323e-16	0.386548	0.543	0.178	2.16215e-12	5
ITGB7	3.13828e-16	0.561956	0.67	0.288	4.15697e-12	5
HMGCS1	5.08601e-16	0.751254	0.426	0.134	6.73692e-12	5
ARAF	6.15669e-16	0.674256	0.894	0.521	8.15516e-12	5
BATF3	6.22878e-16	0.468838	0.447	0.138	8.25065e-12	5
BIN1	6.62496e-16	0.602692	0.745	0.362	8.77542e-12	5
LSP1	9.23175e-16	0.652672	1	0.888	1.22284e-11	5
LGALS1	1.09379e-15	0.831154	1	0.9	1.44883e-11	5
SLC1A4	1.17563e-15	0.330817	0.287	0.064	1.55723e-11	5
PRDX2	1.40962e-15	0.689159	0.862	0.476	1.86719e-11	5
NUDC	3.48852e-15	0.522803	0.681	0.304	4.62089e-11	5
PLD4	3.66877e-15	0.733436	0.989	0.793	4.85965e-11	5
FBL	5.8351e-15	0.425085	0.543	0.193	7.72918e-11	5
ENSBTAG00000016347	1.24517e-14	0.636644	0.777	0.412	1.64935e-10	5
ENSBTAG00000025385	1.39658e-14	0.647698	0.936	0.628	1.84991e-10	5
CLIC1	1.70607e-14	0.678333	1	0.853	2.25986e-10	5
TPM3	1.92502e-14	0.634313	1	0.936	2.54988e-10	5
MATK	2.04527e-14	0.52982	0.574	0.226	2.70916e-10	5
ARHGDIB	2.0501e-14	0.641927	0.968	0.763	2.71556e-10	5
CCT5	3.21432e-14	0.476934	0.681	0.316	4.25769e-10	5
SEPT6	8.21429e-14	0.457528	0.596	0.242	1.08806e-09	5
NAAA	1.0792e-13	0.465161	0.66	0.297	1.42951e-09	5
COPG2	1.11743e-13	0.27938	0.34	0.093	1.48015e-09	5
KCTD11	1.15957e-13	0.268883	0.351	0.098	1.53596e-09	5
NME2	2.38915e-13	0.694451	0.936	0.656	3.16467e-09	5
MAP4K1	3.23624e-13	0.321847	0.426	0.136	4.28672e-09	5
IL2RG	4.84632e-13	0.468983	0.702	0.318	6.41944e-09	5
SNRPD2	5.80283e-13	0.503349	0.84	0.49	7.68643e-09	5
NDUFA4	7.28185e-13	0.650414	0.809	0.493	9.64553e-09	5
UQCRH	1.19427e-12	0.670605	0.989	0.883	1.58193e-08	5
PSMG4	1.62809e-12	0.750407	0.819	0.506	2.15657e-08	5
FKBP11	1.99951e-12	0.449338	0.638	0.295	2.64855e-08	5
BTF3	2.13087e-12	0.634127	0.957	0.771	2.82255e-08	5
CST3	2.96045e-12	1.45273	0.968	0.883	3.92141e-08	5
EIF3M	3.86471e-12	0.654364	0.926	0.604	5.11919e-08	5
ZC3H10	5.98474e-12	0.815652	0.989	0.807	7.92739e-08	5
MFNG	6.35997e-12	0.478857	0.702	0.344	8.42441e-08	5
UNC119	7.00472e-12	0.570427	0.968	0.865	9.27845e-08	5
C1QBP	7.30605e-12	0.288894	0.468	0.172	9.6776e-08	5
NDUFB5	1.06315e-11	0.435956	0.67	0.326	1.40824e-07	5
CYP51A1	1.25199e-11	0.452968	0.489	0.199	1.65839e-07	5
RUVBL1	1.28301e-11	0.283653	0.489	0.185	1.69948e-07	5
ZNF385A	1.39329e-11	0.298269	0.468	0.176	1.84556e-07	5
DRG1	1.54728e-11	0.285896	0.521	0.199	2.04953e-07	5
CD52	2.00029e-11	1.18499	0.606	0.321	2.64958e-07	5
NOP56	2.182e-11	0.288035	0.543	0.207	2.89027e-07	5
SNRPD1	2.4545e-11	0.375262	0.532	0.224	3.25123e-07	5
SUCLG1	2.46257e-11	0.483578	0.745	0.418	3.26192e-07	5
ANP32B	3.18643e-11	0.625956	0.936	0.742	4.22075e-07	5
PPP1R14B	3.62092e-11	0.339264	0.5	0.207	4.79626e-07	5
TRIM28	4.18578e-11	0.358768	0.532	0.23	5.54448e-07	5
CCT2	4.2177e-11	0.440109	0.734	0.383	5.58677e-07	5
EIF4G3	5.14016e-11	0.296351	0.362	0.121	6.80866e-07	5
CYB5R3	5.29444e-11	0.383341	0.67	0.315	7.01301e-07	5
SLC4A7	5.70367e-11	0.389074	0.543	0.241	7.55508e-07	5
ENSBTAG00000011704	5.87236e-11	0.497397	0.904	0.605	7.77853e-07	5
EIF2S3	7.05456e-11	0.484063	0.83	0.504	9.34447e-07	5
SH3BP1	7.49912e-11	0.310816	0.457	0.175	9.93333e-07	5
RAC2	9.488e-11	0.520553	0.904	0.603	1.25678e-06	5
CCDC88A	1.03009e-10	0.572335	0.904	0.629	1.36445e-06	5
TMSB4X	1.08057e-10	0.598138	1	0.994	1.43132e-06	5
PIM3	1.2911e-10	0.290761	0.309	0.096	1.71019e-06	5
SQLE	1.30851e-10	0.250098	0.298	0.089	1.73326e-06	5
H3F3A	2.39463e-10	0.452961	1	0.985	3.17192e-06	5
ARPC2	3.20539e-10	0.42998	1	0.969	4.24585e-06	5
ENSBTAG00000009656	3.63049e-10	0.628678	0.936	0.655	4.80894e-06	5
TPM4	3.97323e-10	0.378746	0.681	0.346	5.26295e-06	5
ZYX	5.62896e-10	0.647985	0.989	0.86	7.45612e-06	5
NANS	6.34021e-10	0.255023	0.319	0.105	8.39824e-06	5
CHMP6	8.70522e-10	0.277408	0.362	0.126	1.15309e-05	5
NCL	9.58054e-10	0.611856	0.904	0.711	1.26904e-05	5
TPI1	9.82206e-10	0.476071	0.936	0.665	1.30103e-05	5
UBE2E1	1.25574e-09	0.277583	0.638	0.287	1.66335e-05	5
NIFK	1.26546e-09	0.395058	0.649	0.322	1.67623e-05	5
EIF3G	1.30426e-09	0.433578	0.957	0.7	1.72762e-05	5
LMNB1	1.41803e-09	0.270666	0.394	0.147	1.87832e-05	5
MYL12A	1.48102e-09	0.518834	0.979	0.797	1.96176e-05	5
CMTM3	1.76658e-09	0.420843	0.628	0.305	2.34001e-05	5
AHCY	2.14099e-09	0.581091	0.947	0.738	2.83596e-05	5
EID1	2.14104e-09	0.279981	0.404	0.158	2.83603e-05	5
WDR74	2.22677e-09	0.254414	0.277	0.087	2.94958e-05	5
FGD2	2.32615e-09	0.402486	0.67	0.368	3.08122e-05	5
HNRNPD	2.46442e-09	0.435097	0.872	0.59	3.26437e-05	5
PARVG	2.58865e-09	0.32186	0.617	0.297	3.42893e-05	5
TSPAN3	2.73711e-09	0.293169	0.447	0.183	3.62557e-05	5
NDUFS5	3.40236e-09	0.425823	0.809	0.543	4.50676e-05	5
SERBP1	3.62983e-09	0.499091	0.84	0.59	4.80807e-05	5
ENSBTAG00000030305	4.69043e-09	0.339744	0.617	0.301	6.21294e-05	5
C19H17orf49	4.8739e-09	0.316117	0.436	0.189	6.45597e-05	5
ENSBTAG00000005315	5.19454e-09	0.508557	0.66	0.377	6.88069e-05	5
PBRM1	6.63241e-09	0.314574	0.5	0.229	8.78529e-05	5
CNIH4	6.79823e-09	0.327649	0.564	0.262	9.00494e-05	5
CCT4	7.92158e-09	0.42562	0.734	0.441	0.000104929	5
RSL1D1	8.30214e-09	0.252141	0.383	0.148	0.00010997	5
HSPA8	9.32779e-09	0.472775	1	0.949	0.000123556	5
TAX1BP3	9.5791e-09	0.379299	0.574	0.292	0.000126885	5
CORO1A	1.00369e-08	0.484734	1	0.97	0.000132949	5
CRIP1	1.06857e-08	0.962209	0.968	0.896	0.000141542	5
DPYSL2	1.19377e-08	0.398981	0.777	0.483	0.000158127	5
CD1E	1.5402e-08	0.533076	0.34	0.13	0.000204014	5
CNIH1	1.55181e-08	0.320262	0.415	0.182	0.000205553	5
GAPDH	2.00132e-08	0.433588	1	0.985	0.000265095	5
NONO	2.39544e-08	0.399111	0.798	0.505	0.0003173	5
THRAP3	2.47223e-08	0.404239	0.926	0.645	0.000327471	5
FAU	2.56039e-08	0.32572	1	0.999	0.000339149	5
PNN	2.95303e-08	0.431432	0.862	0.612	0.000391158	5
UBD	2.99157e-08	0.477103	0.266	0.09	0.000396263	5
ADA2	3.35058e-08	0.329951	0.596	0.314	0.000443818	5
PLIN2	3.44952e-08	0.259443	0.457	0.195	0.000456924	5
PPIB	3.62848e-08	0.459081	0.979	0.847	0.000480629	5
PIN1	3.64774e-08	0.357385	0.819	0.489	0.00048318	5
ENSBTAG00000047029	4.39647e-08	0.352	0.681	0.381	0.000582356	5
MVK	4.41219e-08	0.252993	0.415	0.177	0.000584439	5
AKIRIN1	4.43083e-08	0.263798	0.5	0.229	0.000586908	5
ATP5MC3	4.71458e-08	0.373565	0.862	0.604	0.000624494	5
YBX1	5.88229e-08	0.424331	0.979	0.856	0.000779168	5
TMA7	7.4478e-08	0.429274	0.755	0.484	0.000986535	5
OLA1	7.60756e-08	0.25851	0.532	0.262	0.0010077	5
KARS	1.2113e-07	0.329866	0.713	0.424	0.00160449	5
BASP1	1.2311e-07	0.413877	0.649	0.409	0.00163071	5
CNBP	1.2594e-07	0.457032	0.926	0.696	0.0016682	5
NDUFB10	1.28081e-07	0.373158	0.979	0.746	0.00169656	5
SNRPG	1.29328e-07	0.279145	0.638	0.324	0.00171308	5
SSR2	1.43544e-07	0.414337	0.979	0.893	0.00190139	5
DKC1	1.47196e-07	0.289342	0.596	0.314	0.00194976	5
FXYD6	1.57795e-07	0.255686	0.819	0.478	0.00209015	5
IMPA1	1.61611e-07	0.301415	0.553	0.289	0.0021407	5
UNC93B1	2.13683e-07	0.45314	0.819	0.566	0.00283045	5
PKIB	2.33238e-07	0.409737	0.532	0.278	0.00308948	5
DDX21	2.46074e-07	0.368008	0.713	0.427	0.0032595	5
PRDX1	2.46727e-07	0.325606	0.84	0.545	0.00326814	5
GNG5	2.67051e-07	0.434903	0.787	0.557	0.00353736	5
EIF4B	3.75738e-07	0.436164	0.766	0.531	0.00497703	5
SMS	3.95512e-07	0.349253	0.851	0.618	0.00523895	5
EIF3A	4.20169e-07	0.444785	0.766	0.563	0.00556556	5
PCBP2	4.40193e-07	0.33739	0.894	0.638	0.0058308	5
CFL1	4.47747e-07	0.39624	1	0.952	0.00593086	5
EIF5A	5.00487e-07	0.425418	0.83	0.632	0.00662945	5
PLEKHO1	5.07208e-07	0.38571	0.883	0.581	0.00671848	5
SRSF2	5.12222e-07	0.412054	0.777	0.545	0.00678489	5
RBM3	5.32289e-07	0.275163	0.532	0.277	0.0070507	5
RTRAF	5.7123e-07	0.417916	0.745	0.504	0.00756651	5
ATP5MG	6.03778e-07	0.341627	1	0.91	0.00799764	5
ACTR3	6.3946e-07	0.377773	0.968	0.799	0.00847029	5
FBP1	7.04589e-07	0.392037	0.191	0.059	0.00933299	5
U2SURP	7.58568e-07	0.376672	0.649	0.387	0.010048	5
LIMD2	7.81292e-07	0.292257	0.862	0.64	0.010349	5
LRRK2	8.4299e-07	0.261688	0.426	0.199	0.0111662	5
PSMA7	1.05997e-06	0.368404	0.979	0.801	0.0140404	5
CSRP1	1.12647e-06	0.415222	0.883	0.647	0.0149212	5
HNRNPDL	1.13629e-06	0.42106	0.936	0.692	0.0150513	5
SUMO2	1.37159e-06	0.356876	0.947	0.683	0.0181681	5
EIF4A1	1.89674e-06	0.442535	0.968	0.85	0.0251242	5
EIF3E	2.02497e-06	0.431156	0.947	0.716	0.0268228	5
EIF3H	2.10955e-06	0.308329	0.66	0.409	0.0279431	5
AIMP1	2.16267e-06	0.363417	0.766	0.504	0.0286467	5
NDUFS8	2.22917e-06	0.371964	0.936	0.741	0.0295276	5
SEPT7	2.5828e-06	0.321893	0.872	0.619	0.0342117	5
DENND4A	2.67114e-06	0.283592	0.479	0.247	0.0353819	5
EIF4H	3.12823e-06	0.256576	0.606	0.345	0.0414365	5
DDX46	4.88267e-06	0.270987	0.681	0.404	0.0646759	5
RNPS1	5.70837e-06	0.361904	0.723	0.48	0.0756131	5
DNPH1	6.48565e-06	0.30184	0.5	0.286	0.085909	5
YWHAE	6.68543e-06	0.392254	0.862	0.662	0.0885552	5
PLA2G7	8.02304e-06	0.281277	0.787	0.525	0.106273	5
PRPF40A	9.00227e-06	0.312243	0.819	0.565	0.119244	5
LCP1	9.17856e-06	0.30405	1	0.906	0.121579	5
SPAG9	9.22247e-06	0.267971	0.723	0.422	0.122161	5
EIF3F	9.72488e-06	0.322711	0.84	0.591	0.128816	5
ERH	1.12133e-05	0.312642	0.894	0.584	0.148531	5
CCNG1	1.19205e-05	0.266627	0.649	0.38	0.157899	5
CALM1	1.4841e-05	0.431759	0.979	0.929	0.196584	5
CCS	2.04231e-05	0.258521	0.543	0.307	0.270525	5
UTP14A	2.49128e-05	0.303714	0.723	0.494	0.329995	5
ERP29	2.58103e-05	0.299001	0.84	0.578	0.341884	5
RETN	3.15647e-05	0.274275	0.787	0.568	0.418106	5
ARHGDIA	3.67311e-05	0.299047	0.883	0.709	0.48654	5
DCTN2	4.25921e-05	0.360206	0.809	0.569	0.564175	5
HMGB1	4.34054e-05	0.338076	0.968	0.795	0.574948	5
ENSBTAG00000023792	4.77703e-05	0.257739	0.787	0.502	0.632766	5
HNRNPA2B1	5.35661e-05	0.323252	0.798	0.573	0.709536	5
H2AFV	6.46053e-05	0.313867	0.766	0.559	0.855761	5
RBX1	7.28739e-05	0.290631	0.894	0.681	0.965287	5
SF3B2	8.35722e-05	0.302281	0.755	0.543	1	5
MANF	9.92484e-05	0.311766	0.383	0.198	1	5
UBE2D2	0.000106354	0.291081	0.734	0.49	1	5
SAMHD1	0.000119304	0.34068	0.67	0.472	1	5
UQCR11	0.000145622	0.297012	0.766	0.543	1	5
HNRNPM	0.000188063	0.32727	0.787	0.593	1	5
DNLZ	0.000282668	0.260192	0.755	0.522	1	5
PSIP1	0.000322931	0.252285	0.596	0.389	1	5
NFKB1	0.00049503	0.255667	0.351	0.207	1	5
BZW1	0.00056502	0.317403	0.957	0.776	1	5
TMSB4	0.000635518	0.385206	0.83	0.639	1	5
VDAC2	0.000667267	0.261279	0.798	0.587	1	5
PPIA	0.00109604	0.264208	0.713	0.481	1	5
PFDN5	0.00134212	0.259388	0.904	0.717	1	5
AHNAK	0.00186425	0.298413	0.957	0.862	1	5
HINT1	0.00328929	0.290618	0.915	0.769	1	5
ANXA2	0.00405036	0.28109	0.957	0.815	1	5
CD44	0.00741534	0.285285	0.681	0.579	1	5

## Sheet: c1
gene	p_val	avg_log2FC	pct.1	pct.2	p_val_adj	cluster
VIM	6.50978e-94	1.00858	1	0.984	8.62285e-90	0
TAGLN2	9.46049e-85	1.02704	0.975	0.626	1.25314e-80	0
AHNAK	3.04451e-55	0.897087	0.982	0.816	4.03275e-51	0
LYZ	9.3811e-55	0.681995	1	0.935	1.24262e-50	0
FCN1	4.03966e-53	0.548636	0.991	0.649	5.35094e-49	0
ANXA1	1.06299e-51	0.683116	0.991	0.885	1.40803e-47	0
S100A10	2.69331e-51	0.739704	0.98	0.772	3.56755e-47	0
MYADM	1.02222e-47	0.673513	0.736	0.419	1.35403e-43	0
LGALS3	1.30959e-44	0.557118	0.722	0.381	1.73468e-40	0
UCP2	2.32786e-41	0.637232	0.986	0.936	3.08348e-37	0
CSF3R	1.53256e-40	0.634392	0.7	0.379	2.03003e-36	0
CEBPD	8.29063e-40	0.498551	1	0.893	1.09818e-35	0
ANXA2	2.39598e-39	0.652658	0.935	0.773	3.17372e-35	0
FTL	1.94589e-38	0.532861	1	0.961	2.57753e-34	0
TPT1	2.61166e-38	0.408566	1	0.999	3.4594e-34	0
TGFBI	3.73157e-37	0.551771	0.908	0.609	4.94284e-33	0
ENSBTAG00000048980	9.89355e-37	0.501372	1	0.975	1.3105e-32	0
F13A1	1.96223e-36	0.518111	1	0.814	2.59917e-32	0
CYBB	7.49444e-34	0.520712	0.895	0.658	9.92713e-30	0
ASRGL1	5.17742e-33	0.462931	0.982	0.828	6.85801e-29	0
BCL2L15	8.86229e-31	0.462485	0.861	0.568	1.1739e-26	0
COX1	1.73758e-30	0.339581	1	1	2.3016e-26	0
CD44	3.60811e-30	0.531077	0.761	0.506	4.7793e-26	0
FGL2	5.34244e-30	0.492086	0.953	0.762	7.07659e-26	0
RAMP2	6.4054e-30	0.475049	0.897	0.614	8.4846e-26	0
ENSBTAG00000004714	6.76136e-30	0.488161	0.763	0.493	8.9561e-26	0
LAMP1	1.2001e-29	0.447034	0.996	0.903	1.58965e-25	0
BOLA-DMB	1.27338e-28	0.438982	0.993	0.909	1.68672e-24	0
NFE2	2.49341e-28	0.42337	0.709	0.424	3.30277e-24	0
MT-CYB	1.42576e-27	0.372659	1	0.998	1.88857e-23	0
SUB1	1.60275e-27	0.447925	0.928	0.751	2.12301e-23	0
CST3	2.31403e-27	0.397751	0.976	0.848	3.06516e-23	0
RNASE6	5.52355e-26	0.381716	0.966	0.684	7.31649e-22	0
SULT1A1	1.11798e-25	0.443958	0.929	0.7	1.48088e-21	0
CRIP1	1.33608e-25	0.60091	0.976	0.866	1.76978e-21	0
PLBD1	1.38516e-25	0.332605	0.83	0.528	1.83478e-21	0
COX3	6.01371e-25	0.313892	1	1	7.96577e-21	0
SMC6	6.03878e-25	0.478671	0.658	0.414	7.99896e-21	0
UBA52	6.57949e-25	0.349392	0.998	0.998	8.7152e-21	0
VNN2	8.37916e-24	0.613804	0.599	0.365	1.1099e-19	0
PSAP	4.86247e-23	0.362759	0.998	0.946	6.44083e-19	0
ARHGAP18	8.06487e-23	0.355472	0.387	0.181	1.06827e-18	0
EPHX1	1.09144e-22	0.269457	0.26	0.089	1.44572e-18	0
HPRT1	2.44737e-22	0.399132	0.743	0.519	3.24179e-18	0
CAPN2	6.39577e-22	0.416678	0.801	0.625	8.47184e-18	0
IL1RN	1.04333e-21	0.350716	0.725	0.504	1.382e-17	0
GSTP1.1	4.14107e-21	0.419708	0.875	0.69	5.48526e-17	0
CHI3L1	5.27857e-21	0.395491	0.644	0.42	6.99199e-17	0
FAU	8.50015e-21	0.298853	1	0.998	1.12593e-16	0
MTCH1	3.54117e-20	0.376108	0.758	0.549	4.69063e-16	0
TALDO1	6.55735e-20	0.312262	0.996	0.963	8.68587e-16	0
KDELR1	1.83487e-19	0.389519	0.857	0.683	2.43046e-15	0
ANTXR2	2.67525e-19	0.366342	0.495	0.3	3.54363e-15	0
NPAS2	3.17919e-19	0.340091	1	0.986	4.21115e-15	0
GAS2L1	6.51855e-19	0.280711	0.36	0.179	8.63447e-15	0
CAPG	6.88187e-19	0.317062	0.656	0.428	9.11573e-15	0
ENSBTAG00000004043	6.99781e-19	0.350784	0.673	0.46	9.26929e-15	0
MYL6	9.15152e-19	0.298674	0.991	0.986	1.21221e-14	0
IQGAP2	5.82661e-18	0.409401	0.593	0.407	7.71793e-14	0
KHK	9.11763e-18	0.299199	0.454	0.26	1.20772e-13	0
SHISA5	3.53655e-17	0.369021	0.893	0.753	4.68452e-13	0
RBPJ	5.44153e-17	0.317742	0.542	0.347	7.20785e-13	0
FGR	6.01905e-17	0.341409	0.759	0.571	7.97283e-13	0
CD14	9.62415e-17	0.252795	0.353	0.179	1.27482e-12	0
NPC2	1.14382e-16	0.343716	0.785	0.585	1.5151e-12	0
SH3BGRL3	2.57573e-16	0.261707	1	0.985	3.41182e-12	0
RAC1	1.20035e-15	0.307874	0.989	0.934	1.58999e-11	0
PYGL	1.23525e-15	0.337455	0.604	0.428	1.63621e-11	0
GAPDH	2.07173e-15	0.271325	0.996	0.981	2.74421e-11	0
FUCA1	4.15478e-15	0.276348	0.584	0.395	5.50342e-11	0
RACK1	5.24888e-15	0.291529	0.998	0.946	6.95267e-11	0
ENSBTAG00000048631	7.48169e-15	0.273702	0.418	0.251	9.91025e-11	0
GAS7	7.53347e-15	0.298686	0.387	0.227	9.97884e-11	0
NUDT4	7.60816e-15	0.317504	0.468	0.279	1.00778e-10	0
BOLA-DMA	1.67404e-14	0.290836	0.908	0.755	2.21744e-10	0
GLIPR2	2.26364e-14	0.331254	0.881	0.764	2.99842e-10	0
C3	2.88446e-14	0.300127	0.468	0.286	3.82076e-10	0
PGD	2.13863e-13	0.282817	0.761	0.586	2.83283e-09	0
PEBP1	3.30785e-13	0.285735	0.747	0.564	4.38158e-09	0
SELL	4.63321e-13	0.277155	0.819	0.617	6.13715e-09	0
NCF4	6.31177e-13	0.284061	0.839	0.708	8.36057e-09	0
ARL4A	9.52943e-13	0.334288	0.807	0.659	1.26227e-08	0
TRPV2	1.91337e-12	0.263103	0.432	0.275	2.53445e-08	0
PLEC	1.94855e-12	0.25623	0.752	0.584	2.58105e-08	0
IQGAP1	1.99221e-11	0.277509	0.814	0.711	2.63888e-07	0
RGS10	7.43843e-11	0.260034	0.743	0.574	9.85295e-07	0
PLA2G7	1.82809e-10	0.270803	0.642	0.493	2.42148e-06	0
ANXA5	3.08801e-10	0.284184	0.828	0.702	4.09038e-06	0
KLF6	2.62815e-09	0.39192	0.882	0.795	3.48124e-05	0
SNX10	4.26772e-09	0.252099	0.906	0.782	5.65303e-05	0
SERPINB1	4.66378e-09	0.277347	0.732	0.599	6.17764e-05	0
CXCL2	4.82943e-09	0.434837	0.304	0.183	6.39707e-05	0
C11H9orf16	2.65496e-08	0.449902	0.913	0.838	0.000351676	0
NAPSA	3.79112e-07	0.252472	0.727	0.613	0.00502171	0
STAT1	7.69721e-07	0.285941	0.667	0.557	0.0101957	0
GRO1	0.000423931	0.333302	0.302	0.225	1	0
FTH1	2.64436e-60	0.747562	1	1	3.50272e-56	1
CFD	2.21319e-47	0.674758	1	0.999	2.9316e-43	1
CD1E	7.92101e-45	0.535659	0.355	0.08	1.04922e-40	1
CD74	3.86281e-42	0.459858	1	0.996	5.11667e-38	1
ENSBTAG00000013919	7.8146e-39	0.483815	0.998	0.991	1.03512e-34	1
ANXA3	6.46551e-38	0.61876	0.948	0.774	8.56422e-34	1
BOLA-DRA	7.43437e-38	0.406882	1	0.995	9.84757e-34	1
ENSBTAG00000039366	1.44373e-35	0.359285	0.372	0.11	1.91237e-31	1
BLA-DQB	9.76462e-30	0.3828	1	0.982	1.29342e-25	1
LGALS9	7.76335e-29	0.539403	0.98	0.837	1.02833e-24	1
GNG11	3.93618e-27	0.542045	0.67	0.392	5.21387e-23	1
SELENOP	3.58097e-25	0.474197	0.531	0.269	4.74335e-21	1
ENSBTAG00000010155	3.49696e-23	0.426786	0.199	0.047	4.63208e-19	1
EHD4	2.46619e-20	0.341247	0.573	0.322	3.26672e-16	1
XDH	1.96974e-19	0.442106	0.926	0.792	2.60912e-15	1
AHCY	2.14795e-19	0.425024	0.898	0.706	2.84517e-15	1
TREM2	3.16738e-19	0.478645	0.501	0.276	4.19552e-15	1
BOLA-DQA1	4.8089e-19	0.379164	0.985	0.948	6.36986e-15	1
MPP1	6.08868e-19	0.377263	0.784	0.549	8.06507e-15	1
GBP2	1.64052e-18	0.53486	0.496	0.277	2.17303e-14	1
CD63	1.76105e-18	0.40978	0.893	0.716	2.33269e-14	1
ENSBTAG00000001143	3.06437e-18	0.364487	0.608	0.365	4.05907e-14	1
RETN	9.43867e-17	0.792948	0.752	0.53	1.25025e-12	1
LGALS1	1.05324e-16	0.418421	0.985	0.882	1.39513e-12	1
NPC2	1.1872e-16	0.392588	0.797	0.603	1.57256e-12	1
C2	1.97553e-15	0.260154	0.355	0.17	2.61678e-11	1
FGL2	1.21623e-14	0.348455	0.931	0.789	1.61102e-10	1
SYNE2	3.43514e-13	0.263756	0.308	0.149	4.55019e-09	1
CRIP1	4.84947e-13	0.469487	0.953	0.884	6.4236e-09	1
ENSBTAG00000024960	7.24772e-13	0.335136	0.65	0.452	9.60032e-09	1
RAC1	1.69126e-12	0.277583	0.99	0.94	2.24024e-08	1
CTSH	1.9929e-12	0.326528	0.973	0.888	2.6398e-08	1
ENSBTAG00000009656	2.01711e-12	0.349296	0.806	0.63	2.67186e-08	1
FHL3	2.96587e-12	0.286364	0.467	0.289	3.9286e-08	1
DUSP6	6.03511e-12	0.350409	0.655	0.465	7.9941e-08	1
ITM2C	8.90654e-12	0.290405	0.906	0.804	1.17976e-07	1
IFT27	2.00241e-11	0.32199	0.65	0.468	2.6524e-07	1
TRAFD1	3.33778e-11	0.255851	0.437	0.262	4.42123e-07	1
MARCKS	5.90766e-11	0.267129	0.241	0.115	7.82528e-07	1
FGD2	1.5649e-10	0.25262	0.516	0.345	2.07287e-06	1
MGST1	3.15122e-10	0.299442	0.762	0.574	4.17411e-06	1
ZFP36L1	4.63861e-10	0.371997	0.898	0.804	6.14431e-06	1
RGS10	7.75752e-10	0.272393	0.752	0.589	1.02756e-05	1
ENSBTAG00000004714	1.23254e-09	0.317119	0.72	0.534	1.63262e-05	1
SNX10	1.31069e-09	0.277539	0.923	0.79	1.73613e-05	1
OAS1Y	2.02741e-09	0.35753	0.685	0.527	2.6855e-05	1
MX1	2.22245e-09	0.470959	0.591	0.424	2.94386e-05	1
PDCD4	3.25202e-09	0.263656	0.655	0.498	4.30762e-05	1
CSTB.1	3.88506e-09	0.284801	0.918	0.819	5.14615e-05	1
TNIP1	4.50939e-09	0.288601	0.6	0.431	5.97314e-05	1
LAP3	6.52817e-09	0.296212	0.67	0.499	8.64721e-05	1
SHISA5	6.89615e-09	0.25579	0.901	0.766	9.13464e-05	1
CTSB	7.29271e-09	0.279495	0.95	0.832	9.65993e-05	1
CD83	6.48657e-08	0.263781	0.365	0.233	0.000859211	1
IFI6	7.3021e-07	0.259415	0.62	0.468	0.00967237	1
PSMB10	1.88093e-06	0.265175	0.797	0.677	0.0249148	1
IL1B	8.38352e-06	0.336515	0.251	0.155	0.111048	1
PLAC8B	1.14237e-05	0.298558	0.814	0.707	0.151319	1
MX2	2.16675e-05	0.28575	0.407	0.298	0.287008	1
ISG15	5.4214e-05	0.355218	0.362	0.254	0.718118	1
IL1RN	0.000524358	0.259159	0.67	0.544	1	1
FCGR3A	5.80968e-235	3.00812	0.972	0.208	7.6955e-231	2
MS4A7	7.62891e-195	2.83588	0.969	0.35	1.01053e-190	2
PNP	8.56283e-182	3.04337	0.997	0.739	1.13423e-177	2
AIF1	2.57984e-162	2.00998	1	0.989	3.41726e-158	2
BCL2A1	2.10867e-154	1.61961	0.712	0.109	2.79315e-150	2
SRGN	5.48576e-151	1.84455	1	0.992	7.26644e-147	2
C1QC	7.47653e-147	4.97319	0.491	0.018	9.90341e-143	2
C1QB	2.90899e-145	4.43959	0.45	0.007	3.85325e-141	2
SAT1	3.85151e-143	2.14351	1	0.92	5.10171e-139	2
C1QA	1.34641e-142	5.52074	0.519	0.032	1.78346e-138	2
CCL3	6.81135e-132	1.84671	0.46	0.02	9.02231e-128	2
TCF7L2	1.69902e-131	1.44995	0.725	0.164	2.25052e-127	2
ITGAL	8.35921e-125	1.74355	0.892	0.473	1.10726e-120	2
CD68	1.12973e-123	1.33974	0.648	0.124	1.49644e-119	2
CD300H	9.49513e-116	1.40756	0.686	0.165	1.25772e-111	2
STX2	1.75867e-105	1.53796	0.936	0.683	2.32954e-101	2
CTNNAL1	2.29533e-99	0.925758	0.416	0.037	3.0404e-95	2
PFN1	3.42368e-92	1.37178	0.982	0.973	4.535e-88	2
RAP1B	3.34176e-90	1.42827	0.964	0.838	4.4265e-86	2
ENSBTAG00000046944	1.67954e-89	1.13236	0.267	0	2.22472e-85	2
PGA5	9.94405e-87	0.821332	0.416	0.049	1.31719e-82	2
CKB	2.74887e-81	1.49327	0.895	0.636	3.64115e-77	2
ENO3	8.0891e-79	1.57703	0.712	0.338	1.07148e-74	2
PECAM1	4.55755e-75	0.875577	0.445	0.08	6.03694e-71	2
GUCY1B1	9.97734e-75	0.590554	0.247	0.005	1.3216e-70	2
LRRC25	1.23426e-70	1.27641	0.73	0.371	1.6349e-66	2
ITGA4	9.1341e-69	1.28418	0.658	0.291	1.2099e-64	2
EBI3	3.41022e-68	0.514213	0.244	0.009	4.51717e-64	2
CALD1	1.20567e-67	1.13235	0.393	0.07	1.59703e-63	2
LGMN	4.57364e-66	1.19381	0.74	0.415	6.05824e-62	2
TSPAN33	6.43294e-65	0.649915	0.352	0.052	8.52107e-61	2
ST6GALNAC2	4.95279e-64	1.12352	0.689	0.349	6.56046e-60	2
SIRPA	5.0058e-64	1.12615	0.925	0.863	6.63068e-60	2
PTPRC	8.83541e-62	1.09001	0.967	0.909	1.17034e-57	2
SLC44A2	2.40368e-59	0.928185	0.638	0.287	3.18391e-55	2
ITGB1	5.84804e-59	1.10331	0.797	0.534	7.74631e-55	2
TIMP2	6.2432e-58	1.24137	0.797	0.564	8.26975e-54	2
EZR	3.14988e-55	1.02977	0.866	0.709	4.17233e-51	2
ITGB2	1.04155e-53	0.943051	0.936	0.882	1.37964e-49	2
CYFIP2	1.06154e-53	0.736759	0.416	0.108	1.40611e-49	2
ADRB3	3.49913e-51	0.399379	0.154	0	4.63495e-47	2
JUN	1.68889e-50	1.1967	0.972	0.871	2.23711e-46	2
NR1H3	2.55046e-49	0.9698	0.509	0.204	3.37833e-45	2
BoLA	2.12306e-48	1.56238	0.797	0.568	2.8122e-44	2
PTP4A2	5.34346e-48	0.902516	0.918	0.851	7.07794e-44	2
HMOX1	6.21216e-47	1.7837	0.661	0.395	8.22863e-43	2
TLN1	3.10916e-46	0.786624	0.961	0.947	4.1184e-42	2
ABI3	2.56631e-45	0.597748	0.311	0.065	3.39934e-41	2
CTSZ	5.59104e-45	0.994	0.823	0.695	7.40589e-41	2
B2M	1.58521e-44	0.541221	1	1	2.09977e-40	2
FXYD6	1.95179e-43	0.939569	0.692	0.442	2.58534e-39	2
FCER1G	2.60025e-43	0.727157	1	0.999	3.4443e-39	2
SGK1	3.92061e-43	0.824242	0.44	0.147	5.19324e-39	2
LY75	5.12664e-43	0.429133	0.19	0.015	6.79075e-39	2
BANK1	3.3696e-42	0.621009	0.321	0.075	4.46338e-38	2
CD79A	2.31682e-40	0.510869	0.231	0.034	3.06886e-36	2
ADGRE5	1.38131e-39	0.918861	0.797	0.622	1.82969e-35	2
LIMD2	5.14785e-39	1.07101	0.769	0.619	6.81884e-35	2
VAV3	2.42632e-38	0.706107	0.458	0.189	3.2139e-34	2
CX3CR1	3.04194e-38	0.79163	0.44	0.174	4.02935e-34	2
CSK	4.15922e-38	0.856085	0.74	0.596	5.5093e-34	2
EPS8L2	2.27489e-37	0.35539	0.167	0.014	3.01332e-33	2
SLAMF6	3.46588e-37	0.324864	0.131	0.004	4.5909e-33	2
ENSBTAG00000011437	1.3536e-35	0.664072	0.332	0.101	1.79298e-31	2
ENSBTAG00000007901	1.99345e-35	0.417781	0.154	0.012	2.64053e-31	2
TAL1	3.80993e-35	0.514031	0.278	0.067	5.04663e-31	2
JUND	3.74729e-34	0.732175	0.915	0.892	4.96366e-30	2
TBXAS1	3.95599e-33	0.73307	0.458	0.215	5.2401e-29	2
CD63	3.64106e-32	0.824719	0.848	0.73	4.82295e-28	2
RIN3	7.13058e-32	0.67454	0.447	0.202	9.44516e-28	2
DUSP1	1.42745e-31	1.03724	0.763	0.611	1.8908e-27	2
UBB	3.71676e-31	0.708483	0.995	0.994	4.92322e-27	2
IER5L	6.10711e-31	0.978157	0.712	0.563	8.08948e-27	2
ENSBTAG00000054870	1.87175e-30	0.312785	0.116	0.006	2.47932e-26	2
IFI30	4.35598e-30	0.761438	0.692	0.456	5.76994e-26	2
FCER2	4.72791e-30	0.681183	0.514	0.274	6.26259e-26	2
CD55	5.97963e-30	0.662376	0.638	0.443	7.92062e-26	2
ENSBTAG00000048782	2.14069e-29	0.415589	1	0.999	2.83555e-25	2
BOLA	4.66472e-29	0.469266	1	0.998	6.17889e-25	2
LYN	9.32676e-29	0.651194	0.961	0.951	1.23542e-24	2
PRDX2	8.94903e-28	0.837427	0.635	0.457	1.18539e-23	2
PHF2	6.2714e-27	0.485563	0.308	0.111	8.3071e-23	2
CD300LB	1.5283e-26	0.547865	0.321	0.118	2.02439e-22	2
SARS	1.70353e-26	0.717152	0.882	0.828	2.25649e-22	2
NEDD9	1.99156e-26	0.56426	0.334	0.13	2.63802e-22	2
ENSBTAG00000054755	4.02238e-26	0.609326	0.352	0.145	5.32805e-22	2
PLD4	5.3658e-26	0.708308	0.856	0.789	7.10754e-22	2
UBD	9.02625e-26	0.489358	0.234	0.063	1.19562e-21	2
HES1	1.59275e-24	0.281144	0.139	0.019	2.10976e-20	2
BCL2	2.15021e-24	0.292954	0.149	0.024	2.84816e-20	2
EIF1	5.4538e-24	0.477401	0.992	0.992	7.22411e-20	2
ECM1	5.766e-24	0.628886	0.406	0.206	7.63765e-20	2
OSBPL8	2.48357e-23	0.62905	0.64	0.505	3.28974e-19	2
ID2	4.49891e-23	0.835941	0.746	0.631	5.95926e-19	2
LAT2	6.72346e-23	0.655812	0.73	0.65	8.9059e-19	2
ISG15	2.14149e-22	1.06465	0.442	0.234	2.83662e-18	2
RASGRP2	2.17422e-22	0.630775	0.483	0.298	2.87997e-18	2
FAM89B	8.54087e-22	0.410918	0.224	0.068	1.13132e-17	2
PRKCE	1.07054e-21	0.306951	0.177	0.042	1.41804e-17	2
IL2RG	1.97314e-21	0.613038	0.483	0.298	2.61363e-17	2
HCK	3.92803e-21	0.6614	0.524	0.369	5.20306e-17	2
PLA2G16	6.61352e-21	0.528736	0.437	0.26	8.76027e-17	2
CD37	9.49963e-21	0.64772	0.823	0.8	1.25832e-16	2
ZBTB47	1.03377e-20	0.290557	0.154	0.032	1.36934e-16	2
ITPR2	1.23614e-20	0.598843	0.452	0.276	1.6374e-16	2
TUT4	2.12632e-20	0.594192	0.383	0.201	2.81652e-16	2
RXRA	4.98078e-20	0.585589	0.586	0.445	6.59754e-16	2
EHBP1L1	5.33663e-20	0.561539	0.602	0.467	7.06889e-16	2
UNC119	9.24173e-20	0.579023	0.877	0.869	1.22416e-15	2
FLNA	1.2532e-19	0.692216	0.853	0.833	1.65998e-15	2
GRK5	1.33546e-19	0.366494	0.203	0.062	1.76895e-15	2
TBC1D8	1.36438e-19	0.516434	0.434	0.26	1.80725e-15	2
SLC2A6	2.1918e-19	0.661842	0.632	0.518	2.90326e-15	2
DDIT4	4.28101e-19	0.384485	0.293	0.122	5.67063e-15	2
MYO1G	4.47395e-19	0.659247	0.532	0.389	5.92619e-15	2
VAMP5	5.7274e-19	0.638888	0.609	0.484	7.58652e-15	2
TNFRSF21	5.30467e-18	0.414259	0.265	0.11	7.02657e-14	2
MALT1	1.30442e-17	0.355948	0.198	0.065	1.72784e-13	2
RHOG	1.3547e-17	0.521068	0.843	0.848	1.79444e-13	2
CALM2	2.0219e-17	0.51183	0.923	0.916	2.67821e-13	2
PEAK1	2.90628e-17	0.427013	0.347	0.182	3.84966e-13	2
SH2B2	4.55396e-17	0.468183	0.352	0.188	6.03218e-13	2
LY86	7.01083e-17	0.566466	0.746	0.687	9.28655e-13	2
PADI4	7.09237e-17	0.541838	0.386	0.215	9.39455e-13	2
SLC12A7	7.16322e-17	0.537772	0.47	0.333	9.48841e-13	2
SNX18	7.89669e-17	0.42162	0.303	0.147	1.046e-12	2
PMEPA1	8.2096e-17	0.286952	0.144	0.035	1.08744e-12	2
TNFRSF1B	4.89867e-16	0.572772	0.743	0.711	6.48878e-12	2
PILRA	1.00232e-15	0.601313	0.635	0.555	1.32767e-11	2
ARGLU1	1.28988e-15	0.598965	0.83	0.802	1.70857e-11	2
H3F3A	1.32045e-15	0.426746	0.977	0.988	1.74907e-11	2
CAMK2D	1.77249e-15	0.502225	0.36	0.214	2.34784e-11	2
USP12	4.46182e-15	0.518879	0.488	0.356	5.91013e-11	2
ADAM10	5.7221e-15	0.589686	0.488	0.369	7.57949e-11	2
STX11	6.8039e-15	0.405404	0.252	0.108	9.01245e-11	2
SMAP2	7.04835e-15	0.462184	0.342	0.198	9.33625e-11	2
PRR13	1.12364e-14	0.574557	0.56	0.474	1.48838e-10	2
ZFAND6	1.57455e-14	0.462169	0.429	0.291	2.08565e-10	2
ARRDC2	2.03844e-14	0.385729	0.267	0.132	2.70012e-10	2
ZFP36L1	2.23757e-14	0.556811	0.859	0.816	2.96388e-10	2
SELPLG	4.40949e-14	0.570997	0.576	0.491	5.84081e-10	2
PTPN6	7.72662e-14	0.483369	0.835	0.838	1.02347e-09	2
MTHFS	1.92526e-13	0.289017	0.239	0.109	2.5502e-09	2
CLEC14A	2.02296e-13	0.251508	0.123	0.033	2.67961e-09	2
LAP3	2.06953e-13	0.57927	0.612	0.517	2.7413e-09	2
H3F3B	2.70335e-13	0.458295	0.946	0.946	3.58086e-09	2
IKZF1	4.17222e-13	0.36509	0.29	0.154	5.52652e-09	2
FBXO3	1.89653e-12	0.290391	0.188	0.077	2.51214e-08	2
CYTIP	2.22542e-12	0.469528	0.432	0.317	2.94779e-08	2
RAB11FIP1	2.48344e-12	0.252005	0.121	0.034	3.28957e-08	2
JAK3	2.76506e-12	0.288433	0.211	0.093	3.6626e-08	2
MYO9B	2.92527e-12	0.391813	0.388	0.262	3.87482e-08	2
SSBP4	4.30922e-12	0.340468	0.244	0.122	5.708e-08	2
TP53INP1	6.32022e-12	0.254199	0.162	0.061	8.37177e-08	2
TCIRG1	7.19988e-12	0.504269	0.604	0.525	9.53696e-08	2
FGD3	7.7119e-12	0.284112	0.221	0.102	1.02152e-07	2
CLIC1	1.07556e-11	0.354721	0.866	0.859	1.42469e-07	2
SMAGP	1.22255e-11	0.284169	0.141	0.049	1.61939e-07	2
ANKRD12	1.50099e-11	0.520182	0.686	0.665	1.98821e-07	2
NCOR2	3.12298e-11	0.46157	0.437	0.338	4.1367e-07	2
VASP	4.72656e-11	0.536041	0.586	0.541	6.2608e-07	2
ARL6IP1	5.15666e-11	0.48557	0.689	0.662	6.83051e-07	2
CFD	6.80526e-11	0.745499	0.997	0.999	9.01425e-07	2
TOR4A	7.69387e-11	0.376621	0.468	0.362	1.01913e-06	2
COIL	8.98341e-11	0.36639	0.203	0.097	1.18994e-06	2
HSP90AA1	1.03491e-10	0.437137	0.956	0.961	1.37084e-06	2
SRRM2	1.1372e-10	0.404962	0.874	0.882	1.50633e-06	2
BIN2	1.21606e-10	0.407962	0.458	0.359	1.61079e-06	2
MAP3K8	1.2696e-10	0.366271	0.213	0.108	1.68171e-06	2
PEA15	1.34439e-10	0.297268	0.224	0.113	1.78079e-06	2
GNG7	1.44734e-10	0.428645	0.424	0.325	1.91714e-06	2
STK38	1.46107e-10	0.497534	0.535	0.471	1.93533e-06	2
SPAG7	1.67622e-10	0.466269	0.416	0.316	2.22032e-06	2
ZBTB7A	2.46536e-10	0.518211	0.756	0.773	3.26562e-06	2
ARID4B	3.19761e-10	0.501827	0.476	0.39	4.23555e-06	2
CSF1R	3.62319e-10	0.559359	0.702	0.691	4.79928e-06	2
NCEH1	3.69519e-10	0.303904	0.193	0.091	4.89465e-06	2
ORAI1	5.2863e-10	0.422561	0.398	0.297	7.00224e-06	2
SYNGR2	5.70369e-10	0.321374	0.866	0.87	7.55511e-06	2
CEACAM1	8.40996e-10	0.260238	0.201	0.097	1.11398e-05	2
ASIP	8.95582e-10	0.287704	0.229	0.122	1.18629e-05	2
NFKBIZ	1.00579e-09	0.428289	0.447	0.344	1.33228e-05	2
ENSBTAG00000032603	1.23473e-09	0.275037	0.17	0.075	1.63552e-05	2
LIMA1	2.05002e-09	0.250858	0.134	0.051	2.71546e-05	2
ECE1	2.57346e-09	0.382355	0.424	0.324	3.40881e-05	2
GSAP	2.59916e-09	0.336389	0.306	0.198	3.44285e-05	2
FAM107B	2.8932e-09	0.26345	0.201	0.103	3.83233e-05	2
DDX5	2.98878e-09	0.416232	0.982	0.977	3.95894e-05	2
CD72	3.58967e-09	0.284792	0.185	0.089	4.75488e-05	2
SH2D3C	4.37996e-09	0.322514	0.231	0.128	5.8017e-05	2
ENSBTAG00000046324	4.53101e-09	0.414193	0.548	0.511	6.00178e-05	2
ENSBTAG00000055145	5.71876e-09	0.292857	0.224	0.123	7.57507e-05	2
UBC	1.01335e-08	0.409409	0.789	0.795	0.000134228	2
NUPR1	1.43254e-08	0.689067	0.27	0.166	0.000189754	2
RAN	1.59662e-08	0.423307	0.53	0.491	0.000211489	2
JDP2	1.64405e-08	0.315589	0.27	0.167	0.00021777	2
GPX1	2.06503e-08	0.326038	0.982	0.997	0.000273534	2
LAPTM5	3.30295e-08	0.262756	0.985	0.992	0.000437509	2
PRKCD	4.78112e-08	0.282925	0.234	0.141	0.000633307	2
HLTF	4.98464e-08	0.302942	0.183	0.096	0.000660265	2
TRIM8	5.43517e-08	0.278687	0.239	0.144	0.000719942	2
ST3GAL5	5.49422e-08	0.256998	0.177	0.091	0.000727765	2
NFE2L3	6.32486e-08	0.333105	0.406	0.315	0.000837791	2
SLC43A2	7.16305e-08	0.265269	0.195	0.108	0.000948818	2
CALR	7.46118e-08	0.510032	0.835	0.856	0.000988308	2
ENSBTAG00000034366	7.54807e-08	0.397803	0.188	0.099	0.000999818	2
AK3	9.56328e-08	0.326169	0.28	0.185	0.00126675	2
ST6GALNAC4	1.56834e-07	0.465883	0.463	0.414	0.00207743	2
NFKB2	1.66204e-07	0.274901	0.231	0.141	0.00220154	2
DNASE2	1.96388e-07	0.382578	0.398	0.324	0.00260136	2
DOCK10	2.33848e-07	0.367454	0.326	0.241	0.00309755	2
CIRBP	2.50709e-07	0.415008	0.44	0.384	0.00332089	2
SRI	2.97109e-07	0.4339	0.658	0.687	0.0039355	2
MTSS1	3.10697e-07	0.368214	0.455	0.395	0.00411549	2
CCDC88C	3.63198e-07	0.379096	0.38	0.3	0.00481092	2
ARID5B	4.67054e-07	0.344326	0.368	0.286	0.00618659	2
ADAM15	5.19059e-07	0.40916	0.386	0.321	0.00687545	2
MYOF	5.9495e-07	0.275199	0.19	0.11	0.00788071	2
CD47	6.09597e-07	0.332544	0.506	0.469	0.00807472	2
RASSF5	9.28553e-07	0.322657	0.306	0.227	0.0122996	2
COMMD9	1.03323e-06	0.330386	0.352	0.273	0.0136861	2
SPN	1.04806e-06	0.280213	0.206	0.127	0.0138826	2
CD300A	1.08804e-06	0.27895	0.249	0.165	0.0144122	2
SOD1	1.25821e-06	0.408392	0.463	0.416	0.0166662	2
ATF3	1.30391e-06	0.256718	0.224	0.139	0.0172715	2
MYLIP	1.35986e-06	0.269693	0.224	0.141	0.0180127	2
HSH2D	1.45369e-06	0.332626	0.357	0.287	0.0192556	2
HMGN1	1.61862e-06	0.347308	0.252	0.17	0.0214402	2
IFIH1	2.79412e-06	0.359219	0.321	0.244	0.037011	2
FTH1	3.12268e-06	0.264053	1	1	0.041363	2
TAX1BP1	4.02476e-06	0.335358	0.596	0.593	0.053312	2
PKIB	4.16781e-06	0.308876	0.35	0.275	0.0552069	2
ND5	4.31866e-06	0.293451	0.763	0.792	0.0572049	2
JAK1	4.68013e-06	0.364	0.64	0.642	0.061993	2
METRNL	4.85546e-06	0.372675	0.36	0.296	0.0643154	2
PLCB2	4.88588e-06	0.320375	0.249	0.175	0.0647183	2
NFKBIA	5.1465e-06	0.338816	0.92	0.919	0.0681705	2
RAC2	5.49292e-06	0.351484	0.609	0.621	0.0727592	2
CLCN7	5.97791e-06	0.344453	0.368	0.304	0.0791834	2
CORO1A	7.26744e-06	0.286457	0.956	0.976	0.0962645	2
RETREG2	8.8847e-06	0.302007	0.368	0.311	0.117687	2
SON	1.45288e-05	0.311399	0.866	0.894	0.192449	2
RNASET2	1.51208e-05	0.25405	0.185	0.115	0.20029	2
TRIM47	3.65715e-05	0.271086	0.278	0.202	0.484426	2
LITAF	4.38804e-05	0.283508	0.319	0.26	0.581239	2
RAPGEF1	4.49521e-05	0.306506	0.262	0.2	0.595435	2
CD53	4.57836e-05	0.298695	0.347	0.296	0.60645	2
TMEM14C	5.03863e-05	0.368348	0.427	0.402	0.667417	2
NINJ1	5.15797e-05	0.258052	0.332	0.267	0.683224	2
SQSTM1	5.69787e-05	0.360629	0.509	0.489	0.75474	2
GLUL	6.132e-05	0.326167	0.676	0.685	0.812244	2
NUB1	6.21056e-05	0.329236	0.386	0.346	0.822651	2
RAB24	6.25877e-05	0.350382	0.596	0.647	0.829036	2
TMEM59	6.55022e-05	0.281148	0.416	0.384	0.867642	2
UTP3	7.57794e-05	0.269186	0.293	0.234	1	2
PPIG	8.19688e-05	0.38759	0.411	0.37	1	2
TAOK3	8.95876e-05	0.285263	0.357	0.31	1	2
SMARCA5	0.000163871	0.276553	0.491	0.476	1	2
ANXA3	0.000164347	0.403676	0.771	0.824	1	2
SFRS18	0.00018561	0.332588	0.661	0.714	1	2
CDKN2D	0.000212582	0.392456	0.368	0.328	1	2
PRRC2C	0.000383986	0.285524	0.817	0.835	1	2
ENSBTAG00000048353	0.000474127	0.315584	0.612	0.647	1	2
TUBA1B	0.000781902	0.343186	0.537	0.567	1	2
TARS	0.000867391	0.299459	0.411	0.391	1	2
CMBL	0.00098337	0.289251	0.347	0.315	1	2
ATP1A1	0.00110961	0.282972	0.386	0.357	1	2
MAN1A1	0.00113052	0.263663	0.504	0.514	1	2
TMEM189	0.00115779	0.252427	0.326	0.289	1	2
CDC5L	0.00130104	0.267606	0.468	0.476	1	2
PRKCB	0.00152337	0.301258	0.488	0.495	1	2
GNB1	0.00172849	0.25456	0.584	0.64	1	2
DOK2	0.00195697	0.293742	0.491	0.505	1	2
FUS	0.00203952	0.29203	0.393	0.381	1	2
MYO9A	0.00211408	0.291178	0.239	0.197	1	2
YWHAH	0.00405425	0.34099	0.344	0.336	1	2
OCIAD1	0.00433481	0.289811	0.355	0.346	1	2
CTNNA1	0.0046588	0.300367	0.391	0.384	1	2
TMCO1	0.0068933	0.27692	0.352	0.345	1	2
LFNG	0.00724034	0.319003	0.542	0.605	1	2
SF3B2	0.00892959	0.263789	0.537	0.559	1	2
F13A1	9.24778e-78	1.32256	1	0.851	1.22496e-73	3
S100A12	3.38193e-70	1.30233	1	0.898	4.47971e-66	3
S100A9	1.04735e-61	1.17668	1	0.698	1.38732e-57	3
S100A8	2.70268e-56	1.10718	0.987	0.655	3.57997e-52	3
ENO1	9.60158e-56	0.936344	1	0.929	1.27183e-51	3
LYZ	6.36749e-53	0.94123	1	0.948	8.43438e-49	3
PLBD1	7.59952e-51	0.956675	0.958	0.569	1.00663e-46	3
FCN1	1.60599e-48	0.972226	1	0.716	2.1273e-44	3
PKM	1.89387e-48	0.837148	0.996	0.896	2.50862e-44	3
ASRGL1	9.77921e-47	0.918086	1	0.856	1.29535e-42	3
NPAS2	1.89561e-39	0.676972	1	0.989	2.51093e-35	3
GAPDH	6.58603e-38	0.713469	1	0.983	8.72386e-34	3
EEF1A1	1.53089e-35	0.694893	1	0.983	2.02782e-31	3
SSR4	2.20635e-34	0.687194	0.996	0.828	2.92254e-30	3
VCAN	1.11523e-32	0.582197	0.836	0.413	1.47723e-28	3
RNASE6	4.68478e-32	0.719484	0.987	0.737	6.20546e-28	3
PGAM1	6.55161e-30	0.639053	0.966	0.762	8.67827e-26	3
RACK1	1.16428e-28	0.602143	1	0.956	1.54221e-24	3
EEF1G	4.63652e-28	0.613317	0.992	0.874	6.14153e-24	3
TALDO1	1.18809e-26	0.554788	1	0.969	1.57375e-22	3
RNASE4	2.25295e-26	0.525239	0.752	0.377	2.98426e-22	3
TGFBI	2.58483e-26	0.59626	0.971	0.659	3.42387e-22	3
SLC25A6	6.76119e-26	0.507637	1	0.978	8.95587e-22	3
FTL	5.03253e-25	0.57353	1	0.969	6.66609e-21	3
STAB1	9.8037e-23	0.274564	0.303	0.084	1.2986e-18	3
SLC11A1	1.02787e-22	0.502386	0.769	0.432	1.36151e-18	3
RIDA	1.22126e-22	0.542736	0.983	0.844	1.61768e-18	3
DUT	1.66364e-22	0.373776	0.403	0.139	2.20366e-18	3
EEF1B2	4.68986e-22	0.541026	0.958	0.746	6.21219e-18	3
TPI1	8.05187e-21	0.508035	0.924	0.642	1.06655e-16	3
UBA52	2.69512e-20	0.392833	1	0.997	3.56995e-16	3
UQCRH	2.79923e-20	0.53253	0.983	0.875	3.70787e-16	3
FAU	6.13389e-20	0.362435	1	0.999	8.12495e-16	3
LDHB	9.20265e-20	0.482999	0.966	0.818	1.21898e-15	3
SULT1A1	1.17622e-19	0.46585	0.975	0.739	1.55803e-15	3
CEBPD	6.66327e-19	0.45059	0.992	0.916	8.82617e-15	3
NFAM1	1.50931e-18	0.382569	0.756	0.439	1.99924e-14	3
ELN	2.42114e-18	0.266086	0.34	0.118	3.20705e-14	3
CLECL1	2.96828e-18	0.343022	0.634	0.321	3.93178e-14	3
PYCARD	1.13782e-17	0.494528	0.908	0.712	1.50716e-13	3
CHCHD2	1.24752e-17	0.492375	0.941	0.793	1.65246e-13	3
HNMT	3.44587e-17	0.331405	0.576	0.28	4.56441e-13	3
ANG2	7.57627e-17	0.315698	0.412	0.17	1.00355e-12	3
CHI3L1	1.95486e-16	0.33304	0.79	0.443	2.58941e-12	3
BCL2L15	2.35037e-16	0.376939	0.899	0.621	3.1133e-12	3
SMIM4	2.97208e-16	0.357556	0.559	0.28	3.93682e-12	3
SELL	5.81405e-16	0.476763	0.887	0.648	7.70129e-12	3
HMGB2	7.15163e-16	0.458169	0.807	0.549	9.47306e-12	3
MDH2	1.53885e-15	0.397727	0.735	0.457	2.03836e-11	3
CREG1	1.86783e-15	0.309616	0.697	0.371	2.47412e-11	3
ZC3H10	2.43306e-15	0.514382	0.958	0.795	3.22283e-11	3
TXN	2.60201e-15	0.361068	0.739	0.45	3.44662e-11	3
PGD	4.12428e-15	0.426845	0.849	0.608	5.46302e-11	3
NDUFS8	5.87802e-15	0.436276	0.924	0.725	7.78602e-11	3
PSAP	1.24183e-14	0.38779	0.996	0.957	1.64492e-10	3
NACA	1.71997e-14	0.463875	0.975	0.88	2.27827e-10	3
S100A11	2.38766e-14	0.308404	0.996	0.993	3.16269e-10	3
COX5A	3.07738e-14	0.369137	0.916	0.724	4.07629e-10	3
ATP5ME	6.00153e-14	0.407865	0.941	0.752	7.94962e-10	3
CYP27A1	7.21967e-14	0.350556	0.5	0.257	9.56318e-10	3
SSR2	2.34019e-13	0.405711	0.992	0.883	3.09982e-09	3
PPIB	2.47514e-13	0.356386	0.966	0.837	3.27857e-09	3
COX4I1	2.70868e-13	0.378182	1	0.957	3.58792e-09	3
ATP5MPL	3.4317e-13	0.384472	0.849	0.642	4.54562e-09	3
ATP5F1A	4.12085e-13	0.366297	0.903	0.741	5.45848e-09	3
NFE2	5.26234e-13	0.298085	0.731	0.478	6.97049e-09	3
ATP5MG	5.99091e-13	0.369889	0.983	0.904	7.93556e-09	3
EEF2	7.18275e-13	0.411282	0.983	0.897	9.51428e-09	3
EMC3	8.12654e-13	0.283325	0.601	0.326	1.07644e-08	3
ATP5MC1	8.8536e-13	0.284759	0.563	0.309	1.17275e-08	3
ENSBTAG00000005315	9.50719e-13	0.283491	0.63	0.356	1.25932e-08	3
LCP1	1.23396e-12	0.32624	0.983	0.9	1.63451e-08	3
CYBB	1.48511e-12	0.351262	0.945	0.698	1.96717e-08	3
AK2	3.23893e-12	0.258539	0.555	0.295	4.29029e-08	3
RAMP2	4.9766e-12	0.366778	0.924	0.667	6.592e-08	3
CFL1	5.0002e-12	0.35892	0.992	0.949	6.62326e-08	3
LGALS3	5.57155e-12	0.288322	0.756	0.444	7.38007e-08	3
BLVRB	1.1939e-11	0.341687	0.681	0.429	1.58144e-07	3
HK3	2.46805e-11	0.313221	0.626	0.363	3.26918e-07	3
SND1	3.28932e-11	0.277221	0.605	0.354	4.35703e-07	3
EEF1D	5.55673e-11	0.33453	0.924	0.72	7.36045e-07	3
PRDX1	6.47801e-11	0.327192	0.777	0.527	8.58078e-07	3
ETHE1	6.9062e-11	0.268727	0.647	0.396	9.14795e-07	3
GPI	8.77721e-11	0.250635	0.592	0.337	1.16263e-06	3
BRB	1.02753e-10	0.343675	0.202	0.072	1.36106e-06	3
ENSBTAG00000039555	1.24244e-10	0.303246	0.866	0.625	1.64573e-06	3
ENSBTAG00000025385	2.15243e-10	0.390066	0.836	0.615	2.8511e-06	3
HSP90AB1	3.86503e-10	0.365474	0.966	0.854	5.11961e-06	3
ALDOA	8.64476e-10	0.370832	0.966	0.885	1.14508e-05	3
EIF4B	1.0862e-09	0.278043	0.769	0.51	1.43878e-05	3
NUDT4	1.38107e-09	0.313037	0.521	0.309	1.82936e-05	3
MCFD2	1.41208e-09	0.252286	0.529	0.323	1.87043e-05	3
UQCRC1	1.73809e-09	0.260006	0.744	0.496	2.30227e-05	3
TMA7	1.74756e-09	0.265748	0.727	0.463	2.31482e-05	3
ATP5IF1	1.82008e-09	0.304326	0.769	0.539	2.41088e-05	3
MGC148714	1.88607e-09	0.28791	0.903	0.702	2.49829e-05	3
ATP5PF	2.29755e-09	0.259628	0.693	0.462	3.04334e-05	3
RNF181	3.04077e-09	0.256563	0.908	0.687	4.0278e-05	3
SLC25A3	4.57048e-09	0.312938	0.857	0.698	6.05405e-05	3
LAMP1	6.25247e-09	0.259391	0.992	0.922	8.28202e-05	3
NME2	7.53827e-09	0.284028	0.866	0.641	9.9852e-05	3
APRT	1.972e-08	0.282711	0.971	0.861	0.000261211	3
PRELID1	3.54461e-08	0.271301	0.979	0.857	0.000469519	3
PLA2G7	3.74531e-08	0.258827	0.739	0.508	0.000496103	3
ANKRD11	3.89712e-08	0.346354	0.916	0.798	0.000516213	3
SUCLG1	5.5255e-08	0.266442	0.618	0.407	0.000731908	3
BOLA-DMB	6.79118e-08	0.272939	1	0.924	0.00089956	3
BOLA-DMA	8.29902e-08	0.263866	0.975	0.775	0.00109929	3
GATD3A	1.05301e-07	0.2775	0.672	0.454	0.00139482	3
COX5B	1.4785e-07	0.259434	0.95	0.833	0.00195842	3
ATP1B3	1.5844e-07	0.260257	0.899	0.723	0.0020987	3
ANXA5	2.80308e-07	0.256172	0.899	0.717	0.00371296	3
ATP5MF	5.1369e-07	0.250425	0.878	0.689	0.00680434	3
NDUFA3	2.52296e-06	0.270864	0.668	0.476	0.0334191	3
COX6A1	2.6349e-06	0.252509	0.912	0.74	0.0349019	3
C11H9orf16	4.91148e-05	0.338269	0.962	0.845	0.650574	3
DEFB7	1.10244e-191	4.44215	0.947	0.077	1.46029e-187	4
DEFB10	9.90149e-165	3.56766	0.962	0.109	1.31155e-160	4
ENSBTAG00000052826	1.26e-134	1.31434	0.474	0.012	1.669e-130	4
DEFB13	4.08634e-124	5.29829	0.421	0.009	5.41277e-120	4
DEFB1	2.60476e-94	2.39953	0.805	0.151	3.45026e-90	4
HP	2.15422e-75	3.12179	0.782	0.165	2.85348e-71	4
S100A8	2.28079e-71	3.18034	1	0.675	3.02113e-67	4
S100A9	1.29036e-70	3.24675	1	0.717	1.70921e-66	4
S100A12	2.25113e-67	2.65635	1	0.905	2.98184e-63	4
FCN1	1.662e-62	2.2298	0.992	0.735	2.20148e-58	4
LYZ	4.99105e-60	1.56079	1	0.951	6.61115e-56	4
VCAN	2.77264e-50	1.95281	0.91	0.434	3.67264e-46	4
HOPX	1.90748e-41	0.518508	0.165	0.006	2.52665e-37	4
TYROBP	1.24548e-40	1.15281	1	0.995	1.64977e-36	4
RNASE6	4.69913e-36	1.29888	0.977	0.754	6.22447e-32	4
CEBPD	2.44684e-35	1.30708	1	0.92	3.24108e-31	4
ENSBTAG00000048980	2.88385e-35	1.01301	1	0.981	3.81994e-31	4
S100A11	1.00518e-34	0.934411	1	0.993	1.33146e-30	4
THBS1	3.39898e-32	1.14354	0.398	0.082	4.50228e-28	4
DEFB4A	4.81552e-27	0.6469	0.316	0.062	6.37864e-23	4
PKM	1.82295e-24	0.896434	0.97	0.904	2.41468e-20	4
NFE2	5.94929e-24	0.935197	0.82	0.487	7.88043e-20	4
JAML	1.10464e-23	0.773772	0.511	0.182	1.46321e-19	4
CSF3R	3.49063e-23	1.14625	0.789	0.452	4.62369e-19	4
ALOX5AP	3.792e-23	0.948805	0.647	0.313	5.02289e-19	4
BCL2L15	8.99986e-23	1.04253	0.857	0.642	1.19212e-18	4
MAPK13	2.65704e-21	0.293107	0.128	0.011	3.51951e-17	4
GAPDH	5.06519e-21	0.649606	0.985	0.986	6.70935e-17	4
UPP1	1.03478e-20	0.665411	0.278	0.064	1.37066e-16	4
TALDO1	3.57102e-19	0.721903	0.992	0.972	4.73017e-15	4
PLBD1	4.6405e-18	1.00334	0.812	0.605	6.1468e-14	4
TSPO	1.23122e-16	0.58687	1	0.994	1.63087e-12	4
RIDA	3.26578e-15	0.722844	0.932	0.856	4.32585e-11	4
CST3	6.57827e-15	0.643538	0.985	0.88	8.71358e-11	4
FTL	2.81157e-14	0.797305	1	0.971	3.72421e-10	4
LGALS3	7.20717e-14	0.752781	0.684	0.469	9.54662e-10	4
IL1B	1.84793e-13	0.94418	0.391	0.159	2.44776e-09	4
MSRB1	1.89288e-13	0.685251	0.586	0.351	2.50731e-09	4
TMSB4X	2.46382e-13	0.544216	1	0.993	3.26358e-09	4
DYSF	6.28376e-13	0.295814	0.203	0.051	8.32347e-09	4
SERINC2	1.27917e-12	0.273069	0.12	0.019	1.69439e-08	4
SLC2A3	1.58487e-12	1.11043	0.624	0.45	2.09932e-08	4
TNFSF14	3.01218e-12	0.617195	0.226	0.066	3.98993e-08	4
TMSB10	3.14765e-12	0.364607	1	1	4.16938e-08	4
CDC42EP3	3.85743e-12	0.339169	0.165	0.037	5.10955e-08	4
ENSBTAG00000004043	5.61522e-12	0.781665	0.692	0.512	7.43792e-08	4
TPT1	6.96277e-12	0.409856	1	0.999	9.22288e-08	4
CYBA	7.80717e-12	0.508047	1	0.998	1.03414e-07	4
ASRGL1	9.50704e-12	0.577497	0.962	0.868	1.2593e-07	4
PRDX5	2.89609e-11	0.715034	0.617	0.45	3.83617e-07	4
NFAM1	3.3158e-11	0.738895	0.639	0.468	4.3921e-07	4
COTL1	4.47642e-11	0.533709	0.985	0.955	5.92946e-07	4
BTG1	6.65854e-11	0.797563	0.925	0.852	8.8199e-07	4
CXCL8	1.08984e-10	1.17744	0.128	0.026	1.4436e-06	4
ANXA1	2.16525e-10	0.600598	0.962	0.914	2.86809e-06	4
HMGB2	3.20751e-10	0.613733	0.729	0.571	4.24866e-06	4
ENSBTAG00000049346	4.29888e-10	0.655866	0.556	0.368	5.6943e-06	4
FKBP11	7.20246e-10	0.632028	0.481	0.299	9.54037e-06	4
PADI4	7.58528e-10	0.61435	0.459	0.236	1.00475e-05	4
CD82	7.79384e-10	0.487609	0.211	0.069	1.03237e-05	4
ASS1	1.20424e-09	0.292704	0.165	0.045	1.59513e-05	4
WIPI1	1.21782e-09	0.321628	0.158	0.042	1.61313e-05	4
NUDT4	1.49327e-09	0.654099	0.519	0.323	1.97799e-05	4
COX3	2.14253e-09	0.277577	1	1	2.83799e-05	4
FGL2	4.38394e-09	0.799853	0.917	0.813	5.80697e-05	4
LDHB	5.61955e-09	0.593758	0.827	0.838	7.44366e-05	4
CAPG	6.11269e-09	0.586778	0.639	0.487	8.09687e-05	4
CD81	6.96453e-09	0.54312	0.91	0.875	9.22521e-05	4
F13A1	1.41154e-08	0.475459	0.97	0.863	0.000186973	4
SRGN	1.7297e-08	0.872379	1	0.993	0.000229116	4
PTMA.1	2.13065e-08	0.361961	0.992	0.998	0.000282226	4
PGD	3.13065e-08	0.55731	0.737	0.632	0.000414686	4
SLC38A2	3.26202e-08	0.575808	0.767	0.671	0.000432087	4
HSPB1	3.50717e-08	0.455878	0.962	0.966	0.00046456	4
CHI3L1	3.91565e-08	0.543608	0.617	0.478	0.000518666	4
RAMP2	5.189e-08	0.545808	0.85	0.689	0.000687335	4
IL1RN	5.24045e-08	0.45724	0.729	0.559	0.00069415	4
ATG3	1.51659e-07	0.536656	0.744	0.652	0.00200887	4
SUB1	1.74911e-07	0.543322	0.857	0.801	0.00231688	4
MYL6	1.94396e-07	0.303738	0.985	0.988	0.00257497	4
MT-ATP6	2.21108e-07	0.275735	1	1	0.0029288	4
VNN2	2.64696e-07	0.982342	0.579	0.425	0.00350617	4
TGFBI	2.87481e-07	0.534052	0.797	0.692	0.00380797	4
LCP1	3.18545e-07	0.40058	0.94	0.909	0.00421945	4
PSAP	4.91418e-07	0.348833	0.977	0.961	0.00650932	4
TREM1	5.78477e-07	0.326851	0.18	0.067	0.0076625	4
LAMP1	5.94544e-07	0.422655	0.977	0.928	0.00787533	4
LIPA	8.49077e-07	0.448077	0.82	0.747	0.0112469	4
ENO1	9.24347e-07	0.46487	0.917	0.94	0.0122439	4
TMBIM6	1.1885e-06	0.384554	0.977	0.959	0.0157429	4
ALDOA	1.6013e-06	0.416676	0.872	0.897	0.0212108	4
FAU	2.10545e-06	0.291155	1	0.999	0.0278887	4
RHOQ	2.71093e-06	0.510293	0.541	0.428	0.035909	4
PSTPIP1	3.00097e-06	0.664436	0.669	0.618	0.0397508	4
VMP1	4.38374e-06	0.649674	0.684	0.61	0.0580671	4
ADAM8	4.55705e-06	0.261971	0.18	0.073	0.0603627	4
SLC11A1	6.43128e-06	0.458679	0.571	0.469	0.0851888	4
SLC9A3R1	6.89596e-06	0.399149	0.609	0.473	0.0913439	4
CCPG1	7.02375e-06	0.505411	0.714	0.648	0.0930365	4
CYBB	9.92443e-06	0.479012	0.812	0.724	0.131459	4
CD14	1.18428e-05	0.445284	0.353	0.222	0.15687	4
FGR	1.64684e-05	0.444729	0.722	0.621	0.218141	4
ND1	2.11569e-05	0.286225	0.992	0.999	0.280244	4
LGALS3BP	2.41731e-05	0.51536	0.519	0.413	0.320197	4
TRIB1	2.59481e-05	0.640278	0.459	0.326	0.343709	4
CD37	2.7225e-05	0.452032	0.85	0.801	0.360622	4
TRPS1	3.41402e-05	0.51571	0.391	0.28	0.452221	4
GMFG	3.96511e-05	0.389088	0.97	0.949	0.525219	4
MYO1F	4.18475e-05	0.536183	0.677	0.656	0.554312	4
VIM	4.26035e-05	0.333545	1	0.988	0.564325	4
GPX4	4.65402e-05	0.44006	0.579	0.507	0.616472	4
EMC3	4.95429e-05	0.360705	0.466	0.354	0.656245	4
SERF2	9.03679e-05	0.411875	0.865	0.884	1	4
SULT1A1	0.000112186	0.376966	0.842	0.764	1	4
GGT5	0.000126659	0.488566	0.316	0.203	1	4
SH3BGRL3	0.00017152	0.285414	0.992	0.989	1	4
TMSB4	0.000211042	0.392633	0.707	0.644	1	4
CCR1	0.000223996	0.419398	0.368	0.267	1	4
C11H9orf16	0.000233109	0.626571	0.827	0.863	1	4
PPP2R5A	0.000236238	0.617272	0.534	0.486	1	4
MAP2K2	0.00024115	0.381622	0.632	0.585	1	4
BOLA-DMB	0.000250774	0.297593	0.947	0.933	1	4
SLC26A6	0.000257387	0.272621	0.233	0.133	1	4
SAMSN1	0.000277539	0.512422	0.301	0.196	1	4
TUT7	0.000331994	0.436947	0.654	0.627	1	4
CYSTM1	0.000338923	0.397486	0.586	0.518	1	4
ASPSCR1	0.000374092	0.322087	0.346	0.246	1	4
UBL5	0.000404018	0.320306	0.774	0.794	1	4
ARF3	0.000445333	0.372537	0.519	0.45	1	4
NCLN	0.000505938	0.291268	0.346	0.246	1	4
SELL	0.000627497	0.328394	0.737	0.674	1	4
CTSD	0.000702638	0.272561	0.925	0.917	1	4
SEC61B	0.000777928	0.387288	0.752	0.757	1	4
TAGLN2	0.000814608	0.335001	0.842	0.724	1	4
GLIPR2	0.000930809	0.31039	0.842	0.796	1	4
RNF10	0.00102464	0.358217	0.654	0.626	1	4
HM13	0.00113118	0.363933	0.436	0.361	1	4
PGAM1	0.00132093	0.322804	0.82	0.787	1	4
HSP90B1	0.00132445	0.302677	0.602	0.521	1	4
RNF181	0.00151874	0.283634	0.714	0.716	1	4
ENSBTAG00000004472	0.00184589	0.301001	0.414	0.331	1	4
ANKRD11	0.00184822	0.342251	0.827	0.813	1	4
YPEL3	0.00187623	0.479646	0.564	0.528	1	4
BLOC1S1	0.00204641	0.387985	0.586	0.561	1	4
NT5C	0.00218172	0.328437	0.534	0.462	1	4
OTULINL	0.00246648	0.343394	0.338	0.256	1	4
LRPAP1	0.0029121	0.408135	0.504	0.46	1	4
RNPEPL1	0.00302227	0.332919	0.489	0.438	1	4
HNMT	0.00304689	0.27641	0.398	0.312	1	4
SMIM4	0.00308198	0.433418	0.376	0.312	1	4
UFC1	0.00360589	0.290986	0.564	0.5	1	4
GADD45A	0.00389074	0.305042	0.346	0.258	1	4
PPT1	0.00391587	0.410533	0.624	0.58	1	4
DEDD2	0.00431338	0.281787	0.241	0.161	1	4
ATP6V0D1	0.00444539	0.26262	0.692	0.711	1	4
CHCHD2	0.00447439	0.30136	0.767	0.816	1	4
RAP2B	0.00461652	0.363608	0.654	0.634	1	4
PLP2	0.00487174	0.320776	0.812	0.828	1	4
C7H19orf38	0.00530976	0.393796	0.451	0.401	1	4
SLC35G1	0.00543808	0.327975	0.226	0.148	1	4
ARRB2	0.00553624	0.419171	0.526	0.519	1	4
ATP6V1E1	0.00606971	0.278861	0.609	0.577	1	4
CARHSP1	0.0062838	0.320757	0.398	0.339	1	4
IL13RA1	0.0070088	0.328934	0.429	0.385	1	4
CNN2	0.00831782	0.334256	0.406	0.346	1	4
TMEM160	0.00923792	0.314636	0.504	0.481	1	4
LDHA	0.00933607	0.360808	0.835	0.839	1	4
FCER1A	3.82943e-185	2.65601	0.489	0.001	5.07247e-181	5
PPP1R14A	2.12409e-159	0.973293	0.489	0.005	2.81357e-155	5
VSIG2	3.64129e-78	0.397304	0.202	0	4.82326e-74	5
C16H1orf21	7.89313e-75	0.295303	0.277	0.006	1.04552e-70	5
C18H19orf33	1.78427e-67	0.712175	0.362	0.019	2.36344e-63	5
ANXA6	6.34562e-66	1.14314	0.809	0.15	8.40541e-62	5
LRRC1	7.80251e-63	0.279608	0.191	0.002	1.03352e-58	5
OSBP2	4.87236e-60	0.33024	0.234	0.006	6.45393e-56	5
ENSBTAG00000000964	4.9405e-55	0.819237	0.628	0.096	6.54419e-51	5
NTNG2	6.7869e-55	0.278764	0.213	0.005	8.98993e-51	5
CD1B	8.21232e-54	0.354647	0.149	0.001	1.0878e-49	5
SPINT2	2.55667e-51	0.643147	0.404	0.038	3.38657e-47	5
ENSBTAG00000049808	4.84994e-51	0.428049	0.223	0.008	6.42423e-47	5
ADCY4	4.77678e-50	0.316139	0.287	0.016	6.32733e-46	5
ACTG1	1.8834e-44	2.01642	1	0.933	2.49475e-40	5
PXDC1	4.78705e-43	0.269068	0.213	0.009	6.34093e-39	5
F2RL2	1.60103e-42	0.272039	0.223	0.011	2.12072e-38	5
BOLA-DOB	7.37164e-42	0.773733	0.649	0.136	9.76448e-38	5
CD74	1.5261e-37	1.2113	1	0.997	2.02147e-33	5
CCSER1	1.16646e-36	0.268377	0.266	0.022	1.54509e-32	5
P2RY6	9.76508e-36	0.328747	0.245	0.019	1.29348e-31	5
ZBTB16	1.68527e-34	0.267824	0.106	0.001	2.23231e-30	5
HSP90AB1	2.38969e-34	1.46581	1	0.862	3.16539e-30	5
BOLA-DOA	5.02663e-34	0.567269	0.606	0.136	6.65827e-30	5
NPAS2	1.60113e-33	1.05162	1	0.99	2.12085e-29	5
ACTB	2.99127e-32	0.873963	1	1	3.96223e-28	5
SSR4	4.44275e-31	1.17355	1	0.842	5.88487e-27	5
DUT	5.35988e-31	0.942745	0.585	0.151	7.09969e-27	5
EEF1A1	1.41333e-30	1.11737	1	0.985	1.8721e-26	5
ENSBTAG00000013919	1.57836e-30	1.46998	1	0.992	2.09069e-26	5
EEF1B2	8.72979e-30	1.10269	1	0.761	1.15635e-25	5
BLA-DQB	2.06397e-29	1.38454	1	0.985	2.73393e-25	5
RACK1	4.49211e-28	0.916648	1	0.96	5.95025e-24	5
NACA	5.77061e-28	0.994079	0.989	0.888	7.64375e-24	5
PTMS	1.0399e-27	1.80598	0.979	0.699	1.37745e-23	5
EEF1G	2.56357e-27	1.00277	1	0.883	3.39571e-23	5
SLC25A6	7.21823e-27	0.816621	1	0.98	9.56127e-23	5
IFI30	1.02241e-26	1.30699	0.936	0.483	1.35428e-22	5
BOLA-DQA1	1.20733e-26	1.20997	1	0.954	1.59924e-22	5
GDI2	3.059e-26	1.12663	0.872	0.464	4.05195e-22	5
ABRACL	4.95494e-26	0.685223	0.628	0.198	6.56331e-22	5
PEBP1	5.24227e-26	1.11817	0.947	0.602	6.94391e-22	5
CNN2	1.71927e-25	0.814294	0.798	0.326	2.27734e-21	5
NCALD	1.70053e-24	0.292632	0.33	0.054	2.25252e-20	5
MIF	3.13034e-23	0.993619	0.904	0.499	4.14645e-19	5
PABPC1	4.51279e-23	0.944937	1	0.875	5.97764e-19	5
EEF1D	6.21943e-23	0.904693	0.979	0.734	8.23826e-19	5
UBA52	1.06607e-22	0.648762	1	0.998	1.41211e-18	5
ADH5	1.96144e-22	0.354309	0.415	0.09	2.59812e-18	5
ATXN10	1.78333e-21	0.311555	0.383	0.082	2.3622e-17	5
PAK1	2.94048e-21	0.82127	0.691	0.275	3.89496e-17	5
RPA3	8.29718e-21	0.312679	0.372	0.078	1.09904e-16	5
RNASEH2A	9.14655e-21	0.282806	0.309	0.055	1.21155e-16	5
HNRNPA1	1.18135e-20	0.865629	0.947	0.726	1.56481e-16	5
TES	2.81949e-20	0.252824	0.298	0.052	3.73469e-16	5
H2AFY	3.10153e-20	0.741055	0.809	0.383	4.10829e-16	5
LIMA1	4.25829e-20	0.264465	0.309	0.056	5.64053e-16	5
PDLIM2	2.69923e-19	0.479367	0.532	0.162	3.5754e-15	5
ABCA6	2.74636e-19	0.4789	0.426	0.112	3.63783e-15	5
SYNGR2	1.1862e-18	1.1519	0.989	0.862	1.57124e-14	5
BOLA-DRA	1.54931e-18	1.00802	1	0.996	2.05222e-14	5
NET1	2.07339e-18	0.322737	0.319	0.066	2.74641e-14	5
GSN	5.29838e-18	0.737941	0.883	0.51	7.01823e-14	5
RASAL2	6.10236e-18	0.293857	0.309	0.064	8.08319e-14	5
EEF2	7.67784e-18	0.703773	1	0.903	1.01701e-13	5
ENSBTAG00000051845	8.73785e-17	0.933347	0.564	0.223	1.15742e-12	5
NAP1L1	1.6323e-16	0.386548	0.543	0.178	2.16215e-12	5
ITGB7	3.13828e-16	0.561956	0.67	0.288	4.15697e-12	5
HMGCS1	5.08601e-16	0.751254	0.426	0.134	6.73692e-12	5
ARAF	6.15669e-16	0.674256	0.894	0.521	8.15516e-12	5
BATF3	6.22878e-16	0.468838	0.447	0.138	8.25065e-12	5
BIN1	6.62496e-16	0.602692	0.745	0.362	8.77542e-12	5
LSP1	9.23175e-16	0.652672	1	0.888	1.22284e-11	5
LGALS1	1.09379e-15	0.831154	1	0.9	1.44883e-11	5
SLC1A4	1.17563e-15	0.330817	0.287	0.064	1.55723e-11	5
PRDX2	1.40962e-15	0.689159	0.862	0.476	1.86719e-11	5
NUDC	3.48852e-15	0.522803	0.681	0.304	4.62089e-11	5
PLD4	3.66877e-15	0.733436	0.989	0.793	4.85965e-11	5
FBL	5.8351e-15	0.425085	0.543	0.193	7.72918e-11	5
ENSBTAG00000016347	1.24517e-14	0.636644	0.777	0.412	1.64935e-10	5
ENSBTAG00000025385	1.39658e-14	0.647698	0.936	0.628	1.84991e-10	5
CLIC1	1.70607e-14	0.678333	1	0.853	2.25986e-10	5
TPM3	1.92502e-14	0.634313	1	0.936	2.54988e-10	5
MATK	2.04527e-14	0.52982	0.574	0.226	2.70916e-10	5
ARHGDIB	2.0501e-14	0.641927	0.968	0.763	2.71556e-10	5
CCT5	3.21432e-14	0.476934	0.681	0.316	4.25769e-10	5
SEPT6	8.21429e-14	0.457528	0.596	0.242	1.08806e-09	5
NAAA	1.0792e-13	0.465161	0.66	0.297	1.42951e-09	5
COPG2	1.11743e-13	0.27938	0.34	0.093	1.48015e-09	5
KCTD11	1.15957e-13	0.268883	0.351	0.098	1.53596e-09	5
NME2	2.38915e-13	0.694451	0.936	0.656	3.16467e-09	5
MAP4K1	3.23624e-13	0.321847	0.426	0.136	4.28672e-09	5
IL2RG	4.84632e-13	0.468983	0.702	0.318	6.41944e-09	5
SNRPD2	5.80283e-13	0.503349	0.84	0.49	7.68643e-09	5
NDUFA4	7.28185e-13	0.650414	0.809	0.493	9.64553e-09	5
UQCRH	1.19427e-12	0.670605	0.989	0.883	1.58193e-08	5
PSMG4	1.62809e-12	0.750407	0.819	0.506	2.15657e-08	5
FKBP11	1.99951e-12	0.449338	0.638	0.295	2.64855e-08	5
BTF3	2.13087e-12	0.634127	0.957	0.771	2.82255e-08	5
CST3	2.96045e-12	1.45273	0.968	0.883	3.92141e-08	5
EIF3M	3.86471e-12	0.654364	0.926	0.604	5.11919e-08	5
ZC3H10	5.98474e-12	0.815652	0.989	0.807	7.92739e-08	5
MFNG	6.35997e-12	0.478857	0.702	0.344	8.42441e-08	5
UNC119	7.00472e-12	0.570427	0.968	0.865	9.27845e-08	5
C1QBP	7.30605e-12	0.288894	0.468	0.172	9.6776e-08	5
NDUFB5	1.06315e-11	0.435956	0.67	0.326	1.40824e-07	5
CYP51A1	1.25199e-11	0.452968	0.489	0.199	1.65839e-07	5
RUVBL1	1.28301e-11	0.283653	0.489	0.185	1.69948e-07	5
ZNF385A	1.39329e-11	0.298269	0.468	0.176	1.84556e-07	5
DRG1	1.54728e-11	0.285896	0.521	0.199	2.04953e-07	5
CD52	2.00029e-11	1.18499	0.606	0.321	2.64958e-07	5
NOP56	2.182e-11	0.288035	0.543	0.207	2.89027e-07	5
SNRPD1	2.4545e-11	0.375262	0.532	0.224	3.25123e-07	5
SUCLG1	2.46257e-11	0.483578	0.745	0.418	3.26192e-07	5
ANP32B	3.18643e-11	0.625956	0.936	0.742	4.22075e-07	5
PPP1R14B	3.62092e-11	0.339264	0.5	0.207	4.79626e-07	5
TRIM28	4.18578e-11	0.358768	0.532	0.23	5.54448e-07	5
CCT2	4.2177e-11	0.440109	0.734	0.383	5.58677e-07	5
EIF4G3	5.14016e-11	0.296351	0.362	0.121	6.80866e-07	5
CYB5R3	5.29444e-11	0.383341	0.67	0.315	7.01301e-07	5
SLC4A7	5.70367e-11	0.389074	0.543	0.241	7.55508e-07	5
ENSBTAG00000011704	5.87236e-11	0.497397	0.904	0.605	7.77853e-07	5
EIF2S3	7.05456e-11	0.484063	0.83	0.504	9.34447e-07	5
SH3BP1	7.49912e-11	0.310816	0.457	0.175	9.93333e-07	5
RAC2	9.488e-11	0.520553	0.904	0.603	1.25678e-06	5
CCDC88A	1.03009e-10	0.572335	0.904	0.629	1.36445e-06	5
TMSB4X	1.08057e-10	0.598138	1	0.994	1.43132e-06	5
PIM3	1.2911e-10	0.290761	0.309	0.096	1.71019e-06	5
SQLE	1.30851e-10	0.250098	0.298	0.089	1.73326e-06	5
H3F3A	2.39463e-10	0.452961	1	0.985	3.17192e-06	5
ARPC2	3.20539e-10	0.42998	1	0.969	4.24585e-06	5
ENSBTAG00000009656	3.63049e-10	0.628678	0.936	0.655	4.80894e-06	5
TPM4	3.97323e-10	0.378746	0.681	0.346	5.26295e-06	5
ZYX	5.62896e-10	0.647985	0.989	0.86	7.45612e-06	5
NANS	6.34021e-10	0.255023	0.319	0.105	8.39824e-06	5
CHMP6	8.70522e-10	0.277408	0.362	0.126	1.15309e-05	5
NCL	9.58054e-10	0.611856	0.904	0.711	1.26904e-05	5
TPI1	9.82206e-10	0.476071	0.936	0.665	1.30103e-05	5
UBE2E1	1.25574e-09	0.277583	0.638	0.287	1.66335e-05	5
NIFK	1.26546e-09	0.395058	0.649	0.322	1.67623e-05	5
EIF3G	1.30426e-09	0.433578	0.957	0.7	1.72762e-05	5
LMNB1	1.41803e-09	0.270666	0.394	0.147	1.87832e-05	5
MYL12A	1.48102e-09	0.518834	0.979	0.797	1.96176e-05	5
CMTM3	1.76658e-09	0.420843	0.628	0.305	2.34001e-05	5
AHCY	2.14099e-09	0.581091	0.947	0.738	2.83596e-05	5
EID1	2.14104e-09	0.279981	0.404	0.158	2.83603e-05	5
WDR74	2.22677e-09	0.254414	0.277	0.087	2.94958e-05	5
FGD2	2.32615e-09	0.402486	0.67	0.368	3.08122e-05	5
HNRNPD	2.46442e-09	0.435097	0.872	0.59	3.26437e-05	5
PARVG	2.58865e-09	0.32186	0.617	0.297	3.42893e-05	5
TSPAN3	2.73711e-09	0.293169	0.447	0.183	3.62557e-05	5
NDUFS5	3.40236e-09	0.425823	0.809	0.543	4.50676e-05	5
SERBP1	3.62983e-09	0.499091	0.84	0.59	4.80807e-05	5
ENSBTAG00000030305	4.69043e-09	0.339744	0.617	0.301	6.21294e-05	5
C19H17orf49	4.8739e-09	0.316117	0.436	0.189	6.45597e-05	5
ENSBTAG00000005315	5.19454e-09	0.508557	0.66	0.377	6.88069e-05	5
PBRM1	6.63241e-09	0.314574	0.5	0.229	8.78529e-05	5
CNIH4	6.79823e-09	0.327649	0.564	0.262	9.00494e-05	5
CCT4	7.92158e-09	0.42562	0.734	0.441	0.000104929	5
RSL1D1	8.30214e-09	0.252141	0.383	0.148	0.00010997	5
HSPA8	9.32779e-09	0.472775	1	0.949	0.000123556	5
TAX1BP3	9.5791e-09	0.379299	0.574	0.292	0.000126885	5
CORO1A	1.00369e-08	0.484734	1	0.97	0.000132949	5
CRIP1	1.06857e-08	0.962209	0.968	0.896	0.000141542	5
DPYSL2	1.19377e-08	0.398981	0.777	0.483	0.000158127	5
CD1E	1.5402e-08	0.533076	0.34	0.13	0.000204014	5
CNIH1	1.55181e-08	0.320262	0.415	0.182	0.000205553	5
GAPDH	2.00132e-08	0.433588	1	0.985	0.000265095	5
NONO	2.39544e-08	0.399111	0.798	0.505	0.0003173	5
THRAP3	2.47223e-08	0.404239	0.926	0.645	0.000327471	5
FAU	2.56039e-08	0.32572	1	0.999	0.000339149	5
PNN	2.95303e-08	0.431432	0.862	0.612	0.000391158	5
UBD	2.99157e-08	0.477103	0.266	0.09	0.000396263	5
ADA2	3.35058e-08	0.329951	0.596	0.314	0.000443818	5
PLIN2	3.44952e-08	0.259443	0.457	0.195	0.000456924	5
PPIB	3.62848e-08	0.459081	0.979	0.847	0.000480629	5
PIN1	3.64774e-08	0.357385	0.819	0.489	0.00048318	5
ENSBTAG00000047029	4.39647e-08	0.352	0.681	0.381	0.000582356	5
MVK	4.41219e-08	0.252993	0.415	0.177	0.000584439	5
AKIRIN1	4.43083e-08	0.263798	0.5	0.229	0.000586908	5
ATP5MC3	4.71458e-08	0.373565	0.862	0.604	0.000624494	5
YBX1	5.88229e-08	0.424331	0.979	0.856	0.000779168	5
TMA7	7.4478e-08	0.429274	0.755	0.484	0.000986535	5
OLA1	7.60756e-08	0.25851	0.532	0.262	0.0010077	5
KARS	1.2113e-07	0.329866	0.713	0.424	0.00160449	5
BASP1	1.2311e-07	0.413877	0.649	0.409	0.00163071	5
CNBP	1.2594e-07	0.457032	0.926	0.696	0.0016682	5
NDUFB10	1.28081e-07	0.373158	0.979	0.746	0.00169656	5
SNRPG	1.29328e-07	0.279145	0.638	0.324	0.00171308	5
SSR2	1.43544e-07	0.414337	0.979	0.893	0.00190139	5
DKC1	1.47196e-07	0.289342	0.596	0.314	0.00194976	5
FXYD6	1.57795e-07	0.255686	0.819	0.478	0.00209015	5
IMPA1	1.61611e-07	0.301415	0.553	0.289	0.0021407	5
UNC93B1	2.13683e-07	0.45314	0.819	0.566	0.00283045	5
PKIB	2.33238e-07	0.409737	0.532	0.278	0.00308948	5
DDX21	2.46074e-07	0.368008	0.713	0.427	0.0032595	5
PRDX1	2.46727e-07	0.325606	0.84	0.545	0.00326814	5
GNG5	2.67051e-07	0.434903	0.787	0.557	0.00353736	5
EIF4B	3.75738e-07	0.436164	0.766	0.531	0.00497703	5
SMS	3.95512e-07	0.349253	0.851	0.618	0.00523895	5
EIF3A	4.20169e-07	0.444785	0.766	0.563	0.00556556	5
PCBP2	4.40193e-07	0.33739	0.894	0.638	0.0058308	5
CFL1	4.47747e-07	0.39624	1	0.952	0.00593086	5
EIF5A	5.00487e-07	0.425418	0.83	0.632	0.00662945	5
PLEKHO1	5.07208e-07	0.38571	0.883	0.581	0.00671848	5
SRSF2	5.12222e-07	0.412054	0.777	0.545	0.00678489	5
RBM3	5.32289e-07	0.275163	0.532	0.277	0.0070507	5
RTRAF	5.7123e-07	0.417916	0.745	0.504	0.00756651	5
ATP5MG	6.03778e-07	0.341627	1	0.91	0.00799764	5
ACTR3	6.3946e-07	0.377773	0.968	0.799	0.00847029	5
FBP1	7.04589e-07	0.392037	0.191	0.059	0.00933299	5
U2SURP	7.58568e-07	0.376672	0.649	0.387	0.010048	5
LIMD2	7.81292e-07	0.292257	0.862	0.64	0.010349	5
LRRK2	8.4299e-07	0.261688	0.426	0.199	0.0111662	5
PSMA7	1.05997e-06	0.368404	0.979	0.801	0.0140404	5
CSRP1	1.12647e-06	0.415222	0.883	0.647	0.0149212	5
HNRNPDL	1.13629e-06	0.42106	0.936	0.692	0.0150513	5
SUMO2	1.37159e-06	0.356876	0.947	0.683	0.0181681	5
EIF4A1	1.89674e-06	0.442535	0.968	0.85	0.0251242	5
EIF3E	2.02497e-06	0.431156	0.947	0.716	0.0268228	5
EIF3H	2.10955e-06	0.308329	0.66	0.409	0.0279431	5
AIMP1	2.16267e-06	0.363417	0.766	0.504	0.0286467	5
NDUFS8	2.22917e-06	0.371964	0.936	0.741	0.0295276	5
SEPT7	2.5828e-06	0.321893	0.872	0.619	0.0342117	5
DENND4A	2.67114e-06	0.283592	0.479	0.247	0.0353819	5
EIF4H	3.12823e-06	0.256576	0.606	0.345	0.0414365	5
DDX46	4.88267e-06	0.270987	0.681	0.404	0.0646759	5
RNPS1	5.70837e-06	0.361904	0.723	0.48	0.0756131	5
DNPH1	6.48565e-06	0.30184	0.5	0.286	0.085909	5
YWHAE	6.68543e-06	0.392254	0.862	0.662	0.0885552	5
PLA2G7	8.02304e-06	0.281277	0.787	0.525	0.106273	5
PRPF40A	9.00227e-06	0.312243	0.819	0.565	0.119244	5
LCP1	9.17856e-06	0.30405	1	0.906	0.121579	5
SPAG9	9.22247e-06	0.267971	0.723	0.422	0.122161	5
EIF3F	9.72488e-06	0.322711	0.84	0.591	0.128816	5
ERH	1.12133e-05	0.312642	0.894	0.584	0.148531	5
CCNG1	1.19205e-05	0.266627	0.649	0.38	0.157899	5
CALM1	1.4841e-05	0.431759	0.979	0.929	0.196584	5
CCS	2.04231e-05	0.258521	0.543	0.307	0.270525	5
UTP14A	2.49128e-05	0.303714	0.723	0.494	0.329995	5
ERP29	2.58103e-05	0.299001	0.84	0.578	0.341884	5
RETN	3.15647e-05	0.274275	0.787	0.568	0.418106	5
ARHGDIA	3.67311e-05	0.299047	0.883	0.709	0.48654	5
DCTN2	4.25921e-05	0.360206	0.809	0.569	0.564175	5
HMGB1	4.34054e-05	0.338076	0.968	0.795	0.574948	5
ENSBTAG00000023792	4.77703e-05	0.257739	0.787	0.502	0.632766	5
HNRNPA2B1	5.35661e-05	0.323252	0.798	0.573	0.709536	5
H2AFV	6.46053e-05	0.313867	0.766	0.559	0.855761	5
RBX1	7.28739e-05	0.290631	0.894	0.681	0.965287	5
SF3B2	8.35722e-05	0.302281	0.755	0.543	1	5
MANF	9.92484e-05	0.311766	0.383	0.198	1	5
UBE2D2	0.000106354	0.291081	0.734	0.49	1	5
SAMHD1	0.000119304	0.34068	0.67	0.472	1	5
UQCR11	0.000145622	0.297012	0.766	0.543	1	5
HNRNPM	0.000188063	0.32727	0.787	0.593	1	5
DNLZ	0.000282668	0.260192	0.755	0.522	1	5
PSIP1	0.000322931	0.252285	0.596	0.389	1	5
NFKB1	0.00049503	0.255667	0.351	0.207	1	5
BZW1	0.00056502	0.317403	0.957	0.776	1	5
TMSB4	0.000635518	0.385206	0.83	0.639	1	5
VDAC2	0.000667267	0.261279	0.798	0.587	1	5
PPIA	0.00109604	0.264208	0.713	0.481	1	5
PFDN5	0.00134212	0.259388	0.904	0.717	1	5
AHNAK	0.00186425	0.298413	0.957	0.862	1	5
HINT1	0.00328929	0.290618	0.915	0.769	1	5
ANXA2	0.00405036	0.28109	0.957	0.815	1	5
CD44	0.00741534	0.285285	0.681	0.579	1	5

## Sheet: c2
gene	p_val	avg_log2FC	pct.1	pct.2	p_val_adj	cluster
VIM	6.50978e-94	1.00858	1	0.984	8.62285e-90	0
TAGLN2	9.46049e-85	1.02704	0.975	0.626	1.25314e-80	0
AHNAK	3.04451e-55	0.897087	0.982	0.816	4.03275e-51	0
LYZ	9.3811e-55	0.681995	1	0.935	1.24262e-50	0
FCN1	4.03966e-53	0.548636	0.991	0.649	5.35094e-49	0
ANXA1	1.06299e-51	0.683116	0.991	0.885	1.40803e-47	0
S100A10	2.69331e-51	0.739704	0.98	0.772	3.56755e-47	0
MYADM	1.02222e-47	0.673513	0.736	0.419	1.35403e-43	0
LGALS3	1.30959e-44	0.557118	0.722	0.381	1.73468e-40	0
UCP2	2.32786e-41	0.637232	0.986	0.936	3.08348e-37	0
CSF3R	1.53256e-40	0.634392	0.7	0.379	2.03003e-36	0
CEBPD	8.29063e-40	0.498551	1	0.893	1.09818e-35	0
ANXA2	2.39598e-39	0.652658	0.935	0.773	3.17372e-35	0
FTL	1.94589e-38	0.532861	1	0.961	2.57753e-34	0
TPT1	2.61166e-38	0.408566	1	0.999	3.4594e-34	0
TGFBI	3.73157e-37	0.551771	0.908	0.609	4.94284e-33	0
ENSBTAG00000048980	9.89355e-37	0.501372	1	0.975	1.3105e-32	0
F13A1	1.96223e-36	0.518111	1	0.814	2.59917e-32	0
CYBB	7.49444e-34	0.520712	0.895	0.658	9.92713e-30	0
ASRGL1	5.17742e-33	0.462931	0.982	0.828	6.85801e-29	0
BCL2L15	8.86229e-31	0.462485	0.861	0.568	1.1739e-26	0
COX1	1.73758e-30	0.339581	1	1	2.3016e-26	0
CD44	3.60811e-30	0.531077	0.761	0.506	4.7793e-26	0
FGL2	5.34244e-30	0.492086	0.953	0.762	7.07659e-26	0
RAMP2	6.4054e-30	0.475049	0.897	0.614	8.4846e-26	0
ENSBTAG00000004714	6.76136e-30	0.488161	0.763	0.493	8.9561e-26	0
LAMP1	1.2001e-29	0.447034	0.996	0.903	1.58965e-25	0
BOLA-DMB	1.27338e-28	0.438982	0.993	0.909	1.68672e-24	0
NFE2	2.49341e-28	0.42337	0.709	0.424	3.30277e-24	0
MT-CYB	1.42576e-27	0.372659	1	0.998	1.88857e-23	0
SUB1	1.60275e-27	0.447925	0.928	0.751	2.12301e-23	0
CST3	2.31403e-27	0.397751	0.976	0.848	3.06516e-23	0
RNASE6	5.52355e-26	0.381716	0.966	0.684	7.31649e-22	0
SULT1A1	1.11798e-25	0.443958	0.929	0.7	1.48088e-21	0
CRIP1	1.33608e-25	0.60091	0.976	0.866	1.76978e-21	0
PLBD1	1.38516e-25	0.332605	0.83	0.528	1.83478e-21	0
COX3	6.01371e-25	0.313892	1	1	7.96577e-21	0
SMC6	6.03878e-25	0.478671	0.658	0.414	7.99896e-21	0
UBA52	6.57949e-25	0.349392	0.998	0.998	8.7152e-21	0
VNN2	8.37916e-24	0.613804	0.599	0.365	1.1099e-19	0
PSAP	4.86247e-23	0.362759	0.998	0.946	6.44083e-19	0
ARHGAP18	8.06487e-23	0.355472	0.387	0.181	1.06827e-18	0
EPHX1	1.09144e-22	0.269457	0.26	0.089	1.44572e-18	0
HPRT1	2.44737e-22	0.399132	0.743	0.519	3.24179e-18	0
CAPN2	6.39577e-22	0.416678	0.801	0.625	8.47184e-18	0
IL1RN	1.04333e-21	0.350716	0.725	0.504	1.382e-17	0
GSTP1.1	4.14107e-21	0.419708	0.875	0.69	5.48526e-17	0
CHI3L1	5.27857e-21	0.395491	0.644	0.42	6.99199e-17	0
FAU	8.50015e-21	0.298853	1	0.998	1.12593e-16	0
MTCH1	3.54117e-20	0.376108	0.758	0.549	4.69063e-16	0
TALDO1	6.55735e-20	0.312262	0.996	0.963	8.68587e-16	0
KDELR1	1.83487e-19	0.389519	0.857	0.683	2.43046e-15	0
ANTXR2	2.67525e-19	0.366342	0.495	0.3	3.54363e-15	0
NPAS2	3.17919e-19	0.340091	1	0.986	4.21115e-15	0
GAS2L1	6.51855e-19	0.280711	0.36	0.179	8.63447e-15	0
CAPG	6.88187e-19	0.317062	0.656	0.428	9.11573e-15	0
ENSBTAG00000004043	6.99781e-19	0.350784	0.673	0.46	9.26929e-15	0
MYL6	9.15152e-19	0.298674	0.991	0.986	1.21221e-14	0
IQGAP2	5.82661e-18	0.409401	0.593	0.407	7.71793e-14	0
KHK	9.11763e-18	0.299199	0.454	0.26	1.20772e-13	0
SHISA5	3.53655e-17	0.369021	0.893	0.753	4.68452e-13	0
RBPJ	5.44153e-17	0.317742	0.542	0.347	7.20785e-13	0
FGR	6.01905e-17	0.341409	0.759	0.571	7.97283e-13	0
CD14	9.62415e-17	0.252795	0.353	0.179	1.27482e-12	0
NPC2	1.14382e-16	0.343716	0.785	0.585	1.5151e-12	0
SH3BGRL3	2.57573e-16	0.261707	1	0.985	3.41182e-12	0
RAC1	1.20035e-15	0.307874	0.989	0.934	1.58999e-11	0
PYGL	1.23525e-15	0.337455	0.604	0.428	1.63621e-11	0
GAPDH	2.07173e-15	0.271325	0.996	0.981	2.74421e-11	0
FUCA1	4.15478e-15	0.276348	0.584	0.395	5.50342e-11	0
RACK1	5.24888e-15	0.291529	0.998	0.946	6.95267e-11	0
ENSBTAG00000048631	7.48169e-15	0.273702	0.418	0.251	9.91025e-11	0
GAS7	7.53347e-15	0.298686	0.387	0.227	9.97884e-11	0
NUDT4	7.60816e-15	0.317504	0.468	0.279	1.00778e-10	0
BOLA-DMA	1.67404e-14	0.290836	0.908	0.755	2.21744e-10	0
GLIPR2	2.26364e-14	0.331254	0.881	0.764	2.99842e-10	0
C3	2.88446e-14	0.300127	0.468	0.286	3.82076e-10	0
PGD	2.13863e-13	0.282817	0.761	0.586	2.83283e-09	0
PEBP1	3.30785e-13	0.285735	0.747	0.564	4.38158e-09	0
SELL	4.63321e-13	0.277155	0.819	0.617	6.13715e-09	0
NCF4	6.31177e-13	0.284061	0.839	0.708	8.36057e-09	0
ARL4A	9.52943e-13	0.334288	0.807	0.659	1.26227e-08	0
TRPV2	1.91337e-12	0.263103	0.432	0.275	2.53445e-08	0
PLEC	1.94855e-12	0.25623	0.752	0.584	2.58105e-08	0
IQGAP1	1.99221e-11	0.277509	0.814	0.711	2.63888e-07	0
RGS10	7.43843e-11	0.260034	0.743	0.574	9.85295e-07	0
PLA2G7	1.82809e-10	0.270803	0.642	0.493	2.42148e-06	0
ANXA5	3.08801e-10	0.284184	0.828	0.702	4.09038e-06	0
KLF6	2.62815e-09	0.39192	0.882	0.795	3.48124e-05	0
SNX10	4.26772e-09	0.252099	0.906	0.782	5.65303e-05	0
SERPINB1	4.66378e-09	0.277347	0.732	0.599	6.17764e-05	0
CXCL2	4.82943e-09	0.434837	0.304	0.183	6.39707e-05	0
C11H9orf16	2.65496e-08	0.449902	0.913	0.838	0.000351676	0
NAPSA	3.79112e-07	0.252472	0.727	0.613	0.00502171	0
STAT1	7.69721e-07	0.285941	0.667	0.557	0.0101957	0
GRO1	0.000423931	0.333302	0.302	0.225	1	0
FTH1	2.64436e-60	0.747562	1	1	3.50272e-56	1
CFD	2.21319e-47	0.674758	1	0.999	2.9316e-43	1
CD1E	7.92101e-45	0.535659	0.355	0.08	1.04922e-40	1
CD74	3.86281e-42	0.459858	1	0.996	5.11667e-38	1
ENSBTAG00000013919	7.8146e-39	0.483815	0.998	0.991	1.03512e-34	1
ANXA3	6.46551e-38	0.61876	0.948	0.774	8.56422e-34	1
BOLA-DRA	7.43437e-38	0.406882	1	0.995	9.84757e-34	1
ENSBTAG00000039366	1.44373e-35	0.359285	0.372	0.11	1.91237e-31	1
BLA-DQB	9.76462e-30	0.3828	1	0.982	1.29342e-25	1
LGALS9	7.76335e-29	0.539403	0.98	0.837	1.02833e-24	1
GNG11	3.93618e-27	0.542045	0.67	0.392	5.21387e-23	1
SELENOP	3.58097e-25	0.474197	0.531	0.269	4.74335e-21	1
ENSBTAG00000010155	3.49696e-23	0.426786	0.199	0.047	4.63208e-19	1
EHD4	2.46619e-20	0.341247	0.573	0.322	3.26672e-16	1
XDH	1.96974e-19	0.442106	0.926	0.792	2.60912e-15	1
AHCY	2.14795e-19	0.425024	0.898	0.706	2.84517e-15	1
TREM2	3.16738e-19	0.478645	0.501	0.276	4.19552e-15	1
BOLA-DQA1	4.8089e-19	0.379164	0.985	0.948	6.36986e-15	1
MPP1	6.08868e-19	0.377263	0.784	0.549	8.06507e-15	1
GBP2	1.64052e-18	0.53486	0.496	0.277	2.17303e-14	1
CD63	1.76105e-18	0.40978	0.893	0.716	2.33269e-14	1
ENSBTAG00000001143	3.06437e-18	0.364487	0.608	0.365	4.05907e-14	1
RETN	9.43867e-17	0.792948	0.752	0.53	1.25025e-12	1
LGALS1	1.05324e-16	0.418421	0.985	0.882	1.39513e-12	1
NPC2	1.1872e-16	0.392588	0.797	0.603	1.57256e-12	1
C2	1.97553e-15	0.260154	0.355	0.17	2.61678e-11	1
FGL2	1.21623e-14	0.348455	0.931	0.789	1.61102e-10	1
SYNE2	3.43514e-13	0.263756	0.308	0.149	4.55019e-09	1
CRIP1	4.84947e-13	0.469487	0.953	0.884	6.4236e-09	1
ENSBTAG00000024960	7.24772e-13	0.335136	0.65	0.452	9.60032e-09	1
RAC1	1.69126e-12	0.277583	0.99	0.94	2.24024e-08	1
CTSH	1.9929e-12	0.326528	0.973	0.888	2.6398e-08	1
ENSBTAG00000009656	2.01711e-12	0.349296	0.806	0.63	2.67186e-08	1
FHL3	2.96587e-12	0.286364	0.467	0.289	3.9286e-08	1
DUSP6	6.03511e-12	0.350409	0.655	0.465	7.9941e-08	1
ITM2C	8.90654e-12	0.290405	0.906	0.804	1.17976e-07	1
IFT27	2.00241e-11	0.32199	0.65	0.468	2.6524e-07	1
TRAFD1	3.33778e-11	0.255851	0.437	0.262	4.42123e-07	1
MARCKS	5.90766e-11	0.267129	0.241	0.115	7.82528e-07	1
FGD2	1.5649e-10	0.25262	0.516	0.345	2.07287e-06	1
MGST1	3.15122e-10	0.299442	0.762	0.574	4.17411e-06	1
ZFP36L1	4.63861e-10	0.371997	0.898	0.804	6.14431e-06	1
RGS10	7.75752e-10	0.272393	0.752	0.589	1.02756e-05	1
ENSBTAG00000004714	1.23254e-09	0.317119	0.72	0.534	1.63262e-05	1
SNX10	1.31069e-09	0.277539	0.923	0.79	1.73613e-05	1
OAS1Y	2.02741e-09	0.35753	0.685	0.527	2.6855e-05	1
MX1	2.22245e-09	0.470959	0.591	0.424	2.94386e-05	1
PDCD4	3.25202e-09	0.263656	0.655	0.498	4.30762e-05	1
CSTB.1	3.88506e-09	0.284801	0.918	0.819	5.14615e-05	1
TNIP1	4.50939e-09	0.288601	0.6	0.431	5.97314e-05	1
LAP3	6.52817e-09	0.296212	0.67	0.499	8.64721e-05	1
SHISA5	6.89615e-09	0.25579	0.901	0.766	9.13464e-05	1
CTSB	7.29271e-09	0.279495	0.95	0.832	9.65993e-05	1
CD83	6.48657e-08	0.263781	0.365	0.233	0.000859211	1
IFI6	7.3021e-07	0.259415	0.62	0.468	0.00967237	1
PSMB10	1.88093e-06	0.265175	0.797	0.677	0.0249148	1
IL1B	8.38352e-06	0.336515	0.251	0.155	0.111048	1
PLAC8B	1.14237e-05	0.298558	0.814	0.707	0.151319	1
MX2	2.16675e-05	0.28575	0.407	0.298	0.287008	1
ISG15	5.4214e-05	0.355218	0.362	0.254	0.718118	1
IL1RN	0.000524358	0.259159	0.67	0.544	1	1
FCGR3A	5.80968e-235	3.00812	0.972	0.208	7.6955e-231	2
MS4A7	7.62891e-195	2.83588	0.969	0.35	1.01053e-190	2
PNP	8.56283e-182	3.04337	0.997	0.739	1.13423e-177	2
AIF1	2.57984e-162	2.00998	1	0.989	3.41726e-158	2
BCL2A1	2.10867e-154	1.61961	0.712	0.109	2.79315e-150	2
SRGN	5.48576e-151	1.84455	1	0.992	7.26644e-147	2
C1QC	7.47653e-147	4.97319	0.491	0.018	9.90341e-143	2
C1QB	2.90899e-145	4.43959	0.45	0.007	3.85325e-141	2
SAT1	3.85151e-143	2.14351	1	0.92	5.10171e-139	2
C1QA	1.34641e-142	5.52074	0.519	0.032	1.78346e-138	2
CCL3	6.81135e-132	1.84671	0.46	0.02	9.02231e-128	2
TCF7L2	1.69902e-131	1.44995	0.725	0.164	2.25052e-127	2
ITGAL	8.35921e-125	1.74355	0.892	0.473	1.10726e-120	2
CD68	1.12973e-123	1.33974	0.648	0.124	1.49644e-119	2
CD300H	9.49513e-116	1.40756	0.686	0.165	1.25772e-111	2
STX2	1.75867e-105	1.53796	0.936	0.683	2.32954e-101	2
CTNNAL1	2.29533e-99	0.925758	0.416	0.037	3.0404e-95	2
PFN1	3.42368e-92	1.37178	0.982	0.973	4.535e-88	2
RAP1B	3.34176e-90	1.42827	0.964	0.838	4.4265e-86	2
ENSBTAG00000046944	1.67954e-89	1.13236	0.267	0	2.22472e-85	2
PGA5	9.94405e-87	0.821332	0.416	0.049	1.31719e-82	2
CKB	2.74887e-81	1.49327	0.895	0.636	3.64115e-77	2
ENO3	8.0891e-79	1.57703	0.712	0.338	1.07148e-74	2
PECAM1	4.55755e-75	0.875577	0.445	0.08	6.03694e-71	2
GUCY1B1	9.97734e-75	0.590554	0.247	0.005	1.3216e-70	2
LRRC25	1.23426e-70	1.27641	0.73	0.371	1.6349e-66	2
ITGA4	9.1341e-69	1.28418	0.658	0.291	1.2099e-64	2
EBI3	3.41022e-68	0.514213	0.244	0.009	4.51717e-64	2
CALD1	1.20567e-67	1.13235	0.393	0.07	1.59703e-63	2
LGMN	4.57364e-66	1.19381	0.74	0.415	6.05824e-62	2
TSPAN33	6.43294e-65	0.649915	0.352	0.052	8.52107e-61	2
ST6GALNAC2	4.95279e-64	1.12352	0.689	0.349	6.56046e-60	2
SIRPA	5.0058e-64	1.12615	0.925	0.863	6.63068e-60	2
PTPRC	8.83541e-62	1.09001	0.967	0.909	1.17034e-57	2
SLC44A2	2.40368e-59	0.928185	0.638	0.287	3.18391e-55	2
ITGB1	5.84804e-59	1.10331	0.797	0.534	7.74631e-55	2
TIMP2	6.2432e-58	1.24137	0.797	0.564	8.26975e-54	2
EZR	3.14988e-55	1.02977	0.866	0.709	4.17233e-51	2
ITGB2	1.04155e-53	0.943051	0.936	0.882	1.37964e-49	2
CYFIP2	1.06154e-53	0.736759	0.416	0.108	1.40611e-49	2
ADRB3	3.49913e-51	0.399379	0.154	0	4.63495e-47	2
JUN	1.68889e-50	1.1967	0.972	0.871	2.23711e-46	2
NR1H3	2.55046e-49	0.9698	0.509	0.204	3.37833e-45	2
BoLA	2.12306e-48	1.56238	0.797	0.568	2.8122e-44	2
PTP4A2	5.34346e-48	0.902516	0.918	0.851	7.07794e-44	2
HMOX1	6.21216e-47	1.7837	0.661	0.395	8.22863e-43	2
TLN1	3.10916e-46	0.786624	0.961	0.947	4.1184e-42	2
ABI3	2.56631e-45	0.597748	0.311	0.065	3.39934e-41	2
CTSZ	5.59104e-45	0.994	0.823	0.695	7.40589e-41	2
B2M	1.58521e-44	0.541221	1	1	2.09977e-40	2
FXYD6	1.95179e-43	0.939569	0.692	0.442	2.58534e-39	2
FCER1G	2.60025e-43	0.727157	1	0.999	3.4443e-39	2
SGK1	3.92061e-43	0.824242	0.44	0.147	5.19324e-39	2
LY75	5.12664e-43	0.429133	0.19	0.015	6.79075e-39	2
BANK1	3.3696e-42	0.621009	0.321	0.075	4.46338e-38	2
CD79A	2.31682e-40	0.510869	0.231	0.034	3.06886e-36	2
ADGRE5	1.38131e-39	0.918861	0.797	0.622	1.82969e-35	2
LIMD2	5.14785e-39	1.07101	0.769	0.619	6.81884e-35	2
VAV3	2.42632e-38	0.706107	0.458	0.189	3.2139e-34	2
CX3CR1	3.04194e-38	0.79163	0.44	0.174	4.02935e-34	2
CSK	4.15922e-38	0.856085	0.74	0.596	5.5093e-34	2
EPS8L2	2.27489e-37	0.35539	0.167	0.014	3.01332e-33	2
SLAMF6	3.46588e-37	0.324864	0.131	0.004	4.5909e-33	2
ENSBTAG00000011437	1.3536e-35	0.664072	0.332	0.101	1.79298e-31	2
ENSBTAG00000007901	1.99345e-35	0.417781	0.154	0.012	2.64053e-31	2
TAL1	3.80993e-35	0.514031	0.278	0.067	5.04663e-31	2
JUND	3.74729e-34	0.732175	0.915	0.892	4.96366e-30	2
TBXAS1	3.95599e-33	0.73307	0.458	0.215	5.2401e-29	2
CD63	3.64106e-32	0.824719	0.848	0.73	4.82295e-28	2
RIN3	7.13058e-32	0.67454	0.447	0.202	9.44516e-28	2
DUSP1	1.42745e-31	1.03724	0.763	0.611	1.8908e-27	2
UBB	3.71676e-31	0.708483	0.995	0.994	4.92322e-27	2
IER5L	6.10711e-31	0.978157	0.712	0.563	8.08948e-27	2
ENSBTAG00000054870	1.87175e-30	0.312785	0.116	0.006	2.47932e-26	2
IFI30	4.35598e-30	0.761438	0.692	0.456	5.76994e-26	2
FCER2	4.72791e-30	0.681183	0.514	0.274	6.26259e-26	2
CD55	5.97963e-30	0.662376	0.638	0.443	7.92062e-26	2
ENSBTAG00000048782	2.14069e-29	0.415589	1	0.999	2.83555e-25	2
BOLA	4.66472e-29	0.469266	1	0.998	6.17889e-25	2
LYN	9.32676e-29	0.651194	0.961	0.951	1.23542e-24	2
PRDX2	8.94903e-28	0.837427	0.635	0.457	1.18539e-23	2
PHF2	6.2714e-27	0.485563	0.308	0.111	8.3071e-23	2
CD300LB	1.5283e-26	0.547865	0.321	0.118	2.02439e-22	2
SARS	1.70353e-26	0.717152	0.882	0.828	2.25649e-22	2
NEDD9	1.99156e-26	0.56426	0.334	0.13	2.63802e-22	2
ENSBTAG00000054755	4.02238e-26	0.609326	0.352	0.145	5.32805e-22	2
PLD4	5.3658e-26	0.708308	0.856	0.789	7.10754e-22	2
UBD	9.02625e-26	0.489358	0.234	0.063	1.19562e-21	2
HES1	1.59275e-24	0.281144	0.139	0.019	2.10976e-20	2
BCL2	2.15021e-24	0.292954	0.149	0.024	2.84816e-20	2
EIF1	5.4538e-24	0.477401	0.992	0.992	7.22411e-20	2
ECM1	5.766e-24	0.628886	0.406	0.206	7.63765e-20	2
OSBPL8	2.48357e-23	0.62905	0.64	0.505	3.28974e-19	2
ID2	4.49891e-23	0.835941	0.746	0.631	5.95926e-19	2
LAT2	6.72346e-23	0.655812	0.73	0.65	8.9059e-19	2
ISG15	2.14149e-22	1.06465	0.442	0.234	2.83662e-18	2
RASGRP2	2.17422e-22	0.630775	0.483	0.298	2.87997e-18	2
FAM89B	8.54087e-22	0.410918	0.224	0.068	1.13132e-17	2
PRKCE	1.07054e-21	0.306951	0.177	0.042	1.41804e-17	2
IL2RG	1.97314e-21	0.613038	0.483	0.298	2.61363e-17	2
HCK	3.92803e-21	0.6614	0.524	0.369	5.20306e-17	2
PLA2G16	6.61352e-21	0.528736	0.437	0.26	8.76027e-17	2
CD37	9.49963e-21	0.64772	0.823	0.8	1.25832e-16	2
ZBTB47	1.03377e-20	0.290557	0.154	0.032	1.36934e-16	2
ITPR2	1.23614e-20	0.598843	0.452	0.276	1.6374e-16	2
TUT4	2.12632e-20	0.594192	0.383	0.201	2.81652e-16	2
RXRA	4.98078e-20	0.585589	0.586	0.445	6.59754e-16	2
EHBP1L1	5.33663e-20	0.561539	0.602	0.467	7.06889e-16	2
UNC119	9.24173e-20	0.579023	0.877	0.869	1.22416e-15	2
FLNA	1.2532e-19	0.692216	0.853	0.833	1.65998e-15	2
GRK5	1.33546e-19	0.366494	0.203	0.062	1.76895e-15	2
TBC1D8	1.36438e-19	0.516434	0.434	0.26	1.80725e-15	2
SLC2A6	2.1918e-19	0.661842	0.632	0.518	2.90326e-15	2
DDIT4	4.28101e-19	0.384485	0.293	0.122	5.67063e-15	2
MYO1G	4.47395e-19	0.659247	0.532	0.389	5.92619e-15	2
VAMP5	5.7274e-19	0.638888	0.609	0.484	7.58652e-15	2
TNFRSF21	5.30467e-18	0.414259	0.265	0.11	7.02657e-14	2
MALT1	1.30442e-17	0.355948	0.198	0.065	1.72784e-13	2
RHOG	1.3547e-17	0.521068	0.843	0.848	1.79444e-13	2
CALM2	2.0219e-17	0.51183	0.923	0.916	2.67821e-13	2
PEAK1	2.90628e-17	0.427013	0.347	0.182	3.84966e-13	2
SH2B2	4.55396e-17	0.468183	0.352	0.188	6.03218e-13	2
LY86	7.01083e-17	0.566466	0.746	0.687	9.28655e-13	2
PADI4	7.09237e-17	0.541838	0.386	0.215	9.39455e-13	2
SLC12A7	7.16322e-17	0.537772	0.47	0.333	9.48841e-13	2
SNX18	7.89669e-17	0.42162	0.303	0.147	1.046e-12	2
PMEPA1	8.2096e-17	0.286952	0.144	0.035	1.08744e-12	2
TNFRSF1B	4.89867e-16	0.572772	0.743	0.711	6.48878e-12	2
PILRA	1.00232e-15	0.601313	0.635	0.555	1.32767e-11	2
ARGLU1	1.28988e-15	0.598965	0.83	0.802	1.70857e-11	2
H3F3A	1.32045e-15	0.426746	0.977	0.988	1.74907e-11	2
CAMK2D	1.77249e-15	0.502225	0.36	0.214	2.34784e-11	2
USP12	4.46182e-15	0.518879	0.488	0.356	5.91013e-11	2
ADAM10	5.7221e-15	0.589686	0.488	0.369	7.57949e-11	2
STX11	6.8039e-15	0.405404	0.252	0.108	9.01245e-11	2
SMAP2	7.04835e-15	0.462184	0.342	0.198	9.33625e-11	2
PRR13	1.12364e-14	0.574557	0.56	0.474	1.48838e-10	2
ZFAND6	1.57455e-14	0.462169	0.429	0.291	2.08565e-10	2
ARRDC2	2.03844e-14	0.385729	0.267	0.132	2.70012e-10	2
ZFP36L1	2.23757e-14	0.556811	0.859	0.816	2.96388e-10	2
SELPLG	4.40949e-14	0.570997	0.576	0.491	5.84081e-10	2
PTPN6	7.72662e-14	0.483369	0.835	0.838	1.02347e-09	2
MTHFS	1.92526e-13	0.289017	0.239	0.109	2.5502e-09	2
CLEC14A	2.02296e-13	0.251508	0.123	0.033	2.67961e-09	2
LAP3	2.06953e-13	0.57927	0.612	0.517	2.7413e-09	2
H3F3B	2.70335e-13	0.458295	0.946	0.946	3.58086e-09	2
IKZF1	4.17222e-13	0.36509	0.29	0.154	5.52652e-09	2
FBXO3	1.89653e-12	0.290391	0.188	0.077	2.51214e-08	2
CYTIP	2.22542e-12	0.469528	0.432	0.317	2.94779e-08	2
RAB11FIP1	2.48344e-12	0.252005	0.121	0.034	3.28957e-08	2
JAK3	2.76506e-12	0.288433	0.211	0.093	3.6626e-08	2
MYO9B	2.92527e-12	0.391813	0.388	0.262	3.87482e-08	2
SSBP4	4.30922e-12	0.340468	0.244	0.122	5.708e-08	2
TP53INP1	6.32022e-12	0.254199	0.162	0.061	8.37177e-08	2
TCIRG1	7.19988e-12	0.504269	0.604	0.525	9.53696e-08	2
FGD3	7.7119e-12	0.284112	0.221	0.102	1.02152e-07	2
CLIC1	1.07556e-11	0.354721	0.866	0.859	1.42469e-07	2
SMAGP	1.22255e-11	0.284169	0.141	0.049	1.61939e-07	2
ANKRD12	1.50099e-11	0.520182	0.686	0.665	1.98821e-07	2
NCOR2	3.12298e-11	0.46157	0.437	0.338	4.1367e-07	2
VASP	4.72656e-11	0.536041	0.586	0.541	6.2608e-07	2
ARL6IP1	5.15666e-11	0.48557	0.689	0.662	6.83051e-07	2
CFD	6.80526e-11	0.745499	0.997	0.999	9.01425e-07	2
TOR4A	7.69387e-11	0.376621	0.468	0.362	1.01913e-06	2
COIL	8.98341e-11	0.36639	0.203	0.097	1.18994e-06	2
HSP90AA1	1.03491e-10	0.437137	0.956	0.961	1.37084e-06	2
SRRM2	1.1372e-10	0.404962	0.874	0.882	1.50633e-06	2
BIN2	1.21606e-10	0.407962	0.458	0.359	1.61079e-06	2
MAP3K8	1.2696e-10	0.366271	0.213	0.108	1.68171e-06	2
PEA15	1.34439e-10	0.297268	0.224	0.113	1.78079e-06	2
GNG7	1.44734e-10	0.428645	0.424	0.325	1.91714e-06	2
STK38	1.46107e-10	0.497534	0.535	0.471	1.93533e-06	2
SPAG7	1.67622e-10	0.466269	0.416	0.316	2.22032e-06	2
ZBTB7A	2.46536e-10	0.518211	0.756	0.773	3.26562e-06	2
ARID4B	3.19761e-10	0.501827	0.476	0.39	4.23555e-06	2
CSF1R	3.62319e-10	0.559359	0.702	0.691	4.79928e-06	2
NCEH1	3.69519e-10	0.303904	0.193	0.091	4.89465e-06	2
ORAI1	5.2863e-10	0.422561	0.398	0.297	7.00224e-06	2
SYNGR2	5.70369e-10	0.321374	0.866	0.87	7.55511e-06	2
CEACAM1	8.40996e-10	0.260238	0.201	0.097	1.11398e-05	2
ASIP	8.95582e-10	0.287704	0.229	0.122	1.18629e-05	2
NFKBIZ	1.00579e-09	0.428289	0.447	0.344	1.33228e-05	2
ENSBTAG00000032603	1.23473e-09	0.275037	0.17	0.075	1.63552e-05	2
LIMA1	2.05002e-09	0.250858	0.134	0.051	2.71546e-05	2
ECE1	2.57346e-09	0.382355	0.424	0.324	3.40881e-05	2
GSAP	2.59916e-09	0.336389	0.306	0.198	3.44285e-05	2
FAM107B	2.8932e-09	0.26345	0.201	0.103	3.83233e-05	2
DDX5	2.98878e-09	0.416232	0.982	0.977	3.95894e-05	2
CD72	3.58967e-09	0.284792	0.185	0.089	4.75488e-05	2
SH2D3C	4.37996e-09	0.322514	0.231	0.128	5.8017e-05	2
ENSBTAG00000046324	4.53101e-09	0.414193	0.548	0.511	6.00178e-05	2
ENSBTAG00000055145	5.71876e-09	0.292857	0.224	0.123	7.57507e-05	2
UBC	1.01335e-08	0.409409	0.789	0.795	0.000134228	2
NUPR1	1.43254e-08	0.689067	0.27	0.166	0.000189754	2
RAN	1.59662e-08	0.423307	0.53	0.491	0.000211489	2
JDP2	1.64405e-08	0.315589	0.27	0.167	0.00021777	2
GPX1	2.06503e-08	0.326038	0.982	0.997	0.000273534	2
LAPTM5	3.30295e-08	0.262756	0.985	0.992	0.000437509	2
PRKCD	4.78112e-08	0.282925	0.234	0.141	0.000633307	2
HLTF	4.98464e-08	0.302942	0.183	0.096	0.000660265	2
TRIM8	5.43517e-08	0.278687	0.239	0.144	0.000719942	2
ST3GAL5	5.49422e-08	0.256998	0.177	0.091	0.000727765	2
NFE2L3	6.32486e-08	0.333105	0.406	0.315	0.000837791	2
SLC43A2	7.16305e-08	0.265269	0.195	0.108	0.000948818	2
CALR	7.46118e-08	0.510032	0.835	0.856	0.000988308	2
ENSBTAG00000034366	7.54807e-08	0.397803	0.188	0.099	0.000999818	2
AK3	9.56328e-08	0.326169	0.28	0.185	0.00126675	2
ST6GALNAC4	1.56834e-07	0.465883	0.463	0.414	0.00207743	2
NFKB2	1.66204e-07	0.274901	0.231	0.141	0.00220154	2
DNASE2	1.96388e-07	0.382578	0.398	0.324	0.00260136	2
DOCK10	2.33848e-07	0.367454	0.326	0.241	0.00309755	2
CIRBP	2.50709e-07	0.415008	0.44	0.384	0.00332089	2
SRI	2.97109e-07	0.4339	0.658	0.687	0.0039355	2
MTSS1	3.10697e-07	0.368214	0.455	0.395	0.00411549	2
CCDC88C	3.63198e-07	0.379096	0.38	0.3	0.00481092	2
ARID5B	4.67054e-07	0.344326	0.368	0.286	0.00618659	2
ADAM15	5.19059e-07	0.40916	0.386	0.321	0.00687545	2
MYOF	5.9495e-07	0.275199	0.19	0.11	0.00788071	2
CD47	6.09597e-07	0.332544	0.506	0.469	0.00807472	2
RASSF5	9.28553e-07	0.322657	0.306	0.227	0.0122996	2
COMMD9	1.03323e-06	0.330386	0.352	0.273	0.0136861	2
SPN	1.04806e-06	0.280213	0.206	0.127	0.0138826	2
CD300A	1.08804e-06	0.27895	0.249	0.165	0.0144122	2
SOD1	1.25821e-06	0.408392	0.463	0.416	0.0166662	2
ATF3	1.30391e-06	0.256718	0.224	0.139	0.0172715	2
MYLIP	1.35986e-06	0.269693	0.224	0.141	0.0180127	2
HSH2D	1.45369e-06	0.332626	0.357	0.287	0.0192556	2
HMGN1	1.61862e-06	0.347308	0.252	0.17	0.0214402	2
IFIH1	2.79412e-06	0.359219	0.321	0.244	0.037011	2
FTH1	3.12268e-06	0.264053	1	1	0.041363	2
TAX1BP1	4.02476e-06	0.335358	0.596	0.593	0.053312	2
PKIB	4.16781e-06	0.308876	0.35	0.275	0.0552069	2
ND5	4.31866e-06	0.293451	0.763	0.792	0.0572049	2
JAK1	4.68013e-06	0.364	0.64	0.642	0.061993	2
METRNL	4.85546e-06	0.372675	0.36	0.296	0.0643154	2
PLCB2	4.88588e-06	0.320375	0.249	0.175	0.0647183	2
NFKBIA	5.1465e-06	0.338816	0.92	0.919	0.0681705	2
RAC2	5.49292e-06	0.351484	0.609	0.621	0.0727592	2
CLCN7	5.97791e-06	0.344453	0.368	0.304	0.0791834	2
CORO1A	7.26744e-06	0.286457	0.956	0.976	0.0962645	2
RETREG2	8.8847e-06	0.302007	0.368	0.311	0.117687	2
SON	1.45288e-05	0.311399	0.866	0.894	0.192449	2
RNASET2	1.51208e-05	0.25405	0.185	0.115	0.20029	2
TRIM47	3.65715e-05	0.271086	0.278	0.202	0.484426	2
LITAF	4.38804e-05	0.283508	0.319	0.26	0.581239	2
RAPGEF1	4.49521e-05	0.306506	0.262	0.2	0.595435	2
CD53	4.57836e-05	0.298695	0.347	0.296	0.60645	2
TMEM14C	5.03863e-05	0.368348	0.427	0.402	0.667417	2
NINJ1	5.15797e-05	0.258052	0.332	0.267	0.683224	2
SQSTM1	5.69787e-05	0.360629	0.509	0.489	0.75474	2
GLUL	6.132e-05	0.326167	0.676	0.685	0.812244	2
NUB1	6.21056e-05	0.329236	0.386	0.346	0.822651	2
RAB24	6.25877e-05	0.350382	0.596	0.647	0.829036	2
TMEM59	6.55022e-05	0.281148	0.416	0.384	0.867642	2
UTP3	7.57794e-05	0.269186	0.293	0.234	1	2
PPIG	8.19688e-05	0.38759	0.411	0.37	1	2
TAOK3	8.95876e-05	0.285263	0.357	0.31	1	2
SMARCA5	0.000163871	0.276553	0.491	0.476	1	2
ANXA3	0.000164347	0.403676	0.771	0.824	1	2
SFRS18	0.00018561	0.332588	0.661	0.714	1	2
CDKN2D	0.000212582	0.392456	0.368	0.328	1	2
PRRC2C	0.000383986	0.285524	0.817	0.835	1	2
ENSBTAG00000048353	0.000474127	0.315584	0.612	0.647	1	2
TUBA1B	0.000781902	0.343186	0.537	0.567	1	2
TARS	0.000867391	0.299459	0.411	0.391	1	2
CMBL	0.00098337	0.289251	0.347	0.315	1	2
ATP1A1	0.00110961	0.282972	0.386	0.357	1	2
MAN1A1	0.00113052	0.263663	0.504	0.514	1	2
TMEM189	0.00115779	0.252427	0.326	0.289	1	2
CDC5L	0.00130104	0.267606	0.468	0.476	1	2
PRKCB	0.00152337	0.301258	0.488	0.495	1	2
GNB1	0.00172849	0.25456	0.584	0.64	1	2
DOK2	0.00195697	0.293742	0.491	0.505	1	2
FUS	0.00203952	0.29203	0.393	0.381	1	2
MYO9A	0.00211408	0.291178	0.239	0.197	1	2
YWHAH	0.00405425	0.34099	0.344	0.336	1	2
OCIAD1	0.00433481	0.289811	0.355	0.346	1	2
CTNNA1	0.0046588	0.300367	0.391	0.384	1	2
TMCO1	0.0068933	0.27692	0.352	0.345	1	2
LFNG	0.00724034	0.319003	0.542	0.605	1	2
SF3B2	0.00892959	0.263789	0.537	0.559	1	2
F13A1	9.24778e-78	1.32256	1	0.851	1.22496e-73	3
S100A12	3.38193e-70	1.30233	1	0.898	4.47971e-66	3
S100A9	1.04735e-61	1.17668	1	0.698	1.38732e-57	3
S100A8	2.70268e-56	1.10718	0.987	0.655	3.57997e-52	3
ENO1	9.60158e-56	0.936344	1	0.929	1.27183e-51	3
LYZ	6.36749e-53	0.94123	1	0.948	8.43438e-49	3
PLBD1	7.59952e-51	0.956675	0.958	0.569	1.00663e-46	3
FCN1	1.60599e-48	0.972226	1	0.716	2.1273e-44	3
PKM	1.89387e-48	0.837148	0.996	0.896	2.50862e-44	3
ASRGL1	9.77921e-47	0.918086	1	0.856	1.29535e-42	3
NPAS2	1.89561e-39	0.676972	1	0.989	2.51093e-35	3
GAPDH	6.58603e-38	0.713469	1	0.983	8.72386e-34	3
EEF1A1	1.53089e-35	0.694893	1	0.983	2.02782e-31	3
SSR4	2.20635e-34	0.687194	0.996	0.828	2.92254e-30	3
VCAN	1.11523e-32	0.582197	0.836	0.413	1.47723e-28	3
RNASE6	4.68478e-32	0.719484	0.987	0.737	6.20546e-28	3
PGAM1	6.55161e-30	0.639053	0.966	0.762	8.67827e-26	3
RACK1	1.16428e-28	0.602143	1	0.956	1.54221e-24	3
EEF1G	4.63652e-28	0.613317	0.992	0.874	6.14153e-24	3
TALDO1	1.18809e-26	0.554788	1	0.969	1.57375e-22	3
RNASE4	2.25295e-26	0.525239	0.752	0.377	2.98426e-22	3
TGFBI	2.58483e-26	0.59626	0.971	0.659	3.42387e-22	3
SLC25A6	6.76119e-26	0.507637	1	0.978	8.95587e-22	3
FTL	5.03253e-25	0.57353	1	0.969	6.66609e-21	3
STAB1	9.8037e-23	0.274564	0.303	0.084	1.2986e-18	3
SLC11A1	1.02787e-22	0.502386	0.769	0.432	1.36151e-18	3
RIDA	1.22126e-22	0.542736	0.983	0.844	1.61768e-18	3
DUT	1.66364e-22	0.373776	0.403	0.139	2.20366e-18	3
EEF1B2	4.68986e-22	0.541026	0.958	0.746	6.21219e-18	3
TPI1	8.05187e-21	0.508035	0.924	0.642	1.06655e-16	3
UBA52	2.69512e-20	0.392833	1	0.997	3.56995e-16	3
UQCRH	2.79923e-20	0.53253	0.983	0.875	3.70787e-16	3
FAU	6.13389e-20	0.362435	1	0.999	8.12495e-16	3
LDHB	9.20265e-20	0.482999	0.966	0.818	1.21898e-15	3
SULT1A1	1.17622e-19	0.46585	0.975	0.739	1.55803e-15	3
CEBPD	6.66327e-19	0.45059	0.992	0.916	8.82617e-15	3
NFAM1	1.50931e-18	0.382569	0.756	0.439	1.99924e-14	3
ELN	2.42114e-18	0.266086	0.34	0.118	3.20705e-14	3
CLECL1	2.96828e-18	0.343022	0.634	0.321	3.93178e-14	3
PYCARD	1.13782e-17	0.494528	0.908	0.712	1.50716e-13	3
CHCHD2	1.24752e-17	0.492375	0.941	0.793	1.65246e-13	3
HNMT	3.44587e-17	0.331405	0.576	0.28	4.56441e-13	3
ANG2	7.57627e-17	0.315698	0.412	0.17	1.00355e-12	3
CHI3L1	1.95486e-16	0.33304	0.79	0.443	2.58941e-12	3
BCL2L15	2.35037e-16	0.376939	0.899	0.621	3.1133e-12	3
SMIM4	2.97208e-16	0.357556	0.559	0.28	3.93682e-12	3
SELL	5.81405e-16	0.476763	0.887	0.648	7.70129e-12	3
HMGB2	7.15163e-16	0.458169	0.807	0.549	9.47306e-12	3
MDH2	1.53885e-15	0.397727	0.735	0.457	2.03836e-11	3
CREG1	1.86783e-15	0.309616	0.697	0.371	2.47412e-11	3
ZC3H10	2.43306e-15	0.514382	0.958	0.795	3.22283e-11	3
TXN	2.60201e-15	0.361068	0.739	0.45	3.44662e-11	3
PGD	4.12428e-15	0.426845	0.849	0.608	5.46302e-11	3
NDUFS8	5.87802e-15	0.436276	0.924	0.725	7.78602e-11	3
PSAP	1.24183e-14	0.38779	0.996	0.957	1.64492e-10	3
NACA	1.71997e-14	0.463875	0.975	0.88	2.27827e-10	3
S100A11	2.38766e-14	0.308404	0.996	0.993	3.16269e-10	3
COX5A	3.07738e-14	0.369137	0.916	0.724	4.07629e-10	3
ATP5ME	6.00153e-14	0.407865	0.941	0.752	7.94962e-10	3
CYP27A1	7.21967e-14	0.350556	0.5	0.257	9.56318e-10	3
SSR2	2.34019e-13	0.405711	0.992	0.883	3.09982e-09	3
PPIB	2.47514e-13	0.356386	0.966	0.837	3.27857e-09	3
COX4I1	2.70868e-13	0.378182	1	0.957	3.58792e-09	3
ATP5MPL	3.4317e-13	0.384472	0.849	0.642	4.54562e-09	3
ATP5F1A	4.12085e-13	0.366297	0.903	0.741	5.45848e-09	3
NFE2	5.26234e-13	0.298085	0.731	0.478	6.97049e-09	3
ATP5MG	5.99091e-13	0.369889	0.983	0.904	7.93556e-09	3
EEF2	7.18275e-13	0.411282	0.983	0.897	9.51428e-09	3
EMC3	8.12654e-13	0.283325	0.601	0.326	1.07644e-08	3
ATP5MC1	8.8536e-13	0.284759	0.563	0.309	1.17275e-08	3
ENSBTAG00000005315	9.50719e-13	0.283491	0.63	0.356	1.25932e-08	3
LCP1	1.23396e-12	0.32624	0.983	0.9	1.63451e-08	3
CYBB	1.48511e-12	0.351262	0.945	0.698	1.96717e-08	3
AK2	3.23893e-12	0.258539	0.555	0.295	4.29029e-08	3
RAMP2	4.9766e-12	0.366778	0.924	0.667	6.592e-08	3
CFL1	5.0002e-12	0.35892	0.992	0.949	6.62326e-08	3
LGALS3	5.57155e-12	0.288322	0.756	0.444	7.38007e-08	3
BLVRB	1.1939e-11	0.341687	0.681	0.429	1.58144e-07	3
HK3	2.46805e-11	0.313221	0.626	0.363	3.26918e-07	3
SND1	3.28932e-11	0.277221	0.605	0.354	4.35703e-07	3
EEF1D	5.55673e-11	0.33453	0.924	0.72	7.36045e-07	3
PRDX1	6.47801e-11	0.327192	0.777	0.527	8.58078e-07	3
ETHE1	6.9062e-11	0.268727	0.647	0.396	9.14795e-07	3
GPI	8.77721e-11	0.250635	0.592	0.337	1.16263e-06	3
BRB	1.02753e-10	0.343675	0.202	0.072	1.36106e-06	3
ENSBTAG00000039555	1.24244e-10	0.303246	0.866	0.625	1.64573e-06	3
ENSBTAG00000025385	2.15243e-10	0.390066	0.836	0.615	2.8511e-06	3
HSP90AB1	3.86503e-10	0.365474	0.966	0.854	5.11961e-06	3
ALDOA	8.64476e-10	0.370832	0.966	0.885	1.14508e-05	3
EIF4B	1.0862e-09	0.278043	0.769	0.51	1.43878e-05	3
NUDT4	1.38107e-09	0.313037	0.521	0.309	1.82936e-05	3
MCFD2	1.41208e-09	0.252286	0.529	0.323	1.87043e-05	3
UQCRC1	1.73809e-09	0.260006	0.744	0.496	2.30227e-05	3
TMA7	1.74756e-09	0.265748	0.727	0.463	2.31482e-05	3
ATP5IF1	1.82008e-09	0.304326	0.769	0.539	2.41088e-05	3
MGC148714	1.88607e-09	0.28791	0.903	0.702	2.49829e-05	3
ATP5PF	2.29755e-09	0.259628	0.693	0.462	3.04334e-05	3
RNF181	3.04077e-09	0.256563	0.908	0.687	4.0278e-05	3
SLC25A3	4.57048e-09	0.312938	0.857	0.698	6.05405e-05	3
LAMP1	6.25247e-09	0.259391	0.992	0.922	8.28202e-05	3
NME2	7.53827e-09	0.284028	0.866	0.641	9.9852e-05	3
APRT	1.972e-08	0.282711	0.971	0.861	0.000261211	3
PRELID1	3.54461e-08	0.271301	0.979	0.857	0.000469519	3
PLA2G7	3.74531e-08	0.258827	0.739	0.508	0.000496103	3
ANKRD11	3.89712e-08	0.346354	0.916	0.798	0.000516213	3
SUCLG1	5.5255e-08	0.266442	0.618	0.407	0.000731908	3
BOLA-DMB	6.79118e-08	0.272939	1	0.924	0.00089956	3
BOLA-DMA	8.29902e-08	0.263866	0.975	0.775	0.00109929	3
GATD3A	1.05301e-07	0.2775	0.672	0.454	0.00139482	3
COX5B	1.4785e-07	0.259434	0.95	0.833	0.00195842	3
ATP1B3	1.5844e-07	0.260257	0.899	0.723	0.0020987	3
ANXA5	2.80308e-07	0.256172	0.899	0.717	0.00371296	3
ATP5MF	5.1369e-07	0.250425	0.878	0.689	0.00680434	3
NDUFA3	2.52296e-06	0.270864	0.668	0.476	0.0334191	3
COX6A1	2.6349e-06	0.252509	0.912	0.74	0.0349019	3
C11H9orf16	4.91148e-05	0.338269	0.962	0.845	0.650574	3
DEFB7	1.10244e-191	4.44215	0.947	0.077	1.46029e-187	4
DEFB10	9.90149e-165	3.56766	0.962	0.109	1.31155e-160	4
ENSBTAG00000052826	1.26e-134	1.31434	0.474	0.012	1.669e-130	4
DEFB13	4.08634e-124	5.29829	0.421	0.009	5.41277e-120	4
DEFB1	2.60476e-94	2.39953	0.805	0.151	3.45026e-90	4
HP	2.15422e-75	3.12179	0.782	0.165	2.85348e-71	4
S100A8	2.28079e-71	3.18034	1	0.675	3.02113e-67	4
S100A9	1.29036e-70	3.24675	1	0.717	1.70921e-66	4
S100A12	2.25113e-67	2.65635	1	0.905	2.98184e-63	4
FCN1	1.662e-62	2.2298	0.992	0.735	2.20148e-58	4
LYZ	4.99105e-60	1.56079	1	0.951	6.61115e-56	4
VCAN	2.77264e-50	1.95281	0.91	0.434	3.67264e-46	4
HOPX	1.90748e-41	0.518508	0.165	0.006	2.52665e-37	4
TYROBP	1.24548e-40	1.15281	1	0.995	1.64977e-36	4
RNASE6	4.69913e-36	1.29888	0.977	0.754	6.22447e-32	4
CEBPD	2.44684e-35	1.30708	1	0.92	3.24108e-31	4
ENSBTAG00000048980	2.88385e-35	1.01301	1	0.981	3.81994e-31	4
S100A11	1.00518e-34	0.934411	1	0.993	1.33146e-30	4
THBS1	3.39898e-32	1.14354	0.398	0.082	4.50228e-28	4
DEFB4A	4.81552e-27	0.6469	0.316	0.062	6.37864e-23	4
PKM	1.82295e-24	0.896434	0.97	0.904	2.41468e-20	4
NFE2	5.94929e-24	0.935197	0.82	0.487	7.88043e-20	4
JAML	1.10464e-23	0.773772	0.511	0.182	1.46321e-19	4
CSF3R	3.49063e-23	1.14625	0.789	0.452	4.62369e-19	4
ALOX5AP	3.792e-23	0.948805	0.647	0.313	5.02289e-19	4
BCL2L15	8.99986e-23	1.04253	0.857	0.642	1.19212e-18	4
MAPK13	2.65704e-21	0.293107	0.128	0.011	3.51951e-17	4
GAPDH	5.06519e-21	0.649606	0.985	0.986	6.70935e-17	4
UPP1	1.03478e-20	0.665411	0.278	0.064	1.37066e-16	4
TALDO1	3.57102e-19	0.721903	0.992	0.972	4.73017e-15	4
PLBD1	4.6405e-18	1.00334	0.812	0.605	6.1468e-14	4
TSPO	1.23122e-16	0.58687	1	0.994	1.63087e-12	4
RIDA	3.26578e-15	0.722844	0.932	0.856	4.32585e-11	4
CST3	6.57827e-15	0.643538	0.985	0.88	8.71358e-11	4
FTL	2.81157e-14	0.797305	1	0.971	3.72421e-10	4
LGALS3	7.20717e-14	0.752781	0.684	0.469	9.54662e-10	4
IL1B	1.84793e-13	0.94418	0.391	0.159	2.44776e-09	4
MSRB1	1.89288e-13	0.685251	0.586	0.351	2.50731e-09	4
TMSB4X	2.46382e-13	0.544216	1	0.993	3.26358e-09	4
DYSF	6.28376e-13	0.295814	0.203	0.051	8.32347e-09	4
SERINC2	1.27917e-12	0.273069	0.12	0.019	1.69439e-08	4
SLC2A3	1.58487e-12	1.11043	0.624	0.45	2.09932e-08	4
TNFSF14	3.01218e-12	0.617195	0.226	0.066	3.98993e-08	4
TMSB10	3.14765e-12	0.364607	1	1	4.16938e-08	4
CDC42EP3	3.85743e-12	0.339169	0.165	0.037	5.10955e-08	4
ENSBTAG00000004043	5.61522e-12	0.781665	0.692	0.512	7.43792e-08	4
TPT1	6.96277e-12	0.409856	1	0.999	9.22288e-08	4
CYBA	7.80717e-12	0.508047	1	0.998	1.03414e-07	4
ASRGL1	9.50704e-12	0.577497	0.962	0.868	1.2593e-07	4
PRDX5	2.89609e-11	0.715034	0.617	0.45	3.83617e-07	4
NFAM1	3.3158e-11	0.738895	0.639	0.468	4.3921e-07	4
COTL1	4.47642e-11	0.533709	0.985	0.955	5.92946e-07	4
BTG1	6.65854e-11	0.797563	0.925	0.852	8.8199e-07	4
CXCL8	1.08984e-10	1.17744	0.128	0.026	1.4436e-06	4
ANXA1	2.16525e-10	0.600598	0.962	0.914	2.86809e-06	4
HMGB2	3.20751e-10	0.613733	0.729	0.571	4.24866e-06	4
ENSBTAG00000049346	4.29888e-10	0.655866	0.556	0.368	5.6943e-06	4
FKBP11	7.20246e-10	0.632028	0.481	0.299	9.54037e-06	4
PADI4	7.58528e-10	0.61435	0.459	0.236	1.00475e-05	4
CD82	7.79384e-10	0.487609	0.211	0.069	1.03237e-05	4
ASS1	1.20424e-09	0.292704	0.165	0.045	1.59513e-05	4
WIPI1	1.21782e-09	0.321628	0.158	0.042	1.61313e-05	4
NUDT4	1.49327e-09	0.654099	0.519	0.323	1.97799e-05	4
COX3	2.14253e-09	0.277577	1	1	2.83799e-05	4
FGL2	4.38394e-09	0.799853	0.917	0.813	5.80697e-05	4
LDHB	5.61955e-09	0.593758	0.827	0.838	7.44366e-05	4
CAPG	6.11269e-09	0.586778	0.639	0.487	8.09687e-05	4
CD81	6.96453e-09	0.54312	0.91	0.875	9.22521e-05	4
F13A1	1.41154e-08	0.475459	0.97	0.863	0.000186973	4
SRGN	1.7297e-08	0.872379	1	0.993	0.000229116	4
PTMA.1	2.13065e-08	0.361961	0.992	0.998	0.000282226	4
PGD	3.13065e-08	0.55731	0.737	0.632	0.000414686	4
SLC38A2	3.26202e-08	0.575808	0.767	0.671	0.000432087	4
HSPB1	3.50717e-08	0.455878	0.962	0.966	0.00046456	4
CHI3L1	3.91565e-08	0.543608	0.617	0.478	0.000518666	4
RAMP2	5.189e-08	0.545808	0.85	0.689	0.000687335	4
IL1RN	5.24045e-08	0.45724	0.729	0.559	0.00069415	4
ATG3	1.51659e-07	0.536656	0.744	0.652	0.00200887	4
SUB1	1.74911e-07	0.543322	0.857	0.801	0.00231688	4
MYL6	1.94396e-07	0.303738	0.985	0.988	0.00257497	4
MT-ATP6	2.21108e-07	0.275735	1	1	0.0029288	4
VNN2	2.64696e-07	0.982342	0.579	0.425	0.00350617	4
TGFBI	2.87481e-07	0.534052	0.797	0.692	0.00380797	4
LCP1	3.18545e-07	0.40058	0.94	0.909	0.00421945	4
PSAP	4.91418e-07	0.348833	0.977	0.961	0.00650932	4
TREM1	5.78477e-07	0.326851	0.18	0.067	0.0076625	4
LAMP1	5.94544e-07	0.422655	0.977	0.928	0.00787533	4
LIPA	8.49077e-07	0.448077	0.82	0.747	0.0112469	4
ENO1	9.24347e-07	0.46487	0.917	0.94	0.0122439	4
TMBIM6	1.1885e-06	0.384554	0.977	0.959	0.0157429	4
ALDOA	1.6013e-06	0.416676	0.872	0.897	0.0212108	4
FAU	2.10545e-06	0.291155	1	0.999	0.0278887	4
RHOQ	2.71093e-06	0.510293	0.541	0.428	0.035909	4
PSTPIP1	3.00097e-06	0.664436	0.669	0.618	0.0397508	4
VMP1	4.38374e-06	0.649674	0.684	0.61	0.0580671	4
ADAM8	4.55705e-06	0.261971	0.18	0.073	0.0603627	4
SLC11A1	6.43128e-06	0.458679	0.571	0.469	0.0851888	4
SLC9A3R1	6.89596e-06	0.399149	0.609	0.473	0.0913439	4
CCPG1	7.02375e-06	0.505411	0.714	0.648	0.0930365	4
CYBB	9.92443e-06	0.479012	0.812	0.724	0.131459	4
CD14	1.18428e-05	0.445284	0.353	0.222	0.15687	4
FGR	1.64684e-05	0.444729	0.722	0.621	0.218141	4
ND1	2.11569e-05	0.286225	0.992	0.999	0.280244	4
LGALS3BP	2.41731e-05	0.51536	0.519	0.413	0.320197	4
TRIB1	2.59481e-05	0.640278	0.459	0.326	0.343709	4
CD37	2.7225e-05	0.452032	0.85	0.801	0.360622	4
TRPS1	3.41402e-05	0.51571	0.391	0.28	0.452221	4
GMFG	3.96511e-05	0.389088	0.97	0.949	0.525219	4
MYO1F	4.18475e-05	0.536183	0.677	0.656	0.554312	4
VIM	4.26035e-05	0.333545	1	0.988	0.564325	4
GPX4	4.65402e-05	0.44006	0.579	0.507	0.616472	4
EMC3	4.95429e-05	0.360705	0.466	0.354	0.656245	4
SERF2	9.03679e-05	0.411875	0.865	0.884	1	4
SULT1A1	0.000112186	0.376966	0.842	0.764	1	4
GGT5	0.000126659	0.488566	0.316	0.203	1	4
SH3BGRL3	0.00017152	0.285414	0.992	0.989	1	4
TMSB4	0.000211042	0.392633	0.707	0.644	1	4
CCR1	0.000223996	0.419398	0.368	0.267	1	4
C11H9orf16	0.000233109	0.626571	0.827	0.863	1	4
PPP2R5A	0.000236238	0.617272	0.534	0.486	1	4
MAP2K2	0.00024115	0.381622	0.632	0.585	1	4
BOLA-DMB	0.000250774	0.297593	0.947	0.933	1	4
SLC26A6	0.000257387	0.272621	0.233	0.133	1	4
SAMSN1	0.000277539	0.512422	0.301	0.196	1	4
TUT7	0.000331994	0.436947	0.654	0.627	1	4
CYSTM1	0.000338923	0.397486	0.586	0.518	1	4
ASPSCR1	0.000374092	0.322087	0.346	0.246	1	4
UBL5	0.000404018	0.320306	0.774	0.794	1	4
ARF3	0.000445333	0.372537	0.519	0.45	1	4
NCLN	0.000505938	0.291268	0.346	0.246	1	4
SELL	0.000627497	0.328394	0.737	0.674	1	4
CTSD	0.000702638	0.272561	0.925	0.917	1	4
SEC61B	0.000777928	0.387288	0.752	0.757	1	4
TAGLN2	0.000814608	0.335001	0.842	0.724	1	4
GLIPR2	0.000930809	0.31039	0.842	0.796	1	4
RNF10	0.00102464	0.358217	0.654	0.626	1	4
HM13	0.00113118	0.363933	0.436	0.361	1	4
PGAM1	0.00132093	0.322804	0.82	0.787	1	4
HSP90B1	0.00132445	0.302677	0.602	0.521	1	4
RNF181	0.00151874	0.283634	0.714	0.716	1	4
ENSBTAG00000004472	0.00184589	0.301001	0.414	0.331	1	4
ANKRD11	0.00184822	0.342251	0.827	0.813	1	4
YPEL3	0.00187623	0.479646	0.564	0.528	1	4
BLOC1S1	0.00204641	0.387985	0.586	0.561	1	4
NT5C	0.00218172	0.328437	0.534	0.462	1	4
OTULINL	0.00246648	0.343394	0.338	0.256	1	4
LRPAP1	0.0029121	0.408135	0.504	0.46	1	4
RNPEPL1	0.00302227	0.332919	0.489	0.438	1	4
HNMT	0.00304689	0.27641	0.398	0.312	1	4
SMIM4	0.00308198	0.433418	0.376	0.312	1	4
UFC1	0.00360589	0.290986	0.564	0.5	1	4
GADD45A	0.00389074	0.305042	0.346	0.258	1	4
PPT1	0.00391587	0.410533	0.624	0.58	1	4
DEDD2	0.00431338	0.281787	0.241	0.161	1	4
ATP6V0D1	0.00444539	0.26262	0.692	0.711	1	4
CHCHD2	0.00447439	0.30136	0.767	0.816	1	4
RAP2B	0.00461652	0.363608	0.654	0.634	1	4
PLP2	0.00487174	0.320776	0.812	0.828	1	4
C7H19orf38	0.00530976	0.393796	0.451	0.401	1	4
SLC35G1	0.00543808	0.327975	0.226	0.148	1	4
ARRB2	0.00553624	0.419171	0.526	0.519	1	4
ATP6V1E1	0.00606971	0.278861	0.609	0.577	1	4
CARHSP1	0.0062838	0.320757	0.398	0.339	1	4
IL13RA1	0.0070088	0.328934	0.429	0.385	1	4
CNN2	0.00831782	0.334256	0.406	0.346	1	4
TMEM160	0.00923792	0.314636	0.504	0.481	1	4
LDHA	0.00933607	0.360808	0.835	0.839	1	4
FCER1A	3.82943e-185	2.65601	0.489	0.001	5.07247e-181	5
PPP1R14A	2.12409e-159	0.973293	0.489	0.005	2.81357e-155	5
VSIG2	3.64129e-78	0.397304	0.202	0	4.82326e-74	5
C16H1orf21	7.89313e-75	0.295303	0.277	0.006	1.04552e-70	5
C18H19orf33	1.78427e-67	0.712175	0.362	0.019	2.36344e-63	5
ANXA6	6.34562e-66	1.14314	0.809	0.15	8.40541e-62	5
LRRC1	7.80251e-63	0.279608	0.191	0.002	1.03352e-58	5
OSBP2	4.87236e-60	0.33024	0.234	0.006	6.45393e-56	5
ENSBTAG00000000964	4.9405e-55	0.819237	0.628	0.096	6.54419e-51	5
NTNG2	6.7869e-55	0.278764	0.213	0.005	8.98993e-51	5
CD1B	8.21232e-54	0.354647	0.149	0.001	1.0878e-49	5
SPINT2	2.55667e-51	0.643147	0.404	0.038	3.38657e-47	5
ENSBTAG00000049808	4.84994e-51	0.428049	0.223	0.008	6.42423e-47	5
ADCY4	4.77678e-50	0.316139	0.287	0.016	6.32733e-46	5
ACTG1	1.8834e-44	2.01642	1	0.933	2.49475e-40	5
PXDC1	4.78705e-43	0.269068	0.213	0.009	6.34093e-39	5
F2RL2	1.60103e-42	0.272039	0.223	0.011	2.12072e-38	5
BOLA-DOB	7.37164e-42	0.773733	0.649	0.136	9.76448e-38	5
CD74	1.5261e-37	1.2113	1	0.997	2.02147e-33	5
CCSER1	1.16646e-36	0.268377	0.266	0.022	1.54509e-32	5
P2RY6	9.76508e-36	0.328747	0.245	0.019	1.29348e-31	5
ZBTB16	1.68527e-34	0.267824	0.106	0.001	2.23231e-30	5
HSP90AB1	2.38969e-34	1.46581	1	0.862	3.16539e-30	5
BOLA-DOA	5.02663e-34	0.567269	0.606	0.136	6.65827e-30	5
NPAS2	1.60113e-33	1.05162	1	0.99	2.12085e-29	5
ACTB	2.99127e-32	0.873963	1	1	3.96223e-28	5
SSR4	4.44275e-31	1.17355	1	0.842	5.88487e-27	5
DUT	5.35988e-31	0.942745	0.585	0.151	7.09969e-27	5
EEF1A1	1.41333e-30	1.11737	1	0.985	1.8721e-26	5
ENSBTAG00000013919	1.57836e-30	1.46998	1	0.992	2.09069e-26	5
EEF1B2	8.72979e-30	1.10269	1	0.761	1.15635e-25	5
BLA-DQB	2.06397e-29	1.38454	1	0.985	2.73393e-25	5
RACK1	4.49211e-28	0.916648	1	0.96	5.95025e-24	5
NACA	5.77061e-28	0.994079	0.989	0.888	7.64375e-24	5
PTMS	1.0399e-27	1.80598	0.979	0.699	1.37745e-23	5
EEF1G	2.56357e-27	1.00277	1	0.883	3.39571e-23	5
SLC25A6	7.21823e-27	0.816621	1	0.98	9.56127e-23	5
IFI30	1.02241e-26	1.30699	0.936	0.483	1.35428e-22	5
BOLA-DQA1	1.20733e-26	1.20997	1	0.954	1.59924e-22	5
GDI2	3.059e-26	1.12663	0.872	0.464	4.05195e-22	5
ABRACL	4.95494e-26	0.685223	0.628	0.198	6.56331e-22	5
PEBP1	5.24227e-26	1.11817	0.947	0.602	6.94391e-22	5
CNN2	1.71927e-25	0.814294	0.798	0.326	2.27734e-21	5
NCALD	1.70053e-24	0.292632	0.33	0.054	2.25252e-20	5
MIF	3.13034e-23	0.993619	0.904	0.499	4.14645e-19	5
PABPC1	4.51279e-23	0.944937	1	0.875	5.97764e-19	5
EEF1D	6.21943e-23	0.904693	0.979	0.734	8.23826e-19	5
UBA52	1.06607e-22	0.648762	1	0.998	1.41211e-18	5
ADH5	1.96144e-22	0.354309	0.415	0.09	2.59812e-18	5
ATXN10	1.78333e-21	0.311555	0.383	0.082	2.3622e-17	5
PAK1	2.94048e-21	0.82127	0.691	0.275	3.89496e-17	5
RPA3	8.29718e-21	0.312679	0.372	0.078	1.09904e-16	5
RNASEH2A	9.14655e-21	0.282806	0.309	0.055	1.21155e-16	5
HNRNPA1	1.18135e-20	0.865629	0.947	0.726	1.56481e-16	5
TES	2.81949e-20	0.252824	0.298	0.052	3.73469e-16	5
H2AFY	3.10153e-20	0.741055	0.809	0.383	4.10829e-16	5
LIMA1	4.25829e-20	0.264465	0.309	0.056	5.64053e-16	5
PDLIM2	2.69923e-19	0.479367	0.532	0.162	3.5754e-15	5
ABCA6	2.74636e-19	0.4789	0.426	0.112	3.63783e-15	5
SYNGR2	1.1862e-18	1.1519	0.989	0.862	1.57124e-14	5
BOLA-DRA	1.54931e-18	1.00802	1	0.996	2.05222e-14	5
NET1	2.07339e-18	0.322737	0.319	0.066	2.74641e-14	5
GSN	5.29838e-18	0.737941	0.883	0.51	7.01823e-14	5
RASAL2	6.10236e-18	0.293857	0.309	0.064	8.08319e-14	5
EEF2	7.67784e-18	0.703773	1	0.903	1.01701e-13	5
ENSBTAG00000051845	8.73785e-17	0.933347	0.564	0.223	1.15742e-12	5
NAP1L1	1.6323e-16	0.386548	0.543	0.178	2.16215e-12	5
ITGB7	3.13828e-16	0.561956	0.67	0.288	4.15697e-12	5
HMGCS1	5.08601e-16	0.751254	0.426	0.134	6.73692e-12	5
ARAF	6.15669e-16	0.674256	0.894	0.521	8.15516e-12	5
BATF3	6.22878e-16	0.468838	0.447	0.138	8.25065e-12	5
BIN1	6.62496e-16	0.602692	0.745	0.362	8.77542e-12	5
LSP1	9.23175e-16	0.652672	1	0.888	1.22284e-11	5
LGALS1	1.09379e-15	0.831154	1	0.9	1.44883e-11	5
SLC1A4	1.17563e-15	0.330817	0.287	0.064	1.55723e-11	5
PRDX2	1.40962e-15	0.689159	0.862	0.476	1.86719e-11	5
NUDC	3.48852e-15	0.522803	0.681	0.304	4.62089e-11	5
PLD4	3.66877e-15	0.733436	0.989	0.793	4.85965e-11	5
FBL	5.8351e-15	0.425085	0.543	0.193	7.72918e-11	5
ENSBTAG00000016347	1.24517e-14	0.636644	0.777	0.412	1.64935e-10	5
ENSBTAG00000025385	1.39658e-14	0.647698	0.936	0.628	1.84991e-10	5
CLIC1	1.70607e-14	0.678333	1	0.853	2.25986e-10	5
TPM3	1.92502e-14	0.634313	1	0.936	2.54988e-10	5
MATK	2.04527e-14	0.52982	0.574	0.226	2.70916e-10	5
ARHGDIB	2.0501e-14	0.641927	0.968	0.763	2.71556e-10	5
CCT5	3.21432e-14	0.476934	0.681	0.316	4.25769e-10	5
SEPT6	8.21429e-14	0.457528	0.596	0.242	1.08806e-09	5
NAAA	1.0792e-13	0.465161	0.66	0.297	1.42951e-09	5
COPG2	1.11743e-13	0.27938	0.34	0.093	1.48015e-09	5
KCTD11	1.15957e-13	0.268883	0.351	0.098	1.53596e-09	5
NME2	2.38915e-13	0.694451	0.936	0.656	3.16467e-09	5
MAP4K1	3.23624e-13	0.321847	0.426	0.136	4.28672e-09	5
IL2RG	4.84632e-13	0.468983	0.702	0.318	6.41944e-09	5
SNRPD2	5.80283e-13	0.503349	0.84	0.49	7.68643e-09	5
NDUFA4	7.28185e-13	0.650414	0.809	0.493	9.64553e-09	5
UQCRH	1.19427e-12	0.670605	0.989	0.883	1.58193e-08	5
PSMG4	1.62809e-12	0.750407	0.819	0.506	2.15657e-08	5
FKBP11	1.99951e-12	0.449338	0.638	0.295	2.64855e-08	5
BTF3	2.13087e-12	0.634127	0.957	0.771	2.82255e-08	5
CST3	2.96045e-12	1.45273	0.968	0.883	3.92141e-08	5
EIF3M	3.86471e-12	0.654364	0.926	0.604	5.11919e-08	5
ZC3H10	5.98474e-12	0.815652	0.989	0.807	7.92739e-08	5
MFNG	6.35997e-12	0.478857	0.702	0.344	8.42441e-08	5
UNC119	7.00472e-12	0.570427	0.968	0.865	9.27845e-08	5
C1QBP	7.30605e-12	0.288894	0.468	0.172	9.6776e-08	5
NDUFB5	1.06315e-11	0.435956	0.67	0.326	1.40824e-07	5
CYP51A1	1.25199e-11	0.452968	0.489	0.199	1.65839e-07	5
RUVBL1	1.28301e-11	0.283653	0.489	0.185	1.69948e-07	5
ZNF385A	1.39329e-11	0.298269	0.468	0.176	1.84556e-07	5
DRG1	1.54728e-11	0.285896	0.521	0.199	2.04953e-07	5
CD52	2.00029e-11	1.18499	0.606	0.321	2.64958e-07	5
NOP56	2.182e-11	0.288035	0.543	0.207	2.89027e-07	5
SNRPD1	2.4545e-11	0.375262	0.532	0.224	3.25123e-07	5
SUCLG1	2.46257e-11	0.483578	0.745	0.418	3.26192e-07	5
ANP32B	3.18643e-11	0.625956	0.936	0.742	4.22075e-07	5
PPP1R14B	3.62092e-11	0.339264	0.5	0.207	4.79626e-07	5
TRIM28	4.18578e-11	0.358768	0.532	0.23	5.54448e-07	5
CCT2	4.2177e-11	0.440109	0.734	0.383	5.58677e-07	5
EIF4G3	5.14016e-11	0.296351	0.362	0.121	6.80866e-07	5
CYB5R3	5.29444e-11	0.383341	0.67	0.315	7.01301e-07	5
SLC4A7	5.70367e-11	0.389074	0.543	0.241	7.55508e-07	5
ENSBTAG00000011704	5.87236e-11	0.497397	0.904	0.605	7.77853e-07	5
EIF2S3	7.05456e-11	0.484063	0.83	0.504	9.34447e-07	5
SH3BP1	7.49912e-11	0.310816	0.457	0.175	9.93333e-07	5
RAC2	9.488e-11	0.520553	0.904	0.603	1.25678e-06	5
CCDC88A	1.03009e-10	0.572335	0.904	0.629	1.36445e-06	5
TMSB4X	1.08057e-10	0.598138	1	0.994	1.43132e-06	5
PIM3	1.2911e-10	0.290761	0.309	0.096	1.71019e-06	5
SQLE	1.30851e-10	0.250098	0.298	0.089	1.73326e-06	5
H3F3A	2.39463e-10	0.452961	1	0.985	3.17192e-06	5
ARPC2	3.20539e-10	0.42998	1	0.969	4.24585e-06	5
ENSBTAG00000009656	3.63049e-10	0.628678	0.936	0.655	4.80894e-06	5
TPM4	3.97323e-10	0.378746	0.681	0.346	5.26295e-06	5
ZYX	5.62896e-10	0.647985	0.989	0.86	7.45612e-06	5
NANS	6.34021e-10	0.255023	0.319	0.105	8.39824e-06	5
CHMP6	8.70522e-10	0.277408	0.362	0.126	1.15309e-05	5
NCL	9.58054e-10	0.611856	0.904	0.711	1.26904e-05	5
TPI1	9.82206e-10	0.476071	0.936	0.665	1.30103e-05	5
UBE2E1	1.25574e-09	0.277583	0.638	0.287	1.66335e-05	5
NIFK	1.26546e-09	0.395058	0.649	0.322	1.67623e-05	5
EIF3G	1.30426e-09	0.433578	0.957	0.7	1.72762e-05	5
LMNB1	1.41803e-09	0.270666	0.394	0.147	1.87832e-05	5
MYL12A	1.48102e-09	0.518834	0.979	0.797	1.96176e-05	5
CMTM3	1.76658e-09	0.420843	0.628	0.305	2.34001e-05	5
AHCY	2.14099e-09	0.581091	0.947	0.738	2.83596e-05	5
EID1	2.14104e-09	0.279981	0.404	0.158	2.83603e-05	5
WDR74	2.22677e-09	0.254414	0.277	0.087	2.94958e-05	5
FGD2	2.32615e-09	0.402486	0.67	0.368	3.08122e-05	5
HNRNPD	2.46442e-09	0.435097	0.872	0.59	3.26437e-05	5
PARVG	2.58865e-09	0.32186	0.617	0.297	3.42893e-05	5
TSPAN3	2.73711e-09	0.293169	0.447	0.183	3.62557e-05	5
NDUFS5	3.40236e-09	0.425823	0.809	0.543	4.50676e-05	5
SERBP1	3.62983e-09	0.499091	0.84	0.59	4.80807e-05	5
ENSBTAG00000030305	4.69043e-09	0.339744	0.617	0.301	6.21294e-05	5
C19H17orf49	4.8739e-09	0.316117	0.436	0.189	6.45597e-05	5
ENSBTAG00000005315	5.19454e-09	0.508557	0.66	0.377	6.88069e-05	5
PBRM1	6.63241e-09	0.314574	0.5	0.229	8.78529e-05	5
CNIH4	6.79823e-09	0.327649	0.564	0.262	9.00494e-05	5
CCT4	7.92158e-09	0.42562	0.734	0.441	0.000104929	5
RSL1D1	8.30214e-09	0.252141	0.383	0.148	0.00010997	5
HSPA8	9.32779e-09	0.472775	1	0.949	0.000123556	5
TAX1BP3	9.5791e-09	0.379299	0.574	0.292	0.000126885	5
CORO1A	1.00369e-08	0.484734	1	0.97	0.000132949	5
CRIP1	1.06857e-08	0.962209	0.968	0.896	0.000141542	5
DPYSL2	1.19377e-08	0.398981	0.777	0.483	0.000158127	5
CD1E	1.5402e-08	0.533076	0.34	0.13	0.000204014	5
CNIH1	1.55181e-08	0.320262	0.415	0.182	0.000205553	5
GAPDH	2.00132e-08	0.433588	1	0.985	0.000265095	5
NONO	2.39544e-08	0.399111	0.798	0.505	0.0003173	5
THRAP3	2.47223e-08	0.404239	0.926	0.645	0.000327471	5
FAU	2.56039e-08	0.32572	1	0.999	0.000339149	5
PNN	2.95303e-08	0.431432	0.862	0.612	0.000391158	5
UBD	2.99157e-08	0.477103	0.266	0.09	0.000396263	5
ADA2	3.35058e-08	0.329951	0.596	0.314	0.000443818	5
PLIN2	3.44952e-08	0.259443	0.457	0.195	0.000456924	5
PPIB	3.62848e-08	0.459081	0.979	0.847	0.000480629	5
PIN1	3.64774e-08	0.357385	0.819	0.489	0.00048318	5
ENSBTAG00000047029	4.39647e-08	0.352	0.681	0.381	0.000582356	5
MVK	4.41219e-08	0.252993	0.415	0.177	0.000584439	5
AKIRIN1	4.43083e-08	0.263798	0.5	0.229	0.000586908	5
ATP5MC3	4.71458e-08	0.373565	0.862	0.604	0.000624494	5
YBX1	5.88229e-08	0.424331	0.979	0.856	0.000779168	5
TMA7	7.4478e-08	0.429274	0.755	0.484	0.000986535	5
OLA1	7.60756e-08	0.25851	0.532	0.262	0.0010077	5
KARS	1.2113e-07	0.329866	0.713	0.424	0.00160449	5
BASP1	1.2311e-07	0.413877	0.649	0.409	0.00163071	5
CNBP	1.2594e-07	0.457032	0.926	0.696	0.0016682	5
NDUFB10	1.28081e-07	0.373158	0.979	0.746	0.00169656	5
SNRPG	1.29328e-07	0.279145	0.638	0.324	0.00171308	5
SSR2	1.43544e-07	0.414337	0.979	0.893	0.00190139	5
DKC1	1.47196e-07	0.289342	0.596	0.314	0.00194976	5
FXYD6	1.57795e-07	0.255686	0.819	0.478	0.00209015	5
IMPA1	1.61611e-07	0.301415	0.553	0.289	0.0021407	5
UNC93B1	2.13683e-07	0.45314	0.819	0.566	0.00283045	5
PKIB	2.33238e-07	0.409737	0.532	0.278	0.00308948	5
DDX21	2.46074e-07	0.368008	0.713	0.427	0.0032595	5
PRDX1	2.46727e-07	0.325606	0.84	0.545	0.00326814	5
GNG5	2.67051e-07	0.434903	0.787	0.557	0.00353736	5
EIF4B	3.75738e-07	0.436164	0.766	0.531	0.00497703	5
SMS	3.95512e-07	0.349253	0.851	0.618	0.00523895	5
EIF3A	4.20169e-07	0.444785	0.766	0.563	0.00556556	5
PCBP2	4.40193e-07	0.33739	0.894	0.638	0.0058308	5
CFL1	4.47747e-07	0.39624	1	0.952	0.00593086	5
EIF5A	5.00487e-07	0.425418	0.83	0.632	0.00662945	5
PLEKHO1	5.07208e-07	0.38571	0.883	0.581	0.00671848	5
SRSF2	5.12222e-07	0.412054	0.777	0.545	0.00678489	5
RBM3	5.32289e-07	0.275163	0.532	0.277	0.0070507	5
RTRAF	5.7123e-07	0.417916	0.745	0.504	0.00756651	5
ATP5MG	6.03778e-07	0.341627	1	0.91	0.00799764	5
ACTR3	6.3946e-07	0.377773	0.968	0.799	0.00847029	5
FBP1	7.04589e-07	0.392037	0.191	0.059	0.00933299	5
U2SURP	7.58568e-07	0.376672	0.649	0.387	0.010048	5
LIMD2	7.81292e-07	0.292257	0.862	0.64	0.010349	5
LRRK2	8.4299e-07	0.261688	0.426	0.199	0.0111662	5
PSMA7	1.05997e-06	0.368404	0.979	0.801	0.0140404	5
CSRP1	1.12647e-06	0.415222	0.883	0.647	0.0149212	5
HNRNPDL	1.13629e-06	0.42106	0.936	0.692	0.0150513	5
SUMO2	1.37159e-06	0.356876	0.947	0.683	0.0181681	5
EIF4A1	1.89674e-06	0.442535	0.968	0.85	0.0251242	5
EIF3E	2.02497e-06	0.431156	0.947	0.716	0.0268228	5
EIF3H	2.10955e-06	0.308329	0.66	0.409	0.0279431	5
AIMP1	2.16267e-06	0.363417	0.766	0.504	0.0286467	5
NDUFS8	2.22917e-06	0.371964	0.936	0.741	0.0295276	5
SEPT7	2.5828e-06	0.321893	0.872	0.619	0.0342117	5
DENND4A	2.67114e-06	0.283592	0.479	0.247	0.0353819	5
EIF4H	3.12823e-06	0.256576	0.606	0.345	0.0414365	5
DDX46	4.88267e-06	0.270987	0.681	0.404	0.0646759	5
RNPS1	5.70837e-06	0.361904	0.723	0.48	0.0756131	5
DNPH1	6.48565e-06	0.30184	0.5	0.286	0.085909	5
YWHAE	6.68543e-06	0.392254	0.862	0.662	0.0885552	5
PLA2G7	8.02304e-06	0.281277	0.787	0.525	0.106273	5
PRPF40A	9.00227e-06	0.312243	0.819	0.565	0.119244	5
LCP1	9.17856e-06	0.30405	1	0.906	0.121579	5
SPAG9	9.22247e-06	0.267971	0.723	0.422	0.122161	5
EIF3F	9.72488e-06	0.322711	0.84	0.591	0.128816	5
ERH	1.12133e-05	0.312642	0.894	0.584	0.148531	5
CCNG1	1.19205e-05	0.266627	0.649	0.38	0.157899	5
CALM1	1.4841e-05	0.431759	0.979	0.929	0.196584	5
CCS	2.04231e-05	0.258521	0.543	0.307	0.270525	5
UTP14A	2.49128e-05	0.303714	0.723	0.494	0.329995	5
ERP29	2.58103e-05	0.299001	0.84	0.578	0.341884	5
RETN	3.15647e-05	0.274275	0.787	0.568	0.418106	5
ARHGDIA	3.67311e-05	0.299047	0.883	0.709	0.48654	5
DCTN2	4.25921e-05	0.360206	0.809	0.569	0.564175	5
HMGB1	4.34054e-05	0.338076	0.968	0.795	0.574948	5
ENSBTAG00000023792	4.77703e-05	0.257739	0.787	0.502	0.632766	5
HNRNPA2B1	5.35661e-05	0.323252	0.798	0.573	0.709536	5
H2AFV	6.46053e-05	0.313867	0.766	0.559	0.855761	5
RBX1	7.28739e-05	0.290631	0.894	0.681	0.965287	5
SF3B2	8.35722e-05	0.302281	0.755	0.543	1	5
MANF	9.92484e-05	0.311766	0.383	0.198	1	5
UBE2D2	0.000106354	0.291081	0.734	0.49	1	5
SAMHD1	0.000119304	0.34068	0.67	0.472	1	5
UQCR11	0.000145622	0.297012	0.766	0.543	1	5
HNRNPM	0.000188063	0.32727	0.787	0.593	1	5
DNLZ	0.000282668	0.260192	0.755	0.522	1	5
PSIP1	0.000322931	0.252285	0.596	0.389	1	5
NFKB1	0.00049503	0.255667	0.351	0.207	1	5
BZW1	0.00056502	0.317403	0.957	0.776	1	5
TMSB4	0.000635518	0.385206	0.83	0.639	1	5
VDAC2	0.000667267	0.261279	0.798	0.587	1	5
PPIA	0.00109604	0.264208	0.713	0.481	1	5
PFDN5	0.00134212	0.259388	0.904	0.717	1	5
AHNAK	0.00186425	0.298413	0.957	0.862	1	5
HINT1	0.00328929	0.290618	0.915	0.769	1	5
ANXA2	0.00405036	0.28109	0.957	0.815	1	5
CD44	0.00741534	0.285285	0.681	0.579	1	5

## Sheet: c3
gene	p_val	avg_log2FC	pct.1	pct.2	p_val_adj	cluster
VIM	6.50978e-94	1.00858	1	0.984	8.62285e-90	0
TAGLN2	9.46049e-85	1.02704	0.975	0.626	1.25314e-80	0
AHNAK	3.04451e-55	0.897087	0.982	0.816	4.03275e-51	0
LYZ	9.3811e-55	0.681995	1	0.935	1.24262e-50	0
FCN1	4.03966e-53	0.548636	0.991	0.649	5.35094e-49	0
ANXA1	1.06299e-51	0.683116	0.991	0.885	1.40803e-47	0
S100A10	2.69331e-51	0.739704	0.98	0.772	3.56755e-47	0
MYADM	1.02222e-47	0.673513	0.736	0.419	1.35403e-43	0
LGALS3	1.30959e-44	0.557118	0.722	0.381	1.73468e-40	0
UCP2	2.32786e-41	0.637232	0.986	0.936	3.08348e-37	0
CSF3R	1.53256e-40	0.634392	0.7	0.379	2.03003e-36	0
CEBPD	8.29063e-40	0.498551	1	0.893	1.09818e-35	0
ANXA2	2.39598e-39	0.652658	0.935	0.773	3.17372e-35	0
FTL	1.94589e-38	0.532861	1	0.961	2.57753e-34	0
TPT1	2.61166e-38	0.408566	1	0.999	3.4594e-34	0
TGFBI	3.73157e-37	0.551771	0.908	0.609	4.94284e-33	0
ENSBTAG00000048980	9.89355e-37	0.501372	1	0.975	1.3105e-32	0
F13A1	1.96223e-36	0.518111	1	0.814	2.59917e-32	0
CYBB	7.49444e-34	0.520712	0.895	0.658	9.92713e-30	0
ASRGL1	5.17742e-33	0.462931	0.982	0.828	6.85801e-29	0
BCL2L15	8.86229e-31	0.462485	0.861	0.568	1.1739e-26	0
COX1	1.73758e-30	0.339581	1	1	2.3016e-26	0
CD44	3.60811e-30	0.531077	0.761	0.506	4.7793e-26	0
FGL2	5.34244e-30	0.492086	0.953	0.762	7.07659e-26	0
RAMP2	6.4054e-30	0.475049	0.897	0.614	8.4846e-26	0
ENSBTAG00000004714	6.76136e-30	0.488161	0.763	0.493	8.9561e-26	0
LAMP1	1.2001e-29	0.447034	0.996	0.903	1.58965e-25	0
BOLA-DMB	1.27338e-28	0.438982	0.993	0.909	1.68672e-24	0
NFE2	2.49341e-28	0.42337	0.709	0.424	3.30277e-24	0
MT-CYB	1.42576e-27	0.372659	1	0.998	1.88857e-23	0
SUB1	1.60275e-27	0.447925	0.928	0.751	2.12301e-23	0
CST3	2.31403e-27	0.397751	0.976	0.848	3.06516e-23	0
RNASE6	5.52355e-26	0.381716	0.966	0.684	7.31649e-22	0
SULT1A1	1.11798e-25	0.443958	0.929	0.7	1.48088e-21	0
CRIP1	1.33608e-25	0.60091	0.976	0.866	1.76978e-21	0
PLBD1	1.38516e-25	0.332605	0.83	0.528	1.83478e-21	0
COX3	6.01371e-25	0.313892	1	1	7.96577e-21	0
SMC6	6.03878e-25	0.478671	0.658	0.414	7.99896e-21	0
UBA52	6.57949e-25	0.349392	0.998	0.998	8.7152e-21	0
VNN2	8.37916e-24	0.613804	0.599	0.365	1.1099e-19	0
PSAP	4.86247e-23	0.362759	0.998	0.946	6.44083e-19	0
ARHGAP18	8.06487e-23	0.355472	0.387	0.181	1.06827e-18	0
EPHX1	1.09144e-22	0.269457	0.26	0.089	1.44572e-18	0
HPRT1	2.44737e-22	0.399132	0.743	0.519	3.24179e-18	0
CAPN2	6.39577e-22	0.416678	0.801	0.625	8.47184e-18	0
IL1RN	1.04333e-21	0.350716	0.725	0.504	1.382e-17	0
GSTP1.1	4.14107e-21	0.419708	0.875	0.69	5.48526e-17	0
CHI3L1	5.27857e-21	0.395491	0.644	0.42	6.99199e-17	0
FAU	8.50015e-21	0.298853	1	0.998	1.12593e-16	0
MTCH1	3.54117e-20	0.376108	0.758	0.549	4.69063e-16	0
TALDO1	6.55735e-20	0.312262	0.996	0.963	8.68587e-16	0
KDELR1	1.83487e-19	0.389519	0.857	0.683	2.43046e-15	0
ANTXR2	2.67525e-19	0.366342	0.495	0.3	3.54363e-15	0
NPAS2	3.17919e-19	0.340091	1	0.986	4.21115e-15	0
GAS2L1	6.51855e-19	0.280711	0.36	0.179	8.63447e-15	0
CAPG	6.88187e-19	0.317062	0.656	0.428	9.11573e-15	0
ENSBTAG00000004043	6.99781e-19	0.350784	0.673	0.46	9.26929e-15	0
MYL6	9.15152e-19	0.298674	0.991	0.986	1.21221e-14	0
IQGAP2	5.82661e-18	0.409401	0.593	0.407	7.71793e-14	0
KHK	9.11763e-18	0.299199	0.454	0.26	1.20772e-13	0
SHISA5	3.53655e-17	0.369021	0.893	0.753	4.68452e-13	0
RBPJ	5.44153e-17	0.317742	0.542	0.347	7.20785e-13	0
FGR	6.01905e-17	0.341409	0.759	0.571	7.97283e-13	0
CD14	9.62415e-17	0.252795	0.353	0.179	1.27482e-12	0
NPC2	1.14382e-16	0.343716	0.785	0.585	1.5151e-12	0
SH3BGRL3	2.57573e-16	0.261707	1	0.985	3.41182e-12	0
RAC1	1.20035e-15	0.307874	0.989	0.934	1.58999e-11	0
PYGL	1.23525e-15	0.337455	0.604	0.428	1.63621e-11	0
GAPDH	2.07173e-15	0.271325	0.996	0.981	2.74421e-11	0
FUCA1	4.15478e-15	0.276348	0.584	0.395	5.50342e-11	0
RACK1	5.24888e-15	0.291529	0.998	0.946	6.95267e-11	0
ENSBTAG00000048631	7.48169e-15	0.273702	0.418	0.251	9.91025e-11	0
GAS7	7.53347e-15	0.298686	0.387	0.227	9.97884e-11	0
NUDT4	7.60816e-15	0.317504	0.468	0.279	1.00778e-10	0
BOLA-DMA	1.67404e-14	0.290836	0.908	0.755	2.21744e-10	0
GLIPR2	2.26364e-14	0.331254	0.881	0.764	2.99842e-10	0
C3	2.88446e-14	0.300127	0.468	0.286	3.82076e-10	0
PGD	2.13863e-13	0.282817	0.761	0.586	2.83283e-09	0
PEBP1	3.30785e-13	0.285735	0.747	0.564	4.38158e-09	0
SELL	4.63321e-13	0.277155	0.819	0.617	6.13715e-09	0
NCF4	6.31177e-13	0.284061	0.839	0.708	8.36057e-09	0
ARL4A	9.52943e-13	0.334288	0.807	0.659	1.26227e-08	0
TRPV2	1.91337e-12	0.263103	0.432	0.275	2.53445e-08	0
PLEC	1.94855e-12	0.25623	0.752	0.584	2.58105e-08	0
IQGAP1	1.99221e-11	0.277509	0.814	0.711	2.63888e-07	0
RGS10	7.43843e-11	0.260034	0.743	0.574	9.85295e-07	0
PLA2G7	1.82809e-10	0.270803	0.642	0.493	2.42148e-06	0
ANXA5	3.08801e-10	0.284184	0.828	0.702	4.09038e-06	0
KLF6	2.62815e-09	0.39192	0.882	0.795	3.48124e-05	0
SNX10	4.26772e-09	0.252099	0.906	0.782	5.65303e-05	0
SERPINB1	4.66378e-09	0.277347	0.732	0.599	6.17764e-05	0
CXCL2	4.82943e-09	0.434837	0.304	0.183	6.39707e-05	0
C11H9orf16	2.65496e-08	0.449902	0.913	0.838	0.000351676	0
NAPSA	3.79112e-07	0.252472	0.727	0.613	0.00502171	0
STAT1	7.69721e-07	0.285941	0.667	0.557	0.0101957	0
GRO1	0.000423931	0.333302	0.302	0.225	1	0
FTH1	2.64436e-60	0.747562	1	1	3.50272e-56	1
CFD	2.21319e-47	0.674758	1	0.999	2.9316e-43	1
CD1E	7.92101e-45	0.535659	0.355	0.08	1.04922e-40	1
CD74	3.86281e-42	0.459858	1	0.996	5.11667e-38	1
ENSBTAG00000013919	7.8146e-39	0.483815	0.998	0.991	1.03512e-34	1
ANXA3	6.46551e-38	0.61876	0.948	0.774	8.56422e-34	1
BOLA-DRA	7.43437e-38	0.406882	1	0.995	9.84757e-34	1
ENSBTAG00000039366	1.44373e-35	0.359285	0.372	0.11	1.91237e-31	1
BLA-DQB	9.76462e-30	0.3828	1	0.982	1.29342e-25	1
LGALS9	7.76335e-29	0.539403	0.98	0.837	1.02833e-24	1
GNG11	3.93618e-27	0.542045	0.67	0.392	5.21387e-23	1
SELENOP	3.58097e-25	0.474197	0.531	0.269	4.74335e-21	1
ENSBTAG00000010155	3.49696e-23	0.426786	0.199	0.047	4.63208e-19	1
EHD4	2.46619e-20	0.341247	0.573	0.322	3.26672e-16	1
XDH	1.96974e-19	0.442106	0.926	0.792	2.60912e-15	1
AHCY	2.14795e-19	0.425024	0.898	0.706	2.84517e-15	1
TREM2	3.16738e-19	0.478645	0.501	0.276	4.19552e-15	1
BOLA-DQA1	4.8089e-19	0.379164	0.985	0.948	6.36986e-15	1
MPP1	6.08868e-19	0.377263	0.784	0.549	8.06507e-15	1
GBP2	1.64052e-18	0.53486	0.496	0.277	2.17303e-14	1
CD63	1.76105e-18	0.40978	0.893	0.716	2.33269e-14	1
ENSBTAG00000001143	3.06437e-18	0.364487	0.608	0.365	4.05907e-14	1
RETN	9.43867e-17	0.792948	0.752	0.53	1.25025e-12	1
LGALS1	1.05324e-16	0.418421	0.985	0.882	1.39513e-12	1
NPC2	1.1872e-16	0.392588	0.797	0.603	1.57256e-12	1
C2	1.97553e-15	0.260154	0.355	0.17	2.61678e-11	1
FGL2	1.21623e-14	0.348455	0.931	0.789	1.61102e-10	1
SYNE2	3.43514e-13	0.263756	0.308	0.149	4.55019e-09	1
CRIP1	4.84947e-13	0.469487	0.953	0.884	6.4236e-09	1
ENSBTAG00000024960	7.24772e-13	0.335136	0.65	0.452	9.60032e-09	1
RAC1	1.69126e-12	0.277583	0.99	0.94	2.24024e-08	1
CTSH	1.9929e-12	0.326528	0.973	0.888	2.6398e-08	1
ENSBTAG00000009656	2.01711e-12	0.349296	0.806	0.63	2.67186e-08	1
FHL3	2.96587e-12	0.286364	0.467	0.289	3.9286e-08	1
DUSP6	6.03511e-12	0.350409	0.655	0.465	7.9941e-08	1
ITM2C	8.90654e-12	0.290405	0.906	0.804	1.17976e-07	1
IFT27	2.00241e-11	0.32199	0.65	0.468	2.6524e-07	1
TRAFD1	3.33778e-11	0.255851	0.437	0.262	4.42123e-07	1
MARCKS	5.90766e-11	0.267129	0.241	0.115	7.82528e-07	1
FGD2	1.5649e-10	0.25262	0.516	0.345	2.07287e-06	1
MGST1	3.15122e-10	0.299442	0.762	0.574	4.17411e-06	1
ZFP36L1	4.63861e-10	0.371997	0.898	0.804	6.14431e-06	1
RGS10	7.75752e-10	0.272393	0.752	0.589	1.02756e-05	1
ENSBTAG00000004714	1.23254e-09	0.317119	0.72	0.534	1.63262e-05	1
SNX10	1.31069e-09	0.277539	0.923	0.79	1.73613e-05	1
OAS1Y	2.02741e-09	0.35753	0.685	0.527	2.6855e-05	1
MX1	2.22245e-09	0.470959	0.591	0.424	2.94386e-05	1
PDCD4	3.25202e-09	0.263656	0.655	0.498	4.30762e-05	1
CSTB.1	3.88506e-09	0.284801	0.918	0.819	5.14615e-05	1
TNIP1	4.50939e-09	0.288601	0.6	0.431	5.97314e-05	1
LAP3	6.52817e-09	0.296212	0.67	0.499	8.64721e-05	1
SHISA5	6.89615e-09	0.25579	0.901	0.766	9.13464e-05	1
CTSB	7.29271e-09	0.279495	0.95	0.832	9.65993e-05	1
CD83	6.48657e-08	0.263781	0.365	0.233	0.000859211	1
IFI6	7.3021e-07	0.259415	0.62	0.468	0.00967237	1
PSMB10	1.88093e-06	0.265175	0.797	0.677	0.0249148	1
IL1B	8.38352e-06	0.336515	0.251	0.155	0.111048	1
PLAC8B	1.14237e-05	0.298558	0.814	0.707	0.151319	1
MX2	2.16675e-05	0.28575	0.407	0.298	0.287008	1
ISG15	5.4214e-05	0.355218	0.362	0.254	0.718118	1
IL1RN	0.000524358	0.259159	0.67	0.544	1	1
FCGR3A	5.80968e-235	3.00812	0.972	0.208	7.6955e-231	2
MS4A7	7.62891e-195	2.83588	0.969	0.35	1.01053e-190	2
PNP	8.56283e-182	3.04337	0.997	0.739	1.13423e-177	2
AIF1	2.57984e-162	2.00998	1	0.989	3.41726e-158	2
BCL2A1	2.10867e-154	1.61961	0.712	0.109	2.79315e-150	2
SRGN	5.48576e-151	1.84455	1	0.992	7.26644e-147	2
C1QC	7.47653e-147	4.97319	0.491	0.018	9.90341e-143	2
C1QB	2.90899e-145	4.43959	0.45	0.007	3.85325e-141	2
SAT1	3.85151e-143	2.14351	1	0.92	5.10171e-139	2
C1QA	1.34641e-142	5.52074	0.519	0.032	1.78346e-138	2
CCL3	6.81135e-132	1.84671	0.46	0.02	9.02231e-128	2
TCF7L2	1.69902e-131	1.44995	0.725	0.164	2.25052e-127	2
ITGAL	8.35921e-125	1.74355	0.892	0.473	1.10726e-120	2
CD68	1.12973e-123	1.33974	0.648	0.124	1.49644e-119	2
CD300H	9.49513e-116	1.40756	0.686	0.165	1.25772e-111	2
STX2	1.75867e-105	1.53796	0.936	0.683	2.32954e-101	2
CTNNAL1	2.29533e-99	0.925758	0.416	0.037	3.0404e-95	2
PFN1	3.42368e-92	1.37178	0.982	0.973	4.535e-88	2
RAP1B	3.34176e-90	1.42827	0.964	0.838	4.4265e-86	2
ENSBTAG00000046944	1.67954e-89	1.13236	0.267	0	2.22472e-85	2
PGA5	9.94405e-87	0.821332	0.416	0.049	1.31719e-82	2
CKB	2.74887e-81	1.49327	0.895	0.636	3.64115e-77	2
ENO3	8.0891e-79	1.57703	0.712	0.338	1.07148e-74	2
PECAM1	4.55755e-75	0.875577	0.445	0.08	6.03694e-71	2
GUCY1B1	9.97734e-75	0.590554	0.247	0.005	1.3216e-70	2
LRRC25	1.23426e-70	1.27641	0.73	0.371	1.6349e-66	2
ITGA4	9.1341e-69	1.28418	0.658	0.291	1.2099e-64	2
EBI3	3.41022e-68	0.514213	0.244	0.009	4.51717e-64	2
CALD1	1.20567e-67	1.13235	0.393	0.07	1.59703e-63	2
LGMN	4.57364e-66	1.19381	0.74	0.415	6.05824e-62	2
TSPAN33	6.43294e-65	0.649915	0.352	0.052	8.52107e-61	2
ST6GALNAC2	4.95279e-64	1.12352	0.689	0.349	6.56046e-60	2
SIRPA	5.0058e-64	1.12615	0.925	0.863	6.63068e-60	2
PTPRC	8.83541e-62	1.09001	0.967	0.909	1.17034e-57	2
SLC44A2	2.40368e-59	0.928185	0.638	0.287	3.18391e-55	2
ITGB1	5.84804e-59	1.10331	0.797	0.534	7.74631e-55	2
TIMP2	6.2432e-58	1.24137	0.797	0.564	8.26975e-54	2
EZR	3.14988e-55	1.02977	0.866	0.709	4.17233e-51	2
ITGB2	1.04155e-53	0.943051	0.936	0.882	1.37964e-49	2
CYFIP2	1.06154e-53	0.736759	0.416	0.108	1.40611e-49	2
ADRB3	3.49913e-51	0.399379	0.154	0	4.63495e-47	2
JUN	1.68889e-50	1.1967	0.972	0.871	2.23711e-46	2
NR1H3	2.55046e-49	0.9698	0.509	0.204	3.37833e-45	2
BoLA	2.12306e-48	1.56238	0.797	0.568	2.8122e-44	2
PTP4A2	5.34346e-48	0.902516	0.918	0.851	7.07794e-44	2
HMOX1	6.21216e-47	1.7837	0.661	0.395	8.22863e-43	2
TLN1	3.10916e-46	0.786624	0.961	0.947	4.1184e-42	2
ABI3	2.56631e-45	0.597748	0.311	0.065	3.39934e-41	2
CTSZ	5.59104e-45	0.994	0.823	0.695	7.40589e-41	2
B2M	1.58521e-44	0.541221	1	1	2.09977e-40	2
FXYD6	1.95179e-43	0.939569	0.692	0.442	2.58534e-39	2
FCER1G	2.60025e-43	0.727157	1	0.999	3.4443e-39	2
SGK1	3.92061e-43	0.824242	0.44	0.147	5.19324e-39	2
LY75	5.12664e-43	0.429133	0.19	0.015	6.79075e-39	2
BANK1	3.3696e-42	0.621009	0.321	0.075	4.46338e-38	2
CD79A	2.31682e-40	0.510869	0.231	0.034	3.06886e-36	2
ADGRE5	1.38131e-39	0.918861	0.797	0.622	1.82969e-35	2
LIMD2	5.14785e-39	1.07101	0.769	0.619	6.81884e-35	2
VAV3	2.42632e-38	0.706107	0.458	0.189	3.2139e-34	2
CX3CR1	3.04194e-38	0.79163	0.44	0.174	4.02935e-34	2
CSK	4.15922e-38	0.856085	0.74	0.596	5.5093e-34	2
EPS8L2	2.27489e-37	0.35539	0.167	0.014	3.01332e-33	2
SLAMF6	3.46588e-37	0.324864	0.131	0.004	4.5909e-33	2
ENSBTAG00000011437	1.3536e-35	0.664072	0.332	0.101	1.79298e-31	2
ENSBTAG00000007901	1.99345e-35	0.417781	0.154	0.012	2.64053e-31	2
TAL1	3.80993e-35	0.514031	0.278	0.067	5.04663e-31	2
JUND	3.74729e-34	0.732175	0.915	0.892	4.96366e-30	2
TBXAS1	3.95599e-33	0.73307	0.458	0.215	5.2401e-29	2
CD63	3.64106e-32	0.824719	0.848	0.73	4.82295e-28	2
RIN3	7.13058e-32	0.67454	0.447	0.202	9.44516e-28	2
DUSP1	1.42745e-31	1.03724	0.763	0.611	1.8908e-27	2
UBB	3.71676e-31	0.708483	0.995	0.994	4.92322e-27	2
IER5L	6.10711e-31	0.978157	0.712	0.563	8.08948e-27	2
ENSBTAG00000054870	1.87175e-30	0.312785	0.116	0.006	2.47932e-26	2
IFI30	4.35598e-30	0.761438	0.692	0.456	5.76994e-26	2
FCER2	4.72791e-30	0.681183	0.514	0.274	6.26259e-26	2
CD55	5.97963e-30	0.662376	0.638	0.443	7.92062e-26	2
ENSBTAG00000048782	2.14069e-29	0.415589	1	0.999	2.83555e-25	2
BOLA	4.66472e-29	0.469266	1	0.998	6.17889e-25	2
LYN	9.32676e-29	0.651194	0.961	0.951	1.23542e-24	2
PRDX2	8.94903e-28	0.837427	0.635	0.457	1.18539e-23	2
PHF2	6.2714e-27	0.485563	0.308	0.111	8.3071e-23	2
CD300LB	1.5283e-26	0.547865	0.321	0.118	2.02439e-22	2
SARS	1.70353e-26	0.717152	0.882	0.828	2.25649e-22	2
NEDD9	1.99156e-26	0.56426	0.334	0.13	2.63802e-22	2
ENSBTAG00000054755	4.02238e-26	0.609326	0.352	0.145	5.32805e-22	2
PLD4	5.3658e-26	0.708308	0.856	0.789	7.10754e-22	2
UBD	9.02625e-26	0.489358	0.234	0.063	1.19562e-21	2
HES1	1.59275e-24	0.281144	0.139	0.019	2.10976e-20	2
BCL2	2.15021e-24	0.292954	0.149	0.024	2.84816e-20	2
EIF1	5.4538e-24	0.477401	0.992	0.992	7.22411e-20	2
ECM1	5.766e-24	0.628886	0.406	0.206	7.63765e-20	2
OSBPL8	2.48357e-23	0.62905	0.64	0.505	3.28974e-19	2
ID2	4.49891e-23	0.835941	0.746	0.631	5.95926e-19	2
LAT2	6.72346e-23	0.655812	0.73	0.65	8.9059e-19	2
ISG15	2.14149e-22	1.06465	0.442	0.234	2.83662e-18	2
RASGRP2	2.17422e-22	0.630775	0.483	0.298	2.87997e-18	2
FAM89B	8.54087e-22	0.410918	0.224	0.068	1.13132e-17	2
PRKCE	1.07054e-21	0.306951	0.177	0.042	1.41804e-17	2
IL2RG	1.97314e-21	0.613038	0.483	0.298	2.61363e-17	2
HCK	3.92803e-21	0.6614	0.524	0.369	5.20306e-17	2
PLA2G16	6.61352e-21	0.528736	0.437	0.26	8.76027e-17	2
CD37	9.49963e-21	0.64772	0.823	0.8	1.25832e-16	2
ZBTB47	1.03377e-20	0.290557	0.154	0.032	1.36934e-16	2
ITPR2	1.23614e-20	0.598843	0.452	0.276	1.6374e-16	2
TUT4	2.12632e-20	0.594192	0.383	0.201	2.81652e-16	2
RXRA	4.98078e-20	0.585589	0.586	0.445	6.59754e-16	2
EHBP1L1	5.33663e-20	0.561539	0.602	0.467	7.06889e-16	2
UNC119	9.24173e-20	0.579023	0.877	0.869	1.22416e-15	2
FLNA	1.2532e-19	0.692216	0.853	0.833	1.65998e-15	2
GRK5	1.33546e-19	0.366494	0.203	0.062	1.76895e-15	2
TBC1D8	1.36438e-19	0.516434	0.434	0.26	1.80725e-15	2
SLC2A6	2.1918e-19	0.661842	0.632	0.518	2.90326e-15	2
DDIT4	4.28101e-19	0.384485	0.293	0.122	5.67063e-15	2
MYO1G	4.47395e-19	0.659247	0.532	0.389	5.92619e-15	2
VAMP5	5.7274e-19	0.638888	0.609	0.484	7.58652e-15	2
TNFRSF21	5.30467e-18	0.414259	0.265	0.11	7.02657e-14	2
MALT1	1.30442e-17	0.355948	0.198	0.065	1.72784e-13	2
RHOG	1.3547e-17	0.521068	0.843	0.848	1.79444e-13	2
CALM2	2.0219e-17	0.51183	0.923	0.916	2.67821e-13	2
PEAK1	2.90628e-17	0.427013	0.347	0.182	3.84966e-13	2
SH2B2	4.55396e-17	0.468183	0.352	0.188	6.03218e-13	2
LY86	7.01083e-17	0.566466	0.746	0.687	9.28655e-13	2
PADI4	7.09237e-17	0.541838	0.386	0.215	9.39455e-13	2
SLC12A7	7.16322e-17	0.537772	0.47	0.333	9.48841e-13	2
SNX18	7.89669e-17	0.42162	0.303	0.147	1.046e-12	2
PMEPA1	8.2096e-17	0.286952	0.144	0.035	1.08744e-12	2
TNFRSF1B	4.89867e-16	0.572772	0.743	0.711	6.48878e-12	2
PILRA	1.00232e-15	0.601313	0.635	0.555	1.32767e-11	2
ARGLU1	1.28988e-15	0.598965	0.83	0.802	1.70857e-11	2
H3F3A	1.32045e-15	0.426746	0.977	0.988	1.74907e-11	2
CAMK2D	1.77249e-15	0.502225	0.36	0.214	2.34784e-11	2
USP12	4.46182e-15	0.518879	0.488	0.356	5.91013e-11	2
ADAM10	5.7221e-15	0.589686	0.488	0.369	7.57949e-11	2
STX11	6.8039e-15	0.405404	0.252	0.108	9.01245e-11	2
SMAP2	7.04835e-15	0.462184	0.342	0.198	9.33625e-11	2
PRR13	1.12364e-14	0.574557	0.56	0.474	1.48838e-10	2
ZFAND6	1.57455e-14	0.462169	0.429	0.291	2.08565e-10	2
ARRDC2	2.03844e-14	0.385729	0.267	0.132	2.70012e-10	2
ZFP36L1	2.23757e-14	0.556811	0.859	0.816	2.96388e-10	2
SELPLG	4.40949e-14	0.570997	0.576	0.491	5.84081e-10	2
PTPN6	7.72662e-14	0.483369	0.835	0.838	1.02347e-09	2
MTHFS	1.92526e-13	0.289017	0.239	0.109	2.5502e-09	2
CLEC14A	2.02296e-13	0.251508	0.123	0.033	2.67961e-09	2
LAP3	2.06953e-13	0.57927	0.612	0.517	2.7413e-09	2
H3F3B	2.70335e-13	0.458295	0.946	0.946	3.58086e-09	2
IKZF1	4.17222e-13	0.36509	0.29	0.154	5.52652e-09	2
FBXO3	1.89653e-12	0.290391	0.188	0.077	2.51214e-08	2
CYTIP	2.22542e-12	0.469528	0.432	0.317	2.94779e-08	2
RAB11FIP1	2.48344e-12	0.252005	0.121	0.034	3.28957e-08	2
JAK3	2.76506e-12	0.288433	0.211	0.093	3.6626e-08	2
MYO9B	2.92527e-12	0.391813	0.388	0.262	3.87482e-08	2
SSBP4	4.30922e-12	0.340468	0.244	0.122	5.708e-08	2
TP53INP1	6.32022e-12	0.254199	0.162	0.061	8.37177e-08	2
TCIRG1	7.19988e-12	0.504269	0.604	0.525	9.53696e-08	2
FGD3	7.7119e-12	0.284112	0.221	0.102	1.02152e-07	2
CLIC1	1.07556e-11	0.354721	0.866	0.859	1.42469e-07	2
SMAGP	1.22255e-11	0.284169	0.141	0.049	1.61939e-07	2
ANKRD12	1.50099e-11	0.520182	0.686	0.665	1.98821e-07	2
NCOR2	3.12298e-11	0.46157	0.437	0.338	4.1367e-07	2
VASP	4.72656e-11	0.536041	0.586	0.541	6.2608e-07	2
ARL6IP1	5.15666e-11	0.48557	0.689	0.662	6.83051e-07	2
CFD	6.80526e-11	0.745499	0.997	0.999	9.01425e-07	2
TOR4A	7.69387e-11	0.376621	0.468	0.362	1.01913e-06	2
COIL	8.98341e-11	0.36639	0.203	0.097	1.18994e-06	2
HSP90AA1	1.03491e-10	0.437137	0.956	0.961	1.37084e-06	2
SRRM2	1.1372e-10	0.404962	0.874	0.882	1.50633e-06	2
BIN2	1.21606e-10	0.407962	0.458	0.359	1.61079e-06	2
MAP3K8	1.2696e-10	0.366271	0.213	0.108	1.68171e-06	2
PEA15	1.34439e-10	0.297268	0.224	0.113	1.78079e-06	2
GNG7	1.44734e-10	0.428645	0.424	0.325	1.91714e-06	2
STK38	1.46107e-10	0.497534	0.535	0.471	1.93533e-06	2
SPAG7	1.67622e-10	0.466269	0.416	0.316	2.22032e-06	2
ZBTB7A	2.46536e-10	0.518211	0.756	0.773	3.26562e-06	2
ARID4B	3.19761e-10	0.501827	0.476	0.39	4.23555e-06	2
CSF1R	3.62319e-10	0.559359	0.702	0.691	4.79928e-06	2
NCEH1	3.69519e-10	0.303904	0.193	0.091	4.89465e-06	2
ORAI1	5.2863e-10	0.422561	0.398	0.297	7.00224e-06	2
SYNGR2	5.70369e-10	0.321374	0.866	0.87	7.55511e-06	2
CEACAM1	8.40996e-10	0.260238	0.201	0.097	1.11398e-05	2
ASIP	8.95582e-10	0.287704	0.229	0.122	1.18629e-05	2
NFKBIZ	1.00579e-09	0.428289	0.447	0.344	1.33228e-05	2
ENSBTAG00000032603	1.23473e-09	0.275037	0.17	0.075	1.63552e-05	2
LIMA1	2.05002e-09	0.250858	0.134	0.051	2.71546e-05	2
ECE1	2.57346e-09	0.382355	0.424	0.324	3.40881e-05	2
GSAP	2.59916e-09	0.336389	0.306	0.198	3.44285e-05	2
FAM107B	2.8932e-09	0.26345	0.201	0.103	3.83233e-05	2
DDX5	2.98878e-09	0.416232	0.982	0.977	3.95894e-05	2
CD72	3.58967e-09	0.284792	0.185	0.089	4.75488e-05	2
SH2D3C	4.37996e-09	0.322514	0.231	0.128	5.8017e-05	2
ENSBTAG00000046324	4.53101e-09	0.414193	0.548	0.511	6.00178e-05	2
ENSBTAG00000055145	5.71876e-09	0.292857	0.224	0.123	7.57507e-05	2
UBC	1.01335e-08	0.409409	0.789	0.795	0.000134228	2
NUPR1	1.43254e-08	0.689067	0.27	0.166	0.000189754	2
RAN	1.59662e-08	0.423307	0.53	0.491	0.000211489	2
JDP2	1.64405e-08	0.315589	0.27	0.167	0.00021777	2
GPX1	2.06503e-08	0.326038	0.982	0.997	0.000273534	2
LAPTM5	3.30295e-08	0.262756	0.985	0.992	0.000437509	2
PRKCD	4.78112e-08	0.282925	0.234	0.141	0.000633307	2
HLTF	4.98464e-08	0.302942	0.183	0.096	0.000660265	2
TRIM8	5.43517e-08	0.278687	0.239	0.144	0.000719942	2
ST3GAL5	5.49422e-08	0.256998	0.177	0.091	0.000727765	2
NFE2L3	6.32486e-08	0.333105	0.406	0.315	0.000837791	2
SLC43A2	7.16305e-08	0.265269	0.195	0.108	0.000948818	2
CALR	7.46118e-08	0.510032	0.835	0.856	0.000988308	2
ENSBTAG00000034366	7.54807e-08	0.397803	0.188	0.099	0.000999818	2
AK3	9.56328e-08	0.326169	0.28	0.185	0.00126675	2
ST6GALNAC4	1.56834e-07	0.465883	0.463	0.414	0.00207743	2
NFKB2	1.66204e-07	0.274901	0.231	0.141	0.00220154	2
DNASE2	1.96388e-07	0.382578	0.398	0.324	0.00260136	2
DOCK10	2.33848e-07	0.367454	0.326	0.241	0.00309755	2
CIRBP	2.50709e-07	0.415008	0.44	0.384	0.00332089	2
SRI	2.97109e-07	0.4339	0.658	0.687	0.0039355	2
MTSS1	3.10697e-07	0.368214	0.455	0.395	0.00411549	2
CCDC88C	3.63198e-07	0.379096	0.38	0.3	0.00481092	2
ARID5B	4.67054e-07	0.344326	0.368	0.286	0.00618659	2
ADAM15	5.19059e-07	0.40916	0.386	0.321	0.00687545	2
MYOF	5.9495e-07	0.275199	0.19	0.11	0.00788071	2
CD47	6.09597e-07	0.332544	0.506	0.469	0.00807472	2
RASSF5	9.28553e-07	0.322657	0.306	0.227	0.0122996	2
COMMD9	1.03323e-06	0.330386	0.352	0.273	0.0136861	2
SPN	1.04806e-06	0.280213	0.206	0.127	0.0138826	2
CD300A	1.08804e-06	0.27895	0.249	0.165	0.0144122	2
SOD1	1.25821e-06	0.408392	0.463	0.416	0.0166662	2
ATF3	1.30391e-06	0.256718	0.224	0.139	0.0172715	2
MYLIP	1.35986e-06	0.269693	0.224	0.141	0.0180127	2
HSH2D	1.45369e-06	0.332626	0.357	0.287	0.0192556	2
HMGN1	1.61862e-06	0.347308	0.252	0.17	0.0214402	2
IFIH1	2.79412e-06	0.359219	0.321	0.244	0.037011	2
FTH1	3.12268e-06	0.264053	1	1	0.041363	2
TAX1BP1	4.02476e-06	0.335358	0.596	0.593	0.053312	2
PKIB	4.16781e-06	0.308876	0.35	0.275	0.0552069	2
ND5	4.31866e-06	0.293451	0.763	0.792	0.0572049	2
JAK1	4.68013e-06	0.364	0.64	0.642	0.061993	2
METRNL	4.85546e-06	0.372675	0.36	0.296	0.0643154	2
PLCB2	4.88588e-06	0.320375	0.249	0.175	0.0647183	2
NFKBIA	5.1465e-06	0.338816	0.92	0.919	0.0681705	2
RAC2	5.49292e-06	0.351484	0.609	0.621	0.0727592	2
CLCN7	5.97791e-06	0.344453	0.368	0.304	0.0791834	2
CORO1A	7.26744e-06	0.286457	0.956	0.976	0.0962645	2
RETREG2	8.8847e-06	0.302007	0.368	0.311	0.117687	2
SON	1.45288e-05	0.311399	0.866	0.894	0.192449	2
RNASET2	1.51208e-05	0.25405	0.185	0.115	0.20029	2
TRIM47	3.65715e-05	0.271086	0.278	0.202	0.484426	2
LITAF	4.38804e-05	0.283508	0.319	0.26	0.581239	2
RAPGEF1	4.49521e-05	0.306506	0.262	0.2	0.595435	2
CD53	4.57836e-05	0.298695	0.347	0.296	0.60645	2
TMEM14C	5.03863e-05	0.368348	0.427	0.402	0.667417	2
NINJ1	5.15797e-05	0.258052	0.332	0.267	0.683224	2
SQSTM1	5.69787e-05	0.360629	0.509	0.489	0.75474	2
GLUL	6.132e-05	0.326167	0.676	0.685	0.812244	2
NUB1	6.21056e-05	0.329236	0.386	0.346	0.822651	2
RAB24	6.25877e-05	0.350382	0.596	0.647	0.829036	2
TMEM59	6.55022e-05	0.281148	0.416	0.384	0.867642	2
UTP3	7.57794e-05	0.269186	0.293	0.234	1	2
PPIG	8.19688e-05	0.38759	0.411	0.37	1	2
TAOK3	8.95876e-05	0.285263	0.357	0.31	1	2
SMARCA5	0.000163871	0.276553	0.491	0.476	1	2
ANXA3	0.000164347	0.403676	0.771	0.824	1	2
SFRS18	0.00018561	0.332588	0.661	0.714	1	2
CDKN2D	0.000212582	0.392456	0.368	0.328	1	2
PRRC2C	0.000383986	0.285524	0.817	0.835	1	2
ENSBTAG00000048353	0.000474127	0.315584	0.612	0.647	1	2
TUBA1B	0.000781902	0.343186	0.537	0.567	1	2
TARS	0.000867391	0.299459	0.411	0.391	1	2
CMBL	0.00098337	0.289251	0.347	0.315	1	2
ATP1A1	0.00110961	0.282972	0.386	0.357	1	2
MAN1A1	0.00113052	0.263663	0.504	0.514	1	2
TMEM189	0.00115779	0.252427	0.326	0.289	1	2
CDC5L	0.00130104	0.267606	0.468	0.476	1	2
PRKCB	0.00152337	0.301258	0.488	0.495	1	2
GNB1	0.00172849	0.25456	0.584	0.64	1	2
DOK2	0.00195697	0.293742	0.491	0.505	1	2
FUS	0.00203952	0.29203	0.393	0.381	1	2
MYO9A	0.00211408	0.291178	0.239	0.197	1	2
YWHAH	0.00405425	0.34099	0.344	0.336	1	2
OCIAD1	0.00433481	0.289811	0.355	0.346	1	2
CTNNA1	0.0046588	0.300367	0.391	0.384	1	2
TMCO1	0.0068933	0.27692	0.352	0.345	1	2
LFNG	0.00724034	0.319003	0.542	0.605	1	2
SF3B2	0.00892959	0.263789	0.537	0.559	1	2
F13A1	9.24778e-78	1.32256	1	0.851	1.22496e-73	3
S100A12	3.38193e-70	1.30233	1	0.898	4.47971e-66	3
S100A9	1.04735e-61	1.17668	1	0.698	1.38732e-57	3
S100A8	2.70268e-56	1.10718	0.987	0.655	3.57997e-52	3
ENO1	9.60158e-56	0.936344	1	0.929	1.27183e-51	3
LYZ	6.36749e-53	0.94123	1	0.948	8.43438e-49	3
PLBD1	7.59952e-51	0.956675	0.958	0.569	1.00663e-46	3
FCN1	1.60599e-48	0.972226	1	0.716	2.1273e-44	3
PKM	1.89387e-48	0.837148	0.996	0.896	2.50862e-44	3
ASRGL1	9.77921e-47	0.918086	1	0.856	1.29535e-42	3
NPAS2	1.89561e-39	0.676972	1	0.989	2.51093e-35	3
GAPDH	6.58603e-38	0.713469	1	0.983	8.72386e-34	3
EEF1A1	1.53089e-35	0.694893	1	0.983	2.02782e-31	3
SSR4	2.20635e-34	0.687194	0.996	0.828	2.92254e-30	3
VCAN	1.11523e-32	0.582197	0.836	0.413	1.47723e-28	3
RNASE6	4.68478e-32	0.719484	0.987	0.737	6.20546e-28	3
PGAM1	6.55161e-30	0.639053	0.966	0.762	8.67827e-26	3
RACK1	1.16428e-28	0.602143	1	0.956	1.54221e-24	3
EEF1G	4.63652e-28	0.613317	0.992	0.874	6.14153e-24	3
TALDO1	1.18809e-26	0.554788	1	0.969	1.57375e-22	3
RNASE4	2.25295e-26	0.525239	0.752	0.377	2.98426e-22	3
TGFBI	2.58483e-26	0.59626	0.971	0.659	3.42387e-22	3
SLC25A6	6.76119e-26	0.507637	1	0.978	8.95587e-22	3
FTL	5.03253e-25	0.57353	1	0.969	6.66609e-21	3
STAB1	9.8037e-23	0.274564	0.303	0.084	1.2986e-18	3
SLC11A1	1.02787e-22	0.502386	0.769	0.432	1.36151e-18	3
RIDA	1.22126e-22	0.542736	0.983	0.844	1.61768e-18	3
DUT	1.66364e-22	0.373776	0.403	0.139	2.20366e-18	3
EEF1B2	4.68986e-22	0.541026	0.958	0.746	6.21219e-18	3
TPI1	8.05187e-21	0.508035	0.924	0.642	1.06655e-16	3
UBA52	2.69512e-20	0.392833	1	0.997	3.56995e-16	3
UQCRH	2.79923e-20	0.53253	0.983	0.875	3.70787e-16	3
FAU	6.13389e-20	0.362435	1	0.999	8.12495e-16	3
LDHB	9.20265e-20	0.482999	0.966	0.818	1.21898e-15	3
SULT1A1	1.17622e-19	0.46585	0.975	0.739	1.55803e-15	3
CEBPD	6.66327e-19	0.45059	0.992	0.916	8.82617e-15	3
NFAM1	1.50931e-18	0.382569	0.756	0.439	1.99924e-14	3
ELN	2.42114e-18	0.266086	0.34	0.118	3.20705e-14	3
CLECL1	2.96828e-18	0.343022	0.634	0.321	3.93178e-14	3
PYCARD	1.13782e-17	0.494528	0.908	0.712	1.50716e-13	3
CHCHD2	1.24752e-17	0.492375	0.941	0.793	1.65246e-13	3
HNMT	3.44587e-17	0.331405	0.576	0.28	4.56441e-13	3
ANG2	7.57627e-17	0.315698	0.412	0.17	1.00355e-12	3
CHI3L1	1.95486e-16	0.33304	0.79	0.443	2.58941e-12	3
BCL2L15	2.35037e-16	0.376939	0.899	0.621	3.1133e-12	3
SMIM4	2.97208e-16	0.357556	0.559	0.28	3.93682e-12	3
SELL	5.81405e-16	0.476763	0.887	0.648	7.70129e-12	3
HMGB2	7.15163e-16	0.458169	0.807	0.549	9.47306e-12	3
MDH2	1.53885e-15	0.397727	0.735	0.457	2.03836e-11	3
CREG1	1.86783e-15	0.309616	0.697	0.371	2.47412e-11	3
ZC3H10	2.43306e-15	0.514382	0.958	0.795	3.22283e-11	3
TXN	2.60201e-15	0.361068	0.739	0.45	3.44662e-11	3
PGD	4.12428e-15	0.426845	0.849	0.608	5.46302e-11	3
NDUFS8	5.87802e-15	0.436276	0.924	0.725	7.78602e-11	3
PSAP	1.24183e-14	0.38779	0.996	0.957	1.64492e-10	3
NACA	1.71997e-14	0.463875	0.975	0.88	2.27827e-10	3
S100A11	2.38766e-14	0.308404	0.996	0.993	3.16269e-10	3
COX5A	3.07738e-14	0.369137	0.916	0.724	4.07629e-10	3
ATP5ME	6.00153e-14	0.407865	0.941	0.752	7.94962e-10	3
CYP27A1	7.21967e-14	0.350556	0.5	0.257	9.56318e-10	3
SSR2	2.34019e-13	0.405711	0.992	0.883	3.09982e-09	3
PPIB	2.47514e-13	0.356386	0.966	0.837	3.27857e-09	3
COX4I1	2.70868e-13	0.378182	1	0.957	3.58792e-09	3
ATP5MPL	3.4317e-13	0.384472	0.849	0.642	4.54562e-09	3
ATP5F1A	4.12085e-13	0.366297	0.903	0.741	5.45848e-09	3
NFE2	5.26234e-13	0.298085	0.731	0.478	6.97049e-09	3
ATP5MG	5.99091e-13	0.369889	0.983	0.904	7.93556e-09	3
EEF2	7.18275e-13	0.411282	0.983	0.897	9.51428e-09	3
EMC3	8.12654e-13	0.283325	0.601	0.326	1.07644e-08	3
ATP5MC1	8.8536e-13	0.284759	0.563	0.309	1.17275e-08	3
ENSBTAG00000005315	9.50719e-13	0.283491	0.63	0.356	1.25932e-08	3
LCP1	1.23396e-12	0.32624	0.983	0.9	1.63451e-08	3
CYBB	1.48511e-12	0.351262	0.945	0.698	1.96717e-08	3
AK2	3.23893e-12	0.258539	0.555	0.295	4.29029e-08	3
RAMP2	4.9766e-12	0.366778	0.924	0.667	6.592e-08	3
CFL1	5.0002e-12	0.35892	0.992	0.949	6.62326e-08	3
LGALS3	5.57155e-12	0.288322	0.756	0.444	7.38007e-08	3
BLVRB	1.1939e-11	0.341687	0.681	0.429	1.58144e-07	3
HK3	2.46805e-11	0.313221	0.626	0.363	3.26918e-07	3
SND1	3.28932e-11	0.277221	0.605	0.354	4.35703e-07	3
EEF1D	5.55673e-11	0.33453	0.924	0.72	7.36045e-07	3
PRDX1	6.47801e-11	0.327192	0.777	0.527	8.58078e-07	3
ETHE1	6.9062e-11	0.268727	0.647	0.396	9.14795e-07	3
GPI	8.77721e-11	0.250635	0.592	0.337	1.16263e-06	3
BRB	1.02753e-10	0.343675	0.202	0.072	1.36106e-06	3
ENSBTAG00000039555	1.24244e-10	0.303246	0.866	0.625	1.64573e-06	3
ENSBTAG00000025385	2.15243e-10	0.390066	0.836	0.615	2.8511e-06	3
HSP90AB1	3.86503e-10	0.365474	0.966	0.854	5.11961e-06	3
ALDOA	8.64476e-10	0.370832	0.966	0.885	1.14508e-05	3
EIF4B	1.0862e-09	0.278043	0.769	0.51	1.43878e-05	3
NUDT4	1.38107e-09	0.313037	0.521	0.309	1.82936e-05	3
MCFD2	1.41208e-09	0.252286	0.529	0.323	1.87043e-05	3
UQCRC1	1.73809e-09	0.260006	0.744	0.496	2.30227e-05	3
TMA7	1.74756e-09	0.265748	0.727	0.463	2.31482e-05	3
ATP5IF1	1.82008e-09	0.304326	0.769	0.539	2.41088e-05	3
MGC148714	1.88607e-09	0.28791	0.903	0.702	2.49829e-05	3
ATP5PF	2.29755e-09	0.259628	0.693	0.462	3.04334e-05	3
RNF181	3.04077e-09	0.256563	0.908	0.687	4.0278e-05	3
SLC25A3	4.57048e-09	0.312938	0.857	0.698	6.05405e-05	3
LAMP1	6.25247e-09	0.259391	0.992	0.922	8.28202e-05	3
NME2	7.53827e-09	0.284028	0.866	0.641	9.9852e-05	3
APRT	1.972e-08	0.282711	0.971	0.861	0.000261211	3
PRELID1	3.54461e-08	0.271301	0.979	0.857	0.000469519	3
PLA2G7	3.74531e-08	0.258827	0.739	0.508	0.000496103	3
ANKRD11	3.89712e-08	0.346354	0.916	0.798	0.000516213	3
SUCLG1	5.5255e-08	0.266442	0.618	0.407	0.000731908	3
BOLA-DMB	6.79118e-08	0.272939	1	0.924	0.00089956	3
BOLA-DMA	8.29902e-08	0.263866	0.975	0.775	0.00109929	3
GATD3A	1.05301e-07	0.2775	0.672	0.454	0.00139482	3
COX5B	1.4785e-07	0.259434	0.95	0.833	0.00195842	3
ATP1B3	1.5844e-07	0.260257	0.899	0.723	0.0020987	3
ANXA5	2.80308e-07	0.256172	0.899	0.717	0.00371296	3
ATP5MF	5.1369e-07	0.250425	0.878	0.689	0.00680434	3
NDUFA3	2.52296e-06	0.270864	0.668	0.476	0.0334191	3
COX6A1	2.6349e-06	0.252509	0.912	0.74	0.0349019	3
C11H9orf16	4.91148e-05	0.338269	0.962	0.845	0.650574	3
DEFB7	1.10244e-191	4.44215	0.947	0.077	1.46029e-187	4
DEFB10	9.90149e-165	3.56766	0.962	0.109	1.31155e-160	4
ENSBTAG00000052826	1.26e-134	1.31434	0.474	0.012	1.669e-130	4
DEFB13	4.08634e-124	5.29829	0.421	0.009	5.41277e-120	4
DEFB1	2.60476e-94	2.39953	0.805	0.151	3.45026e-90	4
HP	2.15422e-75	3.12179	0.782	0.165	2.85348e-71	4
S100A8	2.28079e-71	3.18034	1	0.675	3.02113e-67	4
S100A9	1.29036e-70	3.24675	1	0.717	1.70921e-66	4
S100A12	2.25113e-67	2.65635	1	0.905	2.98184e-63	4
FCN1	1.662e-62	2.2298	0.992	0.735	2.20148e-58	4
LYZ	4.99105e-60	1.56079	1	0.951	6.61115e-56	4
VCAN	2.77264e-50	1.95281	0.91	0.434	3.67264e-46	4
HOPX	1.90748e-41	0.518508	0.165	0.006	2.52665e-37	4
TYROBP	1.24548e-40	1.15281	1	0.995	1.64977e-36	4
RNASE6	4.69913e-36	1.29888	0.977	0.754	6.22447e-32	4
CEBPD	2.44684e-35	1.30708	1	0.92	3.24108e-31	4
ENSBTAG00000048980	2.88385e-35	1.01301	1	0.981	3.81994e-31	4
S100A11	1.00518e-34	0.934411	1	0.993	1.33146e-30	4
THBS1	3.39898e-32	1.14354	0.398	0.082	4.50228e-28	4
DEFB4A	4.81552e-27	0.6469	0.316	0.062	6.37864e-23	4
PKM	1.82295e-24	0.896434	0.97	0.904	2.41468e-20	4
NFE2	5.94929e-24	0.935197	0.82	0.487	7.88043e-20	4
JAML	1.10464e-23	0.773772	0.511	0.182	1.46321e-19	4
CSF3R	3.49063e-23	1.14625	0.789	0.452	4.62369e-19	4
ALOX5AP	3.792e-23	0.948805	0.647	0.313	5.02289e-19	4
BCL2L15	8.99986e-23	1.04253	0.857	0.642	1.19212e-18	4
MAPK13	2.65704e-21	0.293107	0.128	0.011	3.51951e-17	4
GAPDH	5.06519e-21	0.649606	0.985	0.986	6.70935e-17	4
UPP1	1.03478e-20	0.665411	0.278	0.064	1.37066e-16	4
TALDO1	3.57102e-19	0.721903	0.992	0.972	4.73017e-15	4
PLBD1	4.6405e-18	1.00334	0.812	0.605	6.1468e-14	4
TSPO	1.23122e-16	0.58687	1	0.994	1.63087e-12	4
RIDA	3.26578e-15	0.722844	0.932	0.856	4.32585e-11	4
CST3	6.57827e-15	0.643538	0.985	0.88	8.71358e-11	4
FTL	2.81157e-14	0.797305	1	0.971	3.72421e-10	4
LGALS3	7.20717e-14	0.752781	0.684	0.469	9.54662e-10	4
IL1B	1.84793e-13	0.94418	0.391	0.159	2.44776e-09	4
MSRB1	1.89288e-13	0.685251	0.586	0.351	2.50731e-09	4
TMSB4X	2.46382e-13	0.544216	1	0.993	3.26358e-09	4
DYSF	6.28376e-13	0.295814	0.203	0.051	8.32347e-09	4
SERINC2	1.27917e-12	0.273069	0.12	0.019	1.69439e-08	4
SLC2A3	1.58487e-12	1.11043	0.624	0.45	2.09932e-08	4
TNFSF14	3.01218e-12	0.617195	0.226	0.066	3.98993e-08	4
TMSB10	3.14765e-12	0.364607	1	1	4.16938e-08	4
CDC42EP3	3.85743e-12	0.339169	0.165	0.037	5.10955e-08	4
ENSBTAG00000004043	5.61522e-12	0.781665	0.692	0.512	7.43792e-08	4
TPT1	6.96277e-12	0.409856	1	0.999	9.22288e-08	4
CYBA	7.80717e-12	0.508047	1	0.998	1.03414e-07	4
ASRGL1	9.50704e-12	0.577497	0.962	0.868	1.2593e-07	4
PRDX5	2.89609e-11	0.715034	0.617	0.45	3.83617e-07	4
NFAM1	3.3158e-11	0.738895	0.639	0.468	4.3921e-07	4
COTL1	4.47642e-11	0.533709	0.985	0.955	5.92946e-07	4
BTG1	6.65854e-11	0.797563	0.925	0.852	8.8199e-07	4
CXCL8	1.08984e-10	1.17744	0.128	0.026	1.4436e-06	4
ANXA1	2.16525e-10	0.600598	0.962	0.914	2.86809e-06	4
HMGB2	3.20751e-10	0.613733	0.729	0.571	4.24866e-06	4
ENSBTAG00000049346	4.29888e-10	0.655866	0.556	0.368	5.6943e-06	4
FKBP11	7.20246e-10	0.632028	0.481	0.299	9.54037e-06	4
PADI4	7.58528e-10	0.61435	0.459	0.236	1.00475e-05	4
CD82	7.79384e-10	0.487609	0.211	0.069	1.03237e-05	4
ASS1	1.20424e-09	0.292704	0.165	0.045	1.59513e-05	4
WIPI1	1.21782e-09	0.321628	0.158	0.042	1.61313e-05	4
NUDT4	1.49327e-09	0.654099	0.519	0.323	1.97799e-05	4
COX3	2.14253e-09	0.277577	1	1	2.83799e-05	4
FGL2	4.38394e-09	0.799853	0.917	0.813	5.80697e-05	4
LDHB	5.61955e-09	0.593758	0.827	0.838	7.44366e-05	4
CAPG	6.11269e-09	0.586778	0.639	0.487	8.09687e-05	4
CD81	6.96453e-09	0.54312	0.91	0.875	9.22521e-05	4
F13A1	1.41154e-08	0.475459	0.97	0.863	0.000186973	4
SRGN	1.7297e-08	0.872379	1	0.993	0.000229116	4
PTMA.1	2.13065e-08	0.361961	0.992	0.998	0.000282226	4
PGD	3.13065e-08	0.55731	0.737	0.632	0.000414686	4
SLC38A2	3.26202e-08	0.575808	0.767	0.671	0.000432087	4
HSPB1	3.50717e-08	0.455878	0.962	0.966	0.00046456	4
CHI3L1	3.91565e-08	0.543608	0.617	0.478	0.000518666	4
RAMP2	5.189e-08	0.545808	0.85	0.689	0.000687335	4
IL1RN	5.24045e-08	0.45724	0.729	0.559	0.00069415	4
ATG3	1.51659e-07	0.536656	0.744	0.652	0.00200887	4
SUB1	1.74911e-07	0.543322	0.857	0.801	0.00231688	4
MYL6	1.94396e-07	0.303738	0.985	0.988	0.00257497	4
MT-ATP6	2.21108e-07	0.275735	1	1	0.0029288	4
VNN2	2.64696e-07	0.982342	0.579	0.425	0.00350617	4
TGFBI	2.87481e-07	0.534052	0.797	0.692	0.00380797	4
LCP1	3.18545e-07	0.40058	0.94	0.909	0.00421945	4
PSAP	4.91418e-07	0.348833	0.977	0.961	0.00650932	4
TREM1	5.78477e-07	0.326851	0.18	0.067	0.0076625	4
LAMP1	5.94544e-07	0.422655	0.977	0.928	0.00787533	4
LIPA	8.49077e-07	0.448077	0.82	0.747	0.0112469	4
ENO1	9.24347e-07	0.46487	0.917	0.94	0.0122439	4
TMBIM6	1.1885e-06	0.384554	0.977	0.959	0.0157429	4
ALDOA	1.6013e-06	0.416676	0.872	0.897	0.0212108	4
FAU	2.10545e-06	0.291155	1	0.999	0.0278887	4
RHOQ	2.71093e-06	0.510293	0.541	0.428	0.035909	4
PSTPIP1	3.00097e-06	0.664436	0.669	0.618	0.0397508	4
VMP1	4.38374e-06	0.649674	0.684	0.61	0.0580671	4
ADAM8	4.55705e-06	0.261971	0.18	0.073	0.0603627	4
SLC11A1	6.43128e-06	0.458679	0.571	0.469	0.0851888	4
SLC9A3R1	6.89596e-06	0.399149	0.609	0.473	0.0913439	4
CCPG1	7.02375e-06	0.505411	0.714	0.648	0.0930365	4
CYBB	9.92443e-06	0.479012	0.812	0.724	0.131459	4
CD14	1.18428e-05	0.445284	0.353	0.222	0.15687	4
FGR	1.64684e-05	0.444729	0.722	0.621	0.218141	4
ND1	2.11569e-05	0.286225	0.992	0.999	0.280244	4
LGALS3BP	2.41731e-05	0.51536	0.519	0.413	0.320197	4
TRIB1	2.59481e-05	0.640278	0.459	0.326	0.343709	4
CD37	2.7225e-05	0.452032	0.85	0.801	0.360622	4
TRPS1	3.41402e-05	0.51571	0.391	0.28	0.452221	4
GMFG	3.96511e-05	0.389088	0.97	0.949	0.525219	4
MYO1F	4.18475e-05	0.536183	0.677	0.656	0.554312	4
VIM	4.26035e-05	0.333545	1	0.988	0.564325	4
GPX4	4.65402e-05	0.44006	0.579	0.507	0.616472	4
EMC3	4.95429e-05	0.360705	0.466	0.354	0.656245	4
SERF2	9.03679e-05	0.411875	0.865	0.884	1	4
SULT1A1	0.000112186	0.376966	0.842	0.764	1	4
GGT5	0.000126659	0.488566	0.316	0.203	1	4
SH3BGRL3	0.00017152	0.285414	0.992	0.989	1	4
TMSB4	0.000211042	0.392633	0.707	0.644	1	4
CCR1	0.000223996	0.419398	0.368	0.267	1	4
C11H9orf16	0.000233109	0.626571	0.827	0.863	1	4
PPP2R5A	0.000236238	0.617272	0.534	0.486	1	4
MAP2K2	0.00024115	0.381622	0.632	0.585	1	4
BOLA-DMB	0.000250774	0.297593	0.947	0.933	1	4
SLC26A6	0.000257387	0.272621	0.233	0.133	1	4
SAMSN1	0.000277539	0.512422	0.301	0.196	1	4
TUT7	0.000331994	0.436947	0.654	0.627	1	4
CYSTM1	0.000338923	0.397486	0.586	0.518	1	4
ASPSCR1	0.000374092	0.322087	0.346	0.246	1	4
UBL5	0.000404018	0.320306	0.774	0.794	1	4
ARF3	0.000445333	0.372537	0.519	0.45	1	4
NCLN	0.000505938	0.291268	0.346	0.246	1	4
SELL	0.000627497	0.328394	0.737	0.674	1	4
CTSD	0.000702638	0.272561	0.925	0.917	1	4
SEC61B	0.000777928	0.387288	0.752	0.757	1	4
TAGLN2	0.000814608	0.335001	0.842	0.724	1	4
GLIPR2	0.000930809	0.31039	0.842	0.796	1	4
RNF10	0.00102464	0.358217	0.654	0.626	1	4
HM13	0.00113118	0.363933	0.436	0.361	1	4
PGAM1	0.00132093	0.322804	0.82	0.787	1	4
HSP90B1	0.00132445	0.302677	0.602	0.521	1	4
RNF181	0.00151874	0.283634	0.714	0.716	1	4
ENSBTAG00000004472	0.00184589	0.301001	0.414	0.331	1	4
ANKRD11	0.00184822	0.342251	0.827	0.813	1	4
YPEL3	0.00187623	0.479646	0.564	0.528	1	4
BLOC1S1	0.00204641	0.387985	0.586	0.561	1	4
NT5C	0.00218172	0.328437	0.534	0.462	1	4
OTULINL	0.00246648	0.343394	0.338	0.256	1	4
LRPAP1	0.0029121	0.408135	0.504	0.46	1	4
RNPEPL1	0.00302227	0.332919	0.489	0.438	1	4
HNMT	0.00304689	0.27641	0.398	0.312	1	4
SMIM4	0.00308198	0.433418	0.376	0.312	1	4
UFC1	0.00360589	0.290986	0.564	0.5	1	4
GADD45A	0.00389074	0.305042	0.346	0.258	1	4
PPT1	0.00391587	0.410533	0.624	0.58	1	4
DEDD2	0.00431338	0.281787	0.241	0.161	1	4
ATP6V0D1	0.00444539	0.26262	0.692	0.711	1	4
CHCHD2	0.00447439	0.30136	0.767	0.816	1	4
RAP2B	0.00461652	0.363608	0.654	0.634	1	4
PLP2	0.00487174	0.320776	0.812	0.828	1	4
C7H19orf38	0.00530976	0.393796	0.451	0.401	1	4
SLC35G1	0.00543808	0.327975	0.226	0.148	1	4
ARRB2	0.00553624	0.419171	0.526	0.519	1	4
ATP6V1E1	0.00606971	0.278861	0.609	0.577	1	4
CARHSP1	0.0062838	0.320757	0.398	0.339	1	4
IL13RA1	0.0070088	0.328934	0.429	0.385	1	4
CNN2	0.00831782	0.334256	0.406	0.346	1	4
TMEM160	0.00923792	0.314636	0.504	0.481	1	4
LDHA	0.00933607	0.360808	0.835	0.839	1	4
FCER1A	3.82943e-185	2.65601	0.489	0.001	5.07247e-181	5
PPP1R14A	2.12409e-159	0.973293	0.489	0.005	2.81357e-155	5
VSIG2	3.64129e-78	0.397304	0.202	0	4.82326e-74	5
C16H1orf21	7.89313e-75	0.295303	0.277	0.006	1.04552e-70	5
C18H19orf33	1.78427e-67	0.712175	0.362	0.019	2.36344e-63	5
ANXA6	6.34562e-66	1.14314	0.809	0.15	8.40541e-62	5
LRRC1	7.80251e-63	0.279608	0.191	0.002	1.03352e-58	5
OSBP2	4.87236e-60	0.33024	0.234	0.006	6.45393e-56	5
ENSBTAG00000000964	4.9405e-55	0.819237	0.628	0.096	6.54419e-51	5
NTNG2	6.7869e-55	0.278764	0.213	0.005	8.98993e-51	5
CD1B	8.21232e-54	0.354647	0.149	0.001	1.0878e-49	5
SPINT2	2.55667e-51	0.643147	0.404	0.038	3.38657e-47	5
ENSBTAG00000049808	4.84994e-51	0.428049	0.223	0.008	6.42423e-47	5
ADCY4	4.77678e-50	0.316139	0.287	0.016	6.32733e-46	5
ACTG1	1.8834e-44	2.01642	1	0.933	2.49475e-40	5
PXDC1	4.78705e-43	0.269068	0.213	0.009	6.34093e-39	5
F2RL2	1.60103e-42	0.272039	0.223	0.011	2.12072e-38	5
BOLA-DOB	7.37164e-42	0.773733	0.649	0.136	9.76448e-38	5
CD74	1.5261e-37	1.2113	1	0.997	2.02147e-33	5
CCSER1	1.16646e-36	0.268377	0.266	0.022	1.54509e-32	5
P2RY6	9.76508e-36	0.328747	0.245	0.019	1.29348e-31	5
ZBTB16	1.68527e-34	0.267824	0.106	0.001	2.23231e-30	5
HSP90AB1	2.38969e-34	1.46581	1	0.862	3.16539e-30	5
BOLA-DOA	5.02663e-34	0.567269	0.606	0.136	6.65827e-30	5
NPAS2	1.60113e-33	1.05162	1	0.99	2.12085e-29	5
ACTB	2.99127e-32	0.873963	1	1	3.96223e-28	5
SSR4	4.44275e-31	1.17355	1	0.842	5.88487e-27	5
DUT	5.35988e-31	0.942745	0.585	0.151	7.09969e-27	5
EEF1A1	1.41333e-30	1.11737	1	0.985	1.8721e-26	5
ENSBTAG00000013919	1.57836e-30	1.46998	1	0.992	2.09069e-26	5
EEF1B2	8.72979e-30	1.10269	1	0.761	1.15635e-25	5
BLA-DQB	2.06397e-29	1.38454	1	0.985	2.73393e-25	5
RACK1	4.49211e-28	0.916648	1	0.96	5.95025e-24	5
NACA	5.77061e-28	0.994079	0.989	0.888	7.64375e-24	5
PTMS	1.0399e-27	1.80598	0.979	0.699	1.37745e-23	5
EEF1G	2.56357e-27	1.00277	1	0.883	3.39571e-23	5
SLC25A6	7.21823e-27	0.816621	1	0.98	9.56127e-23	5
IFI30	1.02241e-26	1.30699	0.936	0.483	1.35428e-22	5
BOLA-DQA1	1.20733e-26	1.20997	1	0.954	1.59924e-22	5
GDI2	3.059e-26	1.12663	0.872	0.464	4.05195e-22	5
ABRACL	4.95494e-26	0.685223	0.628	0.198	6.56331e-22	5
PEBP1	5.24227e-26	1.11817	0.947	0.602	6.94391e-22	5
CNN2	1.71927e-25	0.814294	0.798	0.326	2.27734e-21	5
NCALD	1.70053e-24	0.292632	0.33	0.054	2.25252e-20	5
MIF	3.13034e-23	0.993619	0.904	0.499	4.14645e-19	5
PABPC1	4.51279e-23	0.944937	1	0.875	5.97764e-19	5
EEF1D	6.21943e-23	0.904693	0.979	0.734	8.23826e-19	5
UBA52	1.06607e-22	0.648762	1	0.998	1.41211e-18	5
ADH5	1.96144e-22	0.354309	0.415	0.09	2.59812e-18	5
ATXN10	1.78333e-21	0.311555	0.383	0.082	2.3622e-17	5
PAK1	2.94048e-21	0.82127	0.691	0.275	3.89496e-17	5
RPA3	8.29718e-21	0.312679	0.372	0.078	1.09904e-16	5
RNASEH2A	9.14655e-21	0.282806	0.309	0.055	1.21155e-16	5
HNRNPA1	1.18135e-20	0.865629	0.947	0.726	1.56481e-16	5
TES	2.81949e-20	0.252824	0.298	0.052	3.73469e-16	5
H2AFY	3.10153e-20	0.741055	0.809	0.383	4.10829e-16	5
LIMA1	4.25829e-20	0.264465	0.309	0.056	5.64053e-16	5
PDLIM2	2.69923e-19	0.479367	0.532	0.162	3.5754e-15	5
ABCA6	2.74636e-19	0.4789	0.426	0.112	3.63783e-15	5
SYNGR2	1.1862e-18	1.1519	0.989	0.862	1.57124e-14	5
BOLA-DRA	1.54931e-18	1.00802	1	0.996	2.05222e-14	5
NET1	2.07339e-18	0.322737	0.319	0.066	2.74641e-14	5
GSN	5.29838e-18	0.737941	0.883	0.51	7.01823e-14	5
RASAL2	6.10236e-18	0.293857	0.309	0.064	8.08319e-14	5
EEF2	7.67784e-18	0.703773	1	0.903	1.01701e-13	5
ENSBTAG00000051845	8.73785e-17	0.933347	0.564	0.223	1.15742e-12	5
NAP1L1	1.6323e-16	0.386548	0.543	0.178	2.16215e-12	5
ITGB7	3.13828e-16	0.561956	0.67	0.288	4.15697e-12	5
HMGCS1	5.08601e-16	0.751254	0.426	0.134	6.73692e-12	5
ARAF	6.15669e-16	0.674256	0.894	0.521	8.15516e-12	5
BATF3	6.22878e-16	0.468838	0.447	0.138	8.25065e-12	5
BIN1	6.62496e-16	0.602692	0.745	0.362	8.77542e-12	5
LSP1	9.23175e-16	0.652672	1	0.888	1.22284e-11	5
LGALS1	1.09379e-15	0.831154	1	0.9	1.44883e-11	5
SLC1A4	1.17563e-15	0.330817	0.287	0.064	1.55723e-11	5
PRDX2	1.40962e-15	0.689159	0.862	0.476	1.86719e-11	5
NUDC	3.48852e-15	0.522803	0.681	0.304	4.62089e-11	5
PLD4	3.66877e-15	0.733436	0.989	0.793	4.85965e-11	5
FBL	5.8351e-15	0.425085	0.543	0.193	7.72918e-11	5
ENSBTAG00000016347	1.24517e-14	0.636644	0.777	0.412	1.64935e-10	5
ENSBTAG00000025385	1.39658e-14	0.647698	0.936	0.628	1.84991e-10	5
CLIC1	1.70607e-14	0.678333	1	0.853	2.25986e-10	5
TPM3	1.92502e-14	0.634313	1	0.936	2.54988e-10	5
MATK	2.04527e-14	0.52982	0.574	0.226	2.70916e-10	5
ARHGDIB	2.0501e-14	0.641927	0.968	0.763	2.71556e-10	5
CCT5	3.21432e-14	0.476934	0.681	0.316	4.25769e-10	5
SEPT6	8.21429e-14	0.457528	0.596	0.242	1.08806e-09	5
NAAA	1.0792e-13	0.465161	0.66	0.297	1.42951e-09	5
COPG2	1.11743e-13	0.27938	0.34	0.093	1.48015e-09	5
KCTD11	1.15957e-13	0.268883	0.351	0.098	1.53596e-09	5
NME2	2.38915e-13	0.694451	0.936	0.656	3.16467e-09	5
MAP4K1	3.23624e-13	0.321847	0.426	0.136	4.28672e-09	5
IL2RG	4.84632e-13	0.468983	0.702	0.318	6.41944e-09	5
SNRPD2	5.80283e-13	0.503349	0.84	0.49	7.68643e-09	5
NDUFA4	7.28185e-13	0.650414	0.809	0.493	9.64553e-09	5
UQCRH	1.19427e-12	0.670605	0.989	0.883	1.58193e-08	5
PSMG4	1.62809e-12	0.750407	0.819	0.506	2.15657e-08	5
FKBP11	1.99951e-12	0.449338	0.638	0.295	2.64855e-08	5
BTF3	2.13087e-12	0.634127	0.957	0.771	2.82255e-08	5
CST3	2.96045e-12	1.45273	0.968	0.883	3.92141e-08	5
EIF3M	3.86471e-12	0.654364	0.926	0.604	5.11919e-08	5
ZC3H10	5.98474e-12	0.815652	0.989	0.807	7.92739e-08	5
MFNG	6.35997e-12	0.478857	0.702	0.344	8.42441e-08	5
UNC119	7.00472e-12	0.570427	0.968	0.865	9.27845e-08	5
C1QBP	7.30605e-12	0.288894	0.468	0.172	9.6776e-08	5
NDUFB5	1.06315e-11	0.435956	0.67	0.326	1.40824e-07	5
CYP51A1	1.25199e-11	0.452968	0.489	0.199	1.65839e-07	5
RUVBL1	1.28301e-11	0.283653	0.489	0.185	1.69948e-07	5
ZNF385A	1.39329e-11	0.298269	0.468	0.176	1.84556e-07	5
DRG1	1.54728e-11	0.285896	0.521	0.199	2.04953e-07	5
CD52	2.00029e-11	1.18499	0.606	0.321	2.64958e-07	5
NOP56	2.182e-11	0.288035	0.543	0.207	2.89027e-07	5
SNRPD1	2.4545e-11	0.375262	0.532	0.224	3.25123e-07	5
SUCLG1	2.46257e-11	0.483578	0.745	0.418	3.26192e-07	5
ANP32B	3.18643e-11	0.625956	0.936	0.742	4.22075e-07	5
PPP1R14B	3.62092e-11	0.339264	0.5	0.207	4.79626e-07	5
TRIM28	4.18578e-11	0.358768	0.532	0.23	5.54448e-07	5
CCT2	4.2177e-11	0.440109	0.734	0.383	5.58677e-07	5
EIF4G3	5.14016e-11	0.296351	0.362	0.121	6.80866e-07	5
CYB5R3	5.29444e-11	0.383341	0.67	0.315	7.01301e-07	5
SLC4A7	5.70367e-11	0.389074	0.543	0.241	7.55508e-07	5
ENSBTAG00000011704	5.87236e-11	0.497397	0.904	0.605	7.77853e-07	5
EIF2S3	7.05456e-11	0.484063	0.83	0.504	9.34447e-07	5
SH3BP1	7.49912e-11	0.310816	0.457	0.175	9.93333e-07	5
RAC2	9.488e-11	0.520553	0.904	0.603	1.25678e-06	5
CCDC88A	1.03009e-10	0.572335	0.904	0.629	1.36445e-06	5
TMSB4X	1.08057e-10	0.598138	1	0.994	1.43132e-06	5
PIM3	1.2911e-10	0.290761	0.309	0.096	1.71019e-06	5
SQLE	1.30851e-10	0.250098	0.298	0.089	1.73326e-06	5
H3F3A	2.39463e-10	0.452961	1	0.985	3.17192e-06	5
ARPC2	3.20539e-10	0.42998	1	0.969	4.24585e-06	5
ENSBTAG00000009656	3.63049e-10	0.628678	0.936	0.655	4.80894e-06	5
TPM4	3.97323e-10	0.378746	0.681	0.346	5.26295e-06	5
ZYX	5.62896e-10	0.647985	0.989	0.86	7.45612e-06	5
NANS	6.34021e-10	0.255023	0.319	0.105	8.39824e-06	5
CHMP6	8.70522e-10	0.277408	0.362	0.126	1.15309e-05	5
NCL	9.58054e-10	0.611856	0.904	0.711	1.26904e-05	5
TPI1	9.82206e-10	0.476071	0.936	0.665	1.30103e-05	5
UBE2E1	1.25574e-09	0.277583	0.638	0.287	1.66335e-05	5
NIFK	1.26546e-09	0.395058	0.649	0.322	1.67623e-05	5
EIF3G	1.30426e-09	0.433578	0.957	0.7	1.72762e-05	5
LMNB1	1.41803e-09	0.270666	0.394	0.147	1.87832e-05	5
MYL12A	1.48102e-09	0.518834	0.979	0.797	1.96176e-05	5
CMTM3	1.76658e-09	0.420843	0.628	0.305	2.34001e-05	5
AHCY	2.14099e-09	0.581091	0.947	0.738	2.83596e-05	5
EID1	2.14104e-09	0.279981	0.404	0.158	2.83603e-05	5
WDR74	2.22677e-09	0.254414	0.277	0.087	2.94958e-05	5
FGD2	2.32615e-09	0.402486	0.67	0.368	3.08122e-05	5
HNRNPD	2.46442e-09	0.435097	0.872	0.59	3.26437e-05	5
PARVG	2.58865e-09	0.32186	0.617	0.297	3.42893e-05	5
TSPAN3	2.73711e-09	0.293169	0.447	0.183	3.62557e-05	5
NDUFS5	3.40236e-09	0.425823	0.809	0.543	4.50676e-05	5
SERBP1	3.62983e-09	0.499091	0.84	0.59	4.80807e-05	5
ENSBTAG00000030305	4.69043e-09	0.339744	0.617	0.301	6.21294e-05	5
C19H17orf49	4.8739e-09	0.316117	0.436	0.189	6.45597e-05	5
ENSBTAG00000005315	5.19454e-09	0.508557	0.66	0.377	6.88069e-05	5
PBRM1	6.63241e-09	0.314574	0.5	0.229	8.78529e-05	5
CNIH4	6.79823e-09	0.327649	0.564	0.262	9.00494e-05	5
CCT4	7.92158e-09	0.42562	0.734	0.441	0.000104929	5
RSL1D1	8.30214e-09	0.252141	0.383	0.148	0.00010997	5
HSPA8	9.32779e-09	0.472775	1	0.949	0.000123556	5
TAX1BP3	9.5791e-09	0.379299	0.574	0.292	0.000126885	5
CORO1A	1.00369e-08	0.484734	1	0.97	0.000132949	5
CRIP1	1.06857e-08	0.962209	0.968	0.896	0.000141542	5
DPYSL2	1.19377e-08	0.398981	0.777	0.483	0.000158127	5
CD1E	1.5402e-08	0.533076	0.34	0.13	0.000204014	5
CNIH1	1.55181e-08	0.320262	0.415	0.182	0.000205553	5
GAPDH	2.00132e-08	0.433588	1	0.985	0.000265095	5
NONO	2.39544e-08	0.399111	0.798	0.505	0.0003173	5
THRAP3	2.47223e-08	0.404239	0.926	0.645	0.000327471	5
FAU	2.56039e-08	0.32572	1	0.999	0.000339149	5
PNN	2.95303e-08	0.431432	0.862	0.612	0.000391158	5
UBD	2.99157e-08	0.477103	0.266	0.09	0.000396263	5
ADA2	3.35058e-08	0.329951	0.596	0.314	0.000443818	5
PLIN2	3.44952e-08	0.259443	0.457	0.195	0.000456924	5
PPIB	3.62848e-08	0.459081	0.979	0.847	0.000480629	5
PIN1	3.64774e-08	0.357385	0.819	0.489	0.00048318	5
ENSBTAG00000047029	4.39647e-08	0.352	0.681	0.381	0.000582356	5
MVK	4.41219e-08	0.252993	0.415	0.177	0.000584439	5
AKIRIN1	4.43083e-08	0.263798	0.5	0.229	0.000586908	5
ATP5MC3	4.71458e-08	0.373565	0.862	0.604	0.000624494	5
YBX1	5.88229e-08	0.424331	0.979	0.856	0.000779168	5
TMA7	7.4478e-08	0.429274	0.755	0.484	0.000986535	5
OLA1	7.60756e-08	0.25851	0.532	0.262	0.0010077	5
KARS	1.2113e-07	0.329866	0.713	0.424	0.00160449	5
BASP1	1.2311e-07	0.413877	0.649	0.409	0.00163071	5
CNBP	1.2594e-07	0.457032	0.926	0.696	0.0016682	5
NDUFB10	1.28081e-07	0.373158	0.979	0.746	0.00169656	5
SNRPG	1.29328e-07	0.279145	0.638	0.324	0.00171308	5
SSR2	1.43544e-07	0.414337	0.979	0.893	0.00190139	5
DKC1	1.47196e-07	0.289342	0.596	0.314	0.00194976	5
FXYD6	1.57795e-07	0.255686	0.819	0.478	0.00209015	5
IMPA1	1.61611e-07	0.301415	0.553	0.289	0.0021407	5
UNC93B1	2.13683e-07	0.45314	0.819	0.566	0.00283045	5
PKIB	2.33238e-07	0.409737	0.532	0.278	0.00308948	5
DDX21	2.46074e-07	0.368008	0.713	0.427	0.0032595	5
PRDX1	2.46727e-07	0.325606	0.84	0.545	0.00326814	5
GNG5	2.67051e-07	0.434903	0.787	0.557	0.00353736	5
EIF4B	3.75738e-07	0.436164	0.766	0.531	0.00497703	5
SMS	3.95512e-07	0.349253	0.851	0.618	0.00523895	5
EIF3A	4.20169e-07	0.444785	0.766	0.563	0.00556556	5
PCBP2	4.40193e-07	0.33739	0.894	0.638	0.0058308	5
CFL1	4.47747e-07	0.39624	1	0.952	0.00593086	5
EIF5A	5.00487e-07	0.425418	0.83	0.632	0.00662945	5
PLEKHO1	5.07208e-07	0.38571	0.883	0.581	0.00671848	5
SRSF2	5.12222e-07	0.412054	0.777	0.545	0.00678489	5
RBM3	5.32289e-07	0.275163	0.532	0.277	0.0070507	5
RTRAF	5.7123e-07	0.417916	0.745	0.504	0.00756651	5
ATP5MG	6.03778e-07	0.341627	1	0.91	0.00799764	5
ACTR3	6.3946e-07	0.377773	0.968	0.799	0.00847029	5
FBP1	7.04589e-07	0.392037	0.191	0.059	0.00933299	5
U2SURP	7.58568e-07	0.376672	0.649	0.387	0.010048	5
LIMD2	7.81292e-07	0.292257	0.862	0.64	0.010349	5
LRRK2	8.4299e-07	0.261688	0.426	0.199	0.0111662	5
PSMA7	1.05997e-06	0.368404	0.979	0.801	0.0140404	5
CSRP1	1.12647e-06	0.415222	0.883	0.647	0.0149212	5
HNRNPDL	1.13629e-06	0.42106	0.936	0.692	0.0150513	5
SUMO2	1.37159e-06	0.356876	0.947	0.683	0.0181681	5
EIF4A1	1.89674e-06	0.442535	0.968	0.85	0.0251242	5
EIF3E	2.02497e-06	0.431156	0.947	0.716	0.0268228	5
EIF3H	2.10955e-06	0.308329	0.66	0.409	0.0279431	5
AIMP1	2.16267e-06	0.363417	0.766	0.504	0.0286467	5
NDUFS8	2.22917e-06	0.371964	0.936	0.741	0.0295276	5
SEPT7	2.5828e-06	0.321893	0.872	0.619	0.0342117	5
DENND4A	2.67114e-06	0.283592	0.479	0.247	0.0353819	5
EIF4H	3.12823e-06	0.256576	0.606	0.345	0.0414365	5
DDX46	4.88267e-06	0.270987	0.681	0.404	0.0646759	5
RNPS1	5.70837e-06	0.361904	0.723	0.48	0.0756131	5
DNPH1	6.48565e-06	0.30184	0.5	0.286	0.085909	5
YWHAE	6.68543e-06	0.392254	0.862	0.662	0.0885552	5
PLA2G7	8.02304e-06	0.281277	0.787	0.525	0.106273	5
PRPF40A	9.00227e-06	0.312243	0.819	0.565	0.119244	5
LCP1	9.17856e-06	0.30405	1	0.906	0.121579	5
SPAG9	9.22247e-06	0.267971	0.723	0.422	0.122161	5
EIF3F	9.72488e-06	0.322711	0.84	0.591	0.128816	5
ERH	1.12133e-05	0.312642	0.894	0.584	0.148531	5
CCNG1	1.19205e-05	0.266627	0.649	0.38	0.157899	5
CALM1	1.4841e-05	0.431759	0.979	0.929	0.196584	5
CCS	2.04231e-05	0.258521	0.543	0.307	0.270525	5
UTP14A	2.49128e-05	0.303714	0.723	0.494	0.329995	5
ERP29	2.58103e-05	0.299001	0.84	0.578	0.341884	5
RETN	3.15647e-05	0.274275	0.787	0.568	0.418106	5
ARHGDIA	3.67311e-05	0.299047	0.883	0.709	0.48654	5
DCTN2	4.25921e-05	0.360206	0.809	0.569	0.564175	5
HMGB1	4.34054e-05	0.338076	0.968	0.795	0.574948	5
ENSBTAG00000023792	4.77703e-05	0.257739	0.787	0.502	0.632766	5
HNRNPA2B1	5.35661e-05	0.323252	0.798	0.573	0.709536	5
H2AFV	6.46053e-05	0.313867	0.766	0.559	0.855761	5
RBX1	7.28739e-05	0.290631	0.894	0.681	0.965287	5
SF3B2	8.35722e-05	0.302281	0.755	0.543	1	5
MANF	9.92484e-05	0.311766	0.383	0.198	1	5
UBE2D2	0.000106354	0.291081	0.734	0.49	1	5
SAMHD1	0.000119304	0.34068	0.67	0.472	1	5
UQCR11	0.000145622	0.297012	0.766	0.543	1	5
HNRNPM	0.000188063	0.32727	0.787	0.593	1	5
DNLZ	0.000282668	0.260192	0.755	0.522	1	5
PSIP1	0.000322931	0.252285	0.596	0.389	1	5
NFKB1	0.00049503	0.255667	0.351	0.207	1	5
BZW1	0.00056502	0.317403	0.957	0.776	1	5
TMSB4	0.000635518	0.385206	0.83	0.639	1	5
VDAC2	0.000667267	0.261279	0.798	0.587	1	5
PPIA	0.00109604	0.264208	0.713	0.481	1	5
PFDN5	0.00134212	0.259388	0.904	0.717	1	5
AHNAK	0.00186425	0.298413	0.957	0.862	1	5
HINT1	0.00328929	0.290618	0.915	0.769	1	5
ANXA2	0.00405036	0.28109	0.957	0.815	1	5
CD44	0.00741534	0.285285	0.681	0.579	1	5

## Sheet: c4
gene	p_val	avg_log2FC	pct.1	pct.2	p_val_adj	cluster
VIM	6.50978e-94	1.00858	1	0.984	8.62285e-90	0
TAGLN2	9.46049e-85	1.02704	0.975	0.626	1.25314e-80	0
AHNAK	3.04451e-55	0.897087	0.982	0.816	4.03275e-51	0
LYZ	9.3811e-55	0.681995	1	0.935	1.24262e-50	0
FCN1	4.03966e-53	0.548636	0.991	0.649	5.35094e-49	0
ANXA1	1.06299e-51	0.683116	0.991	0.885	1.40803e-47	0
S100A10	2.69331e-51	0.739704	0.98	0.772	3.56755e-47	0
MYADM	1.02222e-47	0.673513	0.736	0.419	1.35403e-43	0
LGALS3	1.30959e-44	0.557118	0.722	0.381	1.73468e-40	0
UCP2	2.32786e-41	0.637232	0.986	0.936	3.08348e-37	0
CSF3R	1.53256e-40	0.634392	0.7	0.379	2.03003e-36	0
CEBPD	8.29063e-40	0.498551	1	0.893	1.09818e-35	0
ANXA2	2.39598e-39	0.652658	0.935	0.773	3.17372e-35	0
FTL	1.94589e-38	0.532861	1	0.961	2.57753e-34	0
TPT1	2.61166e-38	0.408566	1	0.999	3.4594e-34	0
TGFBI	3.73157e-37	0.551771	0.908	0.609	4.94284e-33	0
ENSBTAG00000048980	9.89355e-37	0.501372	1	0.975	1.3105e-32	0
F13A1	1.96223e-36	0.518111	1	0.814	2.59917e-32	0
CYBB	7.49444e-34	0.520712	0.895	0.658	9.92713e-30	0
ASRGL1	5.17742e-33	0.462931	0.982	0.828	6.85801e-29	0
BCL2L15	8.86229e-31	0.462485	0.861	0.568	1.1739e-26	0
COX1	1.73758e-30	0.339581	1	1	2.3016e-26	0
CD44	3.60811e-30	0.531077	0.761	0.506	4.7793e-26	0
FGL2	5.34244e-30	0.492086	0.953	0.762	7.07659e-26	0
RAMP2	6.4054e-30	0.475049	0.897	0.614	8.4846e-26	0
ENSBTAG00000004714	6.76136e-30	0.488161	0.763	0.493	8.9561e-26	0
LAMP1	1.2001e-29	0.447034	0.996	0.903	1.58965e-25	0
BOLA-DMB	1.27338e-28	0.438982	0.993	0.909	1.68672e-24	0
NFE2	2.49341e-28	0.42337	0.709	0.424	3.30277e-24	0
MT-CYB	1.42576e-27	0.372659	1	0.998	1.88857e-23	0
SUB1	1.60275e-27	0.447925	0.928	0.751	2.12301e-23	0
CST3	2.31403e-27	0.397751	0.976	0.848	3.06516e-23	0
RNASE6	5.52355e-26	0.381716	0.966	0.684	7.31649e-22	0
SULT1A1	1.11798e-25	0.443958	0.929	0.7	1.48088e-21	0
CRIP1	1.33608e-25	0.60091	0.976	0.866	1.76978e-21	0
PLBD1	1.38516e-25	0.332605	0.83	0.528	1.83478e-21	0
COX3	6.01371e-25	0.313892	1	1	7.96577e-21	0
SMC6	6.03878e-25	0.478671	0.658	0.414	7.99896e-21	0
UBA52	6.57949e-25	0.349392	0.998	0.998	8.7152e-21	0
VNN2	8.37916e-24	0.613804	0.599	0.365	1.1099e-19	0
PSAP	4.86247e-23	0.362759	0.998	0.946	6.44083e-19	0
ARHGAP18	8.06487e-23	0.355472	0.387	0.181	1.06827e-18	0
EPHX1	1.09144e-22	0.269457	0.26	0.089	1.44572e-18	0
HPRT1	2.44737e-22	0.399132	0.743	0.519	3.24179e-18	0
CAPN2	6.39577e-22	0.416678	0.801	0.625	8.47184e-18	0
IL1RN	1.04333e-21	0.350716	0.725	0.504	1.382e-17	0
GSTP1.1	4.14107e-21	0.419708	0.875	0.69	5.48526e-17	0
CHI3L1	5.27857e-21	0.395491	0.644	0.42	6.99199e-17	0
FAU	8.50015e-21	0.298853	1	0.998	1.12593e-16	0
MTCH1	3.54117e-20	0.376108	0.758	0.549	4.69063e-16	0
TALDO1	6.55735e-20	0.312262	0.996	0.963	8.68587e-16	0
KDELR1	1.83487e-19	0.389519	0.857	0.683	2.43046e-15	0
ANTXR2	2.67525e-19	0.366342	0.495	0.3	3.54363e-15	0
NPAS2	3.17919e-19	0.340091	1	0.986	4.21115e-15	0
GAS2L1	6.51855e-19	0.280711	0.36	0.179	8.63447e-15	0
CAPG	6.88187e-19	0.317062	0.656	0.428	9.11573e-15	0
ENSBTAG00000004043	6.99781e-19	0.350784	0.673	0.46	9.26929e-15	0
MYL6	9.15152e-19	0.298674	0.991	0.986	1.21221e-14	0
IQGAP2	5.82661e-18	0.409401	0.593	0.407	7.71793e-14	0
KHK	9.11763e-18	0.299199	0.454	0.26	1.20772e-13	0
SHISA5	3.53655e-17	0.369021	0.893	0.753	4.68452e-13	0
RBPJ	5.44153e-17	0.317742	0.542	0.347	7.20785e-13	0
FGR	6.01905e-17	0.341409	0.759	0.571	7.97283e-13	0
CD14	9.62415e-17	0.252795	0.353	0.179	1.27482e-12	0
NPC2	1.14382e-16	0.343716	0.785	0.585	1.5151e-12	0
SH3BGRL3	2.57573e-16	0.261707	1	0.985	3.41182e-12	0
RAC1	1.20035e-15	0.307874	0.989	0.934	1.58999e-11	0
PYGL	1.23525e-15	0.337455	0.604	0.428	1.63621e-11	0
GAPDH	2.07173e-15	0.271325	0.996	0.981	2.74421e-11	0
FUCA1	4.15478e-15	0.276348	0.584	0.395	5.50342e-11	0
RACK1	5.24888e-15	0.291529	0.998	0.946	6.95267e-11	0
ENSBTAG00000048631	7.48169e-15	0.273702	0.418	0.251	9.91025e-11	0
GAS7	7.53347e-15	0.298686	0.387	0.227	9.97884e-11	0
NUDT4	7.60816e-15	0.317504	0.468	0.279	1.00778e-10	0
BOLA-DMA	1.67404e-14	0.290836	0.908	0.755	2.21744e-10	0
GLIPR2	2.26364e-14	0.331254	0.881	0.764	2.99842e-10	0
C3	2.88446e-14	0.300127	0.468	0.286	3.82076e-10	0
PGD	2.13863e-13	0.282817	0.761	0.586	2.83283e-09	0
PEBP1	3.30785e-13	0.285735	0.747	0.564	4.38158e-09	0
SELL	4.63321e-13	0.277155	0.819	0.617	6.13715e-09	0
NCF4	6.31177e-13	0.284061	0.839	0.708	8.36057e-09	0
ARL4A	9.52943e-13	0.334288	0.807	0.659	1.26227e-08	0
TRPV2	1.91337e-12	0.263103	0.432	0.275	2.53445e-08	0
PLEC	1.94855e-12	0.25623	0.752	0.584	2.58105e-08	0
IQGAP1	1.99221e-11	0.277509	0.814	0.711	2.63888e-07	0
RGS10	7.43843e-11	0.260034	0.743	0.574	9.85295e-07	0
PLA2G7	1.82809e-10	0.270803	0.642	0.493	2.42148e-06	0
ANXA5	3.08801e-10	0.284184	0.828	0.702	4.09038e-06	0
KLF6	2.62815e-09	0.39192	0.882	0.795	3.48124e-05	0
SNX10	4.26772e-09	0.252099	0.906	0.782	5.65303e-05	0
SERPINB1	4.66378e-09	0.277347	0.732	0.599	6.17764e-05	0
CXCL2	4.82943e-09	0.434837	0.304	0.183	6.39707e-05	0
C11H9orf16	2.65496e-08	0.449902	0.913	0.838	0.000351676	0
NAPSA	3.79112e-07	0.252472	0.727	0.613	0.00502171	0
STAT1	7.69721e-07	0.285941	0.667	0.557	0.0101957	0
GRO1	0.000423931	0.333302	0.302	0.225	1	0
FTH1	2.64436e-60	0.747562	1	1	3.50272e-56	1
CFD	2.21319e-47	0.674758	1	0.999	2.9316e-43	1
CD1E	7.92101e-45	0.535659	0.355	0.08	1.04922e-40	1
CD74	3.86281e-42	0.459858	1	0.996	5.11667e-38	1
ENSBTAG00000013919	7.8146e-39	0.483815	0.998	0.991	1.03512e-34	1
ANXA3	6.46551e-38	0.61876	0.948	0.774	8.56422e-34	1
BOLA-DRA	7.43437e-38	0.406882	1	0.995	9.84757e-34	1
ENSBTAG00000039366	1.44373e-35	0.359285	0.372	0.11	1.91237e-31	1
BLA-DQB	9.76462e-30	0.3828	1	0.982	1.29342e-25	1
LGALS9	7.76335e-29	0.539403	0.98	0.837	1.02833e-24	1
GNG11	3.93618e-27	0.542045	0.67	0.392	5.21387e-23	1
SELENOP	3.58097e-25	0.474197	0.531	0.269	4.74335e-21	1
ENSBTAG00000010155	3.49696e-23	0.426786	0.199	0.047	4.63208e-19	1
EHD4	2.46619e-20	0.341247	0.573	0.322	3.26672e-16	1
XDH	1.96974e-19	0.442106	0.926	0.792	2.60912e-15	1
AHCY	2.14795e-19	0.425024	0.898	0.706	2.84517e-15	1
TREM2	3.16738e-19	0.478645	0.501	0.276	4.19552e-15	1
BOLA-DQA1	4.8089e-19	0.379164	0.985	0.948	6.36986e-15	1
MPP1	6.08868e-19	0.377263	0.784	0.549	8.06507e-15	1
GBP2	1.64052e-18	0.53486	0.496	0.277	2.17303e-14	1
CD63	1.76105e-18	0.40978	0.893	0.716	2.33269e-14	1
ENSBTAG00000001143	3.06437e-18	0.364487	0.608	0.365	4.05907e-14	1
RETN	9.43867e-17	0.792948	0.752	0.53	1.25025e-12	1
LGALS1	1.05324e-16	0.418421	0.985	0.882	1.39513e-12	1
NPC2	1.1872e-16	0.392588	0.797	0.603	1.57256e-12	1
C2	1.97553e-15	0.260154	0.355	0.17	2.61678e-11	1
FGL2	1.21623e-14	0.348455	0.931	0.789	1.61102e-10	1
SYNE2	3.43514e-13	0.263756	0.308	0.149	4.55019e-09	1
CRIP1	4.84947e-13	0.469487	0.953	0.884	6.4236e-09	1
ENSBTAG00000024960	7.24772e-13	0.335136	0.65	0.452	9.60032e-09	1
RAC1	1.69126e-12	0.277583	0.99	0.94	2.24024e-08	1
CTSH	1.9929e-12	0.326528	0.973	0.888	2.6398e-08	1
ENSBTAG00000009656	2.01711e-12	0.349296	0.806	0.63	2.67186e-08	1
FHL3	2.96587e-12	0.286364	0.467	0.289	3.9286e-08	1
DUSP6	6.03511e-12	0.350409	0.655	0.465	7.9941e-08	1
ITM2C	8.90654e-12	0.290405	0.906	0.804	1.17976e-07	1
IFT27	2.00241e-11	0.32199	0.65	0.468	2.6524e-07	1
TRAFD1	3.33778e-11	0.255851	0.437	0.262	4.42123e-07	1
MARCKS	5.90766e-11	0.267129	0.241	0.115	7.82528e-07	1
FGD2	1.5649e-10	0.25262	0.516	0.345	2.07287e-06	1
MGST1	3.15122e-10	0.299442	0.762	0.574	4.17411e-06	1
ZFP36L1	4.63861e-10	0.371997	0.898	0.804	6.14431e-06	1
RGS10	7.75752e-10	0.272393	0.752	0.589	1.02756e-05	1
ENSBTAG00000004714	1.23254e-09	0.317119	0.72	0.534	1.63262e-05	1
SNX10	1.31069e-09	0.277539	0.923	0.79	1.73613e-05	1
OAS1Y	2.02741e-09	0.35753	0.685	0.527	2.6855e-05	1
MX1	2.22245e-09	0.470959	0.591	0.424	2.94386e-05	1
PDCD4	3.25202e-09	0.263656	0.655	0.498	4.30762e-05	1
CSTB.1	3.88506e-09	0.284801	0.918	0.819	5.14615e-05	1
TNIP1	4.50939e-09	0.288601	0.6	0.431	5.97314e-05	1
LAP3	6.52817e-09	0.296212	0.67	0.499	8.64721e-05	1
SHISA5	6.89615e-09	0.25579	0.901	0.766	9.13464e-05	1
CTSB	7.29271e-09	0.279495	0.95	0.832	9.65993e-05	1
CD83	6.48657e-08	0.263781	0.365	0.233	0.000859211	1
IFI6	7.3021e-07	0.259415	0.62	0.468	0.00967237	1
PSMB10	1.88093e-06	0.265175	0.797	0.677	0.0249148	1
IL1B	8.38352e-06	0.336515	0.251	0.155	0.111048	1
PLAC8B	1.14237e-05	0.298558	0.814	0.707	0.151319	1
MX2	2.16675e-05	0.28575	0.407	0.298	0.287008	1
ISG15	5.4214e-05	0.355218	0.362	0.254	0.718118	1
IL1RN	0.000524358	0.259159	0.67	0.544	1	1
FCGR3A	5.80968e-235	3.00812	0.972	0.208	7.6955e-231	2
MS4A7	7.62891e-195	2.83588	0.969	0.35	1.01053e-190	2
PNP	8.56283e-182	3.04337	0.997	0.739	1.13423e-177	2
AIF1	2.57984e-162	2.00998	1	0.989	3.41726e-158	2
BCL2A1	2.10867e-154	1.61961	0.712	0.109	2.79315e-150	2
SRGN	5.48576e-151	1.84455	1	0.992	7.26644e-147	2
C1QC	7.47653e-147	4.97319	0.491	0.018	9.90341e-143	2
C1QB	2.90899e-145	4.43959	0.45	0.007	3.85325e-141	2
SAT1	3.85151e-143	2.14351	1	0.92	5.10171e-139	2
C1QA	1.34641e-142	5.52074	0.519	0.032	1.78346e-138	2
CCL3	6.81135e-132	1.84671	0.46	0.02	9.02231e-128	2
TCF7L2	1.69902e-131	1.44995	0.725	0.164	2.25052e-127	2
ITGAL	8.35921e-125	1.74355	0.892	0.473	1.10726e-120	2
CD68	1.12973e-123	1.33974	0.648	0.124	1.49644e-119	2
CD300H	9.49513e-116	1.40756	0.686	0.165	1.25772e-111	2
STX2	1.75867e-105	1.53796	0.936	0.683	2.32954e-101	2
CTNNAL1	2.29533e-99	0.925758	0.416	0.037	3.0404e-95	2
PFN1	3.42368e-92	1.37178	0.982	0.973	4.535e-88	2
RAP1B	3.34176e-90	1.42827	0.964	0.838	4.4265e-86	2
ENSBTAG00000046944	1.67954e-89	1.13236	0.267	0	2.22472e-85	2
PGA5	9.94405e-87	0.821332	0.416	0.049	1.31719e-82	2
CKB	2.74887e-81	1.49327	0.895	0.636	3.64115e-77	2
ENO3	8.0891e-79	1.57703	0.712	0.338	1.07148e-74	2
PECAM1	4.55755e-75	0.875577	0.445	0.08	6.03694e-71	2
GUCY1B1	9.97734e-75	0.590554	0.247	0.005	1.3216e-70	2
LRRC25	1.23426e-70	1.27641	0.73	0.371	1.6349e-66	2
ITGA4	9.1341e-69	1.28418	0.658	0.291	1.2099e-64	2
EBI3	3.41022e-68	0.514213	0.244	0.009	4.51717e-64	2
CALD1	1.20567e-67	1.13235	0.393	0.07	1.59703e-63	2
LGMN	4.57364e-66	1.19381	0.74	0.415	6.05824e-62	2
TSPAN33	6.43294e-65	0.649915	0.352	0.052	8.52107e-61	2
ST6GALNAC2	4.95279e-64	1.12352	0.689	0.349	6.56046e-60	2
SIRPA	5.0058e-64	1.12615	0.925	0.863	6.63068e-60	2
PTPRC	8.83541e-62	1.09001	0.967	0.909	1.17034e-57	2
SLC44A2	2.40368e-59	0.928185	0.638	0.287	3.18391e-55	2
ITGB1	5.84804e-59	1.10331	0.797	0.534	7.74631e-55	2
TIMP2	6.2432e-58	1.24137	0.797	0.564	8.26975e-54	2
EZR	3.14988e-55	1.02977	0.866	0.709	4.17233e-51	2
ITGB2	1.04155e-53	0.943051	0.936	0.882	1.37964e-49	2
CYFIP2	1.06154e-53	0.736759	0.416	0.108	1.40611e-49	2
ADRB3	3.49913e-51	0.399379	0.154	0	4.63495e-47	2
JUN	1.68889e-50	1.1967	0.972	0.871	2.23711e-46	2
NR1H3	2.55046e-49	0.9698	0.509	0.204	3.37833e-45	2
BoLA	2.12306e-48	1.56238	0.797	0.568	2.8122e-44	2
PTP4A2	5.34346e-48	0.902516	0.918	0.851	7.07794e-44	2
HMOX1	6.21216e-47	1.7837	0.661	0.395	8.22863e-43	2
TLN1	3.10916e-46	0.786624	0.961	0.947	4.1184e-42	2
ABI3	2.56631e-45	0.597748	0.311	0.065	3.39934e-41	2
CTSZ	5.59104e-45	0.994	0.823	0.695	7.40589e-41	2
B2M	1.58521e-44	0.541221	1	1	2.09977e-40	2
FXYD6	1.95179e-43	0.939569	0.692	0.442	2.58534e-39	2
FCER1G	2.60025e-43	0.727157	1	0.999	3.4443e-39	2
SGK1	3.92061e-43	0.824242	0.44	0.147	5.19324e-39	2
LY75	5.12664e-43	0.429133	0.19	0.015	6.79075e-39	2
BANK1	3.3696e-42	0.621009	0.321	0.075	4.46338e-38	2
CD79A	2.31682e-40	0.510869	0.231	0.034	3.06886e-36	2
ADGRE5	1.38131e-39	0.918861	0.797	0.622	1.82969e-35	2
LIMD2	5.14785e-39	1.07101	0.769	0.619	6.81884e-35	2
VAV3	2.42632e-38	0.706107	0.458	0.189	3.2139e-34	2
CX3CR1	3.04194e-38	0.79163	0.44	0.174	4.02935e-34	2
CSK	4.15922e-38	0.856085	0.74	0.596	5.5093e-34	2
EPS8L2	2.27489e-37	0.35539	0.167	0.014	3.01332e-33	2
SLAMF6	3.46588e-37	0.324864	0.131	0.004	4.5909e-33	2
ENSBTAG00000011437	1.3536e-35	0.664072	0.332	0.101	1.79298e-31	2
ENSBTAG00000007901	1.99345e-35	0.417781	0.154	0.012	2.64053e-31	2
TAL1	3.80993e-35	0.514031	0.278	0.067	5.04663e-31	2
JUND	3.74729e-34	0.732175	0.915	0.892	4.96366e-30	2
TBXAS1	3.95599e-33	0.73307	0.458	0.215	5.2401e-29	2
CD63	3.64106e-32	0.824719	0.848	0.73	4.82295e-28	2
RIN3	7.13058e-32	0.67454	0.447	0.202	9.44516e-28	2
DUSP1	1.42745e-31	1.03724	0.763	0.611	1.8908e-27	2
UBB	3.71676e-31	0.708483	0.995	0.994	4.92322e-27	2
IER5L	6.10711e-31	0.978157	0.712	0.563	8.08948e-27	2
ENSBTAG00000054870	1.87175e-30	0.312785	0.116	0.006	2.47932e-26	2
IFI30	4.35598e-30	0.761438	0.692	0.456	5.76994e-26	2
FCER2	4.72791e-30	0.681183	0.514	0.274	6.26259e-26	2
CD55	5.97963e-30	0.662376	0.638	0.443	7.92062e-26	2
ENSBTAG00000048782	2.14069e-29	0.415589	1	0.999	2.83555e-25	2
BOLA	4.66472e-29	0.469266	1	0.998	6.17889e-25	2
LYN	9.32676e-29	0.651194	0.961	0.951	1.23542e-24	2
PRDX2	8.94903e-28	0.837427	0.635	0.457	1.18539e-23	2
PHF2	6.2714e-27	0.485563	0.308	0.111	8.3071e-23	2
CD300LB	1.5283e-26	0.547865	0.321	0.118	2.02439e-22	2
SARS	1.70353e-26	0.717152	0.882	0.828	2.25649e-22	2
NEDD9	1.99156e-26	0.56426	0.334	0.13	2.63802e-22	2
ENSBTAG00000054755	4.02238e-26	0.609326	0.352	0.145	5.32805e-22	2
PLD4	5.3658e-26	0.708308	0.856	0.789	7.10754e-22	2
UBD	9.02625e-26	0.489358	0.234	0.063	1.19562e-21	2
HES1	1.59275e-24	0.281144	0.139	0.019	2.10976e-20	2
BCL2	2.15021e-24	0.292954	0.149	0.024	2.84816e-20	2
EIF1	5.4538e-24	0.477401	0.992	0.992	7.22411e-20	2
ECM1	5.766e-24	0.628886	0.406	0.206	7.63765e-20	2
OSBPL8	2.48357e-23	0.62905	0.64	0.505	3.28974e-19	2
ID2	4.49891e-23	0.835941	0.746	0.631	5.95926e-19	2
LAT2	6.72346e-23	0.655812	0.73	0.65	8.9059e-19	2
ISG15	2.14149e-22	1.06465	0.442	0.234	2.83662e-18	2
RASGRP2	2.17422e-22	0.630775	0.483	0.298	2.87997e-18	2
FAM89B	8.54087e-22	0.410918	0.224	0.068	1.13132e-17	2
PRKCE	1.07054e-21	0.306951	0.177	0.042	1.41804e-17	2
IL2RG	1.97314e-21	0.613038	0.483	0.298	2.61363e-17	2
HCK	3.92803e-21	0.6614	0.524	0.369	5.20306e-17	2
PLA2G16	6.61352e-21	0.528736	0.437	0.26	8.76027e-17	2
CD37	9.49963e-21	0.64772	0.823	0.8	1.25832e-16	2
ZBTB47	1.03377e-20	0.290557	0.154	0.032	1.36934e-16	2
ITPR2	1.23614e-20	0.598843	0.452	0.276	1.6374e-16	2
TUT4	2.12632e-20	0.594192	0.383	0.201	2.81652e-16	2
RXRA	4.98078e-20	0.585589	0.586	0.445	6.59754e-16	2
EHBP1L1	5.33663e-20	0.561539	0.602	0.467	7.06889e-16	2
UNC119	9.24173e-20	0.579023	0.877	0.869	1.22416e-15	2
FLNA	1.2532e-19	0.692216	0.853	0.833	1.65998e-15	2
GRK5	1.33546e-19	0.366494	0.203	0.062	1.76895e-15	2
TBC1D8	1.36438e-19	0.516434	0.434	0.26	1.80725e-15	2
SLC2A6	2.1918e-19	0.661842	0.632	0.518	2.90326e-15	2
DDIT4	4.28101e-19	0.384485	0.293	0.122	5.67063e-15	2
MYO1G	4.47395e-19	0.659247	0.532	0.389	5.92619e-15	2
VAMP5	5.7274e-19	0.638888	0.609	0.484	7.58652e-15	2
TNFRSF21	5.30467e-18	0.414259	0.265	0.11	7.02657e-14	2
MALT1	1.30442e-17	0.355948	0.198	0.065	1.72784e-13	2
RHOG	1.3547e-17	0.521068	0.843	0.848	1.79444e-13	2
CALM2	2.0219e-17	0.51183	0.923	0.916	2.67821e-13	2
PEAK1	2.90628e-17	0.427013	0.347	0.182	3.84966e-13	2
SH2B2	4.55396e-17	0.468183	0.352	0.188	6.03218e-13	2
LY86	7.01083e-17	0.566466	0.746	0.687	9.28655e-13	2
PADI4	7.09237e-17	0.541838	0.386	0.215	9.39455e-13	2
SLC12A7	7.16322e-17	0.537772	0.47	0.333	9.48841e-13	2
SNX18	7.89669e-17	0.42162	0.303	0.147	1.046e-12	2
PMEPA1	8.2096e-17	0.286952	0.144	0.035	1.08744e-12	2
TNFRSF1B	4.89867e-16	0.572772	0.743	0.711	6.48878e-12	2
PILRA	1.00232e-15	0.601313	0.635	0.555	1.32767e-11	2
ARGLU1	1.28988e-15	0.598965	0.83	0.802	1.70857e-11	2
H3F3A	1.32045e-15	0.426746	0.977	0.988	1.74907e-11	2
CAMK2D	1.77249e-15	0.502225	0.36	0.214	2.34784e-11	2
USP12	4.46182e-15	0.518879	0.488	0.356	5.91013e-11	2
ADAM10	5.7221e-15	0.589686	0.488	0.369	7.57949e-11	2
STX11	6.8039e-15	0.405404	0.252	0.108	9.01245e-11	2
SMAP2	7.04835e-15	0.462184	0.342	0.198	9.33625e-11	2
PRR13	1.12364e-14	0.574557	0.56	0.474	1.48838e-10	2
ZFAND6	1.57455e-14	0.462169	0.429	0.291	2.08565e-10	2
ARRDC2	2.03844e-14	0.385729	0.267	0.132	2.70012e-10	2
ZFP36L1	2.23757e-14	0.556811	0.859	0.816	2.96388e-10	2
SELPLG	4.40949e-14	0.570997	0.576	0.491	5.84081e-10	2
PTPN6	7.72662e-14	0.483369	0.835	0.838	1.02347e-09	2
MTHFS	1.92526e-13	0.289017	0.239	0.109	2.5502e-09	2
CLEC14A	2.02296e-13	0.251508	0.123	0.033	2.67961e-09	2
LAP3	2.06953e-13	0.57927	0.612	0.517	2.7413e-09	2
H3F3B	2.70335e-13	0.458295	0.946	0.946	3.58086e-09	2
IKZF1	4.17222e-13	0.36509	0.29	0.154	5.52652e-09	2
FBXO3	1.89653e-12	0.290391	0.188	0.077	2.51214e-08	2
CYTIP	2.22542e-12	0.469528	0.432	0.317	2.94779e-08	2
RAB11FIP1	2.48344e-12	0.252005	0.121	0.034	3.28957e-08	2
JAK3	2.76506e-12	0.288433	0.211	0.093	3.6626e-08	2
MYO9B	2.92527e-12	0.391813	0.388	0.262	3.87482e-08	2
SSBP4	4.30922e-12	0.340468	0.244	0.122	5.708e-08	2
TP53INP1	6.32022e-12	0.254199	0.162	0.061	8.37177e-08	2
TCIRG1	7.19988e-12	0.504269	0.604	0.525	9.53696e-08	2
FGD3	7.7119e-12	0.284112	0.221	0.102	1.02152e-07	2
CLIC1	1.07556e-11	0.354721	0.866	0.859	1.42469e-07	2
SMAGP	1.22255e-11	0.284169	0.141	0.049	1.61939e-07	2
ANKRD12	1.50099e-11	0.520182	0.686	0.665	1.98821e-07	2
NCOR2	3.12298e-11	0.46157	0.437	0.338	4.1367e-07	2
VASP	4.72656e-11	0.536041	0.586	0.541	6.2608e-07	2
ARL6IP1	5.15666e-11	0.48557	0.689	0.662	6.83051e-07	2
CFD	6.80526e-11	0.745499	0.997	0.999	9.01425e-07	2
TOR4A	7.69387e-11	0.376621	0.468	0.362	1.01913e-06	2
COIL	8.98341e-11	0.36639	0.203	0.097	1.18994e-06	2
HSP90AA1	1.03491e-10	0.437137	0.956	0.961	1.37084e-06	2
SRRM2	1.1372e-10	0.404962	0.874	0.882	1.50633e-06	2
BIN2	1.21606e-10	0.407962	0.458	0.359	1.61079e-06	2
MAP3K8	1.2696e-10	0.366271	0.213	0.108	1.68171e-06	2
PEA15	1.34439e-10	0.297268	0.224	0.113	1.78079e-06	2
GNG7	1.44734e-10	0.428645	0.424	0.325	1.91714e-06	2
STK38	1.46107e-10	0.497534	0.535	0.471	1.93533e-06	2
SPAG7	1.67622e-10	0.466269	0.416	0.316	2.22032e-06	2
ZBTB7A	2.46536e-10	0.518211	0.756	0.773	3.26562e-06	2
ARID4B	3.19761e-10	0.501827	0.476	0.39	4.23555e-06	2
CSF1R	3.62319e-10	0.559359	0.702	0.691	4.79928e-06	2
NCEH1	3.69519e-10	0.303904	0.193	0.091	4.89465e-06	2
ORAI1	5.2863e-10	0.422561	0.398	0.297	7.00224e-06	2
SYNGR2	5.70369e-10	0.321374	0.866	0.87	7.55511e-06	2
CEACAM1	8.40996e-10	0.260238	0.201	0.097	1.11398e-05	2
ASIP	8.95582e-10	0.287704	0.229	0.122	1.18629e-05	2
NFKBIZ	1.00579e-09	0.428289	0.447	0.344	1.33228e-05	2
ENSBTAG00000032603	1.23473e-09	0.275037	0.17	0.075	1.63552e-05	2
LIMA1	2.05002e-09	0.250858	0.134	0.051	2.71546e-05	2
ECE1	2.57346e-09	0.382355	0.424	0.324	3.40881e-05	2
GSAP	2.59916e-09	0.336389	0.306	0.198	3.44285e-05	2
FAM107B	2.8932e-09	0.26345	0.201	0.103	3.83233e-05	2
DDX5	2.98878e-09	0.416232	0.982	0.977	3.95894e-05	2
CD72	3.58967e-09	0.284792	0.185	0.089	4.75488e-05	2
SH2D3C	4.37996e-09	0.322514	0.231	0.128	5.8017e-05	2
ENSBTAG00000046324	4.53101e-09	0.414193	0.548	0.511	6.00178e-05	2
ENSBTAG00000055145	5.71876e-09	0.292857	0.224	0.123	7.57507e-05	2
UBC	1.01335e-08	0.409409	0.789	0.795	0.000134228	2
NUPR1	1.43254e-08	0.689067	0.27	0.166	0.000189754	2
RAN	1.59662e-08	0.423307	0.53	0.491	0.000211489	2
JDP2	1.64405e-08	0.315589	0.27	0.167	0.00021777	2
GPX1	2.06503e-08	0.326038	0.982	0.997	0.000273534	2
LAPTM5	3.30295e-08	0.262756	0.985	0.992	0.000437509	2
PRKCD	4.78112e-08	0.282925	0.234	0.141	0.000633307	2
HLTF	4.98464e-08	0.302942	0.183	0.096	0.000660265	2
TRIM8	5.43517e-08	0.278687	0.239	0.144	0.000719942	2
ST3GAL5	5.49422e-08	0.256998	0.177	0.091	0.000727765	2
NFE2L3	6.32486e-08	0.333105	0.406	0.315	0.000837791	2
SLC43A2	7.16305e-08	0.265269	0.195	0.108	0.000948818	2
CALR	7.46118e-08	0.510032	0.835	0.856	0.000988308	2
ENSBTAG00000034366	7.54807e-08	0.397803	0.188	0.099	0.000999818	2
AK3	9.56328e-08	0.326169	0.28	0.185	0.00126675	2
ST6GALNAC4	1.56834e-07	0.465883	0.463	0.414	0.00207743	2
NFKB2	1.66204e-07	0.274901	0.231	0.141	0.00220154	2
DNASE2	1.96388e-07	0.382578	0.398	0.324	0.00260136	2
DOCK10	2.33848e-07	0.367454	0.326	0.241	0.00309755	2
CIRBP	2.50709e-07	0.415008	0.44	0.384	0.00332089	2
SRI	2.97109e-07	0.4339	0.658	0.687	0.0039355	2
MTSS1	3.10697e-07	0.368214	0.455	0.395	0.00411549	2
CCDC88C	3.63198e-07	0.379096	0.38	0.3	0.00481092	2
ARID5B	4.67054e-07	0.344326	0.368	0.286	0.00618659	2
ADAM15	5.19059e-07	0.40916	0.386	0.321	0.00687545	2
MYOF	5.9495e-07	0.275199	0.19	0.11	0.00788071	2
CD47	6.09597e-07	0.332544	0.506	0.469	0.00807472	2
RASSF5	9.28553e-07	0.322657	0.306	0.227	0.0122996	2
COMMD9	1.03323e-06	0.330386	0.352	0.273	0.0136861	2
SPN	1.04806e-06	0.280213	0.206	0.127	0.0138826	2
CD300A	1.08804e-06	0.27895	0.249	0.165	0.0144122	2
SOD1	1.25821e-06	0.408392	0.463	0.416	0.0166662	2
ATF3	1.30391e-06	0.256718	0.224	0.139	0.0172715	2
MYLIP	1.35986e-06	0.269693	0.224	0.141	0.0180127	2
HSH2D	1.45369e-06	0.332626	0.357	0.287	0.0192556	2
HMGN1	1.61862e-06	0.347308	0.252	0.17	0.0214402	2
IFIH1	2.79412e-06	0.359219	0.321	0.244	0.037011	2
FTH1	3.12268e-06	0.264053	1	1	0.041363	2
TAX1BP1	4.02476e-06	0.335358	0.596	0.593	0.053312	2
PKIB	4.16781e-06	0.308876	0.35	0.275	0.0552069	2
ND5	4.31866e-06	0.293451	0.763	0.792	0.0572049	2
JAK1	4.68013e-06	0.364	0.64	0.642	0.061993	2
METRNL	4.85546e-06	0.372675	0.36	0.296	0.0643154	2
PLCB2	4.88588e-06	0.320375	0.249	0.175	0.0647183	2
NFKBIA	5.1465e-06	0.338816	0.92	0.919	0.0681705	2
RAC2	5.49292e-06	0.351484	0.609	0.621	0.0727592	2
CLCN7	5.97791e-06	0.344453	0.368	0.304	0.0791834	2
CORO1A	7.26744e-06	0.286457	0.956	0.976	0.0962645	2
RETREG2	8.8847e-06	0.302007	0.368	0.311	0.117687	2
SON	1.45288e-05	0.311399	0.866	0.894	0.192449	2
RNASET2	1.51208e-05	0.25405	0.185	0.115	0.20029	2
TRIM47	3.65715e-05	0.271086	0.278	0.202	0.484426	2
LITAF	4.38804e-05	0.283508	0.319	0.26	0.581239	2
RAPGEF1	4.49521e-05	0.306506	0.262	0.2	0.595435	2
CD53	4.57836e-05	0.298695	0.347	0.296	0.60645	2
TMEM14C	5.03863e-05	0.368348	0.427	0.402	0.667417	2
NINJ1	5.15797e-05	0.258052	0.332	0.267	0.683224	2
SQSTM1	5.69787e-05	0.360629	0.509	0.489	0.75474	2
GLUL	6.132e-05	0.326167	0.676	0.685	0.812244	2
NUB1	6.21056e-05	0.329236	0.386	0.346	0.822651	2
RAB24	6.25877e-05	0.350382	0.596	0.647	0.829036	2
TMEM59	6.55022e-05	0.281148	0.416	0.384	0.867642	2
UTP3	7.57794e-05	0.269186	0.293	0.234	1	2
PPIG	8.19688e-05	0.38759	0.411	0.37	1	2
TAOK3	8.95876e-05	0.285263	0.357	0.31	1	2
SMARCA5	0.000163871	0.276553	0.491	0.476	1	2
ANXA3	0.000164347	0.403676	0.771	0.824	1	2
SFRS18	0.00018561	0.332588	0.661	0.714	1	2
CDKN2D	0.000212582	0.392456	0.368	0.328	1	2
PRRC2C	0.000383986	0.285524	0.817	0.835	1	2
ENSBTAG00000048353	0.000474127	0.315584	0.612	0.647	1	2
TUBA1B	0.000781902	0.343186	0.537	0.567	1	2
TARS	0.000867391	0.299459	0.411	0.391	1	2
CMBL	0.00098337	0.289251	0.347	0.315	1	2
ATP1A1	0.00110961	0.282972	0.386	0.357	1	2
MAN1A1	0.00113052	0.263663	0.504	0.514	1	2
TMEM189	0.00115779	0.252427	0.326	0.289	1	2
CDC5L	0.00130104	0.267606	0.468	0.476	1	2
PRKCB	0.00152337	0.301258	0.488	0.495	1	2
GNB1	0.00172849	0.25456	0.584	0.64	1	2
DOK2	0.00195697	0.293742	0.491	0.505	1	2
FUS	0.00203952	0.29203	0.393	0.381	1	2
MYO9A	0.00211408	0.291178	0.239	0.197	1	2
YWHAH	0.00405425	0.34099	0.344	0.336	1	2
OCIAD1	0.00433481	0.289811	0.355	0.346	1	2
CTNNA1	0.0046588	0.300367	0.391	0.384	1	2
TMCO1	0.0068933	0.27692	0.352	0.345	1	2
LFNG	0.00724034	0.319003	0.542	0.605	1	2
SF3B2	0.00892959	0.263789	0.537	0.559	1	2
F13A1	9.24778e-78	1.32256	1	0.851	1.22496e-73	3
S100A12	3.38193e-70	1.30233	1	0.898	4.47971e-66	3
S100A9	1.04735e-61	1.17668	1	0.698	1.38732e-57	3
S100A8	2.70268e-56	1.10718	0.987	0.655	3.57997e-52	3
ENO1	9.60158e-56	0.936344	1	0.929	1.27183e-51	3
LYZ	6.36749e-53	0.94123	1	0.948	8.43438e-49	3
PLBD1	7.59952e-51	0.956675	0.958	0.569	1.00663e-46	3
FCN1	1.60599e-48	0.972226	1	0.716	2.1273e-44	3
PKM	1.89387e-48	0.837148	0.996	0.896	2.50862e-44	3
ASRGL1	9.77921e-47	0.918086	1	0.856	1.29535e-42	3
NPAS2	1.89561e-39	0.676972	1	0.989	2.51093e-35	3
GAPDH	6.58603e-38	0.713469	1	0.983	8.72386e-34	3
EEF1A1	1.53089e-35	0.694893	1	0.983	2.02782e-31	3
SSR4	2.20635e-34	0.687194	0.996	0.828	2.92254e-30	3
VCAN	1.11523e-32	0.582197	0.836	0.413	1.47723e-28	3
RNASE6	4.68478e-32	0.719484	0.987	0.737	6.20546e-28	3
PGAM1	6.55161e-30	0.639053	0.966	0.762	8.67827e-26	3
RACK1	1.16428e-28	0.602143	1	0.956	1.54221e-24	3
EEF1G	4.63652e-28	0.613317	0.992	0.874	6.14153e-24	3
TALDO1	1.18809e-26	0.554788	1	0.969	1.57375e-22	3
RNASE4	2.25295e-26	0.525239	0.752	0.377	2.98426e-22	3
TGFBI	2.58483e-26	0.59626	0.971	0.659	3.42387e-22	3
SLC25A6	6.76119e-26	0.507637	1	0.978	8.95587e-22	3
FTL	5.03253e-25	0.57353	1	0.969	6.66609e-21	3
STAB1	9.8037e-23	0.274564	0.303	0.084	1.2986e-18	3
SLC11A1	1.02787e-22	0.502386	0.769	0.432	1.36151e-18	3
RIDA	1.22126e-22	0.542736	0.983	0.844	1.61768e-18	3
DUT	1.66364e-22	0.373776	0.403	0.139	2.20366e-18	3
EEF1B2	4.68986e-22	0.541026	0.958	0.746	6.21219e-18	3
TPI1	8.05187e-21	0.508035	0.924	0.642	1.06655e-16	3
UBA52	2.69512e-20	0.392833	1	0.997	3.56995e-16	3
UQCRH	2.79923e-20	0.53253	0.983	0.875	3.70787e-16	3
FAU	6.13389e-20	0.362435	1	0.999	8.12495e-16	3
LDHB	9.20265e-20	0.482999	0.966	0.818	1.21898e-15	3
SULT1A1	1.17622e-19	0.46585	0.975	0.739	1.55803e-15	3
CEBPD	6.66327e-19	0.45059	0.992	0.916	8.82617e-15	3
NFAM1	1.50931e-18	0.382569	0.756	0.439	1.99924e-14	3
ELN	2.42114e-18	0.266086	0.34	0.118	3.20705e-14	3
CLECL1	2.96828e-18	0.343022	0.634	0.321	3.93178e-14	3
PYCARD	1.13782e-17	0.494528	0.908	0.712	1.50716e-13	3
CHCHD2	1.24752e-17	0.492375	0.941	0.793	1.65246e-13	3
HNMT	3.44587e-17	0.331405	0.576	0.28	4.56441e-13	3
ANG2	7.57627e-17	0.315698	0.412	0.17	1.00355e-12	3
CHI3L1	1.95486e-16	0.33304	0.79	0.443	2.58941e-12	3
BCL2L15	2.35037e-16	0.376939	0.899	0.621	3.1133e-12	3
SMIM4	2.97208e-16	0.357556	0.559	0.28	3.93682e-12	3
SELL	5.81405e-16	0.476763	0.887	0.648	7.70129e-12	3
HMGB2	7.15163e-16	0.458169	0.807	0.549	9.47306e-12	3
MDH2	1.53885e-15	0.397727	0.735	0.457	2.03836e-11	3
CREG1	1.86783e-15	0.309616	0.697	0.371	2.47412e-11	3
ZC3H10	2.43306e-15	0.514382	0.958	0.795	3.22283e-11	3
TXN	2.60201e-15	0.361068	0.739	0.45	3.44662e-11	3
PGD	4.12428e-15	0.426845	0.849	0.608	5.46302e-11	3
NDUFS8	5.87802e-15	0.436276	0.924	0.725	7.78602e-11	3
PSAP	1.24183e-14	0.38779	0.996	0.957	1.64492e-10	3
NACA	1.71997e-14	0.463875	0.975	0.88	2.27827e-10	3
S100A11	2.38766e-14	0.308404	0.996	0.993	3.16269e-10	3
COX5A	3.07738e-14	0.369137	0.916	0.724	4.07629e-10	3
ATP5ME	6.00153e-14	0.407865	0.941	0.752	7.94962e-10	3
CYP27A1	7.21967e-14	0.350556	0.5	0.257	9.56318e-10	3
SSR2	2.34019e-13	0.405711	0.992	0.883	3.09982e-09	3
PPIB	2.47514e-13	0.356386	0.966	0.837	3.27857e-09	3
COX4I1	2.70868e-13	0.378182	1	0.957	3.58792e-09	3
ATP5MPL	3.4317e-13	0.384472	0.849	0.642	4.54562e-09	3
ATP5F1A	4.12085e-13	0.366297	0.903	0.741	5.45848e-09	3
NFE2	5.26234e-13	0.298085	0.731	0.478	6.97049e-09	3
ATP5MG	5.99091e-13	0.369889	0.983	0.904	7.93556e-09	3
EEF2	7.18275e-13	0.411282	0.983	0.897	9.51428e-09	3
EMC3	8.12654e-13	0.283325	0.601	0.326	1.07644e-08	3
ATP5MC1	8.8536e-13	0.284759	0.563	0.309	1.17275e-08	3
ENSBTAG00000005315	9.50719e-13	0.283491	0.63	0.356	1.25932e-08	3
LCP1	1.23396e-12	0.32624	0.983	0.9	1.63451e-08	3
CYBB	1.48511e-12	0.351262	0.945	0.698	1.96717e-08	3
AK2	3.23893e-12	0.258539	0.555	0.295	4.29029e-08	3
RAMP2	4.9766e-12	0.366778	0.924	0.667	6.592e-08	3
CFL1	5.0002e-12	0.35892	0.992	0.949	6.62326e-08	3
LGALS3	5.57155e-12	0.288322	0.756	0.444	7.38007e-08	3
BLVRB	1.1939e-11	0.341687	0.681	0.429	1.58144e-07	3
HK3	2.46805e-11	0.313221	0.626	0.363	3.26918e-07	3
SND1	3.28932e-11	0.277221	0.605	0.354	4.35703e-07	3
EEF1D	5.55673e-11	0.33453	0.924	0.72	7.36045e-07	3
PRDX1	6.47801e-11	0.327192	0.777	0.527	8.58078e-07	3
ETHE1	6.9062e-11	0.268727	0.647	0.396	9.14795e-07	3
GPI	8.77721e-11	0.250635	0.592	0.337	1.16263e-06	3
BRB	1.02753e-10	0.343675	0.202	0.072	1.36106e-06	3
ENSBTAG00000039555	1.24244e-10	0.303246	0.866	0.625	1.64573e-06	3
ENSBTAG00000025385	2.15243e-10	0.390066	0.836	0.615	2.8511e-06	3
HSP90AB1	3.86503e-10	0.365474	0.966	0.854	5.11961e-06	3
ALDOA	8.64476e-10	0.370832	0.966	0.885	1.14508e-05	3
EIF4B	1.0862e-09	0.278043	0.769	0.51	1.43878e-05	3
NUDT4	1.38107e-09	0.313037	0.521	0.309	1.82936e-05	3
MCFD2	1.41208e-09	0.252286	0.529	0.323	1.87043e-05	3
UQCRC1	1.73809e-09	0.260006	0.744	0.496	2.30227e-05	3
TMA7	1.74756e-09	0.265748	0.727	0.463	2.31482e-05	3
ATP5IF1	1.82008e-09	0.304326	0.769	0.539	2.41088e-05	3
MGC148714	1.88607e-09	0.28791	0.903	0.702	2.49829e-05	3
ATP5PF	2.29755e-09	0.259628	0.693	0.462	3.04334e-05	3
RNF181	3.04077e-09	0.256563	0.908	0.687	4.0278e-05	3
SLC25A3	4.57048e-09	0.312938	0.857	0.698	6.05405e-05	3
LAMP1	6.25247e-09	0.259391	0.992	0.922	8.28202e-05	3
NME2	7.53827e-09	0.284028	0.866	0.641	9.9852e-05	3
APRT	1.972e-08	0.282711	0.971	0.861	0.000261211	3
PRELID1	3.54461e-08	0.271301	0.979	0.857	0.000469519	3
PLA2G7	3.74531e-08	0.258827	0.739	0.508	0.000496103	3
ANKRD11	3.89712e-08	0.346354	0.916	0.798	0.000516213	3
SUCLG1	5.5255e-08	0.266442	0.618	0.407	0.000731908	3
BOLA-DMB	6.79118e-08	0.272939	1	0.924	0.00089956	3
BOLA-DMA	8.29902e-08	0.263866	0.975	0.775	0.00109929	3
GATD3A	1.05301e-07	0.2775	0.672	0.454	0.00139482	3
COX5B	1.4785e-07	0.259434	0.95	0.833	0.00195842	3
ATP1B3	1.5844e-07	0.260257	0.899	0.723	0.0020987	3
ANXA5	2.80308e-07	0.256172	0.899	0.717	0.00371296	3
ATP5MF	5.1369e-07	0.250425	0.878	0.689	0.00680434	3
NDUFA3	2.52296e-06	0.270864	0.668	0.476	0.0334191	3
COX6A1	2.6349e-06	0.252509	0.912	0.74	0.0349019	3
C11H9orf16	4.91148e-05	0.338269	0.962	0.845	0.650574	3
DEFB7	1.10244e-191	4.44215	0.947	0.077	1.46029e-187	4
DEFB10	9.90149e-165	3.56766	0.962	0.109	1.31155e-160	4
ENSBTAG00000052826	1.26e-134	1.31434	0.474	0.012	1.669e-130	4
DEFB13	4.08634e-124	5.29829	0.421	0.009	5.41277e-120	4
DEFB1	2.60476e-94	2.39953	0.805	0.151	3.45026e-90	4
HP	2.15422e-75	3.12179	0.782	0.165	2.85348e-71	4
S100A8	2.28079e-71	3.18034	1	0.675	3.02113e-67	4
S100A9	1.29036e-70	3.24675	1	0.717	1.70921e-66	4
S100A12	2.25113e-67	2.65635	1	0.905	2.98184e-63	4
FCN1	1.662e-62	2.2298	0.992	0.735	2.20148e-58	4
LYZ	4.99105e-60	1.56079	1	0.951	6.61115e-56	4
VCAN	2.77264e-50	1.95281	0.91	0.434	3.67264e-46	4
HOPX	1.90748e-41	0.518508	0.165	0.006	2.52665e-37	4
TYROBP	1.24548e-40	1.15281	1	0.995	1.64977e-36	4
RNASE6	4.69913e-36	1.29888	0.977	0.754	6.22447e-32	4
CEBPD	2.44684e-35	1.30708	1	0.92	3.24108e-31	4
ENSBTAG00000048980	2.88385e-35	1.01301	1	0.981	3.81994e-31	4
S100A11	1.00518e-34	0.934411	1	0.993	1.33146e-30	4
THBS1	3.39898e-32	1.14354	0.398	0.082	4.50228e-28	4
DEFB4A	4.81552e-27	0.6469	0.316	0.062	6.37864e-23	4
PKM	1.82295e-24	0.896434	0.97	0.904	2.41468e-20	4
NFE2	5.94929e-24	0.935197	0.82	0.487	7.88043e-20	4
JAML	1.10464e-23	0.773772	0.511	0.182	1.46321e-19	4
CSF3R	3.49063e-23	1.14625	0.789	0.452	4.62369e-19	4
ALOX5AP	3.792e-23	0.948805	0.647	0.313	5.02289e-19	4
BCL2L15	8.99986e-23	1.04253	0.857	0.642	1.19212e-18	4
MAPK13	2.65704e-21	0.293107	0.128	0.011	3.51951e-17	4
GAPDH	5.06519e-21	0.649606	0.985	0.986	6.70935e-17	4
UPP1	1.03478e-20	0.665411	0.278	0.064	1.37066e-16	4
TALDO1	3.57102e-19	0.721903	0.992	0.972	4.73017e-15	4
PLBD1	4.6405e-18	1.00334	0.812	0.605	6.1468e-14	4
TSPO	1.23122e-16	0.58687	1	0.994	1.63087e-12	4
RIDA	3.26578e-15	0.722844	0.932	0.856	4.32585e-11	4
CST3	6.57827e-15	0.643538	0.985	0.88	8.71358e-11	4
FTL	2.81157e-14	0.797305	1	0.971	3.72421e-10	4
LGALS3	7.20717e-14	0.752781	0.684	0.469	9.54662e-10	4
IL1B	1.84793e-13	0.94418	0.391	0.159	2.44776e-09	4
MSRB1	1.89288e-13	0.685251	0.586	0.351	2.50731e-09	4
TMSB4X	2.46382e-13	0.544216	1	0.993	3.26358e-09	4
DYSF	6.28376e-13	0.295814	0.203	0.051	8.32347e-09	4
SERINC2	1.27917e-12	0.273069	0.12	0.019	1.69439e-08	4
SLC2A3	1.58487e-12	1.11043	0.624	0.45	2.09932e-08	4
TNFSF14	3.01218e-12	0.617195	0.226	0.066	3.98993e-08	4
TMSB10	3.14765e-12	0.364607	1	1	4.16938e-08	4
CDC42EP3	3.85743e-12	0.339169	0.165	0.037	5.10955e-08	4
ENSBTAG00000004043	5.61522e-12	0.781665	0.692	0.512	7.43792e-08	4
TPT1	6.96277e-12	0.409856	1	0.999	9.22288e-08	4
CYBA	7.80717e-12	0.508047	1	0.998	1.03414e-07	4
ASRGL1	9.50704e-12	0.577497	0.962	0.868	1.2593e-07	4
PRDX5	2.89609e-11	0.715034	0.617	0.45	3.83617e-07	4
NFAM1	3.3158e-11	0.738895	0.639	0.468	4.3921e-07	4
COTL1	4.47642e-11	0.533709	0.985	0.955	5.92946e-07	4
BTG1	6.65854e-11	0.797563	0.925	0.852	8.8199e-07	4
CXCL8	1.08984e-10	1.17744	0.128	0.026	1.4436e-06	4
ANXA1	2.16525e-10	0.600598	0.962	0.914	2.86809e-06	4
HMGB2	3.20751e-10	0.613733	0.729	0.571	4.24866e-06	4
ENSBTAG00000049346	4.29888e-10	0.655866	0.556	0.368	5.6943e-06	4
FKBP11	7.20246e-10	0.632028	0.481	0.299	9.54037e-06	4
PADI4	7.58528e-10	0.61435	0.459	0.236	1.00475e-05	4
CD82	7.79384e-10	0.487609	0.211	0.069	1.03237e-05	4
ASS1	1.20424e-09	0.292704	0.165	0.045	1.59513e-05	4
WIPI1	1.21782e-09	0.321628	0.158	0.042	1.61313e-05	4
NUDT4	1.49327e-09	0.654099	0.519	0.323	1.97799e-05	4
COX3	2.14253e-09	0.277577	1	1	2.83799e-05	4
FGL2	4.38394e-09	0.799853	0.917	0.813	5.80697e-05	4
LDHB	5.61955e-09	0.593758	0.827	0.838	7.44366e-05	4
CAPG	6.11269e-09	0.586778	0.639	0.487	8.09687e-05	4
CD81	6.96453e-09	0.54312	0.91	0.875	9.22521e-05	4
F13A1	1.41154e-08	0.475459	0.97	0.863	0.000186973	4
SRGN	1.7297e-08	0.872379	1	0.993	0.000229116	4
PTMA.1	2.13065e-08	0.361961	0.992	0.998	0.000282226	4
PGD	3.13065e-08	0.55731	0.737	0.632	0.000414686	4
SLC38A2	3.26202e-08	0.575808	0.767	0.671	0.000432087	4
HSPB1	3.50717e-08	0.455878	0.962	0.966	0.00046456	4
CHI3L1	3.91565e-08	0.543608	0.617	0.478	0.000518666	4
RAMP2	5.189e-08	0.545808	0.85	0.689	0.000687335	4
IL1RN	5.24045e-08	0.45724	0.729	0.559	0.00069415	4
ATG3	1.51659e-07	0.536656	0.744	0.652	0.00200887	4
SUB1	1.74911e-07	0.543322	0.857	0.801	0.00231688	4
MYL6	1.94396e-07	0.303738	0.985	0.988	0.00257497	4
MT-ATP6	2.21108e-07	0.275735	1	1	0.0029288	4
VNN2	2.64696e-07	0.982342	0.579	0.425	0.00350617	4
TGFBI	2.87481e-07	0.534052	0.797	0.692	0.00380797	4
LCP1	3.18545e-07	0.40058	0.94	0.909	0.00421945	4
PSAP	4.91418e-07	0.348833	0.977	0.961	0.00650932	4
TREM1	5.78477e-07	0.326851	0.18	0.067	0.0076625	4
LAMP1	5.94544e-07	0.422655	0.977	0.928	0.00787533	4
LIPA	8.49077e-07	0.448077	0.82	0.747	0.0112469	4
ENO1	9.24347e-07	0.46487	0.917	0.94	0.0122439	4
TMBIM6	1.1885e-06	0.384554	0.977	0.959	0.0157429	4
ALDOA	1.6013e-06	0.416676	0.872	0.897	0.0212108	4
FAU	2.10545e-06	0.291155	1	0.999	0.0278887	4
RHOQ	2.71093e-06	0.510293	0.541	0.428	0.035909	4
PSTPIP1	3.00097e-06	0.664436	0.669	0.618	0.0397508	4
VMP1	4.38374e-06	0.649674	0.684	0.61	0.0580671	4
ADAM8	4.55705e-06	0.261971	0.18	0.073	0.0603627	4
SLC11A1	6.43128e-06	0.458679	0.571	0.469	0.0851888	4
SLC9A3R1	6.89596e-06	0.399149	0.609	0.473	0.0913439	4
CCPG1	7.02375e-06	0.505411	0.714	0.648	0.0930365	4
CYBB	9.92443e-06	0.479012	0.812	0.724	0.131459	4
CD14	1.18428e-05	0.445284	0.353	0.222	0.15687	4
FGR	1.64684e-05	0.444729	0.722	0.621	0.218141	4
ND1	2.11569e-05	0.286225	0.992	0.999	0.280244	4
LGALS3BP	2.41731e-05	0.51536	0.519	0.413	0.320197	4
TRIB1	2.59481e-05	0.640278	0.459	0.326	0.343709	4
CD37	2.7225e-05	0.452032	0.85	0.801	0.360622	4
TRPS1	3.41402e-05	0.51571	0.391	0.28	0.452221	4
GMFG	3.96511e-05	0.389088	0.97	0.949	0.525219	4
MYO1F	4.18475e-05	0.536183	0.677	0.656	0.554312	4
VIM	4.26035e-05	0.333545	1	0.988	0.564325	4
GPX4	4.65402e-05	0.44006	0.579	0.507	0.616472	4
EMC3	4.95429e-05	0.360705	0.466	0.354	0.656245	4
SERF2	9.03679e-05	0.411875	0.865	0.884	1	4
SULT1A1	0.000112186	0.376966	0.842	0.764	1	4
GGT5	0.000126659	0.488566	0.316	0.203	1	4
SH3BGRL3	0.00017152	0.285414	0.992	0.989	1	4
TMSB4	0.000211042	0.392633	0.707	0.644	1	4
CCR1	0.000223996	0.419398	0.368	0.267	1	4
C11H9orf16	0.000233109	0.626571	0.827	0.863	1	4
PPP2R5A	0.000236238	0.617272	0.534	0.486	1	4
MAP2K2	0.00024115	0.381622	0.632	0.585	1	4
BOLA-DMB	0.000250774	0.297593	0.947	0.933	1	4
SLC26A6	0.000257387	0.272621	0.233	0.133	1	4
SAMSN1	0.000277539	0.512422	0.301	0.196	1	4
TUT7	0.000331994	0.436947	0.654	0.627	1	4
CYSTM1	0.000338923	0.397486	0.586	0.518	1	4
ASPSCR1	0.000374092	0.322087	0.346	0.246	1	4
UBL5	0.000404018	0.320306	0.774	0.794	1	4
ARF3	0.000445333	0.372537	0.519	0.45	1	4
NCLN	0.000505938	0.291268	0.346	0.246	1	4
SELL	0.000627497	0.328394	0.737	0.674	1	4
CTSD	0.000702638	0.272561	0.925	0.917	1	4
SEC61B	0.000777928	0.387288	0.752	0.757	1	4
TAGLN2	0.000814608	0.335001	0.842	0.724	1	4
GLIPR2	0.000930809	0.31039	0.842	0.796	1	4
RNF10	0.00102464	0.358217	0.654	0.626	1	4
HM13	0.00113118	0.363933	0.436	0.361	1	4
PGAM1	0.00132093	0.322804	0.82	0.787	1	4
HSP90B1	0.00132445	0.302677	0.602	0.521	1	4
RNF181	0.00151874	0.283634	0.714	0.716	1	4
ENSBTAG00000004472	0.00184589	0.301001	0.414	0.331	1	4
ANKRD11	0.00184822	0.342251	0.827	0.813	1	4
YPEL3	0.00187623	0.479646	0.564	0.528	1	4
BLOC1S1	0.00204641	0.387985	0.586	0.561	1	4
NT5C	0.00218172	0.328437	0.534	0.462	1	4
OTULINL	0.00246648	0.343394	0.338	0.256	1	4
LRPAP1	0.0029121	0.408135	0.504	0.46	1	4
RNPEPL1	0.00302227	0.332919	0.489	0.438	1	4
HNMT	0.00304689	0.27641	0.398	0.312	1	4
SMIM4	0.00308198	0.433418	0.376	0.312	1	4
UFC1	0.00360589	0.290986	0.564	0.5	1	4
GADD45A	0.00389074	0.305042	0.346	0.258	1	4
PPT1	0.00391587	0.410533	0.624	0.58	1	4
DEDD2	0.00431338	0.281787	0.241	0.161	1	4
ATP6V0D1	0.00444539	0.26262	0.692	0.711	1	4
CHCHD2	0.00447439	0.30136	0.767	0.816	1	4
RAP2B	0.00461652	0.363608	0.654	0.634	1	4
PLP2	0.00487174	0.320776	0.812	0.828	1	4
C7H19orf38	0.00530976	0.393796	0.451	0.401	1	4
SLC35G1	0.00543808	0.327975	0.226	0.148	1	4
ARRB2	0.00553624	0.419171	0.526	0.519	1	4
ATP6V1E1	0.00606971	0.278861	0.609	0.577	1	4
CARHSP1	0.0062838	0.320757	0.398	0.339	1	4
IL13RA1	0.0070088	0.328934	0.429	0.385	1	4
CNN2	0.00831782	0.334256	0.406	0.346	1	4
TMEM160	0.00923792	0.314636	0.504	0.481	1	4
LDHA	0.00933607	0.360808	0.835	0.839	1	4
FCER1A	3.82943e-185	2.65601	0.489	0.001	5.07247e-181	5
PPP1R14A	2.12409e-159	0.973293	0.489	0.005	2.81357e-155	5
VSIG2	3.64129e-78	0.397304	0.202	0	4.82326e-74	5
C16H1orf21	7.89313e-75	0.295303	0.277	0.006	1.04552e-70	5
C18H19orf33	1.78427e-67	0.712175	0.362	0.019	2.36344e-63	5
ANXA6	6.34562e-66	1.14314	0.809	0.15	8.40541e-62	5
LRRC1	7.80251e-63	0.279608	0.191	0.002	1.03352e-58	5
OSBP2	4.87236e-60	0.33024	0.234	0.006	6.45393e-56	5
ENSBTAG00000000964	4.9405e-55	0.819237	0.628	0.096	6.54419e-51	5
NTNG2	6.7869e-55	0.278764	0.213	0.005	8.98993e-51	5
CD1B	8.21232e-54	0.354647	0.149	0.001	1.0878e-49	5
SPINT2	2.55667e-51	0.643147	0.404	0.038	3.38657e-47	5
ENSBTAG00000049808	4.84994e-51	0.428049	0.223	0.008	6.42423e-47	5
ADCY4	4.77678e-50	0.316139	0.287	0.016	6.32733e-46	5
ACTG1	1.8834e-44	2.01642	1	0.933	2.49475e-40	5
PXDC1	4.78705e-43	0.269068	0.213	0.009	6.34093e-39	5
F2RL2	1.60103e-42	0.272039	0.223	0.011	2.12072e-38	5
BOLA-DOB	7.37164e-42	0.773733	0.649	0.136	9.76448e-38	5
CD74	1.5261e-37	1.2113	1	0.997	2.02147e-33	5
CCSER1	1.16646e-36	0.268377	0.266	0.022	1.54509e-32	5
P2RY6	9.76508e-36	0.328747	0.245	0.019	1.29348e-31	5
ZBTB16	1.68527e-34	0.267824	0.106	0.001	2.23231e-30	5
HSP90AB1	2.38969e-34	1.46581	1	0.862	3.16539e-30	5
BOLA-DOA	5.02663e-34	0.567269	0.606	0.136	6.65827e-30	5
NPAS2	1.60113e-33	1.05162	1	0.99	2.12085e-29	5
ACTB	2.99127e-32	0.873963	1	1	3.96223e-28	5
SSR4	4.44275e-31	1.17355	1	0.842	5.88487e-27	5
DUT	5.35988e-31	0.942745	0.585	0.151	7.09969e-27	5
EEF1A1	1.41333e-30	1.11737	1	0.985	1.8721e-26	5
ENSBTAG00000013919	1.57836e-30	1.46998	1	0.992	2.09069e-26	5
EEF1B2	8.72979e-30	1.10269	1	0.761	1.15635e-25	5
BLA-DQB	2.06397e-29	1.38454	1	0.985	2.73393e-25	5
RACK1	4.49211e-28	0.916648	1	0.96	5.95025e-24	5
NACA	5.77061e-28	0.994079	0.989	0.888	7.64375e-24	5
PTMS	1.0399e-27	1.80598	0.979	0.699	1.37745e-23	5
EEF1G	2.56357e-27	1.00277	1	0.883	3.39571e-23	5
SLC25A6	7.21823e-27	0.816621	1	0.98	9.56127e-23	5
IFI30	1.02241e-26	1.30699	0.936	0.483	1.35428e-22	5
BOLA-DQA1	1.20733e-26	1.20997	1	0.954	1.59924e-22	5
GDI2	3.059e-26	1.12663	0.872	0.464	4.05195e-22	5
ABRACL	4.95494e-26	0.685223	0.628	0.198	6.56331e-22	5
PEBP1	5.24227e-26	1.11817	0.947	0.602	6.94391e-22	5
CNN2	1.71927e-25	0.814294	0.798	0.326	2.27734e-21	5
NCALD	1.70053e-24	0.292632	0.33	0.054	2.25252e-20	5
MIF	3.13034e-23	0.993619	0.904	0.499	4.14645e-19	5
PABPC1	4.51279e-23	0.944937	1	0.875	5.97764e-19	5
EEF1D	6.21943e-23	0.904693	0.979	0.734	8.23826e-19	5
UBA52	1.06607e-22	0.648762	1	0.998	1.41211e-18	5
ADH5	1.96144e-22	0.354309	0.415	0.09	2.59812e-18	5
ATXN10	1.78333e-21	0.311555	0.383	0.082	2.3622e-17	5
PAK1	2.94048e-21	0.82127	0.691	0.275	3.89496e-17	5
RPA3	8.29718e-21	0.312679	0.372	0.078	1.09904e-16	5
RNASEH2A	9.14655e-21	0.282806	0.309	0.055	1.21155e-16	5
HNRNPA1	1.18135e-20	0.865629	0.947	0.726	1.56481e-16	5
TES	2.81949e-20	0.252824	0.298	0.052	3.73469e-16	5
H2AFY	3.10153e-20	0.741055	0.809	0.383	4.10829e-16	5
LIMA1	4.25829e-20	0.264465	0.309	0.056	5.64053e-16	5
PDLIM2	2.69923e-19	0.479367	0.532	0.162	3.5754e-15	5
ABCA6	2.74636e-19	0.4789	0.426	0.112	3.63783e-15	5
SYNGR2	1.1862e-18	1.1519	0.989	0.862	1.57124e-14	5
BOLA-DRA	1.54931e-18	1.00802	1	0.996	2.05222e-14	5
NET1	2.07339e-18	0.322737	0.319	0.066	2.74641e-14	5
GSN	5.29838e-18	0.737941	0.883	0.51	7.01823e-14	5
RASAL2	6.10236e-18	0.293857	0.309	0.064	8.08319e-14	5
EEF2	7.67784e-18	0.703773	1	0.903	1.01701e-13	5
ENSBTAG00000051845	8.73785e-17	0.933347	0.564	0.223	1.15742e-12	5
NAP1L1	1.6323e-16	0.386548	0.543	0.178	2.16215e-12	5
ITGB7	3.13828e-16	0.561956	0.67	0.288	4.15697e-12	5
HMGCS1	5.08601e-16	0.751254	0.426	0.134	6.73692e-12	5
ARAF	6.15669e-16	0.674256	0.894	0.521	8.15516e-12	5
BATF3	6.22878e-16	0.468838	0.447	0.138	8.25065e-12	5
BIN1	6.62496e-16	0.602692	0.745	0.362	8.77542e-12	5
LSP1	9.23175e-16	0.652672	1	0.888	1.22284e-11	5
LGALS1	1.09379e-15	0.831154	1	0.9	1.44883e-11	5
SLC1A4	1.17563e-15	0.330817	0.287	0.064	1.55723e-11	5
PRDX2	1.40962e-15	0.689159	0.862	0.476	1.86719e-11	5
NUDC	3.48852e-15	0.522803	0.681	0.304	4.62089e-11	5
PLD4	3.66877e-15	0.733436	0.989	0.793	4.85965e-11	5
FBL	5.8351e-15	0.425085	0.543	0.193	7.72918e-11	5
ENSBTAG00000016347	1.24517e-14	0.636644	0.777	0.412	1.64935e-10	5
ENSBTAG00000025385	1.39658e-14	0.647698	0.936	0.628	1.84991e-10	5
CLIC1	1.70607e-14	0.678333	1	0.853	2.25986e-10	5
TPM3	1.92502e-14	0.634313	1	0.936	2.54988e-10	5
MATK	2.04527e-14	0.52982	0.574	0.226	2.70916e-10	5
ARHGDIB	2.0501e-14	0.641927	0.968	0.763	2.71556e-10	5
CCT5	3.21432e-14	0.476934	0.681	0.316	4.25769e-10	5
SEPT6	8.21429e-14	0.457528	0.596	0.242	1.08806e-09	5
NAAA	1.0792e-13	0.465161	0.66	0.297	1.42951e-09	5
COPG2	1.11743e-13	0.27938	0.34	0.093	1.48015e-09	5
KCTD11	1.15957e-13	0.268883	0.351	0.098	1.53596e-09	5
NME2	2.38915e-13	0.694451	0.936	0.656	3.16467e-09	5
MAP4K1	3.23624e-13	0.321847	0.426	0.136	4.28672e-09	5
IL2RG	4.84632e-13	0.468983	0.702	0.318	6.41944e-09	5
SNRPD2	5.80283e-13	0.503349	0.84	0.49	7.68643e-09	5
NDUFA4	7.28185e-13	0.650414	0.809	0.493	9.64553e-09	5
UQCRH	1.19427e-12	0.670605	0.989	0.883	1.58193e-08	5
PSMG4	1.62809e-12	0.750407	0.819	0.506	2.15657e-08	5
FKBP11	1.99951e-12	0.449338	0.638	0.295	2.64855e-08	5
BTF3	2.13087e-12	0.634127	0.957	0.771	2.82255e-08	5
CST3	2.96045e-12	1.45273	0.968	0.883	3.92141e-08	5
EIF3M	3.86471e-12	0.654364	0.926	0.604	5.11919e-08	5
ZC3H10	5.98474e-12	0.815652	0.989	0.807	7.92739e-08	5
MFNG	6.35997e-12	0.478857	0.702	0.344	8.42441e-08	5
UNC119	7.00472e-12	0.570427	0.968	0.865	9.27845e-08	5
C1QBP	7.30605e-12	0.288894	0.468	0.172	9.6776e-08	5
NDUFB5	1.06315e-11	0.435956	0.67	0.326	1.40824e-07	5
CYP51A1	1.25199e-11	0.452968	0.489	0.199	1.65839e-07	5
RUVBL1	1.28301e-11	0.283653	0.489	0.185	1.69948e-07	5
ZNF385A	1.39329e-11	0.298269	0.468	0.176	1.84556e-07	5
DRG1	1.54728e-11	0.285896	0.521	0.199	2.04953e-07	5
CD52	2.00029e-11	1.18499	0.606	0.321	2.64958e-07	5
NOP56	2.182e-11	0.288035	0.543	0.207	2.89027e-07	5
SNRPD1	2.4545e-11	0.375262	0.532	0.224	3.25123e-07	5
SUCLG1	2.46257e-11	0.483578	0.745	0.418	3.26192e-07	5
ANP32B	3.18643e-11	0.625956	0.936	0.742	4.22075e-07	5
PPP1R14B	3.62092e-11	0.339264	0.5	0.207	4.79626e-07	5
TRIM28	4.18578e-11	0.358768	0.532	0.23	5.54448e-07	5
CCT2	4.2177e-11	0.440109	0.734	0.383	5.58677e-07	5
EIF4G3	5.14016e-11	0.296351	0.362	0.121	6.80866e-07	5
CYB5R3	5.29444e-11	0.383341	0.67	0.315	7.01301e-07	5
SLC4A7	5.70367e-11	0.389074	0.543	0.241	7.55508e-07	5
ENSBTAG00000011704	5.87236e-11	0.497397	0.904	0.605	7.77853e-07	5
EIF2S3	7.05456e-11	0.484063	0.83	0.504	9.34447e-07	5
SH3BP1	7.49912e-11	0.310816	0.457	0.175	9.93333e-07	5
RAC2	9.488e-11	0.520553	0.904	0.603	1.25678e-06	5
CCDC88A	1.03009e-10	0.572335	0.904	0.629	1.36445e-06	5
TMSB4X	1.08057e-10	0.598138	1	0.994	1.43132e-06	5
PIM3	1.2911e-10	0.290761	0.309	0.096	1.71019e-06	5
SQLE	1.30851e-10	0.250098	0.298	0.089	1.73326e-06	5
H3F3A	2.39463e-10	0.452961	1	0.985	3.17192e-06	5
ARPC2	3.20539e-10	0.42998	1	0.969	4.24585e-06	5
ENSBTAG00000009656	3.63049e-10	0.628678	0.936	0.655	4.80894e-06	5
TPM4	3.97323e-10	0.378746	0.681	0.346	5.26295e-06	5
ZYX	5.62896e-10	0.647985	0.989	0.86	7.45612e-06	5
NANS	6.34021e-10	0.255023	0.319	0.105	8.39824e-06	5
CHMP6	8.70522e-10	0.277408	0.362	0.126	1.15309e-05	5
NCL	9.58054e-10	0.611856	0.904	0.711	1.26904e-05	5
TPI1	9.82206e-10	0.476071	0.936	0.665	1.30103e-05	5
UBE2E1	1.25574e-09	0.277583	0.638	0.287	1.66335e-05	5
NIFK	1.26546e-09	0.395058	0.649	0.322	1.67623e-05	5
EIF3G	1.30426e-09	0.433578	0.957	0.7	1.72762e-05	5
LMNB1	1.41803e-09	0.270666	0.394	0.147	1.87832e-05	5
MYL12A	1.48102e-09	0.518834	0.979	0.797	1.96176e-05	5
CMTM3	1.76658e-09	0.420843	0.628	0.305	2.34001e-05	5
AHCY	2.14099e-09	0.581091	0.947	0.738	2.83596e-05	5
EID1	2.14104e-09	0.279981	0.404	0.158	2.83603e-05	5
WDR74	2.22677e-09	0.254414	0.277	0.087	2.94958e-05	5
FGD2	2.32615e-09	0.402486	0.67	0.368	3.08122e-05	5
HNRNPD	2.46442e-09	0.435097	0.872	0.59	3.26437e-05	5
PARVG	2.58865e-09	0.32186	0.617	0.297	3.42893e-05	5
TSPAN3	2.73711e-09	0.293169	0.447	0.183	3.62557e-05	5
NDUFS5	3.40236e-09	0.425823	0.809	0.543	4.50676e-05	5
SERBP1	3.62983e-09	0.499091	0.84	0.59	4.80807e-05	5
ENSBTAG00000030305	4.69043e-09	0.339744	0.617	0.301	6.21294e-05	5
C19H17orf49	4.8739e-09	0.316117	0.436	0.189	6.45597e-05	5
ENSBTAG00000005315	5.19454e-09	0.508557	0.66	0.377	6.88069e-05	5
PBRM1	6.63241e-09	0.314574	0.5	0.229	8.78529e-05	5
CNIH4	6.79823e-09	0.327649	0.564	0.262	9.00494e-05	5
CCT4	7.92158e-09	0.42562	0.734	0.441	0.000104929	5
RSL1D1	8.30214e-09	0.252141	0.383	0.148	0.00010997	5
HSPA8	9.32779e-09	0.472775	1	0.949	0.000123556	5
TAX1BP3	9.5791e-09	0.379299	0.574	0.292	0.000126885	5
CORO1A	1.00369e-08	0.484734	1	0.97	0.000132949	5
CRIP1	1.06857e-08	0.962209	0.968	0.896	0.000141542	5
DPYSL2	1.19377e-08	0.398981	0.777	0.483	0.000158127	5
CD1E	1.5402e-08	0.533076	0.34	0.13	0.000204014	5
CNIH1	1.55181e-08	0.320262	0.415	0.182	0.000205553	5
GAPDH	2.00132e-08	0.433588	1	0.985	0.000265095	5
NONO	2.39544e-08	0.399111	0.798	0.505	0.0003173	5
THRAP3	2.47223e-08	0.404239	0.926	0.645	0.000327471	5
FAU	2.56039e-08	0.32572	1	0.999	0.000339149	5
PNN	2.95303e-08	0.431432	0.862	0.612	0.000391158	5
UBD	2.99157e-08	0.477103	0.266	0.09	0.000396263	5
ADA2	3.35058e-08	0.329951	0.596	0.314	0.000443818	5
PLIN2	3.44952e-08	0.259443	0.457	0.195	0.000456924	5
PPIB	3.62848e-08	0.459081	0.979	0.847	0.000480629	5
PIN1	3.64774e-08	0.357385	0.819	0.489	0.00048318	5
ENSBTAG00000047029	4.39647e-08	0.352	0.681	0.381	0.000582356	5
MVK	4.41219e-08	0.252993	0.415	0.177	0.000584439	5
AKIRIN1	4.43083e-08	0.263798	0.5	0.229	0.000586908	5
ATP5MC3	4.71458e-08	0.373565	0.862	0.604	0.000624494	5
YBX1	5.88229e-08	0.424331	0.979	0.856	0.000779168	5
TMA7	7.4478e-08	0.429274	0.755	0.484	0.000986535	5
OLA1	7.60756e-08	0.25851	0.532	0.262	0.0010077	5
KARS	1.2113e-07	0.329866	0.713	0.424	0.00160449	5
BASP1	1.2311e-07	0.413877	0.649	0.409	0.00163071	5
CNBP	1.2594e-07	0.457032	0.926	0.696	0.0016682	5
NDUFB10	1.28081e-07	0.373158	0.979	0.746	0.00169656	5
SNRPG	1.29328e-07	0.279145	0.638	0.324	0.00171308	5
SSR2	1.43544e-07	0.414337	0.979	0.893	0.00190139	5
DKC1	1.47196e-07	0.289342	0.596	0.314	0.00194976	5
FXYD6	1.57795e-07	0.255686	0.819	0.478	0.00209015	5
IMPA1	1.61611e-07	0.301415	0.553	0.289	0.0021407	5
UNC93B1	2.13683e-07	0.45314	0.819	0.566	0.00283045	5
PKIB	2.33238e-07	0.409737	0.532	0.278	0.00308948	5
DDX21	2.46074e-07	0.368008	0.713	0.427	0.0032595	5
PRDX1	2.46727e-07	0.325606	0.84	0.545	0.00326814	5
GNG5	2.67051e-07	0.434903	0.787	0.557	0.00353736	5
EIF4B	3.75738e-07	0.436164	0.766	0.531	0.00497703	5
SMS	3.95512e-07	0.349253	0.851	0.618	0.00523895	5
EIF3A	4.20169e-07	0.444785	0.766	0.563	0.00556556	5
PCBP2	4.40193e-07	0.33739	0.894	0.638	0.0058308	5
CFL1	4.47747e-07	0.39624	1	0.952	0.00593086	5
EIF5A	5.00487e-07	0.425418	0.83	0.632	0.00662945	5
PLEKHO1	5.07208e-07	0.38571	0.883	0.581	0.00671848	5
SRSF2	5.12222e-07	0.412054	0.777	0.545	0.00678489	5
RBM3	5.32289e-07	0.275163	0.532	0.277	0.0070507	5
RTRAF	5.7123e-07	0.417916	0.745	0.504	0.00756651	5
ATP5MG	6.03778e-07	0.341627	1	0.91	0.00799764	5
ACTR3	6.3946e-07	0.377773	0.968	0.799	0.00847029	5
FBP1	7.04589e-07	0.392037	0.191	0.059	0.00933299	5
U2SURP	7.58568e-07	0.376672	0.649	0.387	0.010048	5
LIMD2	7.81292e-07	0.292257	0.862	0.64	0.010349	5
LRRK2	8.4299e-07	0.261688	0.426	0.199	0.0111662	5
PSMA7	1.05997e-06	0.368404	0.979	0.801	0.0140404	5
CSRP1	1.12647e-06	0.415222	0.883	0.647	0.0149212	5
HNRNPDL	1.13629e-06	0.42106	0.936	0.692	0.0150513	5
SUMO2	1.37159e-06	0.356876	0.947	0.683	0.0181681	5
EIF4A1	1.89674e-06	0.442535	0.968	0.85	0.0251242	5
EIF3E	2.02497e-06	0.431156	0.947	0.716	0.0268228	5
EIF3H	2.10955e-06	0.308329	0.66	0.409	0.0279431	5
AIMP1	2.16267e-06	0.363417	0.766	0.504	0.0286467	5
NDUFS8	2.22917e-06	0.371964	0.936	0.741	0.0295276	5
SEPT7	2.5828e-06	0.321893	0.872	0.619	0.0342117	5
DENND4A	2.67114e-06	0.283592	0.479	0.247	0.0353819	5
EIF4H	3.12823e-06	0.256576	0.606	0.345	0.0414365	5
DDX46	4.88267e-06	0.270987	0.681	0.404	0.0646759	5
RNPS1	5.70837e-06	0.361904	0.723	0.48	0.0756131	5
DNPH1	6.48565e-06	0.30184	0.5	0.286	0.085909	5
YWHAE	6.68543e-06	0.392254	0.862	0.662	0.0885552	5
PLA2G7	8.02304e-06	0.281277	0.787	0.525	0.106273	5
PRPF40A	9.00227e-06	0.312243	0.819	0.565	0.119244	5
LCP1	9.17856e-06	0.30405	1	0.906	0.121579	5
SPAG9	9.22247e-06	0.267971	0.723	0.422	0.122161	5
EIF3F	9.72488e-06	0.322711	0.84	0.591	0.128816	5
ERH	1.12133e-05	0.312642	0.894	0.584	0.148531	5
CCNG1	1.19205e-05	0.266627	0.649	0.38	0.157899	5
CALM1	1.4841e-05	0.431759	0.979	0.929	0.196584	5
CCS	2.04231e-05	0.258521	0.543	0.307	0.270525	5
UTP14A	2.49128e-05	0.303714	0.723	0.494	0.329995	5
ERP29	2.58103e-05	0.299001	0.84	0.578	0.341884	5
RETN	3.15647e-05	0.274275	0.787	0.568	0.418106	5
ARHGDIA	3.67311e-05	0.299047	0.883	0.709	0.48654	5
DCTN2	4.25921e-05	0.360206	0.809	0.569	0.564175	5
HMGB1	4.34054e-05	0.338076	0.968	0.795	0.574948	5
ENSBTAG00000023792	4.77703e-05	0.257739	0.787	0.502	0.632766	5
HNRNPA2B1	5.35661e-05	0.323252	0.798	0.573	0.709536	5
H2AFV	6.46053e-05	0.313867	0.766	0.559	0.855761	5
RBX1	7.28739e-05	0.290631	0.894	0.681	0.965287	5
SF3B2	8.35722e-05	0.302281	0.755	0.543	1	5
MANF	9.92484e-05	0.311766	0.383	0.198	1	5
UBE2D2	0.000106354	0.291081	0.734	0.49	1	5
SAMHD1	0.000119304	0.34068	0.67	0.472	1	5
UQCR11	0.000145622	0.297012	0.766	0.543	1	5
HNRNPM	0.000188063	0.32727	0.787	0.593	1	5
DNLZ	0.000282668	0.260192	0.755	0.522	1	5
PSIP1	0.000322931	0.252285	0.596	0.389	1	5
NFKB1	0.00049503	0.255667	0.351	0.207	1	5
BZW1	0.00056502	0.317403	0.957	0.776	1	5
TMSB4	0.000635518	0.385206	0.83	0.639	1	5
VDAC2	0.000667267	0.261279	0.798	0.587	1	5
PPIA	0.00109604	0.264208	0.713	0.481	1	5
PFDN5	0.00134212	0.259388	0.904	0.717	1	5
AHNAK	0.00186425	0.298413	0.957	0.862	1	5
HINT1	0.00328929	0.290618	0.915	0.769	1	5
ANXA2	0.00405036	0.28109	0.957	0.815	1	5
CD44	0.00741534	0.285285	0.681	0.579	1	5

## Sheet: c5
gene	p_val	avg_log2FC	pct.1	pct.2	p_val_adj	cluster
VIM	6.50978e-94	1.00858	1	0.984	8.62285e-90	0
TAGLN2	9.46049e-85	1.02704	0.975	0.626	1.25314e-80	0
AHNAK	3.04451e-55	0.897087	0.982	0.816	4.03275e-51	0
LYZ	9.3811e-55	0.681995	1	0.935	1.24262e-50	0
FCN1	4.03966e-53	0.548636	0.991	0.649	5.35094e-49	0
ANXA1	1.06299e-51	0.683116	0.991	0.885	1.40803e-47	0
S100A10	2.69331e-51	0.739704	0.98	0.772	3.56755e-47	0
MYADM	1.02222e-47	0.673513	0.736	0.419	1.35403e-43	0
LGALS3	1.30959e-44	0.557118	0.722	0.381	1.73468e-40	0
UCP2	2.32786e-41	0.637232	0.986	0.936	3.08348e-37	0
CSF3R	1.53256e-40	0.634392	0.7	0.379	2.03003e-36	0
CEBPD	8.29063e-40	0.498551	1	0.893	1.09818e-35	0
ANXA2	2.39598e-39	0.652658	0.935	0.773	3.17372e-35	0
FTL	1.94589e-38	0.532861	1	0.961	2.57753e-34	0
TPT1	2.61166e-38	0.408566	1	0.999	3.4594e-34	0
TGFBI	3.73157e-37	0.551771	0.908	0.609	4.94284e-33	0
ENSBTAG00000048980	9.89355e-37	0.501372	1	0.975	1.3105e-32	0
F13A1	1.96223e-36	0.518111	1	0.814	2.59917e-32	0
CYBB	7.49444e-34	0.520712	0.895	0.658	9.92713e-30	0
ASRGL1	5.17742e-33	0.462931	0.982	0.828	6.85801e-29	0
BCL2L15	8.86229e-31	0.462485	0.861	0.568	1.1739e-26	0
COX1	1.73758e-30	0.339581	1	1	2.3016e-26	0
CD44	3.60811e-30	0.531077	0.761	0.506	4.7793e-26	0
FGL2	5.34244e-30	0.492086	0.953	0.762	7.07659e-26	0
RAMP2	6.4054e-30	0.475049	0.897	0.614	8.4846e-26	0
ENSBTAG00000004714	6.76136e-30	0.488161	0.763	0.493	8.9561e-26	0
LAMP1	1.2001e-29	0.447034	0.996	0.903	1.58965e-25	0
BOLA-DMB	1.27338e-28	0.438982	0.993	0.909	1.68672e-24	0
NFE2	2.49341e-28	0.42337	0.709	0.424	3.30277e-24	0
MT-CYB	1.42576e-27	0.372659	1	0.998	1.88857e-23	0
SUB1	1.60275e-27	0.447925	0.928	0.751	2.12301e-23	0
CST3	2.31403e-27	0.397751	0.976	0.848	3.06516e-23	0
RNASE6	5.52355e-26	0.381716	0.966	0.684	7.31649e-22	0
SULT1A1	1.11798e-25	0.443958	0.929	0.7	1.48088e-21	0
CRIP1	1.33608e-25	0.60091	0.976	0.866	1.76978e-21	0
PLBD1	1.38516e-25	0.332605	0.83	0.528	1.83478e-21	0
COX3	6.01371e-25	0.313892	1	1	7.96577e-21	0
SMC6	6.03878e-25	0.478671	0.658	0.414	7.99896e-21	0
UBA52	6.57949e-25	0.349392	0.998	0.998	8.7152e-21	0
VNN2	8.37916e-24	0.613804	0.599	0.365	1.1099e-19	0
PSAP	4.86247e-23	0.362759	0.998	0.946	6.44083e-19	0
ARHGAP18	8.06487e-23	0.355472	0.387	0.181	1.06827e-18	0
EPHX1	1.09144e-22	0.269457	0.26	0.089	1.44572e-18	0
HPRT1	2.44737e-22	0.399132	0.743	0.519	3.24179e-18	0
CAPN2	6.39577e-22	0.416678	0.801	0.625	8.47184e-18	0
IL1RN	1.04333e-21	0.350716	0.725	0.504	1.382e-17	0
GSTP1.1	4.14107e-21	0.419708	0.875	0.69	5.48526e-17	0
CHI3L1	5.27857e-21	0.395491	0.644	0.42	6.99199e-17	0
FAU	8.50015e-21	0.298853	1	0.998	1.12593e-16	0
MTCH1	3.54117e-20	0.376108	0.758	0.549	4.69063e-16	0
TALDO1	6.55735e-20	0.312262	0.996	0.963	8.68587e-16	0
KDELR1	1.83487e-19	0.389519	0.857	0.683	2.43046e-15	0
ANTXR2	2.67525e-19	0.366342	0.495	0.3	3.54363e-15	0
NPAS2	3.17919e-19	0.340091	1	0.986	4.21115e-15	0
GAS2L1	6.51855e-19	0.280711	0.36	0.179	8.63447e-15	0
CAPG	6.88187e-19	0.317062	0.656	0.428	9.11573e-15	0
ENSBTAG00000004043	6.99781e-19	0.350784	0.673	0.46	9.26929e-15	0
MYL6	9.15152e-19	0.298674	0.991	0.986	1.21221e-14	0
IQGAP2	5.82661e-18	0.409401	0.593	0.407	7.71793e-14	0
KHK	9.11763e-18	0.299199	0.454	0.26	1.20772e-13	0
SHISA5	3.53655e-17	0.369021	0.893	0.753	4.68452e-13	0
RBPJ	5.44153e-17	0.317742	0.542	0.347	7.20785e-13	0
FGR	6.01905e-17	0.341409	0.759	0.571	7.97283e-13	0
CD14	9.62415e-17	0.252795	0.353	0.179	1.27482e-12	0
NPC2	1.14382e-16	0.343716	0.785	0.585	1.5151e-12	0
SH3BGRL3	2.57573e-16	0.261707	1	0.985	3.41182e-12	0
RAC1	1.20035e-15	0.307874	0.989	0.934	1.58999e-11	0
PYGL	1.23525e-15	0.337455	0.604	0.428	1.63621e-11	0
GAPDH	2.07173e-15	0.271325	0.996	0.981	2.74421e-11	0
FUCA1	4.15478e-15	0.276348	0.584	0.395	5.50342e-11	0
RACK1	5.24888e-15	0.291529	0.998	0.946	6.95267e-11	0
ENSBTAG00000048631	7.48169e-15	0.273702	0.418	0.251	9.91025e-11	0
GAS7	7.53347e-15	0.298686	0.387	0.227	9.97884e-11	0
NUDT4	7.60816e-15	0.317504	0.468	0.279	1.00778e-10	0
BOLA-DMA	1.67404e-14	0.290836	0.908	0.755	2.21744e-10	0
GLIPR2	2.26364e-14	0.331254	0.881	0.764	2.99842e-10	0
C3	2.88446e-14	0.300127	0.468	0.286	3.82076e-10	0
PGD	2.13863e-13	0.282817	0.761	0.586	2.83283e-09	0
PEBP1	3.30785e-13	0.285735	0.747	0.564	4.38158e-09	0
SELL	4.63321e-13	0.277155	0.819	0.617	6.13715e-09	0
NCF4	6.31177e-13	0.284061	0.839	0.708	8.36057e-09	0
ARL4A	9.52943e-13	0.334288	0.807	0.659	1.26227e-08	0
TRPV2	1.91337e-12	0.263103	0.432	0.275	2.53445e-08	0
PLEC	1.94855e-12	0.25623	0.752	0.584	2.58105e-08	0
IQGAP1	1.99221e-11	0.277509	0.814	0.711	2.63888e-07	0
RGS10	7.43843e-11	0.260034	0.743	0.574	9.85295e-07	0
PLA2G7	1.82809e-10	0.270803	0.642	0.493	2.42148e-06	0
ANXA5	3.08801e-10	0.284184	0.828	0.702	4.09038e-06	0
KLF6	2.62815e-09	0.39192	0.882	0.795	3.48124e-05	0
SNX10	4.26772e-09	0.252099	0.906	0.782	5.65303e-05	0
SERPINB1	4.66378e-09	0.277347	0.732	0.599	6.17764e-05	0
CXCL2	4.82943e-09	0.434837	0.304	0.183	6.39707e-05	0
C11H9orf16	2.65496e-08	0.449902	0.913	0.838	0.000351676	0
NAPSA	3.79112e-07	0.252472	0.727	0.613	0.00502171	0
STAT1	7.69721e-07	0.285941	0.667	0.557	0.0101957	0
GRO1	0.000423931	0.333302	0.302	0.225	1	0
FTH1	2.64436e-60	0.747562	1	1	3.50272e-56	1
CFD	2.21319e-47	0.674758	1	0.999	2.9316e-43	1
CD1E	7.92101e-45	0.535659	0.355	0.08	1.04922e-40	1
CD74	3.86281e-42	0.459858	1	0.996	5.11667e-38	1
ENSBTAG00000013919	7.8146e-39	0.483815	0.998	0.991	1.03512e-34	1
ANXA3	6.46551e-38	0.61876	0.948	0.774	8.56422e-34	1
BOLA-DRA	7.43437e-38	0.406882	1	0.995	9.84757e-34	1
ENSBTAG00000039366	1.44373e-35	0.359285	0.372	0.11	1.91237e-31	1
BLA-DQB	9.76462e-30	0.3828	1	0.982	1.29342e-25	1
LGALS9	7.76335e-29	0.539403	0.98	0.837	1.02833e-24	1
GNG11	3.93618e-27	0.542045	0.67	0.392	5.21387e-23	1
SELENOP	3.58097e-25	0.474197	0.531	0.269	4.74335e-21	1
ENSBTAG00000010155	3.49696e-23	0.426786	0.199	0.047	4.63208e-19	1
EHD4	2.46619e-20	0.341247	0.573	0.322	3.26672e-16	1
XDH	1.96974e-19	0.442106	0.926	0.792	2.60912e-15	1
AHCY	2.14795e-19	0.425024	0.898	0.706	2.84517e-15	1
TREM2	3.16738e-19	0.478645	0.501	0.276	4.19552e-15	1
BOLA-DQA1	4.8089e-19	0.379164	0.985	0.948	6.36986e-15	1
MPP1	6.08868e-19	0.377263	0.784	0.549	8.06507e-15	1
GBP2	1.64052e-18	0.53486	0.496	0.277	2.17303e-14	1
CD63	1.76105e-18	0.40978	0.893	0.716	2.33269e-14	1
ENSBTAG00000001143	3.06437e-18	0.364487	0.608	0.365	4.05907e-14	1
RETN	9.43867e-17	0.792948	0.752	0.53	1.25025e-12	1
LGALS1	1.05324e-16	0.418421	0.985	0.882	1.39513e-12	1
NPC2	1.1872e-16	0.392588	0.797	0.603	1.57256e-12	1
C2	1.97553e-15	0.260154	0.355	0.17	2.61678e-11	1
FGL2	1.21623e-14	0.348455	0.931	0.789	1.61102e-10	1
SYNE2	3.43514e-13	0.263756	0.308	0.149	4.55019e-09	1
CRIP1	4.84947e-13	0.469487	0.953	0.884	6.4236e-09	1
ENSBTAG00000024960	7.24772e-13	0.335136	0.65	0.452	9.60032e-09	1
RAC1	1.69126e-12	0.277583	0.99	0.94	2.24024e-08	1
CTSH	1.9929e-12	0.326528	0.973	0.888	2.6398e-08	1
ENSBTAG00000009656	2.01711e-12	0.349296	0.806	0.63	2.67186e-08	1
FHL3	2.96587e-12	0.286364	0.467	0.289	3.9286e-08	1
DUSP6	6.03511e-12	0.350409	0.655	0.465	7.9941e-08	1
ITM2C	8.90654e-12	0.290405	0.906	0.804	1.17976e-07	1
IFT27	2.00241e-11	0.32199	0.65	0.468	2.6524e-07	1
TRAFD1	3.33778e-11	0.255851	0.437	0.262	4.42123e-07	1
MARCKS	5.90766e-11	0.267129	0.241	0.115	7.82528e-07	1
FGD2	1.5649e-10	0.25262	0.516	0.345	2.07287e-06	1
MGST1	3.15122e-10	0.299442	0.762	0.574	4.17411e-06	1
ZFP36L1	4.63861e-10	0.371997	0.898	0.804	6.14431e-06	1
RGS10	7.75752e-10	0.272393	0.752	0.589	1.02756e-05	1
ENSBTAG00000004714	1.23254e-09	0.317119	0.72	0.534	1.63262e-05	1
SNX10	1.31069e-09	0.277539	0.923	0.79	1.73613e-05	1
OAS1Y	2.02741e-09	0.35753	0.685	0.527	2.6855e-05	1
MX1	2.22245e-09	0.470959	0.591	0.424	2.94386e-05	1
PDCD4	3.25202e-09	0.263656	0.655	0.498	4.30762e-05	1
CSTB.1	3.88506e-09	0.284801	0.918	0.819	5.14615e-05	1
TNIP1	4.50939e-09	0.288601	0.6	0.431	5.97314e-05	1
LAP3	6.52817e-09	0.296212	0.67	0.499	8.64721e-05	1
SHISA5	6.89615e-09	0.25579	0.901	0.766	9.13464e-05	1
CTSB	7.29271e-09	0.279495	0.95	0.832	9.65993e-05	1
CD83	6.48657e-08	0.263781	0.365	0.233	0.000859211	1
IFI6	7.3021e-07	0.259415	0.62	0.468	0.00967237	1
PSMB10	1.88093e-06	0.265175	0.797	0.677	0.0249148	1
IL1B	8.38352e-06	0.336515	0.251	0.155	0.111048	1
PLAC8B	1.14237e-05	0.298558	0.814	0.707	0.151319	1
MX2	2.16675e-05	0.28575	0.407	0.298	0.287008	1
ISG15	5.4214e-05	0.355218	0.362	0.254	0.718118	1
IL1RN	0.000524358	0.259159	0.67	0.544	1	1
FCGR3A	5.80968e-235	3.00812	0.972	0.208	7.6955e-231	2
MS4A7	7.62891e-195	2.83588	0.969	0.35	1.01053e-190	2
PNP	8.56283e-182	3.04337	0.997	0.739	1.13423e-177	2
AIF1	2.57984e-162	2.00998	1	0.989	3.41726e-158	2
BCL2A1	2.10867e-154	1.61961	0.712	0.109	2.79315e-150	2
SRGN	5.48576e-151	1.84455	1	0.992	7.26644e-147	2
C1QC	7.47653e-147	4.97319	0.491	0.018	9.90341e-143	2
C1QB	2.90899e-145	4.43959	0.45	0.007	3.85325e-141	2
SAT1	3.85151e-143	2.14351	1	0.92	5.10171e-139	2
C1QA	1.34641e-142	5.52074	0.519	0.032	1.78346e-138	2
CCL3	6.81135e-132	1.84671	0.46	0.02	9.02231e-128	2
TCF7L2	1.69902e-131	1.44995	0.725	0.164	2.25052e-127	2
ITGAL	8.35921e-125	1.74355	0.892	0.473	1.10726e-120	2
CD68	1.12973e-123	1.33974	0.648	0.124	1.49644e-119	2
CD300H	9.49513e-116	1.40756	0.686	0.165	1.25772e-111	2
STX2	1.75867e-105	1.53796	0.936	0.683	2.32954e-101	2
CTNNAL1	2.29533e-99	0.925758	0.416	0.037	3.0404e-95	2
PFN1	3.42368e-92	1.37178	0.982	0.973	4.535e-88	2
RAP1B	3.34176e-90	1.42827	0.964	0.838	4.4265e-86	2
ENSBTAG00000046944	1.67954e-89	1.13236	0.267	0	2.22472e-85	2
PGA5	9.94405e-87	0.821332	0.416	0.049	1.31719e-82	2
CKB	2.74887e-81	1.49327	0.895	0.636	3.64115e-77	2
ENO3	8.0891e-79	1.57703	0.712	0.338	1.07148e-74	2
PECAM1	4.55755e-75	0.875577	0.445	0.08	6.03694e-71	2
GUCY1B1	9.97734e-75	0.590554	0.247	0.005	1.3216e-70	2
LRRC25	1.23426e-70	1.27641	0.73	0.371	1.6349e-66	2
ITGA4	9.1341e-69	1.28418	0.658	0.291	1.2099e-64	2
EBI3	3.41022e-68	0.514213	0.244	0.009	4.51717e-64	2
CALD1	1.20567e-67	1.13235	0.393	0.07	1.59703e-63	2
LGMN	4.57364e-66	1.19381	0.74	0.415	6.05824e-62	2
TSPAN33	6.43294e-65	0.649915	0.352	0.052	8.52107e-61	2
ST6GALNAC2	4.95279e-64	1.12352	0.689	0.349	6.56046e-60	2
SIRPA	5.0058e-64	1.12615	0.925	0.863	6.63068e-60	2
PTPRC	8.83541e-62	1.09001	0.967	0.909	1.17034e-57	2
SLC44A2	2.40368e-59	0.928185	0.638	0.287	3.18391e-55	2
ITGB1	5.84804e-59	1.10331	0.797	0.534	7.74631e-55	2
TIMP2	6.2432e-58	1.24137	0.797	0.564	8.26975e-54	2
EZR	3.14988e-55	1.02977	0.866	0.709	4.17233e-51	2
ITGB2	1.04155e-53	0.943051	0.936	0.882	1.37964e-49	2
CYFIP2	1.06154e-53	0.736759	0.416	0.108	1.40611e-49	2
ADRB3	3.49913e-51	0.399379	0.154	0	4.63495e-47	2
JUN	1.68889e-50	1.1967	0.972	0.871	2.23711e-46	2
NR1H3	2.55046e-49	0.9698	0.509	0.204	3.37833e-45	2
BoLA	2.12306e-48	1.56238	0.797	0.568	2.8122e-44	2
PTP4A2	5.34346e-48	0.902516	0.918	0.851	7.07794e-44	2
HMOX1	6.21216e-47	1.7837	0.661	0.395	8.22863e-43	2
TLN1	3.10916e-46	0.786624	0.961	0.947	4.1184e-42	2
ABI3	2.56631e-45	0.597748	0.311	0.065	3.39934e-41	2
CTSZ	5.59104e-45	0.994	0.823	0.695	7.40589e-41	2
B2M	1.58521e-44	0.541221	1	1	2.09977e-40	2
FXYD6	1.95179e-43	0.939569	0.692	0.442	2.58534e-39	2
FCER1G	2.60025e-43	0.727157	1	0.999	3.4443e-39	2
SGK1	3.92061e-43	0.824242	0.44	0.147	5.19324e-39	2
LY75	5.12664e-43	0.429133	0.19	0.015	6.79075e-39	2
BANK1	3.3696e-42	0.621009	0.321	0.075	4.46338e-38	2
CD79A	2.31682e-40	0.510869	0.231	0.034	3.06886e-36	2
ADGRE5	1.38131e-39	0.918861	0.797	0.622	1.82969e-35	2
LIMD2	5.14785e-39	1.07101	0.769	0.619	6.81884e-35	2
VAV3	2.42632e-38	0.706107	0.458	0.189	3.2139e-34	2
CX3CR1	3.04194e-38	0.79163	0.44	0.174	4.02935e-34	2
CSK	4.15922e-38	0.856085	0.74	0.596	5.5093e-34	2
EPS8L2	2.27489e-37	0.35539	0.167	0.014	3.01332e-33	2
SLAMF6	3.46588e-37	0.324864	0.131	0.004	4.5909e-33	2
ENSBTAG00000011437	1.3536e-35	0.664072	0.332	0.101	1.79298e-31	2
ENSBTAG00000007901	1.99345e-35	0.417781	0.154	0.012	2.64053e-31	2
TAL1	3.80993e-35	0.514031	0.278	0.067	5.04663e-31	2
JUND	3.74729e-34	0.732175	0.915	0.892	4.96366e-30	2
TBXAS1	3.95599e-33	0.73307	0.458	0.215	5.2401e-29	2
CD63	3.64106e-32	0.824719	0.848	0.73	4.82295e-28	2
RIN3	7.13058e-32	0.67454	0.447	0.202	9.44516e-28	2
DUSP1	1.42745e-31	1.03724	0.763	0.611	1.8908e-27	2
UBB	3.71676e-31	0.708483	0.995	0.994	4.92322e-27	2
IER5L	6.10711e-31	0.978157	0.712	0.563	8.08948e-27	2
ENSBTAG00000054870	1.87175e-30	0.312785	0.116	0.006	2.47932e-26	2
IFI30	4.35598e-30	0.761438	0.692	0.456	5.76994e-26	2
FCER2	4.72791e-30	0.681183	0.514	0.274	6.26259e-26	2
CD55	5.97963e-30	0.662376	0.638	0.443	7.92062e-26	2
ENSBTAG00000048782	2.14069e-29	0.415589	1	0.999	2.83555e-25	2
BOLA	4.66472e-29	0.469266	1	0.998	6.17889e-25	2
LYN	9.32676e-29	0.651194	0.961	0.951	1.23542e-24	2
PRDX2	8.94903e-28	0.837427	0.635	0.457	1.18539e-23	2
PHF2	6.2714e-27	0.485563	0.308	0.111	8.3071e-23	2
CD300LB	1.5283e-26	0.547865	0.321	0.118	2.02439e-22	2
SARS	1.70353e-26	0.717152	0.882	0.828	2.25649e-22	2
NEDD9	1.99156e-26	0.56426	0.334	0.13	2.63802e-22	2
ENSBTAG00000054755	4.02238e-26	0.609326	0.352	0.145	5.32805e-22	2
PLD4	5.3658e-26	0.708308	0.856	0.789	7.10754e-22	2
UBD	9.02625e-26	0.489358	0.234	0.063	1.19562e-21	2
HES1	1.59275e-24	0.281144	0.139	0.019	2.10976e-20	2
BCL2	2.15021e-24	0.292954	0.149	0.024	2.84816e-20	2
EIF1	5.4538e-24	0.477401	0.992	0.992	7.22411e-20	2
ECM1	5.766e-24	0.628886	0.406	0.206	7.63765e-20	2
OSBPL8	2.48357e-23	0.62905	0.64	0.505	3.28974e-19	2
ID2	4.49891e-23	0.835941	0.746	0.631	5.95926e-19	2
LAT2	6.72346e-23	0.655812	0.73	0.65	8.9059e-19	2
ISG15	2.14149e-22	1.06465	0.442	0.234	2.83662e-18	2
RASGRP2	2.17422e-22	0.630775	0.483	0.298	2.87997e-18	2
FAM89B	8.54087e-22	0.410918	0.224	0.068	1.13132e-17	2
PRKCE	1.07054e-21	0.306951	0.177	0.042	1.41804e-17	2
IL2RG	1.97314e-21	0.613038	0.483	0.298	2.61363e-17	2
HCK	3.92803e-21	0.6614	0.524	0.369	5.20306e-17	2
PLA2G16	6.61352e-21	0.528736	0.437	0.26	8.76027e-17	2
CD37	9.49963e-21	0.64772	0.823	0.8	1.25832e-16	2
ZBTB47	1.03377e-20	0.290557	0.154	0.032	1.36934e-16	2
ITPR2	1.23614e-20	0.598843	0.452	0.276	1.6374e-16	2
TUT4	2.12632e-20	0.594192	0.383	0.201	2.81652e-16	2
RXRA	4.98078e-20	0.585589	0.586	0.445	6.59754e-16	2
EHBP1L1	5.33663e-20	0.561539	0.602	0.467	7.06889e-16	2
UNC119	9.24173e-20	0.579023	0.877	0.869	1.22416e-15	2
FLNA	1.2532e-19	0.692216	0.853	0.833	1.65998e-15	2
GRK5	1.33546e-19	0.366494	0.203	0.062	1.76895e-15	2
TBC1D8	1.36438e-19	0.516434	0.434	0.26	1.80725e-15	2
SLC2A6	2.1918e-19	0.661842	0.632	0.518	2.90326e-15	2
DDIT4	4.28101e-19	0.384485	0.293	0.122	5.67063e-15	2
MYO1G	4.47395e-19	0.659247	0.532	0.389	5.92619e-15	2
VAMP5	5.7274e-19	0.638888	0.609	0.484	7.58652e-15	2
TNFRSF21	5.30467e-18	0.414259	0.265	0.11	7.02657e-14	2
MALT1	1.30442e-17	0.355948	0.198	0.065	1.72784e-13	2
RHOG	1.3547e-17	0.521068	0.843	0.848	1.79444e-13	2
CALM2	2.0219e-17	0.51183	0.923	0.916	2.67821e-13	2
PEAK1	2.90628e-17	0.427013	0.347	0.182	3.84966e-13	2
SH2B2	4.55396e-17	0.468183	0.352	0.188	6.03218e-13	2
LY86	7.01083e-17	0.566466	0.746	0.687	9.28655e-13	2
PADI4	7.09237e-17	0.541838	0.386	0.215	9.39455e-13	2
SLC12A7	7.16322e-17	0.537772	0.47	0.333	9.48841e-13	2
SNX18	7.89669e-17	0.42162	0.303	0.147	1.046e-12	2
PMEPA1	8.2096e-17	0.286952	0.144	0.035	1.08744e-12	2
TNFRSF1B	4.89867e-16	0.572772	0.743	0.711	6.48878e-12	2
PILRA	1.00232e-15	0.601313	0.635	0.555	1.32767e-11	2
ARGLU1	1.28988e-15	0.598965	0.83	0.802	1.70857e-11	2
H3F3A	1.32045e-15	0.426746	0.977	0.988	1.74907e-11	2
CAMK2D	1.77249e-15	0.502225	0.36	0.214	2.34784e-11	2
USP12	4.46182e-15	0.518879	0.488	0.356	5.91013e-11	2
ADAM10	5.7221e-15	0.589686	0.488	0.369	7.57949e-11	2
STX11	6.8039e-15	0.405404	0.252	0.108	9.01245e-11	2
SMAP2	7.04835e-15	0.462184	0.342	0.198	9.33625e-11	2
PRR13	1.12364e-14	0.574557	0.56	0.474	1.48838e-10	2
ZFAND6	1.57455e-14	0.462169	0.429	0.291	2.08565e-10	2
ARRDC2	2.03844e-14	0.385729	0.267	0.132	2.70012e-10	2
ZFP36L1	2.23757e-14	0.556811	0.859	0.816	2.96388e-10	2
SELPLG	4.40949e-14	0.570997	0.576	0.491	5.84081e-10	2
PTPN6	7.72662e-14	0.483369	0.835	0.838	1.02347e-09	2
MTHFS	1.92526e-13	0.289017	0.239	0.109	2.5502e-09	2
CLEC14A	2.02296e-13	0.251508	0.123	0.033	2.67961e-09	2
LAP3	2.06953e-13	0.57927	0.612	0.517	2.7413e-09	2
H3F3B	2.70335e-13	0.458295	0.946	0.946	3.58086e-09	2
IKZF1	4.17222e-13	0.36509	0.29	0.154	5.52652e-09	2
FBXO3	1.89653e-12	0.290391	0.188	0.077	2.51214e-08	2
CYTIP	2.22542e-12	0.469528	0.432	0.317	2.94779e-08	2
RAB11FIP1	2.48344e-12	0.252005	0.121	0.034	3.28957e-08	2
JAK3	2.76506e-12	0.288433	0.211	0.093	3.6626e-08	2
MYO9B	2.92527e-12	0.391813	0.388	0.262	3.87482e-08	2
SSBP4	4.30922e-12	0.340468	0.244	0.122	5.708e-08	2
TP53INP1	6.32022e-12	0.254199	0.162	0.061	8.37177e-08	2
TCIRG1	7.19988e-12	0.504269	0.604	0.525	9.53696e-08	2
FGD3	7.7119e-12	0.284112	0.221	0.102	1.02152e-07	2
CLIC1	1.07556e-11	0.354721	0.866	0.859	1.42469e-07	2
SMAGP	1.22255e-11	0.284169	0.141	0.049	1.61939e-07	2
ANKRD12	1.50099e-11	0.520182	0.686	0.665	1.98821e-07	2
NCOR2	3.12298e-11	0.46157	0.437	0.338	4.1367e-07	2
VASP	4.72656e-11	0.536041	0.586	0.541	6.2608e-07	2
ARL6IP1	5.15666e-11	0.48557	0.689	0.662	6.83051e-07	2
CFD	6.80526e-11	0.745499	0.997	0.999	9.01425e-07	2
TOR4A	7.69387e-11	0.376621	0.468	0.362	1.01913e-06	2
COIL	8.98341e-11	0.36639	0.203	0.097	1.18994e-06	2
HSP90AA1	1.03491e-10	0.437137	0.956	0.961	1.37084e-06	2
SRRM2	1.1372e-10	0.404962	0.874	0.882	1.50633e-06	2
BIN2	1.21606e-10	0.407962	0.458	0.359	1.61079e-06	2
MAP3K8	1.2696e-10	0.366271	0.213	0.108	1.68171e-06	2
PEA15	1.34439e-10	0.297268	0.224	0.113	1.78079e-06	2
GNG7	1.44734e-10	0.428645	0.424	0.325	1.91714e-06	2
STK38	1.46107e-10	0.497534	0.535	0.471	1.93533e-06	2
SPAG7	1.67622e-10	0.466269	0.416	0.316	2.22032e-06	2
ZBTB7A	2.46536e-10	0.518211	0.756	0.773	3.26562e-06	2
ARID4B	3.19761e-10	0.501827	0.476	0.39	4.23555e-06	2
CSF1R	3.62319e-10	0.559359	0.702	0.691	4.79928e-06	2
NCEH1	3.69519e-10	0.303904	0.193	0.091	4.89465e-06	2
ORAI1	5.2863e-10	0.422561	0.398	0.297	7.00224e-06	2
SYNGR2	5.70369e-10	0.321374	0.866	0.87	7.55511e-06	2
CEACAM1	8.40996e-10	0.260238	0.201	0.097	1.11398e-05	2
ASIP	8.95582e-10	0.287704	0.229	0.122	1.18629e-05	2
NFKBIZ	1.00579e-09	0.428289	0.447	0.344	1.33228e-05	2
ENSBTAG00000032603	1.23473e-09	0.275037	0.17	0.075	1.63552e-05	2
LIMA1	2.05002e-09	0.250858	0.134	0.051	2.71546e-05	2
ECE1	2.57346e-09	0.382355	0.424	0.324	3.40881e-05	2
GSAP	2.59916e-09	0.336389	0.306	0.198	3.44285e-05	2
FAM107B	2.8932e-09	0.26345	0.201	0.103	3.83233e-05	2
DDX5	2.98878e-09	0.416232	0.982	0.977	3.95894e-05	2
CD72	3.58967e-09	0.284792	0.185	0.089	4.75488e-05	2
SH2D3C	4.37996e-09	0.322514	0.231	0.128	5.8017e-05	2
ENSBTAG00000046324	4.53101e-09	0.414193	0.548	0.511	6.00178e-05	2
ENSBTAG00000055145	5.71876e-09	0.292857	0.224	0.123	7.57507e-05	2
UBC	1.01335e-08	0.409409	0.789	0.795	0.000134228	2
NUPR1	1.43254e-08	0.689067	0.27	0.166	0.000189754	2
RAN	1.59662e-08	0.423307	0.53	0.491	0.000211489	2
JDP2	1.64405e-08	0.315589	0.27	0.167	0.00021777	2
GPX1	2.06503e-08	0.326038	0.982	0.997	0.000273534	2
LAPTM5	3.30295e-08	0.262756	0.985	0.992	0.000437509	2
PRKCD	4.78112e-08	0.282925	0.234	0.141	0.000633307	2
HLTF	4.98464e-08	0.302942	0.183	0.096	0.000660265	2
TRIM8	5.43517e-08	0.278687	0.239	0.144	0.000719942	2
ST3GAL5	5.49422e-08	0.256998	0.177	0.091	0.000727765	2
NFE2L3	6.32486e-08	0.333105	0.406	0.315	0.000837791	2
SLC43A2	7.16305e-08	0.265269	0.195	0.108	0.000948818	2
CALR	7.46118e-08	0.510032	0.835	0.856	0.000988308	2
ENSBTAG00000034366	7.54807e-08	0.397803	0.188	0.099	0.000999818	2
AK3	9.56328e-08	0.326169	0.28	0.185	0.00126675	2
ST6GALNAC4	1.56834e-07	0.465883	0.463	0.414	0.00207743	2
NFKB2	1.66204e-07	0.274901	0.231	0.141	0.00220154	2
DNASE2	1.96388e-07	0.382578	0.398	0.324	0.00260136	2
DOCK10	2.33848e-07	0.367454	0.326	0.241	0.00309755	2
CIRBP	2.50709e-07	0.415008	0.44	0.384	0.00332089	2
SRI	2.97109e-07	0.4339	0.658	0.687	0.0039355	2
MTSS1	3.10697e-07	0.368214	0.455	0.395	0.00411549	2
CCDC88C	3.63198e-07	0.379096	0.38	0.3	0.00481092	2
ARID5B	4.67054e-07	0.344326	0.368	0.286	0.00618659	2
ADAM15	5.19059e-07	0.40916	0.386	0.321	0.00687545	2
MYOF	5.9495e-07	0.275199	0.19	0.11	0.00788071	2
CD47	6.09597e-07	0.332544	0.506	0.469	0.00807472	2
RASSF5	9.28553e-07	0.322657	0.306	0.227	0.0122996	2
COMMD9	1.03323e-06	0.330386	0.352	0.273	0.0136861	2
SPN	1.04806e-06	0.280213	0.206	0.127	0.0138826	2
CD300A	1.08804e-06	0.27895	0.249	0.165	0.0144122	2
SOD1	1.25821e-06	0.408392	0.463	0.416	0.0166662	2
ATF3	1.30391e-06	0.256718	0.224	0.139	0.0172715	2
MYLIP	1.35986e-06	0.269693	0.224	0.141	0.0180127	2
HSH2D	1.45369e-06	0.332626	0.357	0.287	0.0192556	2
HMGN1	1.61862e-06	0.347308	0.252	0.17	0.0214402	2
IFIH1	2.79412e-06	0.359219	0.321	0.244	0.037011	2
FTH1	3.12268e-06	0.264053	1	1	0.041363	2
TAX1BP1	4.02476e-06	0.335358	0.596	0.593	0.053312	2
PKIB	4.16781e-06	0.308876	0.35	0.275	0.0552069	2
ND5	4.31866e-06	0.293451	0.763	0.792	0.0572049	2
JAK1	4.68013e-06	0.364	0.64	0.642	0.061993	2
METRNL	4.85546e-06	0.372675	0.36	0.296	0.0643154	2
PLCB2	4.88588e-06	0.320375	0.249	0.175	0.0647183	2
NFKBIA	5.1465e-06	0.338816	0.92	0.919	0.0681705	2
RAC2	5.49292e-06	0.351484	0.609	0.621	0.0727592	2
CLCN7	5.97791e-06	0.344453	0.368	0.304	0.0791834	2
CORO1A	7.26744e-06	0.286457	0.956	0.976	0.0962645	2
RETREG2	8.8847e-06	0.302007	0.368	0.311	0.117687	2
SON	1.45288e-05	0.311399	0.866	0.894	0.192449	2
RNASET2	1.51208e-05	0.25405	0.185	0.115	0.20029	2
TRIM47	3.65715e-05	0.271086	0.278	0.202	0.484426	2
LITAF	4.38804e-05	0.283508	0.319	0.26	0.581239	2
RAPGEF1	4.49521e-05	0.306506	0.262	0.2	0.595435	2
CD53	4.57836e-05	0.298695	0.347	0.296	0.60645	2
TMEM14C	5.03863e-05	0.368348	0.427	0.402	0.667417	2
NINJ1	5.15797e-05	0.258052	0.332	0.267	0.683224	2
SQSTM1	5.69787e-05	0.360629	0.509	0.489	0.75474	2
GLUL	6.132e-05	0.326167	0.676	0.685	0.812244	2
NUB1	6.21056e-05	0.329236	0.386	0.346	0.822651	2
RAB24	6.25877e-05	0.350382	0.596	0.647	0.829036	2
TMEM59	6.55022e-05	0.281148	0.416	0.384	0.867642	2
UTP3	7.57794e-05	0.269186	0.293	0.234	1	2
PPIG	8.19688e-05	0.38759	0.411	0.37	1	2
TAOK3	8.95876e-05	0.285263	0.357	0.31	1	2
SMARCA5	0.000163871	0.276553	0.491	0.476	1	2
ANXA3	0.000164347	0.403676	0.771	0.824	1	2
SFRS18	0.00018561	0.332588	0.661	0.714	1	2
CDKN2D	0.000212582	0.392456	0.368	0.328	1	2
PRRC2C	0.000383986	0.285524	0.817	0.835	1	2
ENSBTAG00000048353	0.000474127	0.315584	0.612	0.647	1	2
TUBA1B	0.000781902	0.343186	0.537	0.567	1	2
TARS	0.000867391	0.299459	0.411	0.391	1	2
CMBL	0.00098337	0.289251	0.347	0.315	1	2
ATP1A1	0.00110961	0.282972	0.386	0.357	1	2
MAN1A1	0.00113052	0.263663	0.504	0.514	1	2
TMEM189	0.00115779	0.252427	0.326	0.289	1	2
CDC5L	0.00130104	0.267606	0.468	0.476	1	2
PRKCB	0.00152337	0.301258	0.488	0.495	1	2
GNB1	0.00172849	0.25456	0.584	0.64	1	2
DOK2	0.00195697	0.293742	0.491	0.505	1	2
FUS	0.00203952	0.29203	0.393	0.381	1	2
MYO9A	0.00211408	0.291178	0.239	0.197	1	2
YWHAH	0.00405425	0.34099	0.344	0.336	1	2
OCIAD1	0.00433481	0.289811	0.355	0.346	1	2
CTNNA1	0.0046588	0.300367	0.391	0.384	1	2
TMCO1	0.0068933	0.27692	0.352	0.345	1	2
LFNG	0.00724034	0.319003	0.542	0.605	1	2
SF3B2	0.00892959	0.263789	0.537	0.559	1	2
F13A1	9.24778e-78	1.32256	1	0.851	1.22496e-73	3
S100A12	3.38193e-70	1.30233	1	0.898	4.47971e-66	3
S100A9	1.04735e-61	1.17668	1	0.698	1.38732e-57	3
S100A8	2.70268e-56	1.10718	0.987	0.655	3.57997e-52	3
ENO1	9.60158e-56	0.936344	1	0.929	1.27183e-51	3
LYZ	6.36749e-53	0.94123	1	0.948	8.43438e-49	3
PLBD1	7.59952e-51	0.956675	0.958	0.569	1.00663e-46	3
FCN1	1.60599e-48	0.972226	1	0.716	2.1273e-44	3
PKM	1.89387e-48	0.837148	0.996	0.896	2.50862e-44	3
ASRGL1	9.77921e-47	0.918086	1	0.856	1.29535e-42	3
NPAS2	1.89561e-39	0.676972	1	0.989	2.51093e-35	3
GAPDH	6.58603e-38	0.713469	1	0.983	8.72386e-34	3
EEF1A1	1.53089e-35	0.694893	1	0.983	2.02782e-31	3
SSR4	2.20635e-34	0.687194	0.996	0.828	2.92254e-30	3
VCAN	1.11523e-32	0.582197	0.836	0.413	1.47723e-28	3
RNASE6	4.68478e-32	0.719484	0.987	0.737	6.20546e-28	3
PGAM1	6.55161e-30	0.639053	0.966	0.762	8.67827e-26	3
RACK1	1.16428e-28	0.602143	1	0.956	1.54221e-24	3
EEF1G	4.63652e-28	0.613317	0.992	0.874	6.14153e-24	3
TALDO1	1.18809e-26	0.554788	1	0.969	1.57375e-22	3
RNASE4	2.25295e-26	0.525239	0.752	0.377	2.98426e-22	3
TGFBI	2.58483e-26	0.59626	0.971	0.659	3.42387e-22	3
SLC25A6	6.76119e-26	0.507637	1	0.978	8.95587e-22	3
FTL	5.03253e-25	0.57353	1	0.969	6.66609e-21	3
STAB1	9.8037e-23	0.274564	0.303	0.084	1.2986e-18	3
SLC11A1	1.02787e-22	0.502386	0.769	0.432	1.36151e-18	3
RIDA	1.22126e-22	0.542736	0.983	0.844	1.61768e-18	3
DUT	1.66364e-22	0.373776	0.403	0.139	2.20366e-18	3
EEF1B2	4.68986e-22	0.541026	0.958	0.746	6.21219e-18	3
TPI1	8.05187e-21	0.508035	0.924	0.642	1.06655e-16	3
UBA52	2.69512e-20	0.392833	1	0.997	3.56995e-16	3
UQCRH	2.79923e-20	0.53253	0.983	0.875	3.70787e-16	3
FAU	6.13389e-20	0.362435	1	0.999	8.12495e-16	3
LDHB	9.20265e-20	0.482999	0.966	0.818	1.21898e-15	3
SULT1A1	1.17622e-19	0.46585	0.975	0.739	1.55803e-15	3
CEBPD	6.66327e-19	0.45059	0.992	0.916	8.82617e-15	3
NFAM1	1.50931e-18	0.382569	0.756	0.439	1.99924e-14	3
ELN	2.42114e-18	0.266086	0.34	0.118	3.20705e-14	3
CLECL1	2.96828e-18	0.343022	0.634	0.321	3.93178e-14	3
PYCARD	1.13782e-17	0.494528	0.908	0.712	1.50716e-13	3
CHCHD2	1.24752e-17	0.492375	0.941	0.793	1.65246e-13	3
HNMT	3.44587e-17	0.331405	0.576	0.28	4.56441e-13	3
ANG2	7.57627e-17	0.315698	0.412	0.17	1.00355e-12	3
CHI3L1	1.95486e-16	0.33304	0.79	0.443	2.58941e-12	3
BCL2L15	2.35037e-16	0.376939	0.899	0.621	3.1133e-12	3
SMIM4	2.97208e-16	0.357556	0.559	0.28	3.93682e-12	3
SELL	5.81405e-16	0.476763	0.887	0.648	7.70129e-12	3
HMGB2	7.15163e-16	0.458169	0.807	0.549	9.47306e-12	3
MDH2	1.53885e-15	0.397727	0.735	0.457	2.03836e-11	3
CREG1	1.86783e-15	0.309616	0.697	0.371	2.47412e-11	3
ZC3H10	2.43306e-15	0.514382	0.958	0.795	3.22283e-11	3
TXN	2.60201e-15	0.361068	0.739	0.45	3.44662e-11	3
PGD	4.12428e-15	0.426845	0.849	0.608	5.46302e-11	3
NDUFS8	5.87802e-15	0.436276	0.924	0.725	7.78602e-11	3
PSAP	1.24183e-14	0.38779	0.996	0.957	1.64492e-10	3
NACA	1.71997e-14	0.463875	0.975	0.88	2.27827e-10	3
S100A11	2.38766e-14	0.308404	0.996	0.993	3.16269e-10	3
COX5A	3.07738e-14	0.369137	0.916	0.724	4.07629e-10	3
ATP5ME	6.00153e-14	0.407865	0.941	0.752	7.94962e-10	3
CYP27A1	7.21967e-14	0.350556	0.5	0.257	9.56318e-10	3
SSR2	2.34019e-13	0.405711	0.992	0.883	3.09982e-09	3
PPIB	2.47514e-13	0.356386	0.966	0.837	3.27857e-09	3
COX4I1	2.70868e-13	0.378182	1	0.957	3.58792e-09	3
ATP5MPL	3.4317e-13	0.384472	0.849	0.642	4.54562e-09	3
ATP5F1A	4.12085e-13	0.366297	0.903	0.741	5.45848e-09	3
NFE2	5.26234e-13	0.298085	0.731	0.478	6.97049e-09	3
ATP5MG	5.99091e-13	0.369889	0.983	0.904	7.93556e-09	3
EEF2	7.18275e-13	0.411282	0.983	0.897	9.51428e-09	3
EMC3	8.12654e-13	0.283325	0.601	0.326	1.07644e-08	3
ATP5MC1	8.8536e-13	0.284759	0.563	0.309	1.17275e-08	3
ENSBTAG00000005315	9.50719e-13	0.283491	0.63	0.356	1.25932e-08	3
LCP1	1.23396e-12	0.32624	0.983	0.9	1.63451e-08	3
CYBB	1.48511e-12	0.351262	0.945	0.698	1.96717e-08	3
AK2	3.23893e-12	0.258539	0.555	0.295	4.29029e-08	3
RAMP2	4.9766e-12	0.366778	0.924	0.667	6.592e-08	3
CFL1	5.0002e-12	0.35892	0.992	0.949	6.62326e-08	3
LGALS3	5.57155e-12	0.288322	0.756	0.444	7.38007e-08	3
BLVRB	1.1939e-11	0.341687	0.681	0.429	1.58144e-07	3
HK3	2.46805e-11	0.313221	0.626	0.363	3.26918e-07	3
SND1	3.28932e-11	0.277221	0.605	0.354	4.35703e-07	3
EEF1D	5.55673e-11	0.33453	0.924	0.72	7.36045e-07	3
PRDX1	6.47801e-11	0.327192	0.777	0.527	8.58078e-07	3
ETHE1	6.9062e-11	0.268727	0.647	0.396	9.14795e-07	3
GPI	8.77721e-11	0.250635	0.592	0.337	1.16263e-06	3
BRB	1.02753e-10	0.343675	0.202	0.072	1.36106e-06	3
ENSBTAG00000039555	1.24244e-10	0.303246	0.866	0.625	1.64573e-06	3
ENSBTAG00000025385	2.15243e-10	0.390066	0.836	0.615	2.8511e-06	3
HSP90AB1	3.86503e-10	0.365474	0.966	0.854	5.11961e-06	3
ALDOA	8.64476e-10	0.370832	0.966	0.885	1.14508e-05	3
EIF4B	1.0862e-09	0.278043	0.769	0.51	1.43878e-05	3
NUDT4	1.38107e-09	0.313037	0.521	0.309	1.82936e-05	3
MCFD2	1.41208e-09	0.252286	0.529	0.323	1.87043e-05	3
UQCRC1	1.73809e-09	0.260006	0.744	0.496	2.30227e-05	3
TMA7	1.74756e-09	0.265748	0.727	0.463	2.31482e-05	3
ATP5IF1	1.82008e-09	0.304326	0.769	0.539	2.41088e-05	3
MGC148714	1.88607e-09	0.28791	0.903	0.702	2.49829e-05	3
ATP5PF	2.29755e-09	0.259628	0.693	0.462	3.04334e-05	3
RNF181	3.04077e-09	0.256563	0.908	0.687	4.0278e-05	3
SLC25A3	4.57048e-09	0.312938	0.857	0.698	6.05405e-05	3
LAMP1	6.25247e-09	0.259391	0.992	0.922	8.28202e-05	3
NME2	7.53827e-09	0.284028	0.866	0.641	9.9852e-05	3
APRT	1.972e-08	0.282711	0.971	0.861	0.000261211	3
PRELID1	3.54461e-08	0.271301	0.979	0.857	0.000469519	3
PLA2G7	3.74531e-08	0.258827	0.739	0.508	0.000496103	3
ANKRD11	3.89712e-08	0.346354	0.916	0.798	0.000516213	3
SUCLG1	5.5255e-08	0.266442	0.618	0.407	0.000731908	3
BOLA-DMB	6.79118e-08	0.272939	1	0.924	0.00089956	3
BOLA-DMA	8.29902e-08	0.263866	0.975	0.775	0.00109929	3
GATD3A	1.05301e-07	0.2775	0.672	0.454	0.00139482	3
COX5B	1.4785e-07	0.259434	0.95	0.833	0.00195842	3
ATP1B3	1.5844e-07	0.260257	0.899	0.723	0.0020987	3
ANXA5	2.80308e-07	0.256172	0.899	0.717	0.00371296	3
ATP5MF	5.1369e-07	0.250425	0.878	0.689	0.00680434	3
NDUFA3	2.52296e-06	0.270864	0.668	0.476	0.0334191	3
COX6A1	2.6349e-06	0.252509	0.912	0.74	0.0349019	3
C11H9orf16	4.91148e-05	0.338269	0.962	0.845	0.650574	3
DEFB7	1.10244e-191	4.44215	0.947	0.077	1.46029e-187	4
DEFB10	9.90149e-165	3.56766	0.962	0.109	1.31155e-160	4
ENSBTAG00000052826	1.26e-134	1.31434	0.474	0.012	1.669e-130	4
DEFB13	4.08634e-124	5.29829	0.421	0.009	5.41277e-120	4
DEFB1	2.60476e-94	2.39953	0.805	0.151	3.45026e-90	4
HP	2.15422e-75	3.12179	0.782	0.165	2.85348e-71	4
S100A8	2.28079e-71	3.18034	1	0.675	3.02113e-67	4
S100A9	1.29036e-70	3.24675	1	0.717	1.70921e-66	4
S100A12	2.25113e-67	2.65635	1	0.905	2.98184e-63	4
FCN1	1.662e-62	2.2298	0.992	0.735	2.20148e-58	4
LYZ	4.99105e-60	1.56079	1	0.951	6.61115e-56	4
VCAN	2.77264e-50	1.95281	0.91	0.434	3.67264e-46	4
HOPX	1.90748e-41	0.518508	0.165	0.006	2.52665e-37	4
TYROBP	1.24548e-40	1.15281	1	0.995	1.64977e-36	4
RNASE6	4.69913e-36	1.29888	0.977	0.754	6.22447e-32	4
CEBPD	2.44684e-35	1.30708	1	0.92	3.24108e-31	4
ENSBTAG00000048980	2.88385e-35	1.01301	1	0.981	3.81994e-31	4
S100A11	1.00518e-34	0.934411	1	0.993	1.33146e-30	4
THBS1	3.39898e-32	1.14354	0.398	0.082	4.50228e-28	4
DEFB4A	4.81552e-27	0.6469	0.316	0.062	6.37864e-23	4
PKM	1.82295e-24	0.896434	0.97	0.904	2.41468e-20	4
NFE2	5.94929e-24	0.935197	0.82	0.487	7.88043e-20	4
JAML	1.10464e-23	0.773772	0.511	0.182	1.46321e-19	4
CSF3R	3.49063e-23	1.14625	0.789	0.452	4.62369e-19	4
ALOX5AP	3.792e-23	0.948805	0.647	0.313	5.02289e-19	4
BCL2L15	8.99986e-23	1.04253	0.857	0.642	1.19212e-18	4
MAPK13	2.65704e-21	0.293107	0.128	0.011	3.51951e-17	4
GAPDH	5.06519e-21	0.649606	0.985	0.986	6.70935e-17	4
UPP1	1.03478e-20	0.665411	0.278	0.064	1.37066e-16	4
TALDO1	3.57102e-19	0.721903	0.992	0.972	4.73017e-15	4
PLBD1	4.6405e-18	1.00334	0.812	0.605	6.1468e-14	4
TSPO	1.23122e-16	0.58687	1	0.994	1.63087e-12	4
RIDA	3.26578e-15	0.722844	0.932	0.856	4.32585e-11	4
CST3	6.57827e-15	0.643538	0.985	0.88	8.71358e-11	4
FTL	2.81157e-14	0.797305	1	0.971	3.72421e-10	4
LGALS3	7.20717e-14	0.752781	0.684	0.469	9.54662e-10	4
IL1B	1.84793e-13	0.94418	0.391	0.159	2.44776e-09	4
MSRB1	1.89288e-13	0.685251	0.586	0.351	2.50731e-09	4
TMSB4X	2.46382e-13	0.544216	1	0.993	3.26358e-09	4
DYSF	6.28376e-13	0.295814	0.203	0.051	8.32347e-09	4
SERINC2	1.27917e-12	0.273069	0.12	0.019	1.69439e-08	4
SLC2A3	1.58487e-12	1.11043	0.624	0.45	2.09932e-08	4
TNFSF14	3.01218e-12	0.617195	0.226	0.066	3.98993e-08	4
TMSB10	3.14765e-12	0.364607	1	1	4.16938e-08	4
CDC42EP3	3.85743e-12	0.339169	0.165	0.037	5.10955e-08	4
ENSBTAG00000004043	5.61522e-12	0.781665	0.692	0.512	7.43792e-08	4
TPT1	6.96277e-12	0.409856	1	0.999	9.22288e-08	4
CYBA	7.80717e-12	0.508047	1	0.998	1.03414e-07	4
ASRGL1	9.50704e-12	0.577497	0.962	0.868	1.2593e-07	4
PRDX5	2.89609e-11	0.715034	0.617	0.45	3.83617e-07	4
NFAM1	3.3158e-11	0.738895	0.639	0.468	4.3921e-07	4
COTL1	4.47642e-11	0.533709	0.985	0.955	5.92946e-07	4
BTG1	6.65854e-11	0.797563	0.925	0.852	8.8199e-07	4
CXCL8	1.08984e-10	1.17744	0.128	0.026	1.4436e-06	4
ANXA1	2.16525e-10	0.600598	0.962	0.914	2.86809e-06	4
HMGB2	3.20751e-10	0.613733	0.729	0.571	4.24866e-06	4
ENSBTAG00000049346	4.29888e-10	0.655866	0.556	0.368	5.6943e-06	4
FKBP11	7.20246e-10	0.632028	0.481	0.299	9.54037e-06	4
PADI4	7.58528e-10	0.61435	0.459	0.236	1.00475e-05	4
CD82	7.79384e-10	0.487609	0.211	0.069	1.03237e-05	4
ASS1	1.20424e-09	0.292704	0.165	0.045	1.59513e-05	4
WIPI1	1.21782e-09	0.321628	0.158	0.042	1.61313e-05	4
NUDT4	1.49327e-09	0.654099	0.519	0.323	1.97799e-05	4
COX3	2.14253e-09	0.277577	1	1	2.83799e-05	4
FGL2	4.38394e-09	0.799853	0.917	0.813	5.80697e-05	4
LDHB	5.61955e-09	0.593758	0.827	0.838	7.44366e-05	4
CAPG	6.11269e-09	0.586778	0.639	0.487	8.09687e-05	4
CD81	6.96453e-09	0.54312	0.91	0.875	9.22521e-05	4
F13A1	1.41154e-08	0.475459	0.97	0.863	0.000186973	4
SRGN	1.7297e-08	0.872379	1	0.993	0.000229116	4
PTMA.1	2.13065e-08	0.361961	0.992	0.998	0.000282226	4
PGD	3.13065e-08	0.55731	0.737	0.632	0.000414686	4
SLC38A2	3.26202e-08	0.575808	0.767	0.671	0.000432087	4
HSPB1	3.50717e-08	0.455878	0.962	0.966	0.00046456	4
CHI3L1	3.91565e-08	0.543608	0.617	0.478	0.000518666	4
RAMP2	5.189e-08	0.545808	0.85	0.689	0.000687335	4
IL1RN	5.24045e-08	0.45724	0.729	0.559	0.00069415	4
ATG3	1.51659e-07	0.536656	0.744	0.652	0.00200887	4
SUB1	1.74911e-07	0.543322	0.857	0.801	0.00231688	4
MYL6	1.94396e-07	0.303738	0.985	0.988	0.00257497	4
MT-ATP6	2.21108e-07	0.275735	1	1	0.0029288	4
VNN2	2.64696e-07	0.982342	0.579	0.425	0.00350617	4
TGFBI	2.87481e-07	0.534052	0.797	0.692	0.00380797	4
LCP1	3.18545e-07	0.40058	0.94	0.909	0.00421945	4
PSAP	4.91418e-07	0.348833	0.977	0.961	0.00650932	4
TREM1	5.78477e-07	0.326851	0.18	0.067	0.0076625	4
LAMP1	5.94544e-07	0.422655	0.977	0.928	0.00787533	4
LIPA	8.49077e-07	0.448077	0.82	0.747	0.0112469	4
ENO1	9.24347e-07	0.46487	0.917	0.94	0.0122439	4
TMBIM6	1.1885e-06	0.384554	0.977	0.959	0.0157429	4
ALDOA	1.6013e-06	0.416676	0.872	0.897	0.0212108	4
FAU	2.10545e-06	0.291155	1	0.999	0.0278887	4
RHOQ	2.71093e-06	0.510293	0.541	0.428	0.035909	4
PSTPIP1	3.00097e-06	0.664436	0.669	0.618	0.0397508	4
VMP1	4.38374e-06	0.649674	0.684	0.61	0.0580671	4
ADAM8	4.55705e-06	0.261971	0.18	0.073	0.0603627	4
SLC11A1	6.43128e-06	0.458679	0.571	0.469	0.0851888	4
SLC9A3R1	6.89596e-06	0.399149	0.609	0.473	0.0913439	4
CCPG1	7.02375e-06	0.505411	0.714	0.648	0.0930365	4
CYBB	9.92443e-06	0.479012	0.812	0.724	0.131459	4
CD14	1.18428e-05	0.445284	0.353	0.222	0.15687	4
FGR	1.64684e-05	0.444729	0.722	0.621	0.218141	4
ND1	2.11569e-05	0.286225	0.992	0.999	0.280244	4
LGALS3BP	2.41731e-05	0.51536	0.519	0.413	0.320197	4
TRIB1	2.59481e-05	0.640278	0.459	0.326	0.343709	4
CD37	2.7225e-05	0.452032	0.85	0.801	0.360622	4
TRPS1	3.41402e-05	0.51571	0.391	0.28	0.452221	4
GMFG	3.96511e-05	0.389088	0.97	0.949	0.525219	4
MYO1F	4.18475e-05	0.536183	0.677	0.656	0.554312	4
VIM	4.26035e-05	0.333545	1	0.988	0.564325	4
GPX4	4.65402e-05	0.44006	0.579	0.507	0.616472	4
EMC3	4.95429e-05	0.360705	0.466	0.354	0.656245	4
SERF2	9.03679e-05	0.411875	0.865	0.884	1	4
SULT1A1	0.000112186	0.376966	0.842	0.764	1	4
GGT5	0.000126659	0.488566	0.316	0.203	1	4
SH3BGRL3	0.00017152	0.285414	0.992	0.989	1	4
TMSB4	0.000211042	0.392633	0.707	0.644	1	4
CCR1	0.000223996	0.419398	0.368	0.267	1	4
C11H9orf16	0.000233109	0.626571	0.827	0.863	1	4
PPP2R5A	0.000236238	0.617272	0.534	0.486	1	4
MAP2K2	0.00024115	0.381622	0.632	0.585	1	4
BOLA-DMB	0.000250774	0.297593	0.947	0.933	1	4
SLC26A6	0.000257387	0.272621	0.233	0.133	1	4
SAMSN1	0.000277539	0.512422	0.301	0.196	1	4
TUT7	0.000331994	0.436947	0.654	0.627	1	4
CYSTM1	0.000338923	0.397486	0.586	0.518	1	4
ASPSCR1	0.000374092	0.322087	0.346	0.246	1	4
UBL5	0.000404018	0.320306	0.774	0.794	1	4
ARF3	0.000445333	0.372537	0.519	0.45	1	4
NCLN	0.000505938	0.291268	0.346	0.246	1	4
SELL	0.000627497	0.328394	0.737	0.674	1	4
CTSD	0.000702638	0.272561	0.925	0.917	1	4
SEC61B	0.000777928	0.387288	0.752	0.757	1	4
TAGLN2	0.000814608	0.335001	0.842	0.724	1	4
GLIPR2	0.000930809	0.31039	0.842	0.796	1	4
RNF10	0.00102464	0.358217	0.654	0.626	1	4
HM13	0.00113118	0.363933	0.436	0.361	1	4
PGAM1	0.00132093	0.322804	0.82	0.787	1	4
HSP90B1	0.00132445	0.302677	0.602	0.521	1	4
RNF181	0.00151874	0.283634	0.714	0.716	1	4
ENSBTAG00000004472	0.00184589	0.301001	0.414	0.331	1	4
ANKRD11	0.00184822	0.342251	0.827	0.813	1	4
YPEL3	0.00187623	0.479646	0.564	0.528	1	4
BLOC1S1	0.00204641	0.387985	0.586	0.561	1	4
NT5C	0.00218172	0.328437	0.534	0.462	1	4
OTULINL	0.00246648	0.343394	0.338	0.256	1	4
LRPAP1	0.0029121	0.408135	0.504	0.46	1	4
RNPEPL1	0.00302227	0.332919	0.489	0.438	1	4
HNMT	0.00304689	0.27641	0.398	0.312	1	4
SMIM4	0.00308198	0.433418	0.376	0.312	1	4
UFC1	0.00360589	0.290986	0.564	0.5	1	4
GADD45A	0.00389074	0.305042	0.346	0.258	1	4
PPT1	0.00391587	0.410533	0.624	0.58	1	4
DEDD2	0.00431338	0.281787	0.241	0.161	1	4
ATP6V0D1	0.00444539	0.26262	0.692	0.711	1	4
CHCHD2	0.00447439	0.30136	0.767	0.816	1	4
RAP2B	0.00461652	0.363608	0.654	0.634	1	4
PLP2	0.00487174	0.320776	0.812	0.828	1	4
C7H19orf38	0.00530976	0.393796	0.451	0.401	1	4
SLC35G1	0.00543808	0.327975	0.226	0.148	1	4
ARRB2	0.00553624	0.419171	0.526	0.519	1	4
ATP6V1E1	0.00606971	0.278861	0.609	0.577	1	4
CARHSP1	0.0062838	0.320757	0.398	0.339	1	4
IL13RA1	0.0070088	0.328934	0.429	0.385	1	4
CNN2	0.00831782	0.334256	0.406	0.346	1	4
TMEM160	0.00923792	0.314636	0.504	0.481	1	4
LDHA	0.00933607	0.360808	0.835	0.839	1	4
FCER1A	3.82943e-185	2.65601	0.489	0.001	5.07247e-181	5
PPP1R14A	2.12409e-159	0.973293	0.489	0.005	2.81357e-155	5
VSIG2	3.64129e-78	0.397304	0.202	0	4.82326e-74	5
C16H1orf21	7.89313e-75	0.295303	0.277	0.006	1.04552e-70	5
C18H19orf33	1.78427e-67	0.712175	0.362	0.019	2.36344e-63	5
ANXA6	6.34562e-66	1.14314	0.809	0.15	8.40541e-62	5
LRRC1	7.80251e-63	0.279608	0.191	0.002	1.03352e-58	5
OSBP2	4.87236e-60	0.33024	0.234	0.006	6.45393e-56	5
ENSBTAG00000000964	4.9405e-55	0.819237	0.628	0.096	6.54419e-51	5
NTNG2	6.7869e-55	0.278764	0.213	0.005	8.98993e-51	5
CD1B	8.21232e-54	0.354647	0.149	0.001	1.0878e-49	5
SPINT2	2.55667e-51	0.643147	0.404	0.038	3.38657e-47	5
ENSBTAG00000049808	4.84994e-51	0.428049	0.223	0.008	6.42423e-47	5
ADCY4	4.77678e-50	0.316139	0.287	0.016	6.32733e-46	5
ACTG1	1.8834e-44	2.01642	1	0.933	2.49475e-40	5
PXDC1	4.78705e-43	0.269068	0.213	0.009	6.34093e-39	5
F2RL2	1.60103e-42	0.272039	0.223	0.011	2.12072e-38	5
BOLA-DOB	7.37164e-42	0.773733	0.649	0.136	9.76448e-38	5
CD74	1.5261e-37	1.2113	1	0.997	2.02147e-33	5
CCSER1	1.16646e-36	0.268377	0.266	0.022	1.54509e-32	5
P2RY6	9.76508e-36	0.328747	0.245	0.019	1.29348e-31	5
ZBTB16	1.68527e-34	0.267824	0.106	0.001	2.23231e-30	5
HSP90AB1	2.38969e-34	1.46581	1	0.862	3.16539e-30	5
BOLA-DOA	5.02663e-34	0.567269	0.606	0.136	6.65827e-30	5
NPAS2	1.60113e-33	1.05162	1	0.99	2.12085e-29	5
ACTB	2.99127e-32	0.873963	1	1	3.96223e-28	5
SSR4	4.44275e-31	1.17355	1	0.842	5.88487e-27	5
DUT	5.35988e-31	0.942745	0.585	0.151	7.09969e-27	5
EEF1A1	1.41333e-30	1.11737	1	0.985	1.8721e-26	5
ENSBTAG00000013919	1.57836e-30	1.46998	1	0.992	2.09069e-26	5
EEF1B2	8.72979e-30	1.10269	1	0.761	1.15635e-25	5
BLA-DQB	2.06397e-29	1.38454	1	0.985	2.73393e-25	5
RACK1	4.49211e-28	0.916648	1	0.96	5.95025e-24	5
NACA	5.77061e-28	0.994079	0.989	0.888	7.64375e-24	5
PTMS	1.0399e-27	1.80598	0.979	0.699	1.37745e-23	5
EEF1G	2.56357e-27	1.00277	1	0.883	3.39571e-23	5
SLC25A6	7.21823e-27	0.816621	1	0.98	9.56127e-23	5
IFI30	1.02241e-26	1.30699	0.936	0.483	1.35428e-22	5
BOLA-DQA1	1.20733e-26	1.20997	1	0.954	1.59924e-22	5
GDI2	3.059e-26	1.12663	0.872	0.464	4.05195e-22	5
ABRACL	4.95494e-26	0.685223	0.628	0.198	6.56331e-22	5
PEBP1	5.24227e-26	1.11817	0.947	0.602	6.94391e-22	5
CNN2	1.71927e-25	0.814294	0.798	0.326	2.27734e-21	5
NCALD	1.70053e-24	0.292632	0.33	0.054	2.25252e-20	5
MIF	3.13034e-23	0.993619	0.904	0.499	4.14645e-19	5
PABPC1	4.51279e-23	0.944937	1	0.875	5.97764e-19	5
EEF1D	6.21943e-23	0.904693	0.979	0.734	8.23826e-19	5
UBA52	1.06607e-22	0.648762	1	0.998	1.41211e-18	5
ADH5	1.96144e-22	0.354309	0.415	0.09	2.59812e-18	5
ATXN10	1.78333e-21	0.311555	0.383	0.082	2.3622e-17	5
PAK1	2.94048e-21	0.82127	0.691	0.275	3.89496e-17	5
RPA3	8.29718e-21	0.312679	0.372	0.078	1.09904e-16	5
RNASEH2A	9.14655e-21	0.282806	0.309	0.055	1.21155e-16	5
HNRNPA1	1.18135e-20	0.865629	0.947	0.726	1.56481e-16	5
TES	2.81949e-20	0.252824	0.298	0.052	3.73469e-16	5
H2AFY	3.10153e-20	0.741055	0.809	0.383	4.10829e-16	5
LIMA1	4.25829e-20	0.264465	0.309	0.056	5.64053e-16	5
PDLIM2	2.69923e-19	0.479367	0.532	0.162	3.5754e-15	5
ABCA6	2.74636e-19	0.4789	0.426	0.112	3.63783e-15	5
SYNGR2	1.1862e-18	1.1519	0.989	0.862	1.57124e-14	5
BOLA-DRA	1.54931e-18	1.00802	1	0.996	2.05222e-14	5
NET1	2.07339e-18	0.322737	0.319	0.066	2.74641e-14	5
GSN	5.29838e-18	0.737941	0.883	0.51	7.01823e-14	5
RASAL2	6.10236e-18	0.293857	0.309	0.064	8.08319e-14	5
EEF2	7.67784e-18	0.703773	1	0.903	1.01701e-13	5
ENSBTAG00000051845	8.73785e-17	0.933347	0.564	0.223	1.15742e-12	5
NAP1L1	1.6323e-16	0.386548	0.543	0.178	2.16215e-12	5
ITGB7	3.13828e-16	0.561956	0.67	0.288	4.15697e-12	5
HMGCS1	5.08601e-16	0.751254	0.426	0.134	6.73692e-12	5
ARAF	6.15669e-16	0.674256	0.894	0.521	8.15516e-12	5
BATF3	6.22878e-16	0.468838	0.447	0.138	8.25065e-12	5
BIN1	6.62496e-16	0.602692	0.745	0.362	8.77542e-12	5
LSP1	9.23175e-16	0.652672	1	0.888	1.22284e-11	5
LGALS1	1.09379e-15	0.831154	1	0.9	1.44883e-11	5
SLC1A4	1.17563e-15	0.330817	0.287	0.064	1.55723e-11	5
PRDX2	1.40962e-15	0.689159	0.862	0.476	1.86719e-11	5
NUDC	3.48852e-15	0.522803	0.681	0.304	4.62089e-11	5
PLD4	3.66877e-15	0.733436	0.989	0.793	4.85965e-11	5
FBL	5.8351e-15	0.425085	0.543	0.193	7.72918e-11	5
ENSBTAG00000016347	1.24517e-14	0.636644	0.777	0.412	1.64935e-10	5
ENSBTAG00000025385	1.39658e-14	0.647698	0.936	0.628	1.84991e-10	5
CLIC1	1.70607e-14	0.678333	1	0.853	2.25986e-10	5
TPM3	1.92502e-14	0.634313	1	0.936	2.54988e-10	5
MATK	2.04527e-14	0.52982	0.574	0.226	2.70916e-10	5
ARHGDIB	2.0501e-14	0.641927	0.968	0.763	2.71556e-10	5
CCT5	3.21432e-14	0.476934	0.681	0.316	4.25769e-10	5
SEPT6	8.21429e-14	0.457528	0.596	0.242	1.08806e-09	5
NAAA	1.0792e-13	0.465161	0.66	0.297	1.42951e-09	5
COPG2	1.11743e-13	0.27938	0.34	0.093	1.48015e-09	5
KCTD11	1.15957e-13	0.268883	0.351	0.098	1.53596e-09	5
NME2	2.38915e-13	0.694451	0.936	0.656	3.16467e-09	5
MAP4K1	3.23624e-13	0.321847	0.426	0.136	4.28672e-09	5
IL2RG	4.84632e-13	0.468983	0.702	0.318	6.41944e-09	5
SNRPD2	5.80283e-13	0.503349	0.84	0.49	7.68643e-09	5
NDUFA4	7.28185e-13	0.650414	0.809	0.493	9.64553e-09	5
UQCRH	1.19427e-12	0.670605	0.989	0.883	1.58193e-08	5
PSMG4	1.62809e-12	0.750407	0.819	0.506	2.15657e-08	5
FKBP11	1.99951e-12	0.449338	0.638	0.295	2.64855e-08	5
BTF3	2.13087e-12	0.634127	0.957	0.771	2.82255e-08	5
CST3	2.96045e-12	1.45273	0.968	0.883	3.92141e-08	5
EIF3M	3.86471e-12	0.654364	0.926	0.604	5.11919e-08	5
ZC3H10	5.98474e-12	0.815652	0.989	0.807	7.92739e-08	5
MFNG	6.35997e-12	0.478857	0.702	0.344	8.42441e-08	5
UNC119	7.00472e-12	0.570427	0.968	0.865	9.27845e-08	5
C1QBP	7.30605e-12	0.288894	0.468	0.172	9.6776e-08	5
NDUFB5	1.06315e-11	0.435956	0.67	0.326	1.40824e-07	5
CYP51A1	1.25199e-11	0.452968	0.489	0.199	1.65839e-07	5
RUVBL1	1.28301e-11	0.283653	0.489	0.185	1.69948e-07	5
ZNF385A	1.39329e-11	0.298269	0.468	0.176	1.84556e-07	5
DRG1	1.54728e-11	0.285896	0.521	0.199	2.04953e-07	5
CD52	2.00029e-11	1.18499	0.606	0.321	2.64958e-07	5
NOP56	2.182e-11	0.288035	0.543	0.207	2.89027e-07	5
SNRPD1	2.4545e-11	0.375262	0.532	0.224	3.25123e-07	5
SUCLG1	2.46257e-11	0.483578	0.745	0.418	3.26192e-07	5
ANP32B	3.18643e-11	0.625956	0.936	0.742	4.22075e-07	5
PPP1R14B	3.62092e-11	0.339264	0.5	0.207	4.79626e-07	5
TRIM28	4.18578e-11	0.358768	0.532	0.23	5.54448e-07	5
CCT2	4.2177e-11	0.440109	0.734	0.383	5.58677e-07	5
EIF4G3	5.14016e-11	0.296351	0.362	0.121	6.80866e-07	5
CYB5R3	5.29444e-11	0.383341	0.67	0.315	7.01301e-07	5
SLC4A7	5.70367e-11	0.389074	0.543	0.241	7.55508e-07	5
ENSBTAG00000011704	5.87236e-11	0.497397	0.904	0.605	7.77853e-07	5
EIF2S3	7.05456e-11	0.484063	0.83	0.504	9.34447e-07	5
SH3BP1	7.49912e-11	0.310816	0.457	0.175	9.93333e-07	5
RAC2	9.488e-11	0.520553	0.904	0.603	1.25678e-06	5
CCDC88A	1.03009e-10	0.572335	0.904	0.629	1.36445e-06	5
TMSB4X	1.08057e-10	0.598138	1	0.994	1.43132e-06	5
PIM3	1.2911e-10	0.290761	0.309	0.096	1.71019e-06	5
SQLE	1.30851e-10	0.250098	0.298	0.089	1.73326e-06	5
H3F3A	2.39463e-10	0.452961	1	0.985	3.17192e-06	5
ARPC2	3.20539e-10	0.42998	1	0.969	4.24585e-06	5
ENSBTAG00000009656	3.63049e-10	0.628678	0.936	0.655	4.80894e-06	5
TPM4	3.97323e-10	0.378746	0.681	0.346	5.26295e-06	5
ZYX	5.62896e-10	0.647985	0.989	0.86	7.45612e-06	5
NANS	6.34021e-10	0.255023	0.319	0.105	8.39824e-06	5
CHMP6	8.70522e-10	0.277408	0.362	0.126	1.15309e-05	5
NCL	9.58054e-10	0.611856	0.904	0.711	1.26904e-05	5
TPI1	9.82206e-10	0.476071	0.936	0.665	1.30103e-05	5
UBE2E1	1.25574e-09	0.277583	0.638	0.287	1.66335e-05	5
NIFK	1.26546e-09	0.395058	0.649	0.322	1.67623e-05	5
EIF3G	1.30426e-09	0.433578	0.957	0.7	1.72762e-05	5
LMNB1	1.41803e-09	0.270666	0.394	0.147	1.87832e-05	5
MYL12A	1.48102e-09	0.518834	0.979	0.797	1.96176e-05	5
CMTM3	1.76658e-09	0.420843	0.628	0.305	2.34001e-05	5
AHCY	2.14099e-09	0.581091	0.947	0.738	2.83596e-05	5
EID1	2.14104e-09	0.279981	0.404	0.158	2.83603e-05	5
WDR74	2.22677e-09	0.254414	0.277	0.087	2.94958e-05	5
FGD2	2.32615e-09	0.402486	0.67	0.368	3.08122e-05	5
HNRNPD	2.46442e-09	0.435097	0.872	0.59	3.26437e-05	5
PARVG	2.58865e-09	0.32186	0.617	0.297	3.42893e-05	5
TSPAN3	2.73711e-09	0.293169	0.447	0.183	3.62557e-05	5
NDUFS5	3.40236e-09	0.425823	0.809	0.543	4.50676e-05	5
SERBP1	3.62983e-09	0.499091	0.84	0.59	4.80807e-05	5
ENSBTAG00000030305	4.69043e-09	0.339744	0.617	0.301	6.21294e-05	5
C19H17orf49	4.8739e-09	0.316117	0.436	0.189	6.45597e-05	5
ENSBTAG00000005315	5.19454e-09	0.508557	0.66	0.377	6.88069e-05	5
PBRM1	6.63241e-09	0.314574	0.5	0.229	8.78529e-05	5
CNIH4	6.79823e-09	0.327649	0.564	0.262	9.00494e-05	5
CCT4	7.92158e-09	0.42562	0.734	0.441	0.000104929	5
RSL1D1	8.30214e-09	0.252141	0.383	0.148	0.00010997	5
HSPA8	9.32779e-09	0.472775	1	0.949	0.000123556	5
TAX1BP3	9.5791e-09	0.379299	0.574	0.292	0.000126885	5
CORO1A	1.00369e-08	0.484734	1	0.97	0.000132949	5
CRIP1	1.06857e-08	0.962209	0.968	0.896	0.000141542	5
DPYSL2	1.19377e-08	0.398981	0.777	0.483	0.000158127	5
CD1E	1.5402e-08	0.533076	0.34	0.13	0.000204014	5
CNIH1	1.55181e-08	0.320262	0.415	0.182	0.000205553	5
GAPDH	2.00132e-08	0.433588	1	0.985	0.000265095	5
NONO	2.39544e-08	0.399111	0.798	0.505	0.0003173	5
THRAP3	2.47223e-08	0.404239	0.926	0.645	0.000327471	5
FAU	2.56039e-08	0.32572	1	0.999	0.000339149	5
PNN	2.95303e-08	0.431432	0.862	0.612	0.000391158	5
UBD	2.99157e-08	0.477103	0.266	0.09	0.000396263	5
ADA2	3.35058e-08	0.329951	0.596	0.314	0.000443818	5
PLIN2	3.44952e-08	0.259443	0.457	0.195	0.000456924	5
PPIB	3.62848e-08	0.459081	0.979	0.847	0.000480629	5
PIN1	3.64774e-08	0.357385	0.819	0.489	0.00048318	5
ENSBTAG00000047029	4.39647e-08	0.352	0.681	0.381	0.000582356	5
MVK	4.41219e-08	0.252993	0.415	0.177	0.000584439	5
AKIRIN1	4.43083e-08	0.263798	0.5	0.229	0.000586908	5
ATP5MC3	4.71458e-08	0.373565	0.862	0.604	0.000624494	5
YBX1	5.88229e-08	0.424331	0.979	0.856	0.000779168	5
TMA7	7.4478e-08	0.429274	0.755	0.484	0.000986535	5
OLA1	7.60756e-08	0.25851	0.532	0.262	0.0010077	5
KARS	1.2113e-07	0.329866	0.713	0.424	0.00160449	5
BASP1	1.2311e-07	0.413877	0.649	0.409	0.00163071	5
CNBP	1.2594e-07	0.457032	0.926	0.696	0.0016682	5
NDUFB10	1.28081e-07	0.373158	0.979	0.746	0.00169656	5
SNRPG	1.29328e-07	0.279145	0.638	0.324	0.00171308	5
SSR2	1.43544e-07	0.414337	0.979	0.893	0.00190139	5
DKC1	1.47196e-07	0.289342	0.596	0.314	0.00194976	5
FXYD6	1.57795e-07	0.255686	0.819	0.478	0.00209015	5
IMPA1	1.61611e-07	0.301415	0.553	0.289	0.0021407	5
UNC93B1	2.13683e-07	0.45314	0.819	0.566	0.00283045	5
PKIB	2.33238e-07	0.409737	0.532	0.278	0.00308948	5
DDX21	2.46074e-07	0.368008	0.713	0.427	0.0032595	5
PRDX1	2.46727e-07	0.325606	0.84	0.545	0.00326814	5
GNG5	2.67051e-07	0.434903	0.787	0.557	0.00353736	5
EIF4B	3.75738e-07	0.436164	0.766	0.531	0.00497703	5
SMS	3.95512e-07	0.349253	0.851	0.618	0.00523895	5
EIF3A	4.20169e-07	0.444785	0.766	0.563	0.00556556	5
PCBP2	4.40193e-07	0.33739	0.894	0.638	0.0058308	5
CFL1	4.47747e-07	0.39624	1	0.952	0.00593086	5
EIF5A	5.00487e-07	0.425418	0.83	0.632	0.00662945	5
PLEKHO1	5.07208e-07	0.38571	0.883	0.581	0.00671848	5
SRSF2	5.12222e-07	0.412054	0.777	0.545	0.00678489	5
RBM3	5.32289e-07	0.275163	0.532	0.277	0.0070507	5
RTRAF	5.7123e-07	0.417916	0.745	0.504	0.00756651	5
ATP5MG	6.03778e-07	0.341627	1	0.91	0.00799764	5
ACTR3	6.3946e-07	0.377773	0.968	0.799	0.00847029	5
FBP1	7.04589e-07	0.392037	0.191	0.059	0.00933299	5
U2SURP	7.58568e-07	0.376672	0.649	0.387	0.010048	5
LIMD2	7.81292e-07	0.292257	0.862	0.64	0.010349	5
LRRK2	8.4299e-07	0.261688	0.426	0.199	0.0111662	5
PSMA7	1.05997e-06	0.368404	0.979	0.801	0.0140404	5
CSRP1	1.12647e-06	0.415222	0.883	0.647	0.0149212	5
HNRNPDL	1.13629e-06	0.42106	0.936	0.692	0.0150513	5
SUMO2	1.37159e-06	0.356876	0.947	0.683	0.0181681	5
EIF4A1	1.89674e-06	0.442535	0.968	0.85	0.0251242	5
EIF3E	2.02497e-06	0.431156	0.947	0.716	0.0268228	5
EIF3H	2.10955e-06	0.308329	0.66	0.409	0.0279431	5
AIMP1	2.16267e-06	0.363417	0.766	0.504	0.0286467	5
NDUFS8	2.22917e-06	0.371964	0.936	0.741	0.0295276	5
SEPT7	2.5828e-06	0.321893	0.872	0.619	0.0342117	5
DENND4A	2.67114e-06	0.283592	0.479	0.247	0.0353819	5
EIF4H	3.12823e-06	0.256576	0.606	0.345	0.0414365	5
DDX46	4.88267e-06	0.270987	0.681	0.404	0.0646759	5
RNPS1	5.70837e-06	0.361904	0.723	0.48	0.0756131	5
DNPH1	6.48565e-06	0.30184	0.5	0.286	0.085909	5
YWHAE	6.68543e-06	0.392254	0.862	0.662	0.0885552	5
PLA2G7	8.02304e-06	0.281277	0.787	0.525	0.106273	5
PRPF40A	9.00227e-06	0.312243	0.819	0.565	0.119244	5
LCP1	9.17856e-06	0.30405	1	0.906	0.121579	5
SPAG9	9.22247e-06	0.267971	0.723	0.422	0.122161	5
EIF3F	9.72488e-06	0.322711	0.84	0.591	0.128816	5
ERH	1.12133e-05	0.312642	0.894	0.584	0.148531	5
CCNG1	1.19205e-05	0.266627	0.649	0.38	0.157899	5
CALM1	1.4841e-05	0.431759	0.979	0.929	0.196584	5
CCS	2.04231e-05	0.258521	0.543	0.307	0.270525	5
UTP14A	2.49128e-05	0.303714	0.723	0.494	0.329995	5
ERP29	2.58103e-05	0.299001	0.84	0.578	0.341884	5
RETN	3.15647e-05	0.274275	0.787	0.568	0.418106	5
ARHGDIA	3.67311e-05	0.299047	0.883	0.709	0.48654	5
DCTN2	4.25921e-05	0.360206	0.809	0.569	0.564175	5
HMGB1	4.34054e-05	0.338076	0.968	0.795	0.574948	5
ENSBTAG00000023792	4.77703e-05	0.257739	0.787	0.502	0.632766	5
HNRNPA2B1	5.35661e-05	0.323252	0.798	0.573	0.709536	5
H2AFV	6.46053e-05	0.313867	0.766	0.559	0.855761	5
RBX1	7.28739e-05	0.290631	0.894	0.681	0.965287	5
SF3B2	8.35722e-05	0.302281	0.755	0.543	1	5
MANF	9.92484e-05	0.311766	0.383	0.198	1	5
UBE2D2	0.000106354	0.291081	0.734	0.49	1	5
SAMHD1	0.000119304	0.34068	0.67	0.472	1	5
UQCR11	0.000145622	0.297012	0.766	0.543	1	5
HNRNPM	0.000188063	0.32727	0.787	0.593	1	5
DNLZ	0.000282668	0.260192	0.755	0.522	1	5
PSIP1	0.000322931	0.252285	0.596	0.389	1	5
NFKB1	0.00049503	0.255667	0.351	0.207	1	5
BZW1	0.00056502	0.317403	0.957	0.776	1	5
TMSB4	0.000635518	0.385206	0.83	0.639	1	5
VDAC2	0.000667267	0.261279	0.798	0.587	1	5
PPIA	0.00109604	0.264208	0.713	0.481	1	5
PFDN5	0.00134212	0.259388	0.904	0.717	1	5
AHNAK	0.00186425	0.298413	0.957	0.862	1	5
HINT1	0.00328929	0.290618	0.915	0.769	1	5
ANXA2	0.00405036	0.28109	0.957	0.815	1	5
CD44	0.00741534	0.285285	0.681	0.579	1	5
