# Supplementary material for: Monocyte biology conserved across species: Functional insights from cattle
Source: Front Immunol. 2022 Jul 29;13:889175. doi: 10.3389/fimmu.2022.889175 (PMC9373011; doi:10.3389/fimmu.2022.889175)
Supplement: Supplementary file 11 [file DataSheet_11.xlsx]

## Sheet: Sheet1
gene_name	status	p_value	morans_test_statistic	morans_I	q_value
PNP	OK	3.32509e-247	33.559	0.541896	3.49566e-243
RAMP2	OK	3.18779e-219	31.5827	0.512333	1.67566e-215
FCN1	OK	1.00504e-212	31.1058	0.504564	3.52201e-209
C1QB	OK	1.61821e-185	29.0244	0.471908	4.25307e-182
SRGN	OK	1.22809e-182	28.7953	0.466635	2.58219e-179
C1QC	OK	7.8237e-175	28.1651	0.457913	1.37084e-171
TGFBI	OK	1.47766e-167	27.5646	0.446824	2.21924e-164
C1QA	OK	9.36763e-161	26.9912	0.438748	1.23102e-157
RETN	OK	6.24864e-141	25.2461	0.409064	6.56919e-138
TPT1	OK	1.92307e-142	25.3834	0.405545	2.24636e-139
TAGLN2	OK	2.11784e-138	25.0146	0.405403	2.02407e-135
F13A1	OK	6.48131e-135	24.6922	0.401078	5.67817e-132
TREM2	OK	1.11457e-122	23.5256	0.380328	9.01343e-120
CD1E	OK	3.30994e-119	23.1839	0.374079	2.48553e-116
MS4A7	OK	1.83227e-116	22.9103	0.37	1.28418e-113
LYZ	OK	4.85564e-109	22.1532	0.358947	3.19046e-106
AIF1	OK	6.65725e-101	21.2925	0.344912	4.11692e-98
S100A10	OK	5.21578e-87	19.7367	0.320204	2.88597e-84
RNASE6	OK	2.10824e-86	19.666	0.318572	1.1082e-83
UBA52	OK	1.20162e-89	20.0413	0.318094	7.01813e-87
AHCY	OK	1.43415e-85	19.5685	0.317435	7.17964e-83
B2M	OK	2.1013e-82	19.1934	0.310757	1.00414e-79
CD74	OK	7.06382e-79	18.7667	0.299437	3.22878e-76
FTH1	OK	5.21021e-72	17.9069	0.289691	2.28229e-69
CAPG	OK	1.59673e-71	17.8444	0.28772	6.71458e-69
SAT1	OK	3.44075e-70	17.6721	0.285861	1.39125e-67
ENSBTAG00000004714	OK	1.18134e-68	17.4715	0.282425	4.59978e-66
NPAS2	OK	3.65517e-68	17.4069	0.279311	1.37239e-65
ENSBTAG00000039366	OK	4.71689e-67	17.2599	0.276761	1.70995e-64
VIM	OK	1.6087e-62	16.6463	0.267929	5.5148e-60
CSF3R	OK	1.62617e-62	16.6457	0.267858	5.5148e-60
LGALS1	OK	1.81381e-61	16.5007	0.267194	5.95893e-59
SSR4	OK	3.36322e-59	16.1823	0.262161	1.07144e-56
SLC25A6	OK	3.20403e-56	15.7544	0.253446	9.90705e-54
FCGR3A	OK	7.63317e-54	15.4045	0.247889	2.29279e-51
ENSBTAG00000013919	OK	3.53523e-52	15.1545	0.241941	1.03239e-49
RACK1	OK	1.13169e-48	14.6147	0.235717	3.21552e-46
BCL2L15	OK	2.34349e-46	14.2469	0.229727	6.48345e-44
GNG11	OK	2.69035e-45	14.0754	0.227626	7.25221e-43
SUB1	OK	4.78752e-45	14.0346	0.227067	1.25828e-42
SULT1A1	OK	8.31248e-43	13.6641	0.221016	2.13144e-40
EEF1B2	OK	2.09251e-42	13.5968	0.219912	5.23775e-40
BOLA-DRA	OK	2.78382e-42	13.5759	0.218907	6.80612e-40
PLA2G7	OK	2.59635e-40	13.2395	0.213603	6.20351e-38
SH3BGRL3	OK	2.80351e-40	13.2337	0.211593	6.54963e-38
LGALS9	OK	2.28319e-39	13.0752	0.21133	5.21809e-37
IL1RN	OK	2.15027e-38	12.9035	0.207725	4.80973e-36
CST3	OK	7.69333e-37	12.6249	0.203998	1.65061e-34
CHI3L1	OK	2.13249e-37	12.7255	0.20392	4.6706e-35
ANTXR2	OK	9.43039e-37	12.6089	0.201514	1.98283e-34
CCL3	OK	2.76846e-35	12.3397	0.199283	5.70683e-33
AHNAK	OK	3.02524e-34	12.1456	0.196157	6.00083e-32
EEF1A1	OK	1.7558e-34	12.1901	0.19516	3.54975e-32
FGD2	OK	6.71038e-34	12.0803	0.194584	1.30641e-31
CD68	OK	6.7767e-33	11.8887	0.192001	1.2722e-30
CYBB	OK	7.67031e-33	11.8783	0.191697	1.4147e-30
CFD	OK	1.93956e-33	11.9927	0.191153	3.70739e-31
ASRGL1	OK	2.36685e-32	11.7838	0.190268	4.29011e-30
STX2	OK	2.59796e-32	11.7759	0.189416	4.62921e-30
CX3CR1	OK	3.10386e-30	11.3655	0.183422	5.34932e-28
S100A9	OK	4.0226e-30	11.3429	0.182567	6.8209e-28
UBB	OK	1.93499e-30	11.4067	0.181684	3.39042e-28
TMEM106A	OK	1.59972e-28	11.016	0.176661	2.6278e-26
FGL2	OK	4.80439e-28	10.9165	0.176117	7.65282e-26
ITGA4	OK	6.29537e-28	10.892	0.175695	9.87809e-26
CLEC6A	OK	1.85539e-28	11.0026	0.172753	3.00087e-26
PSAP	OK	4.46433e-26	10.4969	0.168377	6.80196e-24
NFAM1	OK	3.68994e-26	10.5148	0.168174	5.70475e-24
NPC2	OK	2.72612e-25	10.3246	0.166428	4.09424e-23
IFI30	OK	5.25694e-25	10.2614	0.165342	7.78397e-23
BCL2A1	OK	6.98793e-25	10.2339	0.164929	1.02033e-22
RGS10	OK	1.26196e-24	10.1765	0.163926	1.79284e-22
COX1	OK	7.91246e-25	10.2219	0.163312	1.1395e-22
BOLA-DQA1	OK	1.14755e-23	9.95937	0.15937	1.60857e-21
ARAF	OK	6.32435e-23	9.78823	0.157645	8.52409e-21
ARHGAP18	OK	2.55148e-23	9.87961	0.157003	3.4836e-21
LDHA	OK	9.93033e-23	9.7425	0.15693	1.32149e-20
ANXA3	OK	4.07584e-22	9.59799	0.154339	5.29004e-20
OTULINL	OK	4.59708e-22	9.58558	0.1525	5.89379e-20
RAC1	OK	2.32099e-21	9.41699	0.151244	2.93983e-19
S100A8	OK	2.74142e-21	9.39949	0.150581	3.35123e-19
GDA	OK	2.46066e-21	9.41085	0.150576	3.0434e-19
BLA-DQB	OK	2.39473e-21	9.41371	0.149634	2.99712e-19
CTSB	OK	8.40845e-21	9.28083	0.149277	1.00452e-18
SLC46A2	OK	9.20163e-21	9.27122	0.148885	1.08693e-18
BOLA-DOB	OK	3.6029e-22	9.6107	0.148504	4.73466e-20
SNX10	OK	1.61307e-20	9.21116	0.148258	1.88425e-18
ENSBTAG00000010155	OK	4.10845e-21	9.35682	0.147417	4.96462e-19
TPCN1	OK	1.21677e-28	11.0406	0.144746	2.03047e-26
CLECL1	OK	7.81381e-20	9.04028	0.144408	9.0271e-18
ENSBTAG00000046944	OK	1.46919e-19	8.971	0.144016	1.67887e-17
HPRT1	OK	4.33566e-19	8.85103	0.14221	4.90116e-17
FHL3	OK	5.22516e-19	8.83018	0.141353	5.84384e-17
BOLA	OK	8.13627e-19	8.78052	0.140698	8.91006e-17
FCGRT	OK	1.35174e-18	8.72324	0.139993	1.46503e-16
IL1R1	OK	5.73453e-19	8.81977	0.13931	6.34601e-17
SELL	OK	3.34026e-18	8.62025	0.138531	3.54709e-16
CTNNAL1	OK	3.83975e-18	8.60428	0.138287	4.03673e-16
P4HTM	OK	2.39699e-23	9.88587	0.137829	3.31573e-21
TMSB4X	OK	4.52948e-18	8.58531	0.136213	4.7147e-16
FAU	OK	1.44402e-18	8.71576	0.136042	1.54908e-16
ATP5MC2	OK	4.05943e-17	8.32949	0.133216	4.14338e-15
C1R	OK	2.1767e-17	8.40297	0.13321	2.2435e-15
TREML2	OK	4.99117e-17	8.305	0.132328	4.99735e-15
EEF1G	OK	1.28391e-16	8.19206	0.131565	1.26148e-14
BOLA-DMA	OK	2.09788e-16	8.13277	0.130653	2.04213e-14
S100A4	OK	9.78655e-17	8.22467	0.129913	9.70623e-15
ENSBTAG00000000964	OK	2.21838e-16	8.126	0.129487	2.12016e-14
MRC1	OK	4.57273e-17	8.31539	0.128922	4.62241e-15
RAP1B	OK	3.53547e-16	8.06929	0.128553	3.31861e-14
GAS7	OK	6.76585e-16	7.98965	0.127079	6.29464e-14
SHTN1	OK	1.23562e-15	7.91506	0.126453	1.13948e-13
BTF3	OK	3.41259e-15	7.78768	0.125006	3.1197e-13
TCN2	OK	5.92323e-15	7.71768	0.123813	5.3223e-13
BOLA-DMB	OK	6.73111e-15	7.70136	0.123445	5.99697e-13
TRIT1	OK	2.19399e-16	8.12734	0.122451	2.11609e-14
PDCD4	OK	1.49257e-14	7.59896	0.121841	1.30761e-12
MYADM	OK	1.58236e-14	7.5914	0.121438	1.37482e-12
EEF1D	OK	6.33318e-14	7.40962	0.118846	5.45744e-12
MARVELD1	OK	9.82307e-15	7.65292	0.118234	8.67815e-13
ITGAL	OK	2.58418e-13	7.2208	0.115352	2.10601e-11
SELENOP	OK	2.83206e-13	7.20833	0.115346	2.29027e-11
TFEC	OK	2.54832e-13	7.2227	0.115087	2.09301e-11
CCR1	OK	4.62794e-13	7.14114	0.112967	3.68587e-11
H2AFJ	OK	1.02755e-12	7.03069	0.112572	7.94311e-11
CD300H	OK	1.41517e-12	6.9859	0.111891	1.08596e-10
ENSBTAG00000022275	OK	9.49833e-13	7.04166	0.11176	7.45194e-11
NRXN2	OK	1.84243e-13	7.26666	0.11158	1.52516e-11
LIPA	OK	1.64303e-12	6.96491	0.111579	1.24267e-10
CD63	OK	2.02548e-12	6.93539	0.110732	1.5102e-10
MT-CO2	OK	1.90488e-12	6.94406	0.110591	1.43043e-10
ADRB3	OK	7.29859e-12	6.75185	0.107451	5.29173e-10
ACTB	OK	9.5141e-12	6.71329	0.107051	6.8508e-10
NOD1	OK	3.65778e-12	6.85135	0.106189	2.68911e-10
ACTG1	OK	1.72214e-11	6.6262	0.10582	1.2233e-09
ENO3	OK	2.20911e-11	6.58933	0.105389	1.55868e-09
ATP1B3	OK	3.25835e-11	6.53138	0.104493	2.26854e-09
HSP90AB1	OK	3.21321e-11	6.53347	0.104384	2.25203e-09
ATP5F1D	OK	3.50656e-11	6.52038	0.104318	2.3938e-09
MTCH1	OK	3.49546e-11	6.52085	0.104224	2.3938e-09
UQCRFS1	OK	4.11647e-11	6.49628	0.103884	2.77413e-09
IL6R	OK	4.38014e-11	6.48693	0.103746	2.91446e-09
ENSBTAG00000050786	OK	1.62265e-12	6.96667	0.103424	1.23615e-10
MVP	OK	4.71217e-11	6.47591	0.103382	3.11566e-09
GAS2L1	OK	3.43015e-11	6.52368	0.103106	2.37244e-09
LRP1	OK	3.67259e-11	6.51343	0.103058	2.49096e-09
TMSB10	OK	5.43774e-11	6.45425	0.102913	3.57293e-09
GYPC	OK	7.66971e-14	7.38418	0.102293	6.55542e-12
TMEM173	OK	5.98548e-11	6.4397	0.10225	3.90841e-09
DNASE1L3	OK	1.25454e-11	6.67284	0.101451	8.97206e-10
IL1B	OK	8.83296e-11	6.38037	0.101161	5.73215e-09
GSN	OK	1.31638e-10	6.31899	0.100896	8.43847e-09
SNX17	OK	1.48331e-10	6.30051	0.100564	9.45096e-09
DCAKD	OK	1.83474e-13	7.26722	0.100333	1.52516e-11
PFN1	OK	1.10919e-10	6.34541	0.100037	7.15396e-09
VAV3	OK	2.36869e-10	6.22757	0.099507	1.49114e-08
ELAVL1	OK	2.09621e-10	6.24669	0.0989554	1.32756e-08
MPP1	OK	3.02737e-10	6.189	0.0988809	1.89445e-08
ENSBTAG00000051252	OK	4.4382e-13	7.14689	0.0982225	3.56174e-11
HTRA2	OK	9.73526e-13	7.03822	0.0973565	7.58124e-11
ANXA5	OK	6.74171e-10	6.06153	0.0968146	4.12067e-08
ENO1	OK	7.06614e-10	6.05397	0.0964453	4.29401e-08
FCER1G	OK	7.38836e-10	6.04678	0.0963961	4.46401e-08
SHISA5	OK	7.96076e-10	6.03474	0.0963791	4.70177e-08
GATD3A	OK	7.84215e-10	6.03717	0.096323	4.65788e-08
LAMP1	OK	7.48211e-10	6.04475	0.0963147	4.49483e-08
STX11	OK	8.51708e-10	6.02383	0.0959932	4.94801e-08
ALDOC	OK	1.00073e-09	5.99769	0.0955552	5.7806e-08
PLBD1	OK	8.51888e-10	6.02379	0.095523	4.94801e-08
ARHGAP26	OK	6.19713e-10	6.07506	0.0954972	3.80996e-08
PTMA.1	OK	7.59823e-10	6.04227	0.0951546	4.53865e-08
JUN	OK	1.10734e-09	5.98122	0.0948241	6.32689e-08
ENSBTAG00000054870	OK	1.2146e-09	5.96615	0.0944279	6.90223e-08
SLC25A3	OK	1.67804e-09	5.91316	0.094397	9.48454e-08
ANXA2	OK	1.92703e-09	5.89034	0.0940013	1.0719e-07
CTSH	OK	1.8558e-09	5.89656	0.0939546	1.03777e-07
EHD4	OK	1.70412e-09	5.91062	0.0939369	9.58046e-08
MPST	OK	1.96899e-09	5.88678	0.0937483	1.08947e-07
ATP5PD	OK	2.43357e-09	5.85165	0.0933852	1.3325e-07
ABCA6	OK	8.31606e-10	6.02769	0.0932935	4.88417e-08
CDC42BPB	OK	7.29201e-13	7.07839	0.0922823	5.76398e-11
MICOS13	OK	3.81944e-09	5.77624	0.0921233	2.06978e-07
TRIP10	OK	2.47315e-16	8.11281	0.091906	2.34236e-14
VDAC1	OK	4.62724e-09	5.74386	0.0915247	2.49468e-07
ITGB1	OK	4.82944e-09	5.73661	0.0914048	2.5852e-07
SH3BGRL	OK	5.06269e-09	5.72862	0.0913291	2.68809e-07
GUCY1B1	OK	4.84434e-09	5.73609	0.0912571	2.5852e-07
ENSBTAG00000048980	OK	6.08492e-09	5.69733	0.0904726	3.21461e-07
CCNG1	OK	7.03888e-09	5.67244	0.0903104	3.69999e-07
MT-CYB	OK	3.49805e-09	5.79102	0.0902189	1.90544e-07
PRR5	OK	7.66337e-09	5.65787	0.0902112	4.00821e-07
ARGLU1	OK	8.57788e-09	5.63848	0.0897239	4.46432e-07
ENSBTAG00000024960	OK	9.79689e-09	5.61555	0.0895182	5.04681e-07
SLAMF8	OK	3.89879e-10	6.14899	0.0894953	2.42532e-08
APP	OK	4.27732e-11	6.49051	0.089487	2.86417e-09
ENSBTAG00000047029	OK	1.00513e-08	5.61112	0.089206	5.12956e-07
ENSBTAG00000007901	OK	9.20545e-09	5.62631	0.0891654	4.76734e-07
PRELID1	OK	1.16627e-08	5.58533	0.0889777	5.9232e-07
KDELR1	OK	1.32271e-08	5.56342	0.088681	6.68542e-07
MYL6	OK	9.84112e-09	5.61477	0.0881987	5.04681e-07
C1H21orf91	OK	1.59224e-08	5.53098	0.0876598	8.00917e-07
ENSBTAG00000016347	OK	2.16942e-08	5.47647	0.0871845	1.08091e-06
NDRG1	OK	2.69267e-08	5.43809	0.0864422	1.33529e-06
EIF3G	OK	2.93906e-08	5.42247	0.0863802	1.44385e-06
EEF2	OK	2.83745e-08	5.42875	0.0863429	1.40048e-06
ABI3	OK	3.21959e-08	5.40616	0.0860194	1.57431e-06
EIF3M	OK	4.53895e-08	5.34428	0.0850974	2.19899e-06
LENG9	OK	3.75555e-15	7.77557	0.0849151	3.40363e-13
LACTB	OK	6.22117e-08	5.28688	0.0841128	3.00014e-06
SNRPC	OK	6.78665e-08	5.27093	0.083759	3.2579e-06
PECAM1	OK	7.23771e-08	5.25911	0.0836906	3.45864e-06
PSMA6	OK	7.38083e-08	5.25551	0.0836546	3.51107e-06
KLF6	OK	7.79281e-08	5.2455	0.083451	3.69035e-06
PTMS	OK	8.56003e-08	5.22817	0.0832033	4.01748e-06
RRAGC	OK	8.07821e-08	5.23887	0.0831195	3.80835e-06
ZC3H10	OK	8.91037e-08	5.22074	0.0830795	4.16332e-06
LAMTOR1	OK	9.90657e-08	5.20108	0.0827627	4.60831e-06
ST6GALNAC2	OK	1.24847e-07	5.15793	0.0820271	5.73152e-06
ENSBTAG00000025385	OK	1.32131e-07	5.1473	0.0818589	6.01341e-06
TLR2	OK	1.18802e-07	5.16722	0.0817317	5.50204e-06
NFE2	OK	1.209e-07	5.16394	0.0816805	5.57466e-06
ABHD17C	OK	1.29984e-13	7.31366	0.0816752	1.09322e-11
NAAA	OK	1.72652e-07	5.09688	0.0804973	7.75681e-06
ENSBTAG00000022372	OK	1.10282e-13	7.3357	0.080426	9.34996e-12
ARHGAP5	OK	1.54694e-07	5.11764	0.0791024	7.00993e-06
CD44	OK	3.65184e-07	4.95311	0.0786605	1.59966e-05
C3H1orf54	OK	2.84028e-07	5.00177	0.0785973	1.26525e-05
FTL	OK	3.45032e-07	4.96414	0.0783746	1.52408e-05
GPBAR1	OK	4.32738e-07	4.91999	0.0780925	1.88771e-05
ARHGAP12	OK	3.44646e-07	4.96436	0.0772674	1.52408e-05
AIMP1	OK	5.72073e-07	4.86507	0.0772287	2.45494e-05
ZNF362	OK	1.55472e-07	5.11669	0.0771792	7.01493e-06
CD79A	OK	5.72111e-07	4.86506	0.0770418	2.45494e-05
OBSL1	OK	3.30456e-12	6.86586	0.0769735	2.44654e-10
MYO1G	OK	6.44162e-07	4.84155	0.0768861	2.74173e-05
ACAA2	OK	6.46884e-07	4.84071	0.0766909	2.74222e-05
ZYX	OK	6.88733e-07	4.82824	0.0766143	2.89626e-05
PLEKHO1	OK	7.18149e-07	4.8199	0.0765248	3.00793e-05
EMP3	OK	6.43828e-07	4.84165	0.0764868	2.74173e-05
RABAC1	OK	7.37275e-07	4.81465	0.076446	3.05156e-05
TMA7	OK	7.24927e-07	4.81803	0.0764119	3.01232e-05
CDKL2	OK	2.19653e-09	5.86867	0.0760557	1.20901e-07
LCOR	OK	7.50345e-07	4.81114	0.0759763	3.09348e-05
MMP19	OK	7.75475e-07	4.80456	0.0758698	3.1846e-05
NR1H3	OK	8.84103e-07	4.77826	0.0758529	3.60255e-05
IFT27	OK	9.01771e-07	4.77428	0.0757553	3.64628e-05
MRFAP1L1	OK	9.48089e-07	4.76419	0.0756245	3.81887e-05
TBC1D31	OK	5.33897e-07	4.87871	0.0755849	2.30982e-05
PSMB10	OK	1.01108e-06	4.7512	0.0754101	4.05705e-05
MVB12B	OK	1.99821e-07	5.06913	0.0753938	8.93924e-06
BoLA	OK	1.03745e-06	4.74599	0.0752653	4.11574e-05
ARHGDIA	OK	1.12726e-06	4.72916	0.0750229	4.43855e-05
HMOX1	OK	1.14533e-06	4.72593	0.0749505	4.49286e-05
GSTP1.1	OK	1.16666e-06	4.72218	0.0749289	4.54262e-05
MEX3D	OK	6.69515e-12	6.76436	0.0748114	4.88793e-10
COTL1	OK	1.17661e-06	4.72045	0.0746096	4.56448e-05
ACSS1	OK	6.58224e-07	4.83725	0.074571	2.77908e-05
RNASE4	OK	1.22929e-06	4.71154	0.0743799	4.73389e-05
CD48	OK	1.45343e-06	4.67729	0.0741976	5.49639e-05
FBP1	OK	9.00003e-07	4.77467	0.0741705	3.64628e-05
UQCRH	OK	1.44697e-06	4.67821	0.0741578	5.4917e-05
JAML	OK	1.01751e-06	4.74991	0.0741185	4.06735e-05
ATP5MC1	OK	1.40498e-06	4.68424	0.0740528	5.37113e-05
NCF1	OK	1.41684e-06	4.68252	0.073845	5.39682e-05
NME2	OK	1.64308e-06	4.65207	0.0737872	6.1692e-05
EZR	OK	1.55315e-06	4.66366	0.0737674	5.85243e-05
CTSC	OK	1.71904e-06	4.64275	0.073633	6.40862e-05
FKBP1A	OK	1.76913e-06	4.63681	0.0734724	6.57203e-05
CAPN2	OK	1.97354e-06	4.61415	0.0731485	7.27996e-05
RNF123	OK	1.02371e-06	4.74869	0.073119	4.0766e-05
PFKP	OK	1.70788e-06	4.64409	0.0730822	6.38965e-05
COX3	OK	1.85129e-06	4.62741	0.0729815	6.85305e-05
JUNB	OK	2.09001e-06	4.60222	0.0729728	7.65584e-05
CLTA	OK	2.14019e-06	4.59728	0.0728729	7.81244e-05
BIN1	OK	2.18599e-06	4.59287	0.0727603	7.95199e-05
VMP1	OK	2.40929e-06	4.57254	0.0724761	8.71608e-05
TPI1	OK	2.45784e-06	4.56835	0.0724191	8.84907e-05
CFAP298	OK	2.4708e-06	4.56725	0.0721907	8.86535e-05
OSBPL7	OK	7.21257e-07	4.81904	0.072187	3.00896e-05
TMEM51	OK	2.85804e-06	4.53663	0.0716655	0.000101853
TEX10	OK	2.41261e-06	4.57225	0.0714425	8.71608e-05
EIF3F	OK	3.28932e-06	4.50688	0.0714007	0.000116433
EPB41	OK	2.53082e-06	4.56222	0.0713249	9.04984e-05
USP49	OK	1.67242e-08	5.52236	0.0712981	8.37243e-07
KLF13	OK	3.47323e-06	4.49532	0.0712215	0.00012253
C8H9orf85	OK	1.28946e-07	5.15188	0.0706798	5.89395e-06
ARF3	OK	4.11246e-06	4.45924	0.0704797	0.000142688
MGST1	OK	4.40519e-06	4.44448	0.0703982	0.000151842
F5	OK	3.53044e-06	4.49185	0.070068	0.000124132
DDX5	OK	4.29768e-06	4.44979	0.0696811	0.000148623
OAZ1	OK	5.60536e-06	4.3924	0.0694703	0.000192579
CD14	OK	3.88178e-06	4.4716	0.0694693	0.00013603
PSME2	OK	5.98752e-06	4.37804	0.0693158	0.000205038
SEC61B	OK	6.03794e-06	4.37621	0.0692869	0.000206094
CDK10	OK	1.18742e-06	4.71859	0.0690979	4.58945e-05
COX4I1	OK	6.31287e-06	4.36649	0.0688265	0.000214781
SSR2	OK	6.95206e-06	4.34537	0.0687276	0.000235006
ENSBTAG00000037375	OK	1.16266e-06	4.72288	0.0683032	4.54262e-05
FH	OK	6.87085e-06	4.34795	0.0681371	0.000233011
ATG101	OK	9.81713e-06	4.26901	0.067393	0.000325576
ENSBTAG00000027015	OK	1.02545e-09	5.99372	0.0671766	5.89104e-08
VCAN	OK	8.78234e-06	4.29379	0.0670569	0.000294041
ACRBP	OK	2.87258e-06	4.53556	0.0670463	0.000102025
ARL2	OK	1.04938e-05	4.25412	0.0670415	0.000346921
BRI3	OK	1.1695e-05	4.2298	0.0668028	0.000381651
ALDH4A1	OK	1.19231e-05	4.22545	0.0666876	0.000383327
MVD	OK	1.17258e-05	4.22921	0.0665916	0.000381651
PPP4R2	OK	1.22434e-05	4.21948	0.0665656	0.000392422
MMAB	OK	8.04613e-06	4.31318	0.0664986	0.000271118
ENSBTAG00000039671	OK	4.52728e-08	5.34474	0.0663564	2.19899e-06
MAPKAP1	OK	1.1357e-05	4.23639	0.0663439	0.000372328
NDUFS2	OK	1.37529e-05	4.19319	0.0662133	0.000439466
AKR7A2	OK	1.44796e-05	4.1815	0.0661081	0.000461286
ENSBTAG00000039555	OK	1.50192e-05	4.17318	0.0659717	0.000477029
CXCL2	OK	1.18917e-05	4.22605	0.0659263	0.000383327
PILRA	OK	1.52177e-05	4.17018	0.065905	0.000481878
CRYZL1	OK	9.32671e-06	4.28043	0.0658632	0.000311275
MARCKS	OK	1.5302e-05	4.16893	0.065437	0.000483091
MTDH	OK	1.81835e-05	4.12943	0.0652563	0.000565688
SMS	OK	1.81873e-05	4.12938	0.0652503	0.000565688
SQLE	OK	1.56475e-05	4.16383	0.065234	0.000492522
TBC1D10A	OK	1.62998e-05	4.1545	0.0646303	0.000511522
ZCCHC13	OK	2.06292e-06	4.60494	0.0645841	7.58304e-05
CASP4	OK	2.26895e-05	4.07823	0.0643987	0.000697469
AP5S1	OK	1.0715e-05	4.24945	0.0643084	0.000353125
PIM1	OK	1.93474e-05	4.11514	0.0643027	0.000598233
CLEC4D	OK	8.32102e-06	4.30575	0.064248	0.000279485
OAS1Y	OK	2.42908e-05	4.06235	0.064148	0.000742352
KCTD3	OK	2.12058e-05	4.09393	0.0641022	0.000653774
ATP5MG	OK	2.54443e-05	4.05151	0.0638575	0.000773108
ERCC6	OK	1.13685e-05	4.23616	0.0638518	0.000372328
FXYD5	OK	2.64682e-05	4.04227	0.0638287	0.0007996
SRGAP2	OK	2.59059e-05	4.0473	0.0636217	0.000784867
TNFRSF1A	OK	2.86002e-05	4.02407	0.063533	0.00086153
P4HB	OK	2.91466e-05	4.01962	0.0634588	0.000868393
MGST3	OK	2.89845e-05	4.02093	0.0634373	0.000868132
UTP14A	OK	2.91584e-05	4.01952	0.0634242	0.000868393
DNLZ	OK	3.12875e-05	4.00288	0.063175	0.000929169
ZEB2	OK	3.13875e-05	4.00213	0.0630693	0.000929513
RENBP	OK	3.33553e-05	3.98772	0.0628626	0.000974067
CKB	OK	3.26593e-05	3.99272	0.0627491	0.00095907
AGFG1	OK	3.49507e-05	3.97662	0.0626657	0.00101222
TLR4	OK	2.87568e-05	4.02279	0.0626316	0.000863771
RBX1	OK	3.67784e-05	3.96448	0.0625601	0.00106223
TMED10	OK	3.43305e-05	3.98088	0.0625375	0.000997008
LGMN	OK	3.70641e-05	3.96263	0.0624875	0.00106636
SDHD	OK	3.71243e-05	3.96224	0.0623688	0.00106636
MAN2B1	OK	4.54693e-05	3.91358	0.0617297	0.00128423
VCP	OK	4.55642e-05	3.91307	0.0617015	0.00128423
PGD	OK	4.61493e-05	3.90999	0.0616461	0.00129724
CYP51A1	OK	4.39241e-05	3.92191	0.0615823	0.00124467
S100A12	OK	4.7311e-05	3.90398	0.0614846	0.00132635
SPCS1	OK	4.31119e-05	3.92641	0.0614228	0.00122496
KRAS	OK	4.93129e-05	3.89395	0.0613754	0.0013715
TSPO	OK	4.18087e-05	3.93379	0.0612641	0.00119439
ENSBTAG00000048782	OK	4.92189e-05	3.89441	0.0612583	0.0013715
KIAA1324	OK	4.00232e-06	4.46506	0.0611036	0.000139326
SPTBN4	OK	8.59739e-07	4.78387	0.0610336	3.5169e-05
GPX4	OK	5.38257e-05	3.87267	0.0610143	0.00148913
SDC3	OK	3.21214e-05	3.99666	0.0610142	0.000945917
PGM3	OK	3.39447e-05	3.98356	0.0607706	0.000988535
GLO1	OK	3.20289e-05	3.99734	0.06075	0.000945842
APRT	OK	5.73986e-05	3.85698	0.0607301	0.00157554
ENSBTAG00000054755	OK	5.80998e-05	3.85401	0.0607059	0.0015865
ATP5MC3	OK	6.03974e-05	3.84451	0.0605936	0.00164072
CSKMT	OK	4.24658e-05	3.93004	0.0605815	0.00120987
AP4B1	OK	1.11722e-06	4.73098	0.0605139	4.41554e-05
CFL1	OK	5.73086e-05	3.85736	0.0604656	0.00157554
TBC1D2B	OK	1.74848e-05	4.13843	0.0604593	0.000547075
CSTB.1	OK	6.21054e-05	3.83766	0.0604535	0.00167844
PDXK	OK	5.91979e-05	3.84942	0.0604347	0.0016123
STAT4	OK	1.36265e-06	4.69051	0.0604071	5.22829e-05
PLIN2	OK	6.1906e-05	3.83845	0.0603446	0.00167737
MBNL1	OK	6.34884e-05	3.83225	0.0602899	0.00170269
FAM107B	OK	6.37987e-05	3.83105	0.0601672	0.00170424
ENSBTAG00000032603	OK	6.34303e-05	3.83247	0.0601191	0.00170269
CTTNBP2	OK	5.14188e-05	3.8838	0.0600424	0.00142629
SLC9A9	OK	3.32774e-05	3.98828	0.0600418	0.000974067
GRN	OK	6.9707e-05	3.80921	0.059932	0.00183667
EIF4A1	OK	7.1472e-05	3.80302	0.0598688	0.00187378
PLXNC1	OK	7.06068e-05	3.80603	0.0597098	0.00185572
HIPK3	OK	6.38892e-05	3.8307	0.0596101	0.00170424
ENSBTAG00000009656	OK	7.71775e-05	3.78396	0.0596098	0.00201332
TNIP1	OK	7.77013e-05	3.78227	0.0595729	0.00201697
GSTP1	OK	7.65067e-05	3.78613	0.0594947	0.00200078
IL1R2	OK	6.01002e-10	6.07998	0.0593497	3.71667e-08
ACTR2	OK	8.51676e-05	3.75938	0.0592083	0.00218916
ZNF609	OK	7.80925e-05	3.78102	0.0591921	0.00202213
SLC12A7	OK	8.83836e-05	3.7501	0.0590541	0.00226077
PGA5	OK	9.04667e-05	3.74425	0.0589346	0.00229175
NCOA6	OK	7.76621e-05	3.7824	0.0588258	0.00201697
PPIB	OK	9.35878e-05	3.73572	0.0587876	0.00235945
RFXANK	OK	8.9762e-05	3.74621	0.0587618	0.00227939
IL13RA1	OK	9.48846e-05	3.73226	0.0586459	0.00238072
BCNT2	OK	8.71167e-05	3.75371	0.0586416	0.0022338
MX2	OK	9.58182e-05	3.72979	0.0586175	0.00239842
COX14	OK	0.000103307	3.71079	0.0584077	0.00255545
FAM13B	OK	8.89106e-05	3.7486	0.058356	0.00226873
CLEC4E	OK	6.25795e-05	3.83579	0.0581844	0.00168692
LHPP	OK	8.91792e-05	3.74785	0.0581279	0.00227007
TMSB4	OK	0.000114002	3.68578	0.0579989	0.00278722
ADA	OK	0.000108072	3.69936	0.05786	0.00265459
SDHAF2	OK	0.000113855	3.68611	0.0578525	0.00278722
RSRC1	OK	0.000106707	3.70259	0.057836	0.00262719
RAB24	OK	0.000118975	3.67489	0.0578193	0.002882
EMILIN2	OK	0.000115923	3.68152	0.0577731	0.00282107
URI1	OK	0.000118217	3.67652	0.057762	0.00287024
TAB1	OK	7.92743e-05	3.77728	0.0575847	0.00204769
PIKFYVE	OK	6.82934e-05	3.81427	0.0575481	0.00180394
HMGB1	OK	0.000127554	3.65708	0.0575206	0.00305462
ZNF524	OK	0.000122264	3.66792	0.0574784	0.00294807
TYROBP	OK	0.000103085	3.71133	0.0573466	0.00255545
RNF181	OK	0.000133781	3.64484	0.0573382	0.00316765
ABRAXAS1	OK	9.3316e-05	3.73646	0.0573096	0.00235825
ANXA4	OK	0.000126919	3.65836	0.0572692	0.00304634
ANKRD11	OK	0.000135587	3.64139	0.0572653	0.0032032
SNAP23	OK	0.000130014	3.65218	0.0571024	0.00309238
TLR6	OK	0.000102816	3.712	0.0570243	0.00255545
USF2	OK	0.000149143	3.61678	0.0568822	0.00343846
ARHGAP17	OK	0.000148942	3.61713	0.0568238	0.00343846
TMEM135	OK	0.000143216	3.62727	0.0567312	0.00334584
EVI2A	OK	0.00012942	3.65335	0.0566486	0.00308524
EPS8L2	OK	0.0001485	3.6179	0.0566142	0.00343846
NBN	OK	0.000145343	3.62346	0.0565572	0.00338052
TMEM183A	OK	0.000144532	3.62491	0.0565384	0.00336911
GLRX5	OK	0.000153234	3.60977	0.0565377	0.00351813
KDM4C	OK	6.42024e-05	3.8295	0.0565212	0.00170445
IFFO1	OK	0.000120158	3.67237	0.0565011	0.00290395
AKAP9	OK	0.000165138	3.59032	0.0563822	0.00376594
ECE1	OK	0.000167422	3.58674	0.0563801	0.00380976
EVA1C	OK	0.000140545	3.63213	0.0562243	0.0032981
UBALD2	OK	0.000175757	3.57404	0.0561559	0.00398219
YTHDC1	OK	0.000178984	3.56928	0.0560547	0.00403644
CFP	OK	0.000189225	3.55467	0.0558221	0.00420576
VAC14	OK	0.000183262	3.56308	0.0557878	0.00409923
PCNP	OK	0.000187217	3.55748	0.0557661	0.00416995
SREK1	OK	0.000180106	3.56764	0.0557601	0.00404177
TRAF3IP3	OK	0.000180309	3.56734	0.0556848	0.00404177
A2M	OK	0.000128212	3.65576	0.0556602	0.0030634
PTPRC	OK	0.000179303	3.56881	0.055623	0.00403644
NCEH1	OK	0.000190904	3.55235	0.0556171	0.00423412
TBC1D4	OK	0.000100695	3.71727	0.0555954	0.00251451
PARVB	OK	0.000106082	3.70408	0.0555668	0.00261793
ENSBTAG00000013917	OK	0.000131047	3.65014	0.055476	0.00310991
FCER2	OK	0.000207739	3.53005	0.0554601	0.00456895
ENSBTAG00000004043	OK	0.000208699	3.52883	0.055368	0.00458048
CCDC170	OK	2.40237e-05	4.06493	0.0553321	0.000736331
GAPDH	OK	0.00019284	3.54969	0.0552838	0.00426806
ZNF527	OK	3.57728e-07	4.95712	0.0552803	1.57356e-05
CALM2	OK	0.000204615	3.53406	0.0551907	0.00450968
ENTR1	OK	0.000163142	3.59349	0.055133	0.0037285
UBD	OK	0.000217228	3.51822	0.0551205	0.00475774
EVA1B	OK	0.000141951	3.62956	0.0550619	0.00332367
ENSBTAG00000050046	OK	0.000123295	3.66578	0.0548643	0.00296614
SH3BP1	OK	0.000224588	3.50937	0.0548564	0.00488975
PLAC8	OK	0.000136515	3.63963	0.0546981	0.0032179
DHRS13	OK	9.55926e-06	4.27494	0.0546779	0.000318027
TXNDC2	OK	4.55105e-07	4.91012	0.0546697	1.97707e-05
TMX1	OK	0.000232879	3.49971	0.0546549	0.00505838
ATP5PB	OK	0.000252585	3.478	0.0545968	0.00545263
RAB1A	OK	0.000266983	3.46311	0.0542874	0.00573985
ATP1A1	OK	0.000279126	3.45113	0.054154	0.00597648
SLC45A4	OK	2.5317e-05	4.05268	0.0540384	0.000771473
CCNI	OK	0.000292111	3.43884	0.0539664	0.00620398
WDR26	OK	0.000243345	3.48798	0.0538727	0.00527482
LY9	OK	0.000286463	3.44412	0.0538642	0.00610868
SERPINB1	OK	0.000302907	3.429	0.0537977	0.00640736
NEURL1	OK	0.000280311	3.44998	0.0535334	0.00598966
EPHX1	OK	0.000244325	3.4869	0.053471	0.00528515
PRPF19	OK	0.000265077	3.46504	0.0534356	0.00571055
MED26	OK	0.000198346	3.54227	0.0532697	0.0043807
UTP15	OK	0.000175676	3.57416	0.0531757	0.00398219
TSEN54	OK	0.000148544	3.61783	0.0531667	0.00343846
XDH	OK	0.000347434	3.3916	0.0530685	0.00724716
CCND3	OK	0.000360114	3.38176	0.0529903	0.00748198
SNX5	OK	0.00034957	3.38992	0.0529547	0.00727729
RAB32	OK	0.000369128	3.37496	0.0529022	0.00763907
DAP	OK	0.000340833	3.39685	0.0528283	0.00712362
SCRIB	OK	8.18515e-05	3.7693	0.052778	0.00210908
BCL2L13	OK	0.000323934	3.41074	0.0527556	0.00681104
GPX1	OK	0.000288973	3.44176	0.0527065	0.00614975
ENSBTAG00000019545	OK	1.90006e-05	4.11931	0.0526931	0.000589241
SNX8	OK	0.000310516	3.42226	0.0525501	0.006542
SELPLG	OK	0.000405916	3.34873	0.052497	0.00828621
EIF3E	OK	0.000407541	3.34762	0.0524836	0.00830325
CRIP1	OK	0.000387547	3.36154	0.0524487	0.00797316
IL17RA	OK	0.000404704	3.34956	0.0523922	0.00827753
RRBP1	OK	0.00041988	3.33935	0.0523422	0.00852161
NPM3	OK	0.000115901	3.68157	0.0523317	0.00282107
MFSD14A	OK	0.000395325	3.35605	0.0522424	0.00810147
RAB2A	OK	0.000447379	3.32168	0.0520349	0.00897576
VAT1	OK	0.000433631	3.33038	0.0520182	0.00873326
TMEM189	OK	0.000449994	3.32006	0.0519989	0.00901102
CFAP36	OK	0.000409684	3.34617	0.0519727	0.00833077
PAGR1	OK	0.00042107	3.33856	0.0518677	0.0085293
USP9X	OK	0.000461724	3.31287	0.0517611	0.00921082
DUSP2	OK	0.000483425	3.3	0.0517004	0.00960728
SLC4A4	OK	0.000424374	3.33639	0.051533	0.00856323
EP400	OK	0.000478856	3.30266	0.0514692	0.0095345
TSPAN33	OK	0.000503905	3.28834	0.0514678	0.0098835
GNPDA2	OK	0.000329269	3.40628	0.0512562	0.00690939
ITGA2B	OK	0.000456438	3.31609	0.0510131	0.00912268
MARCH1	OK	0.00037055	3.3739	0.0509626	0.00765342
KCNK17	OK	0.000368991	3.37506	0.0509511	0.00763907
ERP29	OK	0.000576758	3.25013	0.0508528	0.0112079
ATP5F1C	OK	0.000583667	3.24674	0.0508334	0.0113212
PEBP1	OK	0.000585873	3.24567	0.0507358	0.0113431
MED25	OK	0.000571063	3.25295	0.0505619	0.0111177
MPI	OK	0.000103091	3.71132	0.050411	0.00255545
CYFIP1	OK	0.000637724	3.22145	0.0503236	0.0122343
MYH9	OK	0.00065744	3.21271	0.050271	0.0125667
CHURC1	OK	0.000637208	3.22168	0.0501524	0.0122343
ATP7A	OK	0.000659672	3.21174	0.0501265	0.0125864
CALR	OK	0.000665401	3.20925	0.0501108	0.0126727
PCGF1	OK	0.000268763	3.46132	0.0500201	0.00576633
ADPRHL2	OK	0.000525763	3.27637	0.0499835	0.0102548
CEBPD	OK	0.000701945	3.19385	0.0499022	0.0132487
ROGDI	OK	0.00048599	3.29851	0.0498783	0.00964002
C2	OK	0.000707013	3.19177	0.0497253	0.0132729
LRRC25	OK	0.0007354	3.18038	0.0497116	0.0137179
ALDH9A1	OK	0.000735937	3.18017	0.0496999	0.0137179
CRTAP	OK	0.000186587	3.55836	0.0496726	0.00416473
ENSBTAG00000051794	OK	0.000596781	3.24041	0.0496226	0.0115118
ABCA3	OK	0.000687473	3.19986	0.0495765	0.0130694
GNG5	OK	0.00076371	3.16942	0.0495504	0.0141603
TSC22D2	OK	0.000626089	3.22672	0.049545	0.0120551
PPM1A	OK	0.000705349	3.19245	0.0494757	0.0132654
ANKLE1	OK	0.000331609	3.40435	0.0494621	0.00694463
JAK2	OK	0.000730267	3.18241	0.049327	0.0136607
SLC2A13	OK	0.000496448	3.29253	0.0493098	0.00977802
NDUFA10	OK	0.000790063	3.15955	0.0492534	0.0145463
CHPT1	OK	0.000806932	3.15339	0.0491825	0.0147495
MT-ND2	OK	0.000807279	3.15326	0.0491614	0.0147495
FAM89B	OK	0.000808114	3.15296	0.0491568	0.0147495
PARG	OK	0.000705289	3.19248	0.0491187	0.0132654
CLEC4A	OK	0.000506644	3.28681	0.0491054	0.00991871
GINS3	OK	0.000391853	3.35849	0.049084	0.008046
C9H6orf120	OK	0.000774399	3.16538	0.0490382	0.014308
ENSBTAG00000050012	OK	6.49139e-05	3.82679	0.0489935	0.00171899
PTGFRN	OK	6.40325e-05	3.83015	0.0488203	0.00170424
PRR14	OK	0.000741888	3.17784	0.0487836	0.0138044
NIPSNAP2	OK	0.00080307	3.15479	0.0487637	0.0147342
BACE1	OK	3.97673e-06	4.46643	0.0486344	0.000138895
MINDY1	OK	0.000713911	3.18897	0.0486136	0.0133785
GRB2	OK	0.000933482	3.11062	0.0486007	0.016862
GAB3	OK	0.000500322	3.29035	0.0485421	0.00983157
NCK1	OK	0.000917949	3.11557	0.04851	0.01661
ENSBTAG00000002773	OK	0.00069913	3.19501	0.0484138	0.0132193
CLDND1	OK	0.00079145	3.15904	0.0484038	0.0145463
MORF4L2	OK	0.000876528	3.12916	0.0483917	0.0159153
XPNPEP2	OK	0.000655807	3.21343	0.0482334	0.0125583
UBE2E2	OK	0.00077106	3.16664	0.0482203	0.0142714
ENSBTAG00000020802	OK	4.88915e-05	3.89603	0.0482101	0.00136701
C5H12orf29	OK	0.000694532	3.19691	0.0481168	0.0131798
RAPGEF2	OK	0.0005925	3.24247	0.0480722	0.0114503
RBM25	OK	0.00104993	3.07573	0.0480383	0.0186136
ADAM10	OK	0.00104979	3.07577	0.0480355	0.0186136
SUPT6H	OK	0.00103819	3.07908	0.0479845	0.0184992
FUOM	OK	0.00105952	3.07302	0.0479439	0.0187521
SOD1	OK	0.00107458	3.06881	0.0479187	0.0189867
TMEM68	OK	0.000695823	3.19638	0.0478326	0.0131805
SLAMF6	OK	0.00102737	3.0822	0.0477799	0.0183686
RSPRY1	OK	0.00104083	3.07833	0.047748	0.0185147
DUSP1	OK	0.00112704	3.05454	0.0476456	0.0197805
BST1	OK	0.00100854	3.08771	0.0475486	0.0180626
GOLPH3	OK	0.00112257	3.05573	0.0474323	0.0197682
IER3IP1	OK	0.00115196	3.04797	0.047389	0.0201843
CD180	OK	0.00112694	3.05456	0.0473514	0.0197805
ANG2	OK	0.000973919	3.09807	0.0472484	0.0175623
PPT1	OK	0.00125205	3.02285	0.0471505	0.0216753
KLF4	OK	0.000996181	3.09137	0.0471192	0.0178718
CCDC25	OK	0.0011575	3.04653	0.0471124	0.0202139
CCAR1	OK	0.00131269	3.0085	0.0468916	0.0225127
DHX9	OK	0.00129513	3.01259	0.0468787	0.0222843
SNX24	OK	0.00118104	3.04047	0.0468672	0.0205908
IBTK	OK	0.000863879	3.13343	0.0468575	0.0157127
ABCA10	OK	0.000223465	3.5107	0.0468223	0.00488417
ENSBTAG00000046928	OK	1.18919e-05	4.22604	0.0468025	0.000383327
PPP1R18	OK	0.00132515	3.00563	0.0468002	0.0226525
QDPR	OK	0.00132344	3.00602	0.0467226	0.0226525
NPLOC4	OK	0.00123316	3.02744	0.0467114	0.0213931
ITPR2	OK	0.00137293	2.99484	0.0467106	0.0232052
PUF60	OK	0.00136683	2.9962	0.0466892	0.0231392
FLNA	OK	0.00136059	2.9976	0.0466472	0.023108
MKKS	OK	0.00136541	2.99652	0.0465848	0.0231392
EFHD2	OK	0.00142741	2.98295	0.0465236	0.0240102
LMO4	OK	0.00144566	2.97906	0.0463684	0.0242783
PGK1	OK	0.00150621	2.96647	0.0462518	0.0251347
HMGCS1	OK	0.00142643	2.98316	0.0461526	0.0240102
FKBP3	OK	0.00148561	2.9707	0.0461325	0.0248698
TST	OK	0.00103216	3.08082	0.0460839	0.0184228
BPHL	OK	0.00126076	3.02075	0.0460206	0.0217285
LY75	OK	0.00152449	2.96276	0.0460068	0.0253191
INTS14	OK	0.000976493	3.09729	0.0459855	0.0175786
RTRAF	OK	0.00159227	2.94934	0.0459386	0.0262374
RPRD1A	OK	0.0014171	2.98517	0.0458533	0.0239133
SMIM3	OK	0.00158999	2.94978	0.0457782	0.0262374
ZDHHC1	OK	0.000496667	3.29241	0.0457529	0.00977802
CIP2A	OK	0.00015755	3.60256	0.0457131	0.00360854
BHLHE40	OK	0.00125741	3.02155	0.0456919	0.0217064
TALDO1	OK	0.00158906	2.94996	0.0456748	0.0262374
MOCS1	OK	0.00163697	2.94077	0.04567	0.0268479
FAM120A	OK	0.00166939	2.93469	0.0456031	0.0272944
SMC2	OK	0.00134715	3.00062	0.0455936	0.0229539
ENSBTAG00000012276	OK	0.00151167	2.96535	0.0455848	0.0251459
GNG12	OK	0.00077893	3.16368	0.0455037	0.0143665
LBR	OK	0.00179436	2.91222	0.0453689	0.0290664
GRO1	OK	0.00173047	2.92352	0.0453535	0.0282491
KAT6A	OK	0.00184652	2.90326	0.0451078	0.0296374
ENSBTAG00000049866	OK	0.000743216	3.17732	0.0451012	0.0138047
RAB12	OK	0.00166936	2.9347	0.0450976	0.0272944
LSR	OK	0.000435846	3.32897	0.0450302	0.00876108
DNAJC18	OK	0.000984361	3.09491	0.0450221	0.0176899
TKT	OK	0.00180666	2.91008	0.0449898	0.0291069
MICU1	OK	0.00191752	2.89142	0.0449819	0.0306366
SNX14	OK	0.00176678	2.91705	0.044917	0.0287526
CKS2	OK	0.00148484	2.97086	0.0448894	0.0248698
BLNK	OK	0.000422703	3.33748	0.0448084	0.00854592
IQCC	OK	0.00180735	2.90996	0.0448	0.0291069
IDH2	OK	0.00200376	2.87757	0.0447907	0.031773
DPCD	OK	0.00149613	2.96853	0.0447152	0.0250061
ZSWIM8	OK	0.00151102	2.96549	0.044713	0.0251459
UBE2J1	OK	0.000840384	3.14151	0.0446881	0.0153119
CELF1	OK	0.0011553	3.0471	0.0446836	0.0202091
OSBPL1A	OK	0.00174873	2.92025	0.0446739	0.028503
TRMT1L	OK	0.00182815	2.90639	0.0445975	0.0293873
AMPD3	OK	0.00049293	3.29453	0.0445713	0.00975927
ZBTB47	OK	0.00199867	2.87837	0.0445597	0.0317401
TOMM22	OK	0.00209732	2.86314	0.0444401	0.0330572
NDUFA5	OK	0.00207472	2.86657	0.0443439	0.0327993
DCTN2	OK	0.00220986	2.84654	0.0442782	0.0343164
KPNA1	OK	0.00208093	2.86563	0.0442549	0.0328481
MTMR4	OK	0.00160235	2.94739	0.0442119	0.0263623
PREX1	OK	0.00216629	2.85287	0.044207	0.0338902
DKC1	OK	0.00220524	2.84721	0.0441796	0.0342954
DNASE2	OK	0.0022656	2.8386	0.0441517	0.0351302
ARID5B	OK	0.00227526	2.83724	0.0441207	0.0351762
BIN3	OK	0.0019836	2.88076	0.0440563	0.0316327
SHMT2	OK	0.0021359	2.85736	0.0440297	0.0335646
NACA	OK	0.00232966	2.82969	0.0439632	0.0359035
ENSBTAG00000001143	OK	0.00235874	2.82572	0.0439376	0.0362379
BTBD1	OK	0.0021512	2.85509	0.0439219	0.0337043
CYB5R3	OK	0.00236117	2.82539	0.0439135	0.0362379
FAM129A	OK	0.00227348	2.83749	0.0438715	0.0351762
CXHXorf21	OK	0.00233255	2.82929	0.0437869	0.0359035
SART1	OK	0.00210156	2.8625	0.0437539	0.0330744
VNN2	OK	0.00244649	2.814	0.0437169	0.0373836
ENSBTAG00000027610	OK	0.00189879	2.8945	0.0437157	0.0303835
ID3	OK	0.00198589	2.8804	0.0437152	0.0316327
XPNPEP1	OK	0.00187712	2.89811	0.0436499	0.0300826
LYRM4	OK	0.00238494	2.82218	0.0436443	0.0365493
PPP2R1A	OK	0.00248834	2.80854	0.0436302	0.0376005
SH3GLB1	OK	0.00247654	2.81007	0.043625	0.0375697
SLC31A2	OK	0.00230252	2.83344	0.0436054	0.0355454
ATP6V1G1	OK	0.00255175	2.80043	0.0435349	0.0383785
ABHD14B	OK	0.00249507	2.80767	0.0435044	0.0376005
PTPN11	OK	0.00247208	2.81065	0.0434608	0.0375697
PARN	OK	0.00218498	2.85014	0.0434379	0.0340307
ENSBTAG00000054883	OK	3.95234e-05	3.94727	0.0434064	0.00113218
OAZ2	OK	0.00249571	2.80759	0.043403	0.0376005
CALHM6	OK	0.0020347	2.87273	0.0433669	0.0322151
IQGAP1	OK	0.00264007	2.78943	0.0433594	0.0394249
PSME1	OK	0.00267654	2.78498	0.0432785	0.0397998
MBOAT7	OK	0.00263424	2.79014	0.0432737	0.0393937
NAGLU	OK	0.00247343	2.81047	0.0431313	0.0375697
MAP3K6	OK	0.00154995	2.95765	0.0430632	0.0257013
RYK	OK	0.00178168	2.91443	0.0430201	0.0289502
BANK1	OK	0.00280375	2.76989	0.0429916	0.0415152
POP4	OK	0.00256835	2.79833	0.0429663	0.038573
NECAP2	OK	0.00288269	2.76083	0.0428965	0.0423558
ENSBTAG00000051803	OK	0.000377007	3.36915	0.0428382	0.00777151
ENSBTAG00000052884	OK	0.00218178	2.85061	0.0427524	0.0340307
HSPE1	OK	0.00287114	2.76215	0.0427115	0.0423558
NEMF	OK	0.00285995	2.76342	0.0427047	0.0422879
ARHGAP32	OK	0.000295223	3.43597	0.0426196	0.00625741
CAVIN3	OK	0.00267089	2.78567	0.0425706	0.0397906
RBBP8	OK	0.00267214	2.78552	0.0425633	0.0397906
C13H20orf27	OK	0.003021	2.74549	0.0425498	0.0441108
MARCH3	OK	5.52725e-05	3.8662	0.0424781	0.00152515
ZFP36L2	OK	0.00310483	2.7365	0.0424742	0.0450844
TRIM36	OK	5.76495e-05	3.85591	0.0423904	0.00157831
DHRS4	OK	0.00288456	2.76062	0.0423267	0.0423558
MARCKSL1	OK	0.00302559	2.745	0.0423086	0.0441165
C19H17orf80	OK	0.0029079	2.75799	0.0422433	0.0426371
RCC2	OK	0.00323046	2.72342	0.0422213	0.0463959
B3GNT3	OK	0.00315214	2.73152	0.0421916	0.0455824
PIN1	OK	0.00336807	2.70961	0.0420374	0.0481722
FAM193B	OK	0.00245773	2.81252	0.0419546	0.0374766
ENSBTAG00000048631	OK	0.00318	2.72862	0.0419431	0.0459222
CENPJ	OK	0.00180232	2.91084	0.0419418	0.0291069
CYSTM1	OK	0.00347771	2.69897	0.0418751	0.049407
DTNBP1	OK	0.00346175	2.7005	0.0418098	0.0493135
MFNG	OK	0.00347204	2.69951	0.041797	0.0493932
KPNA6	OK	0.00257554	2.79743	0.041768	0.0386257
CPM	OK	0.00249645	2.80749	0.0417606	0.0376005
ENSBTAG00000051759	OK	0.00134527	3.00105	0.0416606	0.0229539
TTLL4	OK	0.000882734	3.12709	0.0416539	0.0160003
EXO5	OK	0.00271997	2.77976	0.0416099	0.0403315
EMC9	OK	0.00311468	2.73546	0.041548	0.0451643
ELK4	OK	0.00305848	2.74144	0.0415033	0.0444728
BRB	OK	0.000516488	3.28139	0.0414788	0.0100926
CEP89	OK	0.00295689	2.75252	0.0414196	0.0432347
SP3	OK	0.00337247	2.70918	0.0413753	0.0481722
MLYCD	OK	0.00322377	2.72411	0.0413573	0.0463869
NCKAP5L	OK	1.17661e-05	4.22844	0.0412583	0.00038178
RACGAP1	OK	0.000496499	3.2925	0.0412244	0.00977802
ENSBTAG00000017595	OK	0.00243966	2.81489	0.0412161	0.0373335
PGRMC1	OK	0.00305163	2.74218	0.0412019	0.0444345
RIOX1	OK	0.00322542	2.72394	0.0411619	0.0463869
TYMS	OK	0.00214478	2.85604	0.0410007	0.0336538
GSPT2	OK	0.00249383	2.80783	0.0409877	0.0376005
LTB4R	OK	0.00311893	2.73501	0.0409541	0.0451643
INTS13	OK	0.00322263	2.72422	0.0407184	0.0463869
ENSBTAG00000032057	OK	0.00130002	3.01145	0.0405301	0.0223318
TSC22D1	OK	0.00292042	2.75658	0.0404787	0.042761
TROAP	OK	9.38634e-05	3.73498	0.0404341	0.00236073
UBOX5	OK	0.00339251	2.70722	0.0402359	0.0483927
ARMC6	OK	0.00268411	2.78407	0.0402293	0.039856
MAGED1	OK	0.00288469	2.76061	0.0399714	0.0423558
TNFRSF13C	OK	0.00013989	3.63334	0.0399107	0.00329008
ENSBTAG00000055312	OK	0.000153268	3.60971	0.0394886	0.00351813
ATF7	OK	0.00352254	2.69471	0.0390927	0.0499764
ZNF438	OK	0.000178796	3.56955	0.0389277	0.00403644
POLR3B	OK	0.00111553	3.05761	0.0384452	0.0196772
ARHGEF39	OK	0.0012064	3.03407	0.0384147	0.0209634
NFIX	OK	0.00120425	3.03461	0.03839	0.0209607
CROT	OK	0.00022465	3.50929	0.03833	0.00488975
HP	OK	0.00217175	2.85207	0.0381924	0.0339251
PLA2G4B	OK	0.00135449	2.99897	0.0376352	0.0230417
RET	OK	0.00125355	3.02248	0.0375117	0.0216753
ZBTB32	OK	0.0024597	2.81226	0.0373036	0.0374766
ENSBTAG00000049052	OK	0.000308738	3.42382	0.0371333	0.0065176
SIDT2	OK	0.00160906	2.9461	0.036735	0.0264313
NSL1	OK	0.00178806	2.91332	0.0363702	0.029009
SGTB	OK	0.00180793	2.90986	0.0363026	0.0291069
ENSBTAG00000045772	OK	0.0033702	2.7094	0.0358887	0.0481722
NUDT16	OK	0.00158487	2.95078	0.0356902	0.0262374
APBB3	OK	0.00259512	2.79498	0.0351265	0.038864
EME1	OK	0.00288332	2.76076	0.034148	0.0423558
CFI	OK	0.00329732	2.71665	0.0339423	0.0472916
CLASP1	OK	0.00199562	2.87885	0.0307964	0.0317397
